# Supplementary material for: Advancing mortality rate prediction in European population clusters: integrating deep learning and multiscale analysis
Source: Sci Rep. 2024 Mar 15;14:6255. doi: 10.1038/s41598-024-56390-x (PMC10942990; doi:10.1038/s41598-024-56390-x)
Supplement: Supplementary file 1 — Supplementary Information. [file 41598_2024_56390_MOESM1_ESM.zip]

Archive with 16 entries (16 files):
- data/Austria.csv
- data/Belgium.csv
- data/Czech Republic.csv
- data/Denmark.csv
- data/finland.csv
- data/France.csv
- data/Hungary.csv
- data/Italy.csv
- data/Netherlands.csv
- data/Norway.csv
- data/Portugal.csv
- data/Slovakia.csv
- data/Spain.csv
- data/Sweden.csv
- data/Switzerland.csv
- data/U.K.csv
