# Supplementary material for: Advancing mortality rate prediction in European population clusters: integrating deep learning and multiscale analysis
Source: Sci Rep. 2024 Mar 15;14:6255. doi: 10.1038/s41598-024-56390-x (PMC10942990; doi:10.1038/s41598-024-56390-x)
Supplement: Supplementary file 1 — Supplementary Information. [file 41598_2024_56390_MOESM1_ESM.zip › data/Austria.csv]

1947	-1.04628862	-2.12332039	-2.34930402	-2.470184803	-2.596707855	-2.734239083	-2.84863015	-2.82131076	-2.878112015	-3.037157319	-2.90274269	-2.884056823	-3.007004902	-2.946537395	-2.884056823	-2.820448209	-2.788612447	-2.679023323	-2.673050006	-2.582196277	-2.540155358	-2.526951195	-2.520568663	-2.531357332	-2.514704561	-2.57024772	-2.512296137	-2.521722168	-2.57921938	-2.594312213	-2.478469659	-2.522878745	-2.473014931	-2.515130967	-2.449404793	-2.507798549	-2.447940466	-2.42945706	-2.367643954	-2.380802284	-2.342370569	-2.351347305	-2.315783205	-2.308653236	-2.262886906	-2.235002401	-2.192532624	-2.1716624	-2.103694293
1948	-1.075617323	-2.20999648	-2.471854922	-2.628193541	-2.708187313	-2.830031826	-2.86774031	-2.961777362	-2.975925013	-3.079876674	-3.095825632	-3.041914151	-3.071604148	-3.144480844	-3.017276612	-2.905528871	-2.828566099	-2.766242637	-2.733298033	-2.645315446	-2.648783655	-2.654430244	-2.613679426	-2.61225434	-2.586700236	-2.546834607	-2.599634727	-2.646276062	-2.582196277	-2.621602099	-2.492279023	-2.508498234	-2.54090921	-2.515842576	-2.482804102	-2.507379278	-2.473144013	-2.500450374	-2.450016389	-2.428407617	-2.408045445	-2.379551615	-2.388276692	-2.321299565	-2.287266141	-2.292004254	-2.225337077	-2.147764061	-2.160333443
1949	-1.114808459	-2.174444068	-2.480303233	-2.593800576	-2.744727495	-2.801342913	-2.841939206	-3.019088062	-3.042392713	-3.173925197	-3.101274818	-3.058488567	-3.027334408	-3.006123085	-3.119758224	-2.916855857	-2.94577009	-2.859491957	-2.790753151	-2.72399801	-2.712422191	-2.699404516	-2.650722473	-2.726767166	-2.655018586	-2.636764196	-2.666754301	-2.645315446	-2.683819901	-2.606600305	-2.625251654	-2.580374639	-2.675717545	-2.66274046	-2.599462011	-2.486382926	-2.530914701	-2.467118281	-2.458171233	-2.47469599	-2.447331784	-2.417368561	-2.333388432	-2.368454772	-2.318577844	-2.276955008	-2.210489796	-2.209644454	-2.131531901
1950	-1.163416398	-2.304781081	-2.532243949	-2.728158393	-2.760700521	-2.991825816	-2.93516778	-3.187755303	-3.152427341	-3.187755303	-3.153044675	-3.222573178	-3.251811973	-3.107905397	-3.007888512	-3.015922966	-2.895854449	-2.854182286	-2.84103474	-2.74860515	-2.698319051	-2.723078868	-2.745210313	-2.730487056	-2.744727495	-2.737311656	-2.701146924	-2.72010502	-2.745210313	-2.684869683	-2.636952405	-2.694218849	-2.68172792	-2.655018586	-2.727694156	-2.604498876	-2.617982957	-2.551912333	-2.525492361	-2.507938395	-2.487182241	-2.465339424	-2.399462706	-2.396639076	-2.298518364	-2.328641997	-2.277366077	-2.189229989	-2.160647671
1951	-1.201743091	-2.328641997	-2.591081979	-2.718058067	-2.816160963	-3.003926346	-3.021819483	-3.128427064	-3.136082623	-3.14327111	-3.200659451	-3.163675884	-3.230622674	-3.213248578	-3.154281982	-3.124938737	-2.955068454	-2.882397308	-2.797511683	-2.77702355	-2.739690054	-2.729554092	-2.716472635	-2.781727146	-2.79290446	-2.748848657	-2.735418271	-2.758951849	-2.776763727	-2.747632486	-2.673869043	-2.780677492	-2.651111277	-2.679230772	-2.643974143	-2.64054398	-2.571379327	-2.630413109	-2.551912333	-2.53313238	-2.501413791	-2.477555766	-2.394479477	-2.437350328	-2.356843534	-2.333856573	-2.270754193	-2.211336787	-2.165706488
1952	-1.263715074	-2.440931666	-2.682981899	-2.895171596	-2.948076084	-3.084072788	-3.110698297	-3.075204004	-3.238072162	-3.449771647	-3.289882635	-3.295849483	-3.294992041	-3.164943898	-3.212539525	-3.281498311	-3.031517051	-2.931443105	-2.91649738	-2.876475019	-2.799970733	-2.803547458	-2.83386603	-2.802719442	-2.83120798	-2.763966853	-2.816730156	-2.803823815	-2.832978204	-2.845271793	-2.764471553	-2.719877104	-2.758453519	-2.734239083	-2.727230413	-2.658367664	-2.591251394	-2.619065537	-2.6413039	-2.602581458	-2.504872119	-2.508498234	-2.454692884	-2.401318901	-2.41453927	-2.333482019	-2.301029996	-2.247797847	-2.1950432
1953	-1.285653472	-2.462180905	-2.731188096	-2.940436582	-3.077793723	-3.095284455	-3.097997109	-3.161780778	-3.243363892	-3.393618635	-3.223298816	-3.374687549	-3.199970641	-3.288192771	-3.304518324	-3.148741651	-3.099632871	-3.016824928	-2.910094889	-2.904481958	-2.931443105	-2.878768545	-2.890421453	-2.825068406	-2.800244823	-2.877456476	-2.891773344	-2.828858849	-2.863279433	-2.779107751	-2.755970411	-2.779368981	-2.870310108	-2.76700389	-2.721703792	-2.691435586	-2.622875958	-2.619969752	-2.606775884	-2.595679533	-2.552531869	-2.52900183	-2.478992748	-2.453704165	-2.405276054	-2.39653084	-2.334512819	-2.282329497	-2.254925208
1954	-1.297560847	-2.450506287	-2.7070797	-2.913284336	-2.987162775	-3.076238039	-3.079876674	-3.191789027	-3.185086819	-3.197910742	-3.304518324	-3.321481621	-3.374687549	-3.281498311	-3.246416941	-3.109020403	-3.154281982	-3.064996849	-2.9476909	-2.882066165	-2.869666232	-2.811915626	-2.825068406	-2.767257937	-2.796423225	-2.812479279	-2.838931615	-2.7780644	-2.848017605	-2.845880474	-2.772113295	-2.81276138	-2.785156152	-2.729321164	-2.691222226	-2.719877104	-2.647046088	-2.614751318	-2.579384229	-2.550521601	-2.571865206	-2.546070408	-2.495529138	-2.429223631	-2.4225082	-2.376957566	-2.353302269	-2.283662712	-2.234480457
1955	-1.31617877	-2.530177984	-2.77702355	-2.922632095	-2.846490011	-3.003050752	-3.15490196	-3.186419011	-3.216096421	-3.228412519	-3.349692477	-3.224025669	-3.257274869	-3.240332155	-3.249491605	-3.19314197	-3.112945622	-2.973875483	-2.898940645	-2.843450849	-2.825068406	-2.772884917	-2.783306401	-2.770062314	-2.780677492	-2.807990407	-2.816160963	-2.817870786	-2.716925025	-2.776504059	-2.797511683	-2.772627558	-2.791558644	-2.729787145	-2.738737131	-2.773657913	-2.6413039	-2.74836178	-2.585026652	-2.536853863	-2.584859648	-2.533280628	-2.497299825	-2.489320969	-2.424581209	-2.394910538	-2.360214787	-2.278684119	-2.273680388
1956	-1.336657209	-2.541060138	-2.804653942	-2.877456476	-3.027797162	-3.118045029	-3.129011186	-3.331614083	-3.272458743	-3.36251027	-3.329754147	-3.41453927	-3.374687549	-3.394694954	-3.258060922	-3.170696227	-3.110698297	-2.943476276	-2.899284913	-2.886725308	-2.782516056	-2.696156225	-2.76421913	-2.766242637	-2.759950228	-2.718966633	-2.792634963	-2.74641971	-2.799696817	-2.815308569	-2.815308569	-2.735654493	-2.749824052	-2.716472635	-2.72010502	-2.674689628	-2.653451441	-2.650139918	-2.624336386	-2.597566654	-2.490663042	-2.557990841	-2.487449007	-2.487983031	-2.406381692	-2.382161252	-2.353106376	-2.305745888	-2.25469094
1957	-1.336101285	-2.520712684	-2.74208155	-2.942714356	-3.019542108	-3.040958608	-3.122628654	-3.171340103	-3.175874166	-3.294136288	-3.326979093	-3.317854924	-3.251037139	-3.17327748	-3.118615343	-3.12090412	-3.010995384	-2.971022295	-2.831797253	-2.81079051	-2.793174124	-2.719877104	-2.745693668	-2.697236292	-2.739451627	-2.753501419	-2.701146924	-2.713992878	-2.756465898	-2.704652852	-2.7780644	-2.74208155	-2.838033384	-2.719194072	-2.669586227	-2.757210191	-2.67243674	-2.716472635	-2.594482893	-2.59465364	-2.532391894	-2.534319788	-2.548213564	-2.512013669	-2.418164076	-2.370182804	-2.313989709	-2.308653236	-2.241088108
1958	-1.375109699	-2.575935475	-2.819300799	-2.929223537	-3.095284455	-3.143875556	-3.266802735	-3.200659451	-3.317854924	-3.37675071	-3.317854924	-3.317854924	-3.462180905	-3.320572103	-3.185086819	-3.13430394	-3.056505484	-2.976336082	-2.909036923	-2.830325566	-2.785951321	-2.794254459	-2.775208044	-2.815024809	-2.80161787	-2.768275617	-2.823908741	-2.779107751	-2.811071516	-2.790484985	-2.783306401	-2.775985189	-2.763210901	-2.745935547	-2.712646227	-2.696372024	-2.691649051	-2.689306688	-2.651111277	-2.639974911	-2.599462011	-2.546834607	-2.482012797	-2.53387413	-2.481749349	-2.454940415	-2.350957366	-2.328456915	-2.282912275
1959	-1.380280734	-2.545307551	-2.779630368	-3.024108864	-2.987584625	-3.141462802	-3.300162274	-3.098541679	-3.178486472	-3.316052869	-3.386158178	-3.43062609	-3.410050399	-3.35261703	-3.274905479	-3.081969663	-3.013228266	-2.989700043	-2.852014679	-2.847711656	-2.815876646	-2.817585348	-2.722849386	-2.796423225	-2.834458923	-2.753994096	-2.84103474	-2.78994915	-2.822175028	-2.809388202	-2.8247782	-2.735654493	-2.749824052	-2.714217726	-2.729787145	-2.706637445	-2.688246139	-2.665546249	-2.635449005	-2.622693749	-2.59345982	-2.543937776	-2.513003112	-2.446845452	-2.516555352	-2.366127737	-2.372531728	-2.302596277	-2.314885531
1960	-1.411459394	-2.567672208	-2.854803594	-2.970210529	-3.015022874	-3.21395879	-3.261219442	-3.256490235	-3.328827157	-3.295849483	-3.469800302	-3.512861625	-3.452225295	-3.342944147	-3.28567024	-3.204119983	-3.086716098	-3.057000407	-2.897909474	-2.900319359	-2.865504144	-2.889073758	-2.827397069	-2.770830297	-2.875169851	-2.985479461	-2.791021483	-2.808828544	-2.84103474	-2.775985189	-2.846185136	-2.802168307	-2.739690054	-2.775725986	-2.810509686	-2.71219827	-2.703115524	-2.676541633	-2.668167956	-2.624702262	-2.553462833	-2.59465364	-2.527682454	-2.488919154	-2.439137305	-2.374481771	-2.379031564	-2.392652223	-2.28567024
1961	-1.463972125	-2.647817482	-2.898596649	-3.022733788	-3.134896025	-3.234331445	-3.228412519	-3.294992041	-3.367542708	-3.393618635	-3.287350298	-3.444905551	-3.500312917	-3.488116639	-3.254925208	-3.217527376	-3.130181792	-3.052566278	-3.019996628	-2.873543887	-2.980053318	-2.854182286	-2.925915311	-2.929962133	-2.934420285	-2.838033384	-2.875821945	-2.887060024	-2.801342913	-2.854492829	-2.843450849	-2.78968148	-2.816445466	-2.788345599	-2.732359018	-2.789413975	-2.7044329	-2.659754238	-2.675511767	-2.623058243	-2.621965678	-2.555486794	-2.535659515	-2.5592483	-2.428291168	-2.435452288	-2.422623108	-2.372941536	-2.322393047
1962	-1.470454157	-2.709965389	-2.984640245	-3	-3.147520006	-3.140261434	-3.302770657	-3.537602002	-3.333482019	-3.437707136	-3.49757288	-3.4225082	-3.355561411	-3.375717904	-3.269217724	-3.169411331	-3.12090412	-3.055517328	-2.975925013	-2.972242795	-2.946921557	-2.921543182	-2.966576245	-2.945004138	-2.986741335	-2.888401475	-2.890421453	-2.933674075	-2.858550227	-2.899629455	-2.895854449	-2.753009301	-2.780939668	-2.722390786	-2.751781439	-2.760950907	-2.761702932	-2.671009145	-2.68172792	-2.640733835	-2.57921938	-2.592439151	-2.566550206	-2.494307493	-2.439495585	-2.384470776	-2.381847267	-2.355659901	-2.318216234
1963	-1.495433997	-2.650722473	-2.89997427	-3.027797162	-3.113509275	-3.152427341	-3.358525889	-3.364516253	-3.399027104	-3.444905551	-3.404503778	-3.420216403	-3.449771647	-3.575118363	-3.256490235	-3.240332155	-3.068033885	-3.133712661	-2.977571629	-2.896880746	-2.908333042	-2.934420285	-2.93404702	-2.903437562	-2.969400278	-2.869666232	-2.989700043	-2.90868484	-2.902048929	-2.855114582	-2.896196279	-2.820735536	-2.805485658	-2.761702932	-2.76700389	-2.711080394	-2.719649307	-2.656197667	-2.717151397	-2.562566556	-2.591590422	-2.58519372	-2.560193789	-2.497436331	-2.45432185	-2.440811811	-2.382999659	-2.340273905	-2.348140731
1964	-1.524285239	-2.644931794	-2.93330145	-3.051587034	-3.171984936	-3.164309429	-3.284832642	-3.332547047	-3.484126156	-3.232102384	-3.317854924	-3.42945706	-3.434152181	-3.55129368	-3.221125528	-3.139661993	-3.088309841	-3.086716098	-2.959002308	-3.021363052	-2.945004138	-2.834458923	-2.994819487	-2.914352712	-2.891096872	-2.928486195	-2.915066425	-2.876148359	-2.913640169	-2.829444941	-2.896538378	-2.85823677	-2.811634074	-2.770830297	-2.820161072	-2.769806621	-2.671824339	-2.675306086	-2.713768146	-2.604324215	-2.647817482	-2.597738618	-2.591420875	-2.522589312	-2.511590311	-2.428524096	-2.334700501	-2.40329297	-2.312471039
1965	-1.547753425	-2.663140179	-2.925549281	-3.064996849	-3.200659451	-3.280668713	-3.204119983	-3.374687549	-3.35753548	-3.374687549	-3.305394801	-3.42365865	-3.374687549	-3.488116639	-3.381951903	-3.229884705	-3.243363892	-3.059981845	-2.97798426	-2.957818405	-3.010105436	-2.964970718	-2.973058372	-3.008330993	-2.991399828	-2.952335805	-2.994819487	-3.054039296	-2.88941029	-2.942714356	-2.849550591	-2.779107751	-2.772113295	-2.790484985	-2.780153614	-2.711527199	-2.70158362	-2.646468441	-2.693789492	-2.599807511	-2.609771638	-2.542723814	-2.540607512	-2.51215488	-2.469160221	-2.410832609	-2.388382889	-2.33170729	-2.302596277
1966	-1.541845809	-2.72607322	-2.970210529	-3.094743951	-3.197910742	-3.212539525	-3.222573178	-3.261219442	-3.453457337	-3.424812155	-3.356547324	-3.500312917	-3.350665141	-3.458420756	-3.369572125	-3.333482019	-3.07109231	-2.989276135	-2.981715692	-2.979224512	-2.872895202	-2.920456993	-2.928117993	-2.89997427	-2.971022295	-2.915423722	-2.907279355	-2.898252926	-2.852014679	-2.900319359	-2.898596649	-2.828858849	-2.780939668	-2.762205007	-2.774174009	-2.689094371	-2.710411047	-2.688670048	-2.627087997	-2.622329561	-2.626720107	-2.548981548	-2.536554968	-2.51812759	-2.452348342	-2.434742657	-2.404834585	-2.372429336	-2.317854924
1967	-1.572205645	-2.750312572	-3.00656377	-3.096910013	-3.247183569	-3.215382707	-3.287350298	-3.339134522	-3.282329497	-3.412289035	-3.386158178	-3.386158178	-3.476253533	-3.416801226	-3.448550002	-3.21395879	-3.004364805	-2.993533958	-2.837734386	-2.910094889	-2.869666232	-2.870310108	-2.917573699	-2.976336082	-2.972650392	-2.978397284	-2.873868593	-2.925915311	-2.889073758	-2.861697302	-2.885055584	-2.817015033	-2.820161072	-2.767257937	-2.732828272	-2.742321425	-2.739928612	-2.615288257	-2.665747358	-2.63432486	-2.567993313	-2.533577278	-2.53521248	-2.517126416	-2.449894001	-2.43628166	-2.394910538	-2.306624849	-2.288192771
1968	-1.588026942	-2.780153614	-2.965772739	-3.142064735	-3.22184875	-3.258848401	-3.215382707	-3.280668713	-3.339134522	-3.296708622	-3.453457337	-3.424812155	-3.406713933	-3.441291429	-3.536107011	-3.279014256	-3.099632871	-3.056505484	-2.924453039	-2.887060024	-2.911155437	-2.891096872	-2.91150953	-2.887060024	-2.923723745	-2.978397284	-2.97674754	-2.972242795	-2.929223537	-2.948461609	-2.868702203	-2.872571222	-2.847405922	-2.747389659	-2.703773713	-2.727926212	-2.771086594	-2.675306086	-2.641113796	-2.653060537	-2.577574324	-2.534617149	-2.505706231	-2.497709472	-2.478338985	-2.413187731	-2.367947833	-2.350373113	-2.337053386
1969	-1.595285987	-2.73072061	-3.005682847	-3.118045029	-3.258848401	-3.233587153	-3.2644011	-3.249491605	-3.353596274	-3.397940009	-3.42365865	-3.4225082	-3.385102784	-3.387216143	-3.294136288	-3.260427656	-3.057495894	-3.044793462	-2.910094889	-2.852323676	-2.933674075	-2.927750102	-2.869344651	-2.993533958	-2.971835581	-2.934420285	-2.940436582	-2.925915311	-2.979224512	-2.894149326	-2.835052627	-2.973466735	-2.81417464	-2.785421046	-2.823619308	-2.714442691	-2.703773713	-2.576590272	-2.674689628	-2.572676214	-2.586197483	-2.545917729	-2.504039605	-2.527097348	-2.473014931	-2.399462706	-2.385735713	-2.329846955	-2.255785275
1970	-1.59359609	-2.796423225	-3.024568191	-3.161150909	-3.079354999	-3.241845378	-3.294992041	-3.344861565	-3.301029996	-3.361510743	-3.339134522	-3.548213564	-3.4225082	-3.324221658	-3.315154638	-3.220403509	-3.128427064	-2.913640169	-2.85886391	-2.849857838	-2.845880474	-2.853871964	-2.906928694	-3.018634491	-2.869666232	-2.932557157	-2.961777362	-2.957030927	-2.930331903	-2.922632095	-2.892111975	-2.880744111	-2.953504836	-2.851705903	-2.75276345	-2.765735876	-2.723078868	-2.671824339	-2.580539927	-2.559405738	-2.56320149	-2.485717952	-2.527097348	-2.471211808	-2.425505732	-2.405828521	-2.353008463	-2.3341377	-2.298777516
1971	-1.582080127	-2.806597097	-3.105130343	-3.15490196	-3.271646218	-3.278189385	-3.306273051	-3.32330639	-3.417936637	-3.46470588	-3.515700161	-3.524328812	-3.320572103	-3.316952962	-3.20481541	-3.318758763	-2.986741335	-2.931072388	-2.805763251	-2.795880017	-2.857297754	-2.815876646	-2.901356274	-2.917933066	-2.872247484	-2.878440156	-2.916855857	-2.825068406	-2.929962133	-2.936291441	-2.855425792	-2.875821945	-2.825068406	-2.76700389	-2.793984123	-2.786216701	-2.679853714	-2.66594856	-2.614751318	-2.577246059	-2.536853863	-2.538951908	-2.474955193	-2.451856363	-2.46470588	-2.453457337	-2.390832626	-2.335264031	-2.303556237
1972	-1.599652002	-2.801893001	-3.078313525	-3.165579296	-3.226945307	-3.391473966	-3.342944147	-3.406713933	-3.284832642	-3.377785977	-3.394694954	-3.494850022	-3.469800302	-3.271646218	-3.26760624	-3.227678293	-3.025488307	-2.981715692	-2.826231177	-2.747146969	-2.888065724	-2.8569852	-2.821886748	-2.904481958	-2.97510404	-2.932557157	-2.943857738	-2.883392256	-2.927015255	-2.874193542	-2.873543887	-2.903089987	-2.848017605	-2.864231485	-2.769040444	-2.712422191	-2.73095429	-2.68655463	-2.659952682	-2.609594844	-2.551757587	-2.544698228	-2.510182092	-2.482804102	-2.427476902	-2.402304814	-2.346884007	-2.322484295	-2.327809749
1973	-1.628913658	-2.86774031	-3.109578981	-3.128427064	-3.345823458	-3.271646218	-3.307153081	-3.336299075	-3.442492798	-3.455931956	-3.4867824	-3.388276692	-3.581698709	-3.554395797	-3.349692477	-3.15490196	-2.985479461	-2.941573976	-2.81417464	-2.830913643	-2.931072388	-2.893469146	-2.932929144	-2.891096872	-2.967784297	-2.938170693	-2.904133547	-3.054531415	-2.8569852	-2.86518563	-2.901010361	-2.853561865	-2.888065724	-2.829444941	-2.804931004	-2.824198367	-2.761702932	-2.709075441	-2.684869683	-2.604149624	-2.595850751	-2.565910362	-2.491066474	-2.438421632	-2.466609292	-2.415103656	-2.39501837	-2.334231449	-2.324588306
1974	-1.622183971	-2.869023308	-3.030118356	-3.126098402	-3.395773947	-3.415668776	-3.348721986	-3.359518563	-3.392544977	-3.452225295	-3.465973894	-3.518557371	-3.522878745	-3.510041521	-3.424812155	-3.237321436	-2.931814138	-2.935542011	-2.8569852	-2.873219423	-2.895854449	-2.932185489	-2.894830572	-2.949620244	-3.027334408	-2.93330145	-2.993962045	-2.982132281	-2.874518734	-2.951946827	-2.940815382	-2.835052627	-2.881074247	-2.836242476	-2.854182286	-2.825649403	-2.758204569	-2.7044329	-2.696803943	-2.615646586	-2.579714115	-2.568958055	-2.507798549	-2.460798401	-2.433916216	-2.456677099	-2.372736583	-2.334512819	-2.320935682
1975	-1.689795411	-2.841336019	-3.051098239	-3.216811309	-3.301899454	-3.341988603	-3.259637311	-3.379863945	-3.530177984	-3.519993057	-3.559090918	-3.494850022	-3.404503778	-3.366531544	-3.386158178	-3.169411331	-3.000869459	-3.024108864	-2.901356274	-2.795880017	-2.909036923	-2.857923539	-2.917933066	-2.891434976	-3.015022874	-2.97674754	-3.038104526	-2.957030927	-2.981715692	-2.873868593	-2.9476909	-2.838332588	-2.864549301	-2.784098187	-2.778325003	-2.78968148	-2.809108283	-2.72514968	-2.604324215	-2.656591406	-2.649558143	-2.530030791	-2.474048659	-2.471983659	-2.422968014	-2.410832609	-2.368962303	-2.342179544	-2.321117585
1976	-1.746129148	-2.894149326	-3.086716098	-3.282329497	-3.424812155	-3.390405591	-3.500312917	-3.482804102	-3.431798276	-3.607303047	-3.508638306	-3.536107011	-3.600326279	-3.565431096	-3.366531544	-3.290730039	-2.989276135	-3.020451625	-2.86774031	-2.91150953	-2.876801925	-2.91829273	-2.970616222	-2.992679047	-2.943095149	-3.021363052	-2.962573502	-2.957030927	-2.950394387	-2.925549281	-2.940815382	-2.906228219	-2.821886748	-2.800793521	-2.750068243	-2.838931615	-2.761953897	-2.826231177	-2.725611204	-2.674074044	-2.590912631	-2.598082749	-2.506123889	-2.456428576	-2.416347891	-2.421704695	-2.336393292	-2.330125498	-2.331987028
1977	-1.771959135	-2.93330145	-3.14327111	-3.442492798	-3.347753659	-3.485452247	-3.42136079	-3.512861625	-3.607303047	-3.472370099	-3.59345982	-3.488116639	-3.625251654	-3.539102157	-3.431798276	-3.259637311	-2.929592678	-2.924818145	-2.900664722	-2.833273944	-2.911155437	-2.894149326	-2.966576245	-2.963371105	-2.945386945	-3.012333735	-3.029653124	-2.921180817	-2.945386945	-2.966978555	-2.914709422	-2.912573543	-2.862645889	-2.810229044	-2.819587367	-2.793174124	-2.819014419	-2.737074531	-2.682981899	-2.62378815	-2.662540739	-2.523458191	-2.545307551	-2.496345481	-2.462306806	-2.391794992	-2.353890478	-2.301725423	-2.284330858
1978	-1.81869962	-2.945004138	-3.076238039	-3.253365801	-3.350665141	-3.368556231	-3.63638802	-3.690369833	-3.694648631	-3.517126416	-3.752026734	-3.607303047	-3.57024772	-3.503070352	-3.476253533	-3.254144805	-3.035269079	-2.964570262	-2.819300799	-2.828273546	-2.849857838	-2.855425792	-2.901702464	-2.990124366	-2.951169913	-2.936666641	-3.010995384	-2.953114809	-2.926648298	-3.015922966	-2.868381336	-2.919734373	-2.841637508	-2.8224635	-2.845576027	-2.844663963	-2.761953897	-2.768785352	-2.691008971	-2.670195478	-2.63601217	-2.57741016	-2.539102157	-2.463946845	-2.447940466	-2.404393565	-2.369165482	-2.383629528	-2.27067319
1979	-1.824923279	-2.93516778	-3.185752404	-3.400116928	-3.424812155	-3.37161107	-3.356547324	-3.484126156	-3.557520231	-3.756961951	-3.540607512	-3.527243551	-3.568636236	-3.448550002	-3.560667306	-3.349692477	-3.052566278	-2.907279355	-2.859806321	-2.876148359	-2.885055584	-2.860435734	-2.951169913	-2.953895213	-2.935916564	-2.968187729	-2.997833938	-2.921180817	-2.995248844	-2.977159389	-2.962573502	-2.988852639	-2.910801633	-2.879097182	-2.823908741	-2.715343717	-2.763210901	-2.730253627	-2.715794932	-2.701365217	-2.620694482	-2.594141601	-2.590574131	-2.510744832	-2.465085896	-2.430977414	-2.393081474	-2.336016545	-2.225118234
1980	-1.828829565	-2.998266287	-3.222573178	-3.254144805	-3.246416941	-3.412289035	-3.380906669	-3.444905551	-3.472370099	-3.673664139	-3.554395797	-3.723538196	-3.665546249	-3.447331784	-3.412289035	-3.243363892	-3.085128182	-3.01278077	-2.862329463	-2.877784122	-2.91829273	-2.954677021	-2.915066425	-2.938924676	-2.994819487	-3.013228266	-2.940436582	-2.932929144	-2.94577009	-2.968995719	-2.975925013	-2.932557157	-2.897223385	-2.919012953	-2.823330067	-2.83209219	-2.86998805	-2.709965389	-2.668572703	-2.713094647	-2.644740094	-2.630042393	-2.554084586	-2.565590792	-2.455931956	-2.415555693	-2.371406744	-2.31461659	-2.286509457
1981	-1.895035154	-3.002613616	-3.187755303	-3.366531544	-3.450996738	-3.742321425	-3.492144128	-3.630784143	-3.559090918	-3.571865206	-3.657577319	-3.598599459	-3.57024772	-3.519993057	-3.571865206	-3.390405591	-3.007888512	-3.004803708	-2.85917782	-2.925915311	-2.922995673	-2.950394387	-2.924818145	-2.932557157	-2.960585881	-3.036684489	-3.018634491	-2.944621669	-3.018634491	-2.927382523	-2.985479461	-2.967784297	-2.942333896	-2.919012953	-2.893129456	-2.830913643	-2.755722879	-2.729321164	-2.6712128	-2.660747366	-2.659754238	-2.598771833	-2.569280112	-2.490394295	-2.441171475	-2.47469599	-2.409938769	-2.352323687	-2.303032359
1982	-1.889544976	-3.043351421	-3.269217724	-3.46470588	-3.459670525	-3.480172006	-3.623423043	-3.424812155	-3.540607512	-3.913640169	-3.514278574	-3.785156152	-3.632644079	-3.500312917	-3.498940738	-3.432973634	-3.015022874	-2.986741335	-2.891096872	-2.896880746	-2.900319359	-2.924088239	-3.032452024	-2.95939766	-2.94195377	-2.996108834	-2.931814138	-2.961379838	-2.932929144	-2.971022295	-2.880744111	-2.85823677	-2.887060024	-2.829444941	-2.868381336	-2.76700389	-2.74860515	-2.743763467	-2.708187313	-2.68655463	-2.636952405	-2.584025589	-2.601365675	-2.494850022	-2.462684727	-2.44721015	-2.404063094	-2.352128235	-2.3650192
1983	-1.933338698	-3.016824928	-3.435333936	-3.508638306	-3.645891561	-3.458420756	-3.54515514	-3.528708289	-3.645891561	-3.692503962	-3.669586227	-3.815308569	-3.609064893	-3.484126156	-3.477555766	-3.324221658	-3.105683937	-3.067019178	-2.887730232	-2.831797253	-3.002176919	-2.940436582	-2.925915311	-2.913640169	-3.025028006	-2.984640245	-2.997833938	-2.960982678	-3.042392713	-2.989276135	-2.960982678	-2.923723745	-2.891773344	-2.881074247	-2.879426069	-2.863596552	-2.720333056	-2.737311656	-2.689944262	-2.629301907	-2.603626272	-2.600672468	-2.580870692	-2.522300072	-2.478469659	-2.427012292	-2.412625828	-2.39739748	-2.314079208
1984	-1.941725853	-3.149966742	-3.215382707	-3.342944147	-3.370590401	-3.434152181	-3.522878745	-3.603800653	-3.76700389	-3.853871964	-3.610833916	-3.576754126	-3.677780705	-3.698970004	-3.420216403	-3.468521083	-3.116338565	-3.111259039	-2.94195377	-2.905878404	-2.890759031	-2.94195377	-2.940436582	-2.964170175	-3.001304842	-3.027797162	-2.998699067	-3.036212173	-2.985899678	-2.915781313	-3.051587034	-2.948461609	-2.985899678	-2.880414225	-2.836540448	-2.804653942	-2.752517739	-2.700492701	-2.770574152	-2.72010502	-2.628193541	-2.631527162	-2.570409198	-2.543482142	-2.486649201	-2.469160221	-2.399789694	-2.383734595	-2.345534666
1985	-1.956087833	-3.193820026	-3.131355562	-3.318758763	-3.568636236	-3.616184634	-3.645891561	-3.806875402	-3.721246399	-3.866461092	-3.645891561	-3.651695137	-3.649751982	-3.659555885	-3.42945706	-3.325138859	-3.101823517	-3.159893906	-2.987162775	-3.00656377	-2.950781977	-2.980468315	-3.019088062	-2.985899678	-2.964170175	-3.077274542	-3.012333735	-3.083546051	-3.000434512	-3.004803708	-3.050609993	-2.992679047	-2.996539468	-2.897223385	-2.879755204	-2.862962545	-2.85917782	-2.782252927	-2.724919102	-2.70619564	-2.64168436	-2.611188587	-2.597738618	-2.491335637	-2.505288975	-2.47469599	-2.460046158	-2.410608977	-2.344765493
1986	-1.987669044	-3.095825632	-3.327902142	-3.503070352	-3.649751982	-3.790484985	-3.707743929	-3.511449283	-3.524328812	-3.647817482	-3.665546249	-3.88941029	-3.744727495	-3.630784143	-3.679853714	-3.441291429	-3.174573882	-3.15490196	-3.026410377	-2.991825816	-2.987584625	-3.034798299	-2.996970529	-3.029653124	-3.140861703	-3.089375595	-3.022276395	-3.019088062	-2.993962045	-3.096367484	-2.970210529	-3.002176919	-2.967784297	-2.886725308	-2.903785415	-2.811634074	-2.8467951	-2.858550227	-2.699839463	-2.701146924	-2.672845488	-2.584025589	-2.604848408	-2.58286059	-2.49376564	-2.494578672	-2.449038248	-2.426316307	-2.395126229
1987	-2.005638848	-3.154281982	-3.392544977	-3.573488739	-3.643974143	-3.527243551	-3.665546249	-3.93930216	-3.812479279	-3.580044252	-3.812479279	-3.798602876	-3.588380294	-3.829738285	-3.614393726	-3.379863945	-3.336299075	-3.071604148	-3.019088062	-2.982132281	-3.044793462	-3.066512712	-3.003926346	-3.036684489	-3.054039296	-3.073143291	-3.13667714	-3.101823517	-3.045757491	-3.012333735	-3.026872146	-2.925183559	-2.954677021	-2.936666641	-2.943476276	-2.917573699	-2.852942329	-2.817015033	-2.777283529	-2.722161667	-2.657774771	-2.606424797	-2.639595945	-2.621602099	-2.543026986	-2.501276029	-2.462180905	-2.458295977	-2.430743167
1988	-2.086557045	-3.212539525	-3.397940009	-3.649751982	-3.841637508	-3.665546249	-3.718966633	-3.71219827	-3.735182177	-3.647817482	-3.669586227	-3.782516056	-3.798602876	-3.692503962	-3.675717545	-3.404503778	-3.20481541	-3.142064735	-2.992252222	-2.984640245	-3.049635146	-3.072629637	-3.036684489	-3.060480747	-3.062482108	-3.129596095	-3.126679398	-3.037630664	-3.097453221	-3.029653124	-2.955068454	-2.996108834	-2.981299501	-2.966174306	-2.937042166	-2.932185489	-2.853251986	-2.813608784	-2.855114582	-2.75325529	-2.741123371	-2.623240605	-2.631341288	-2.569602409	-2.546528766	-2.492144128	-2.493630283	-2.428524096	-2.442011852
1989	-2.078886026	-3.189095719	-3.349692477	-3.389339837	-3.555955204	-3.557520231	-3.605548319	-3.696803943	-3.66756154	-3.709965389	-3.725842151	-4.148741651	-3.701146924	-3.692503962	-3.694648631	-3.657577319	-3.274088368	-3.18243463	-2.999132278	-2.919012953	-3.073143291	-3.027797162	-3.046240308	-3.095825632	-3.104025268	-3.093126465	-3.103473783	-3.007888512	-2.998266287	-3.087246696	-3.04769199	-3.029653124	-3.005243055	-2.951169913	-2.964970718	-2.893469146	-2.937794191	-2.827105302	-2.773657913	-2.781989957	-2.753747688	-2.660747366	-2.614751318	-2.592439151	-2.57626275	-2.524910197	-2.460422117	-2.497436331	-2.449649328
1990	-2.100781582	-3.203425667	-3.394694954	-3.402304814	-3.503070352	-3.595166283	-3.754487332	-3.690369833	-3.899629455	-4.017728767	-3.829738285	-3.89279003	-3.785156152	-3.655607726	-3.838631998	-3.655607726	-3.393618635	-3.171984936	-2.995678626	-3.025028006	-3.01278077	-3.109578981	-3.049148541	-3.104577454	-3.071604148	-3.127843727	-3.11577123	-3.118045029	-3.122628654	-3.068542129	-3.036212173	-3.048176965	-2.981715692	-2.959793372	-2.92226882	-2.961777362	-2.862329463	-2.878768545	-2.844967771	-2.802443787	-2.711750774	-2.68655463	-2.596879479	-2.570570736	-2.559405738	-2.526805091	-2.440691989	-2.450628848	-2.388489113
1991	-2.116054805	-3.233587153	-3.295849483	-3.511449283	-3.838631998	-3.508638306	-3.705533774	-3.847711656	-3.826813732	-3.903089987	-3.896196279	-3.946921557	-3.684029655	-3.8569852	-3.899629455	-3.511449283	-3.360513511	-3.227678293	-3.010995384	-2.987584625	-3.005243055	-3.028260409	-3.105130343	-3.073143291	-3.024108864	-3.092051478	-3.04383157	-3.095284455	-3.042871802	-3.073143291	-3.062983893	-3.057000407	-2.984221244	-2.940436582	-2.938924676	-2.937418016	-2.872895202	-2.837137007	-2.86998805	-2.785421046	-2.745693668	-2.700710666	-2.597910649	-2.58236226	-2.524038411	-2.494578672	-2.523893283	-2.468521083	-2.385946894
1992	-2.119186408	-3.274905479	-3.53313238	-3.374687549	-3.549750892	-3.812479279	-4.119186408	-3.821023053	-3.88941029	-3.747146969	-3.906578315	-3.903089987	-3.841637508	-3.739928612	-3.68613278	-3.53165267	-3.232844134	-3.258060922	-3.063989204	-2.986320303	-3.063486258	-2.971022295	-3.154281982	-3.066006836	-3.078313525	-3.185086819	-3.168130226	-3.102372909	-3.106238238	-3.022733788	-3.07109231	-3.083546051	-3.015472687	-2.957424488	-2.978397284	-2.946921557	-2.863913903	-2.90868484	-2.874193542	-2.725611204	-2.79128998	-2.668775219	-2.688458042	-2.609418121	-2.590743348	-2.503485481	-2.476643793	-2.445147566	-2.423428316
1993	-2.187956102	-3.187755303	-3.801342913	-3.627087997	-3.669586227	-3.66756154	-3.661543506	-3.818156412	-3.739928612	-3.716698771	-3.804100348	-3.71219827	-3.623423043	-3.543633967	-3.694648631	-3.53165267	-3.236572006	-3.131943638	-3.017728767	-2.95939766	-2.974694135	-3.036212173	-3.052566278	-3.059981845	-3.043351421	-3.095284455	-3.136082623	-3.100726813	-3.023191663	-3.084072788	-3.074172425	-3.029188389	-3.014573526	-2.975925013	-2.997402019	-2.942714356	-2.95939766	-2.906928694	-2.795337488	-2.779891912	-2.791021483	-2.733298033	-2.63339029	-2.663740448	-2.575608446	-2.507658747	-2.511026475	-2.44721015	-2.428291168
1994	-2.207538269	-3.240332155	-3.402304814	-3.548213564	-3.739928612	-3.76700389	-3.853871964	-3.787812396	-3.787812396	-3.823908741	-3.769551079	-3.869666232	-3.844663963	-3.809668302	-3.455931956	-3.537602002	-3.233587153	-3.148741651	-3.004803708	-2.957424488	-3.013228266	-2.998266287	-3.052566278	-3.067526235	-3.07109231	-3.053547735	-3.053056729	-3.155522824	-3.109578981	-3.053547735	-3.111259039	-2.969805215	-3.029188389	-2.976336082	-3.037157319	-2.946921557	-2.874518734	-2.873543887	-2.834755674	-2.818728228	-2.749336081	-2.758702613	-2.658169943	-2.583692413	-2.60502328	-2.56193255	-2.540155358	-2.441531437	-2.392223396
1995	-2.271889816	-3.338187314	-3.450996738	-3.640164518	-3.640164518	-3.826813732	-3.8569852	-3.853871964	-4.008773924	-3.924453039	-3.931814138	-4.022276395	-3.809668302	-3.690369833	-3.643974143	-3.514278574	-3.282329497	-3.15864053	-3.007004902	-3.040481623	-3.032452024	-3.119186408	-3.047207557	-3.088842391	-3.200659451	-3.161780778	-3.133122186	-3.074172425	-3.149966742	-3.052566278	-3.042871802	-3.044793462	-3.00656377	-2.995248844	-3.005682847	-2.966576245	-2.931072388	-2.875495775	-2.838332588	-2.833273944	-2.749579998	-2.725380381	-2.68655463	-2.650916831	-2.572513891	-2.524764777	-2.548060131	-2.451979305	-2.431446288
1996	-2.2915791	-3.364516253	-3.525783736	-3.621602099	-3.705533774	-3.728158393	-3.769551079	-3.826813732	-3.739928612	-4.008773924	-4.065501549	-3.860120914	-4.070581074	-3.705533774	-3.612610174	-3.645891561	-3.329754147	-3.292429824	-3.131943638	-3.033389013	-3.057495894	-3.062983893	-3.206209615	-3.148741651	-3.149353765	-3.17327748	-3.181774106	-3.159266765	-3.124360063	-3.220403509	-3.111820506	-3.138465589	-3.033858267	-3.04769199	-3.022733788	-2.958607315	-2.907981529	-2.844663963	-2.840733669	-2.855114582	-2.807432547	-2.778585762	-2.672641066	-2.663740448	-2.655804284	-2.505428016	-2.543937776	-2.477947199	-2.450261269
1997	-2.341893164	-3.32330639	-3.46470588	-3.716698771	-3.752026734	-3.906578315	-3.835647144	-3.860120914	-3.931814138	-3.928117993	-3.850780887	-3.88941029	-3.896196279	-3.863279433	-3.707743929	-3.612610174	-3.2644011	-3.310691141	-3.037157319	-3.044793462	-3.084072788	-3.028260409	-3.146301788	-3.116338565	-3.107348966	-3.177178355	-3.201349355	-3.26760624	-3.15490196	-3.211831629	-3.246416941	-3.091514981	-3.191114133	-3.120330794	-3.089375595	-3.038578906	-2.948847478	-2.961777362	-2.940815382	-2.844663963	-2.826522357	-2.767257937	-2.704652852	-2.695078838	-2.676335464	-2.575771929	-2.531209738	-2.517841305	-2.423313195
1998	-2.314437389	-3.42365865	-3.469800302	-3.725842151	-3.718966633	-3.838631998	-3.730487056	-4.080921908	-3.931814138	-3.860120914	-4.017728767	-4.008773924	-3.764471553	-3.896196279	-3.829738285	-3.68613278	-3.322393047	-3.345823458	-3.15864053	-3.100726813	-3.177178355	-3.183096161	-3.160521953	-3.186419011	-3.112945622	-3.238824187	-3.195860568	-3.231361899	-3.147520006	-3.246416941	-3.177178355	-3.241088108	-3.140261434	-3.129011186	-3.029188389	-3.019996628	-2.986320303	-2.968591536	-2.875169851	-2.872571222	-2.812479279	-2.804100348	-2.728158393	-2.741362717	-2.685711339	-2.642255675	-2.550675907	-2.522300072	-2.471983659
1999	-2.37069236	-3.305394801	-3.76700389	-3.586700236	-3.679853714	-3.931814138	-3.982966661	-4.142667504	-3.943095149	-3.896196279	-4.022276395	-4.017728767	-3.735182177	-3.714442691	-3.696803943	-3.515700161	-3.396855627	-3.232844134	-3.178486472	-3.038104526	-3.134896025	-3.151810883	-3.131943638	-3.219682688	-3.146301788	-3.241088108	-3.159266765	-3.26760624	-3.214670165	-3.232844134	-3.169411331	-3.137272472	-3.090979146	-3.131355562	-3.141462802	-2.997833938	-3.007004902	-2.92628165	-2.888401475	-2.843148099	-2.825358807	-2.798056937	-2.741123371	-2.70158362	-2.634886568	-2.579549141	-2.626536278	-2.531357332	-2.537302592
2000	-2.31930197	-3.427128398	-3.596879479	-3.798602876	-3.869666232	-4.113509275	-3.860120914	-3.754487332	-3.946921557	-3.869666232	-3.721246399	-3.801342913	-3.896196279	-3.966576245	-3.795880017	-3.562249437	-3.377785977	-3.355561411	-3.015472687	-3.112945622	-3.200659451	-3.138465589	-3.081445469	-3.129596095	-3.216811309	-3.155522824	-3.083019953	-3.191789027	-3.181774106	-3.171984936	-3.251811973	-3.225483034	-3.108462542	-3.144480844	-3.080398976	-3.125518182	-3.025949097	-2.971022295	-2.953504836	-2.895854449	-2.835647144	-2.74860515	-2.688458042	-2.722849386	-2.693360559	-2.659357622	-2.569280112	-2.577902837	-2.523168371
2001	-2.320844759	-3.484126156	-3.563837353	-3.690369833	-3.906578315	-4.050609993	-4.004364805	-3.935542011	-4.080921908	-4.036212173	-4.080921908	-3.832682665	-4.13076828	-3.772113295	-3.8569852	-3.441291429	-3.517126416	-3.226213555	-3.099632871	-3.181774106	-3.205511953	-3.169411331	-3.177178355	-3.20481541	-3.274905479	-3.229147988	-3.232102384	-3.193820026	-3.260427656	-3.184422252	-3.207608311	-3.181774106	-3.171984936	-3.139063379	-3.066512712	-3.031984286	-3.072629637	-3.004364805	-2.983384452	-2.918652692	-2.876148359	-2.8224635	-2.78968148	-2.702677286	-2.673459331	-2.65915945	-2.560667306	-2.555330769	-2.478731124
2002	-2.376234	-3.387216143	-3.903089987	-3.910094889	-3.882728704	-3.910094889	-4.050609993	-4.180456064	-3.935542011	-3.946921557	-3.876148359	-4.142667504	-3.866461092	-3.93930216	-3.801342913	-3.557520231	-3.384049948	-3.258848401	-3.186419011	-3.171984936	-3.222573178	-3.19859629	-3.170696227	-3.199970641	-3.236572006	-3.156144577	-3.258848401	-3.172630727	-3.186419011	-3.244125144	-3.229147988	-3.292429824	-3.22184875	-3.124938737	-3.100179498	-3.060980224	-3.147520006	-3.053056729	-2.913996294	-2.906228219	-2.821886748	-2.823619308	-2.81417464	-2.762707662	-2.677780705	-2.685711339	-2.63339029	-2.544546031	-2.53253989
2003	-2.352323687	-3.324221658	-3.617982957	-3.524328812	-3.913640169	-3.974694135	-3.838631998	-4.113509275	-4.26760624	-4.200659451	-4.142667504	-4.148741651	-4.036212173	-3.661543506	-3.681936665	-3.638272164	-3.313363731	-3.187755303	-3.181114585	-3.222573178	-3.227678293	-3.061980903	-3.175223538	-3.208309351	-3.247183569	-3.237321436	-3.184422252	-3.325138859	-3.273272791	-3.328827157	-3.290730039	-3.148741651	-3.197226275	-3.090443971	-3.15739076	-3.121478204	-3.01188716	-3.095284455	-2.972650392	-2.948076084	-2.926648298	-2.90868484	-2.813043665	-2.753009301	-2.718512112	-2.67592342	-2.610479534	-2.583525921	-2.529589509
2004	-2.340464093	-3.669586227	-3.818156412	-3.946921557	-3.829738285	-3.769551079	-3.931814138	-4.050609993	-3.91721463	-3.853871964	-3.93930216	-4.040958608	-3.954677021	-3.879426069	-3.754487332	-3.555955204	-3.428291168	-3.232844134	-3.055517328	-3.126679398	-3.238824187	-3.202040356	-3.219682688	-3.253365801	-3.073657553	-3.241088108	-3.230622674	-3.206209615	-3.227678293	-3.287350298	-3.30980392	-3.195179321	-3.184422252	-3.284832642	-3.164309429	-3.066006836	-3.084072788	-3.074687909	-2.997402019	-3.006123085	-2.938547521	-2.924818145	-2.877784122	-2.841939206	-2.759201229	-2.715118285	-2.622875958	-2.619426997	-2.555018888
2005	-2.380489279	-3.452225295	-3.603800653	-3.754487332	-4.124938737	-3.832682665	-3.920818754	-3.756961951	-3.958607315	-4.008773924	-3.88941029	-4.080921908	-4.148741651	-3.91721463	-3.764471553	-3.573488739	-3.377785977	-3.273272791	-3.200659451	-3.222573178	-3.102372909	-3.255707017	-3.19859629	-3.271646218	-3.308918508	-3.288192771	-3.257274869	-3.202732459	-3.257274869	-3.279014256	-3.189767482	-3.261219442	-3.277366077	-3.204119983	-3.131943638	-3.147520006	-3.075720714	-2.994819487	-3.079354999	-2.928117993	-3.004364805	-2.931443105	-2.850780887	-2.829444941	-2.762707662	-2.708853238	-2.653255945	-2.627640417	-2.595679533
2006	-2.441771578	-3.348721986	-3.725842151	-3.950781977	-3.903089987	-4.004364805	-3.958607315	-4.017728767	-4.15490196	-3.958607315	-4.060480747	-4.017728767	-4.031517051	-3.718966633	-4	-3.718966633	-3.368556231	-3.302770657	-3.148130399	-3.19314197	-3.174573882	-3.296708622	-3.218963061	-3.290730039	-3.263603498	-3.316052869	-3.337242168	-3.287350298	-3.290730039	-3.294136288	-3.26760624	-3.296708622	-3.243363892	-3.172630727	-3.152427341	-3.232844134	-3.096910013	-3.080398976	-3.093664958	-2.929592678	-3.034328029	-2.93516778	-2.919373513	-2.83209219	-2.740406121	-2.746177561	-2.682354457	-2.707965564	-2.636764196
2007	-2.437231457	-3.484126156	-4.060480747	-3.823908741	-3.906578315	-4.124938737	-4.004364805	-4.214670165	-4.017728767	-4.091514981	-4.119186408	-4.060480747	-4.017728767	-4.031517051	-3.795880017	-3.603800653	-3.522878745	-3.370590401	-3.315154638	-3.101274818	-3.228412519	-3.187755303	-3.278189385	-3.245651664	-3.258848401	-3.27572413	-3.363512104	-3.332547047	-3.391473966	-3.310691141	-3.227678293	-3.353596274	-3.233587153	-3.211831629	-3.163043263	-3.148130399	-3.143875556	-3.101274818	-3.128427064	-3.001740662	-2.973058372	-2.952725133	-2.89997427	-2.836838625	-2.809668302	-2.736363931	-2.7044329	-2.650528201	-2.606600305
2008	-2.425621436	-3.432973634	-3.787812396	-3.906578315	-3.950781977	-4.004364805	-4.124938737	-4.13076828	-4.22184875	-4.148741651	-4.161150909	-4.119186408	-4.187086643	-3.974694135	-3.876148359	-3.508638306	-3.4225082	-3.540607512	-3.197910742	-3.262012674	-3.299296283	-3.148741651	-3.315154638	-3.301029996	-3.231361899	-3.294136288	-3.232102384	-3.324221658	-3.392544977	-3.437707136	-3.314258261	-3.266802735	-3.346787486	-3.262807357	-3.200659451	-3.303643611	-3.196542884	-3.081969663	-3.097453221	-3.014573526	-2.98088371	-2.958607315	-2.960585881	-2.852014679	-2.887060024	-2.803271277	-2.67840157	-2.679645967	-2.623423043
2009	-2.42136079	-3.462180905	-3.595166283	-3.903089987	-3.954677021	-4.004364805	-4.214670165	-4.060480747	-4.008773924	-3.876148359	-3.970616222	-4.337242168	-4.008773924	-3.928117993	-3.578396073	-3.575118363	-3.524328812	-3.436518915	-3.26520017	-3.263603498	-3.232102384	-3.289036881	-3.359518563	-3.227678293	-3.358525889	-3.372634143	-3.282329497	-3.43062609	-3.266000713	-3.214670165	-3.255707017	-3.306273051	-3.26760624	-3.209011525	-3.262807357	-3.274088368	-3.127261173	-3.119758224	-3.009217308	-3.050609993	-3.020907099	-2.941194513	-2.850165303	-2.860435734	-2.843148099	-2.768785352	-2.684869683	-2.662940274	-2.576918042
2010	-2.398591939	-3.460923901	-3.749579998	-3.752026734	-4.207608311	-4.008773924	-4.431798276	-4.214670165	-3.866461092	-4.13076828	-4.22184875	-4.229147988	-4.161150909	-4.060480747	-3.764471553	-3.528708289	-3.560667306	-3.447331784	-3.476253533	-3.2644011	-3.191114133	-3.159266765	-3.180456064	-3.277366077	-3.380906669	-3.318758763	-3.322393047	-3.278189385	-3.366531544	-3.327902142	-3.330683119	-3.304518324	-3.244125144	-3.276544328	-3.131355562	-3.145086978	-3.159893906	-3.066512712	-3.031050319	-3.053056729	-3.084072788	-2.940436582	-2.937794191	-2.847405922	-2.866461092	-2.760700521	-2.705093089	-2.650139918	-2.649170726
2011	-2.444663672	-3.616184634	-3.747146969	-3.896196279	-3.785156152	-4	-4.065501549	-4.004364805	-4.13076828	-4.065501549	-4.30980392	-4.017728767	-4.086186148	-4.040958608	-4.065501549	-3.88941029	-3.472370099	-3.413412695	-3.372634143	-3.333482019	-3.248720896	-3.239577517	-3.251811973	-3.402304814	-3.316052869	-3.358525889	-3.290730039	-3.294136288	-3.288192771	-3.351639989	-3.347753659	-3.283162277	-3.266802735	-3.245651664	-3.15490196	-3.244887734	-3.236572006	-3.189767482	-3.112945622	-3.019996628	-3.097997109	-2.969805215	-2.954285941	-2.892111975	-2.832682665	-2.78968148	-2.713992878	-2.656591406	-2.646853454
2012	-2.488250289	-3.625251654	-3.943095149	-3.995678626	-3.899629455	-4.200659451	-4.004364805	-4.30980392	-4.13076828	-3.872895202	-4.214670165	-4.013228266	-3.747146969	-4.086186148	-3.739928612	-3.690369833	-3.649751982	-3.549750892	-3.364516253	-3.37161107	-3.454692884	-3.338187314	-3.36251027	-3.368556231	-3.465973894	-3.307153081	-3.236572006	-3.304518324	-3.393618635	-3.223298816	-3.307153081	-3.273272791	-3.335358024	-3.36251027	-3.241088108	-3.175223538	-3.112945622	-3.199970641	-3.130181792	-3.095284455	-3.040005162	-3.027797162	-2.949620244	-2.88941029	-2.883060353	-2.783306401	-2.785951321	-2.707743929	-2.690582774
2013	-2.502932064	-3.580044252	-3.730487056	-3.860120914	-4.055517328	-4.200659451	-3.946921557	-4.207608311	-4.008773924	-3.958607315	-4.13667714	-3.832682665	-4.214670165	-3.812479279	-3.89279003	-3.801342913	-3.609064893	-3.595166283	-3.494850022	-3.503070352	-3.402304814	-3.542118103	-3.356547324	-3.337242168	-3.360513511	-3.452225295	-3.299296283	-3.511449283	-3.388276692	-3.304518324	-3.407823243	-3.37675071	-3.2915791	-3.226213555	-3.297569464	-3.210419288	-3.217527376	-3.100179498	-3.099632871	-3.111820506	-3.101823517	-3.015472687	-2.937794191	-2.968187729	-2.90274269	-2.806875402	-2.802995272	-2.728390699	-2.654234307
2014	-2.504316932	-3.730487056	-3.793174124	-3.795880017	-4.124938737	-4.055517328	-4.060480747	-3.950781977	-3.954677021	-4.13667714	-4.070581074	-3.91721463	-4.13667714	-4.017728767	-3.886056648	-3.8569852	-3.534617149	-3.482804102	-3.638272164	-3.266000713	-3.417936637	-3.490797478	-3.4867824	-3.395773947	-3.434152181	-3.408935393	-3.534617149	-3.425968732	-3.379863945	-3.219682688	-3.378823718	-3.281498311	-3.260427656	-3.241845378	-3.199282922	-3.171340103	-3.257274869	-3.257274869	-3.199970641	-3.057495894	-3.018634491	-2.942714356	-2.938170693	-2.913996294	-2.890084137	-2.829151796	-2.788612447	-2.754734161	-2.677987561
2015	-2.501138311	-3.714442691	-3.73754891	-4.30980392	-3.962573502	-4.008773924	-4.207608311	-4.431798276	-4.30980392	-4.214670165	-4.22184875	-3.804100348	-3.924453039	-3.966576245	-4.022276395	-3.821023053	-3.375717904	-3.63638802	-3.539102157	-3.567030709	-3.307153081	-3.380906669	-3.469800302	-3.367542708	-3.381951903	-3.459670525	-3.442492798	-3.452225295	-3.35261703	-3.400116928	-3.387216143	-3.343901798	-3.304518324	-3.301899454	-3.282329497	-3.073143291	-3.221125528	-3.104577454	-3.13076828	-3.104577454	-3.061980903	-3.018634491	-2.930701988	-2.89245087	-2.879097182	-2.870310108	-2.779891912	-2.777543663	-2.701802133
2016	-2.498393078	-3.55129368	-3.844663963	-3.920818754	-4.318758763	-3.924453039	-4.619788758	-3.958607315	-4.214670165	-4.013228266	-4.142667504	-4.080921908	-4.022276395	-4.148741651	-4.148741651	-3.756961951	-3.643974143	-3.610833916	-3.392544977	-3.37161107	-3.308034897	-3.425968732	-3.413412695	-3.571865206	-3.565431096	-3.442492798	-3.374687549	-3.557520231	-3.311580178	-3.444905551	-3.389339837	-3.243363892	-3.303643611	-3.254925208	-3.266000713	-3.247183569	-3.158015195	-3.18243463	-3.169411331	-3.163043263	-3.060980224	-3.004803708	-3.062482108	-2.993106292	-2.84103474	-2.878768545	-2.811634074	-2.79832982	-2.701802133
2017	-2.531800414	-3.638272164	-3.787812396	-4.148741651	-3.66756154	-4.075720714	-4.229147988	-4.22184875	-4.214670165	-4.318758763	-4.142667504	-4.229147988	-3.931814138	-3.974694135	-3.931814138	-3.818156412	-3.614393726	-3.627087997	-3.457174573	-3.40560745	-3.511449283	-3.480172006	-3.530177984	-3.536107011	-3.447331784	-3.424812155	-3.326058001	-3.573488739	-3.262012674	-3.427128398	-3.42945706	-3.412289035	-3.37161107	-3.307153081	-3.209011525	-3.282329497	-3.138465589	-3.145086978	-3.17327748	-3.138465589	-3.062482108	-3.081969663	-2.974284616	-2.931814138	-2.934793872	-2.895854449	-2.867420152	-2.763210901	-2.741123371
2018	-2.568958055	-3.747146969	-3.863279433	-4.036212173	-4.086186148	-4.148741651	-4.443697499	-4.229147988	-4.017728767	-3.966576245	-4.443697499	-4.22184875	-4.148741651	-3.931814138	-3.974694135	-3.759450752	-3.653647026	-3.492144128	-3.410050399	-3.610833916	-3.563837353	-3.325138859	-3.416801226	-3.42945706	-3.583359493	-3.473660723	-3.419075024	-3.322393047	-3.490797478	-3.321481621	-3.392544977	-3.320572103	-3.353596274	-3.282329497	-3.166215625	-3.13667714	-3.238824187	-3.19859629	-3.268411235	-3.033389013	-2.998266287	-2.94195377	-2.934793872	-2.972650392	-2.915066425	-2.841939206	-2.845880474	-2.795880017	-2.722849386
2019	-2.523748204	-3.54668166	-3.673664139	-3.798602876	-4.091514981	-4.026872146	-4.229147988	-4.148741651	-4.455931956	-3.970616222	-3.920818754	-4.080921908	-4.229147988	-3.88941029	-4.031517051	-3.701146924	-3.614393726	-3.655607726	-3.400116928	-3.585026652	-3.476253533	-3.35753548	-3.416801226	-3.638272164	-3.41453927	-3.341988603	-3.488116639	-3.344861565	-3.390405591	-3.441291429	-3.346787486	-3.279840697	-3.272458743	-3.211124884	-3.277366077	-3.249491605	-3.201349355	-3.223298816	-3.1837587	-3.075720714	-3.048176965	-2.962573502	-3.035269079	-2.993106292	-2.960585881	-2.799970733	-2.789146635	-2.784362437	-2.714667772
[truncated: 52 more columns]
