# Supplementary material for: Advancing mortality rate prediction in European population clusters: integrating deep learning and multiscale analysis
Source: Sci Rep. 2024 Mar 15;14:6255. doi: 10.1038/s41598-024-56390-x (PMC10942990; doi:10.1038/s41598-024-56390-x)
Supplement: Supplementary file 1 — Supplementary Information. [file 41598_2024_56390_MOESM1_ESM.zip › data/Belgium.csv]

1841	-0.771271221	-1.127721326	-1.38977648	-1.61287724	-1.750288133	-1.88097518	-1.939566593	-2.024798038	-2.102702878	-2.122743867	-2.174379175	-2.224608028	-2.24328784	-2.225921199	-2.200521601	-2.168962514	-2.1340082	-2.104853811	-2.075565636	-2.049440438	-2.018951941	-1.989954587	-1.969886247	-1.945540163	-1.982883151	-2.005111205	-1.991101885	-2.011307297	-2.008773924	-2.017457418	-2.031984286	-2.008330993	-1.989997026	-1.990081915	-2.022871099	-2.013721044	-1.962693049	-1.954716149	-1.937794191	-1.947844933	-1.955499438	-1.915495217	-1.882496701	-1.884289662	-1.930701988	-1.931220637	-1.867196182	-1.856735318	-1.840914286
1842	-0.75396452	-1.081990644	-1.365099726	-1.535242268	-1.685016855	-1.812479279	-1.883193084	-1.95280304	-2.009749967	-2.050073556	-2.111371275	-2.165325026	-2.1950432	-2.189297139	-2.148130399	-2.109634879	-2.089749228	-2.069000058	-2.051635944	-2.03263926	-2.015922966	-1.994261957	-1.973425882	-1.961062081	-1.944277734	-1.988049134	-2.008419543	-1.990209281	-2.006960768	-2.001261284	-2.008862565	-2.027426919	-2.00735813	-1.991016796	-1.991740585	-2.022733788	-2.005287015	-1.944698136	-1.928780982	-1.905214532	-1.913070976	-1.929408068	-1.898734215	-1.874063533	-1.884256392	-1.936028993	-1.925915311	-1.84652051	-1.8228388
1843	-0.782066202	-1.125831405	-1.386633944	-1.577360923	-1.741458493	-1.845880474	-1.965853023	-1.999826317	-2.03881629	-2.053351266	-2.116565706	-2.191789027	-2.242376254	-2.256333479	-2.22366209	-2.157265981	-2.116679322	-2.097779472	-2.075565636	-2.054679159	-2.031236952	-2.013541787	-1.995034113	-1.981632422	-1.981965597	-1.98088371	-2.032124554	-2.053547735	-2.031050319	-2.038626372	-2.02086153	-2.021591207	-2.036070578	-2.01291497	-1.994819487	-1.994004877	-2.019996628	-1.996927404	-1.931406019	-1.912183102	-1.888468657	-1.904551673	-1.928228421	-1.901287069	-1.877554744	-1.884223124	-1.922922933	-1.900872072	-1.815336955
1844	-0.810787701	-1.184701246	-1.461011773	-1.655332695	-1.818013576	-1.945310357	-2.024936004	-2.07852162	-2.10812817	-2.107627093	-2.160710544	-2.221486988	-2.265040239	-2.276052024	-2.250340968	-2.192600287	-2.130357655	-2.097072904	-2.082547008	-2.062181315	-2.042775942	-2.025580426	-2.015922966	-2.006696062	-2.004803708	-2.016148281	-2.012557195	-2.055862927	-2.066512712	-2.030817141	-2.026872146	-2.007004902	-2.008951224	-2.025672565	-2.005330978	-1.989615229	-1.986278222	-2.008552402	-1.981049978	-1.910660192	-1.889309303	-1.871439193	-1.895342209	-1.926795044	-1.907244276	-1.889477627	-1.894455754	-1.928817844	-1.900457471
1845	-0.777431786	-1.156542967	-1.473945175	-1.648396928	-1.83291908	-1.957818405	-2.022505031	-2.075049111	-2.113227357	-2.094096234	-2.135133086	-2.184953824	-2.2153114	-2.224462365	-2.203495048	-2.159392121	-2.109132061	-2.058289851	-2.035127791	-2.02974613	-2.019088062	-2.013452187	-2.00943917	-2.011842527	-2.014438812	-2.021636853	-2.028492218	-2.016193358	-2.051342568	-2.054334501	-2.0138107	-2.013362604	-1.996410233	-1.99865577	-2.013093969	-1.987247113	-1.964090202	-1.95726702	-1.98146593	-1.960466912	-1.900630174	-1.89245087	-1.881470742	-1.905109803	-1.928817844	-1.893843113	-1.85754796	-1.849796371	-1.879788132
1846	-0.706131616	-1.095652382	-1.413502714	-1.640619912	-1.806485825	-1.923905953	-2.012557195	-2.073914913	-2.100234198	-2.066209116	-2.087193607	-2.125460203	-2.149537567	-2.15583359	-2.146788665	-2.119758224	-2.085974348	-2.043543417	-1.994562077	-1.968308831	-1.958528359	-1.949117789	-1.948924692	-1.952452567	-1.965772739	-1.979928896	-1.987247113	-1.989784875	-1.972324284	-2.002133274	-2.000738929	-1.962453988	-1.965933321	-1.951791333	-1.95699159	-1.973507593	-1.947729403	-1.924380054	-1.916389895	-1.939226637	-1.914852188	-1.849212869	-1.833362706	-1.812281917	-1.824140426	-1.835587656	-1.793416965	-1.754117352	-1.746977166
1847	-0.742559032	-1.052855577	-1.319474128	-1.522820843	-1.673418382	-1.805374671	-1.865153791	-1.937681304	-1.956127088	-1.978355964	-2.031984286	-2.080869586	-2.119758224	-2.136260893	-2.127144755	-2.099796787	-2.06833876	-2.03277974	-1.989233766	-1.940285154	-1.916569052	-1.91872472	-1.919445661	-1.933078028	-1.950549382	-1.977200595	-1.989912153	-1.988937305	-1.978190723	-1.945157221	-1.958804766	-1.947190672	-1.901460102	-1.897909474	-1.876083057	-1.875952481	-1.88562257	-1.852601961	-1.825445965	-1.813382648	-1.833037336	-1.801645375	-1.729810457	-1.708253859	-1.680498361	-1.687188174	-1.697842304	-1.655784624	-1.615306166
1848	-0.804163975	-1.149304764	-1.3498188	-1.563487513	-1.720812322	-1.833836406	-1.909354042	-1.924307082	-2.010060987	-2.003751085	-2.045130629	-2.10818388	-2.153539175	-2.179076412	-2.172630727	-2.138525331	-2.103859749	-2.07109231	-2.033999142	-1.990549104	-1.944239535	-1.930998283	-1.939831188	-1.944545215	-1.962892367	-1.98001184	-1.994862404	-1.996453307	-1.988683357	-1.976994603	-1.950743203	-1.975514332	-1.971998421	-1.930220939	-1.925037357	-1.898940645	-1.896538378	-1.90364624	-1.871310006	-1.848446295	-1.841155226	-1.86315265	-1.833599491	-1.765710553	-1.748678188	-1.72556503	-1.738832329	-1.754586047	-1.715659519
1849	-0.769602175	-1.138889935	-1.336874118	-1.458570539	-1.587388274	-1.668937299	-1.778559679	-1.829708941	-1.877620268	-1.908051809	-1.951752468	-1.994905325	-2.033905221	-2.058886273	-2.070529984	-2.062482108	-2.041627268	-2.01809083	-1.990889194	-1.952764085	-1.906928694	-1.864136186	-1.854461764	-1.861634136	-1.862392729	-1.875789317	-1.878735695	-1.879853994	-1.871019476	-1.855176806	-1.838302658	-1.809780392	-1.832594043	-1.82815658	-1.787253235	-1.783675721	-1.762129659	-1.76421913	-1.77131739	-1.738071327	-1.714465194	-1.707013333	-1.732922183	-1.712220657	-1.660210795	-1.663500241	-1.658644625	-1.682584414	-1.702458332
1850	-0.812704945	-1.232213566	-1.510238333	-1.653666589	-1.759051584	-1.891502629	-1.968631937	-2.017457418	-2.079198618	-2.111371275	-2.152859383	-2.186685941	-2.206488994	-2.218747406	-2.216739767	-2.204328494	-2.181972158	-2.149660145	-2.117589316	-2.085498177	-2.046095407	-2.010416711	-1.979721606	-1.982590991	-1.999739501	-2.009794385	-2.030444316	-2.039481657	-2.048905443	-2.050609993	-2.045082446	-2.035174882	-2.011129034	-2.034093085	-2.026271941	-1.981133137	-1.976336082	-1.957818405	-1.967099321	-1.981840626	-1.959476774	-1.9466142	-1.945004138	-1.971266121	-1.94584676	-1.885989838	-1.875691447	-1.853778911	-1.858174105
1851	-0.785206469	-1.18242141	-1.440763878	-1.67194675	-1.802636727	-1.898356015	-1.965251257	-2.033623577	-2.080346718	-2.090657962	-2.154220033	-2.227971835	-2.273191317	-2.281913705	-2.258218304	-2.209363038	-2.168706256	-2.134718315	-2.102537862	-2.082441979	-2.072937757	-2.058886273	-2.043063586	-2.025074014	-2.034375033	-2.048079926	-2.048516769	-2.06253226	-2.065905732	-2.072578305	-2.073400346	-2.062833296	-2.04628862	-2.016193358	-2.031890799	-2.018317273	-1.973752819	-1.969117047	-1.950743203	-1.960466912	-1.97203914	-1.946268684	-1.933524986	-1.933972405	-1.964090202	-1.943628821	-1.887160489	-1.877390976	-1.8527257
1852	-0.785230306	-1.180851057	-1.477555766	-1.626003616	-1.807348929	-1.912467024	-1.948886083	-2.038294216	-2.0910327	-2.126272619	-2.177635748	-2.216525212	-2.237846808	-2.231583912	-2.200383796	-2.160899217	-2.129011186	-2.107237765	-2.08772479	-2.065653073	-2.053793446	-2.050854048	-2.041770686	-2.032077793	-2.020679303	-2.036873559	-2.052419251	-2.052419251	-2.067323341	-2.068847361	-2.07227044	-2.067627718	-2.052223292	-2.033529736	-2.005111205	-2.024338467	-2.016058141	-1.974080001	-1.966375229	-1.941308317	-1.942714356	-1.94619194	-1.918904843	-1.911970282	-1.923541612	-1.966898063	-1.950394387	-1.89255259	-1.875658829
1853	-0.806093819	-1.188331175	-1.44144742	-1.638045635	-1.788585755	-1.934121647	-2.005858889	-2.04383157	-2.101000729	-2.147459014	-2.184023999	-2.208309351	-2.214314332	-2.208519884	-2.184488663	-2.148741651	-2.120789395	-2.100891142	-2.085921415	-2.06864385	-2.043927663	-2.028863371	-2.024936004	-2.015292706	-2.007579044	-1.999045602	-2.016644386	-2.028909787	-2.024430342	-2.037015416	-2.0345631	-2.03498655	-2.030118356	-2.016013078	-2.000608438	-1.978149423	-2.00160987	-1.9959367	-1.955852379	-1.947306058	-1.922014709	-1.927419267	-1.930998283	-1.902812127	-1.89438764	-1.899009477	-1.923687312	-1.888703874	-1.819587367
1854	-0.765282825	-1.141781723	-1.390042941	-1.539568259	-1.692268694	-1.810425474	-1.945501853	-2.004891542	-2.045419837	-2.074842673	-2.129713171	-2.191249028	-2.233066906	-2.244430019	-2.230179742	-2.189767482	-2.146484303	-2.115317896	-2.095014119	-2.080294465	-2.063989204	-2.041388342	-2.030537492	-2.033529736	-2.031470356	-2.032592443	-2.027334408	-2.043639446	-2.046917156	-2.028584977	-2.027565723	-2.013049212	-2.005770859	-1.997445192	-1.982215647	-1.96766334	-1.945808423	-1.968591536	-1.96253366	-1.923323154	-1.915817089	-1.895512889	-1.906403231	-1.910978499	-1.88342546	-1.87432359	-1.870890414	-1.887126998	-1.84652051
1855	-0.723359	-1.065324837	-1.341511619	-1.504261453	-1.641912796	-1.774122371	-1.870987207	-1.981965597	-2.033858267	-2.04982994	-2.105407052	-2.148252581	-2.182500738	-2.198870812	-2.191518943	-2.170760572	-2.13990167	-2.105296347	-2.07841756	-2.059583135	-2.04349541	-2.028121383	-2.007049039	-2.000043432	-2.010416711	-2.015292706	-2.01899731	-2.015382687	-2.034375033	-2.037299268	-2.019451261	-2.025534364	-2.016013078	-2.012601901	-2.006828395	-1.990676607	-1.971306772	-1.945233782	-1.96333119	-1.953192786	-1.911970282	-1.903472334	-1.882231705	-1.891908764	-1.890927919	-1.8569852	-1.840162209	-1.830119927	-1.842180716
1856	-0.791706479	-1.09511142	-1.377185221	-1.560935862	-1.697907284	-1.805014157	-1.920637836	-1.987204942	-2.086557045	-2.150150804	-2.182302445	-2.207188229	-2.214100972	-2.22184875	-2.220547817	-2.206558867	-2.187621489	-2.157453164	-2.120732043	-2.089642443	-2.068287933	-2.057595059	-2.05139145	-2.041292809	-2.050122296	-2.079981084	-2.093557206	-2.099851439	-2.093018847	-2.102978044	-2.089695832	-2.060131456	-2.061780582	-2.04982994	-2.04798291	-2.046772028	-2.032264868	-2.012691326	-1.986278222	-2.00160987	-1.988471846	-1.948230253	-1.941725853	-1.925183559	-1.942638237	-1.947267593	-1.916640735	-1.90274269	-1.893197372
1857	-0.740086132	-1.073091898	-1.467627866	-1.644318654	-1.808912447	-1.906403231	-2.030537492	-2.058786812	-2.17114684	-2.183228588	-2.198116293	-2.233215485	-2.258927228	-2.25305459	-2.233810307	-2.197431502	-2.15864053	-2.127028369	-2.094365999	-2.065804651	-2.051587034	-2.053302163	-2.057148993	-2.059732609	-2.05051241	-2.053793446	-2.064391981	-2.058985756	-2.048274025	-2.028956208	-2.035598929	-2.022093572	-2.003138232	-2.008375265	-2.005199101	-2.012244383	-2.014393917	-2.001435542	-1.984472596	-1.958370492	-1.976007195	-1.964250163	-1.927639796	-1.917106967	-1.898218569	-1.908473727	-1.902291619	-1.867836404	-1.851489889
1858	-0.736195926	-1.090016305	-1.573342372	-1.603312564	-1.772576104	-1.876278994	-1.951286362	-2.080294465	-2.137808969	-2.222355722	-2.255237763	-2.261140198	-2.269702338	-2.26728466	-2.233810307	-2.194635093	-2.156331277	-2.119987162	-2.089856039	-2.05843888	-2.031563752	-2.019587538	-2.023879382	-2.030677294	-2.039624369	-2.037299268	-2.042488489	-2.056011125	-2.053203973	-2.044264158	-2.03002527	-2.042632192	-2.032826577	-2.010817249	-2.006343371	-1.993405614	-1.98775348	-1.980343775	-1.964450197	-1.948731681	-1.929518825	-1.954481437	-1.94799902	-1.913533389	-1.900043266	-1.876376995	-1.880942162	-1.871374595	-1.834547927
1859	-0.711605438	-1.028204793	-1.586683468	-1.714960553	-1.72432017	-1.860467228	-1.988725671	-2.031283623	-2.091675861	-2.162159138	-2.210842508	-2.238297632	-2.2486439	-2.251579378	-2.234331445	-2.184488663	-2.143996546	-2.106349183	-2.070019409	-2.037772769	-2.003794894	-1.977447916	-1.969117047	-1.979265915	-1.994090554	-2.014214382	-2.015247722	-2.018634491	-2.02839948	-2.017231423	-1.996237979	-1.975022028	-1.981341102	-1.967743974	-1.941270379	-1.932185489	-1.922632095	-1.920674013	-1.917573699	-1.908896056	-1.899663924	-1.883923828	-1.910624839	-1.905458999	-1.871310006	-1.855861862	-1.832771306	-1.837435593	-1.828888135
1860	-0.822140424	-1.180028561	-1.729763834	-1.900802945	-2.000695428	-2.01809083	-2.109690783	-2.19172149	-2.242224509	-2.305307074	-2.369877357	-2.395665927	-2.384155117	-2.345630909	-2.300856313	-2.251346907	-2.200177169	-2.167427225	-2.140861703	-2.119815447	-2.104798525	-2.08692826	-2.07319469	-2.0736061	-2.087459117	-2.099141495	-2.108574057	-2.098487191	-2.093557206	-2.100398341	-2.089268902	-2.070121476	-2.051098239	-2.055517328	-2.038626372	-2.005946936	-1.993576747	-1.989106687	-1.993405614	-1.999132278	-2.001915112	-1.994390555	-1.975063032	-1.992978074	-1.975063032	-1.926391612	-1.900215803	-1.871923987	-1.874258561
1861	-0.740762207	-1.128736551	-1.477647069	-1.671620397	-1.832564506	-1.934457629	-1.949310972	-2.038958783	-2.157702866	-2.130592251	-2.195451692	-2.287097875	-2.331334585	-2.324130045	-2.272784179	-2.214029875	-2.17685194	-2.138704606	-2.115431185	-2.096584414	-2.08249449	-2.070683273	-2.056011125	-2.047110735	-2.053744293	-2.072732319	-2.08249449	-2.089482314	-2.076134525	-2.066867176	-2.071041159	-2.057942316	-2.036779013	-2.019542108	-2.0258569	-2.014259259	-1.988091387	-1.977695377	-1.975925013	-1.977159389	-1.973957279	-1.963251371	-1.944927618	-1.923323154	-1.946691019	-1.941877784	-1.908544087	-1.888905589	-1.859774875
1862	-0.781346353	-1.188337876	-1.469249776	-1.631136918	-1.771163512	-1.915817089	-2.005067263	-2.045178817	-2.138286412	-2.214670165	-2.28567024	-2.347366932	-2.387428046	-2.379135525	-2.333856573	-2.272784179	-2.239426746	-2.222790742	-2.193548677	-2.171082438	-2.147337056	-2.127494101	-2.110474203	-2.092319976	-2.082336976	-2.088469538	-2.101933339	-2.105462415	-2.110642263	-2.09843271	-2.092642392	-2.10204319	-2.090230085	-2.065198658	-2.043255455	-2.042153366	-2.028492218	-2.000304113	-1.986909862	-1.988133643	-1.990634102	-1.985521465	-1.974161836	-1.954481437	-1.933264205	-1.957345747	-1.952997869	-1.920710194	-1.90104494
1863	-0.746080739	-1.157209842	-1.419748075	-1.571589808	-1.679562896	-1.809836448	-1.939226637	-1.987120613	-2.113847818	-2.132650383	-2.207538269	-2.287434472	-2.343710099	-2.372736583	-2.349498205	-2.294563953	-2.242831808	-2.218101081	-2.204676236	-2.173148052	-2.145997767	-2.122053048	-2.105739336	-2.093664958	-2.082862247	-2.081707487	-2.090872058	-2.103253384	-2.102317938	-2.102867957	-2.084336396	-2.071348153	-2.077430231	-2.063536526	-2.037157319	-2.019042684	-2.023283296	-2.013631406	-1.983384452	-1.96197626	-1.957188308	-1.952296892	-1.943400024	-1.935130375	-1.922741136	-1.913996294	-1.946153573	-1.945425245	-1.912112151
1864	-0.735026425	-1.146624283	-1.404448668	-1.522531449	-1.653334133	-1.755995172	-1.862740861	-1.998179783	-2.0759793	-2.111090741	-2.177635748	-2.245804612	-2.288952396	-2.309272456	-2.310158591	-2.275560277	-2.230179742	-2.186018924	-2.163486001	-2.147764061	-2.111483539	-2.085498177	-2.063737658	-2.050171041	-2.039814723	-2.029095502	-2.023329119	-2.029327757	-2.041101805	-2.041818502	-2.049051286	-2.036306595	-2.026179676	-2.034140063	-2.018000286	-1.986067879	-1.967985966	-1.973344186	-1.968187729	-1.942067773	-1.924307082	-1.929371156	-1.930405895	-1.923942404	-1.91721463	-1.90104494	-1.882297939	-1.904377405	-1.89698351
1865	-0.671430816	-1.100387396	-1.369328094	-1.526848917	-1.611508038	-1.734663222	-1.850688494	-1.94619194	-2.031610458	-2.072937757	-2.122455892	-2.192329699	-2.250495576	-2.278106984	-2.272784179	-2.244658816	-2.193413066	-2.13864484	-2.088416299	-2.063687366	-2.050951708	-2.027056992	-2.014843079	-2.007313961	-2.010372229	-2.015922966	-2.01300446	-2.010372229	-2.015292706	-2.020042107	-2.007844289	-2.003751085	-1.984137492	-1.972650392	-1.987289287	-1.981715692	-1.959318561	-1.948268804	-1.953387791	-1.943781419	-1.907314437	-1.879426069	-1.883558302	-1.885088916	-1.881801432	-1.881636056	-1.864708296	-1.843481135	-1.861634136
1866	-0.720780354	-1.065703593	-1.291978733	-1.444240707	-1.551092807	-1.647875392	-1.731117941	-1.803271277	-1.860215336	-1.931257707	-1.974899039	-2.023650021	-2.075152367	-2.109523091	-2.118273065	-2.100562546	-2.074223946	-2.0258569	-1.972120591	-1.920456993	-1.895786116	-1.889915577	-1.870052443	-1.858048804	-1.847742241	-1.844572861	-1.834192021	-1.81406141	-1.79658632	-1.788986309	-1.782858362	-1.762079434	-1.752837191	-1.728785903	-1.713341475	-1.726697721	-1.717581829	-1.691030292	-1.680706516	-1.687209308	-1.683400698	-1.655293419	-1.632961062	-1.64671866	-1.654097204	-1.652709024	-1.648938442	-1.6266098	-1.60355654
1867	-0.788132239	-1.154914369	-1.45569626	-1.672498027	-1.834192021	-1.966777353	-2.058936012	-2.1329452	-2.220403509	-2.31309573	-2.362810578	-2.379031564	-2.386369565	-2.375202421	-2.348528148	-2.310247304	-2.268814292	-2.230770418	-2.177701129	-2.126970188	-2.08692826	-2.083493413	-2.098868749	-2.097290187	-2.103639155	-2.107071018	-2.111820506	-2.105296347	-2.089428952	-2.074481642	-2.073246095	-2.072989131	-2.062833296	-2.064240896	-2.052370253	-2.045757491	-2.062131203	-2.04628862	-2.007004902	-1.981549168	-1.972365034	-1.963610671	-1.927382523	-1.903820215	-1.917250523	-1.918076896	-1.906088259	-1.891671806	-1.856391965
1868	-0.808336641	-1.161730355	-1.315307207	-1.538996978	-1.751046385	-1.901356274	-2.039053804	-2.193548677	-2.334794372	-2.405717971	-2.411616232	-2.39501837	-2.362810578	-2.334888263	-2.306185146	-2.281332265	-2.25469094	-2.22541005	-2.196816111	-2.151626116	-2.109914473	-2.078105529	-2.080398976	-2.097290187	-2.093072653	-2.092911255	-2.088097004	-2.087406002	-2.078313525	-2.062732928	-2.051635944	-2.054580657	-2.057694247	-2.048419655	-2.047062332	-2.029885678	-2.016554143	-2.029606628	-2.014034922	-1.978645287	-1.962414157	-1.963171567	-1.960863601	-1.92727231	-1.901390881	-1.907700523	-1.901633204	-1.888267143	-1.877063627
1869	-0.843129941	-1.19675462	-1.314777935	-1.482962536	-1.658249021	-1.833954912	-2.023787623	-2.229884705	-2.417368561	-2.476904162	-2.424927674	-2.365825128	-2.320118058	-2.283162277	-2.270106596	-2.263762901	-2.254456798	-2.232176502	-2.197499932	-2.156206802	-2.099469018	-2.053400375	-2.021773818	-2.029002634	-2.053302163	-2.056456023	-2.063385738	-2.065956281	-2.073811951	-2.073143291	-2.063838259	-2.056456023	-2.059035507	-2.058737091	-2.041914151	-2.029885678	-2.004628094	-1.98682559	-1.999956573	-1.988091387	-1.958962792	-1.949736277	-1.955068454	-1.955264303	-1.922886568	-1.896196279	-1.900215803	-1.891841049	-1.877489229
1870	-0.791292666	-1.157702866	-1.320635708	-1.545170379	-1.738332771	-1.8610976	-1.975719624	-2.086716098	-2.180587689	-2.25641185	-2.309626693	-2.337053386	-2.341893164	-2.326794718	-2.29081487	-2.257274869	-2.224608028	-2.195315485	-2.161339774	-2.124071015	-2.08958906	-2.044504671	-2.009350412	-1.986614982	-2.00169706	-2.029049066	-2.03035116	-2.034375033	-2.032967118	-2.03602339	-2.02839948	-2.010906307	-1.997229372	-1.99494825	-1.992636346	-1.976048293	-1.965652342	-1.9446599	-1.932185489	-1.951946827	-1.945118945	-1.917430036	-1.906788508	-1.907279355	-1.900872072	-1.863755198	-1.83499322	-1.838631998	-1.832653122
1871	-0.724686342	-1.031722573	-1.168143018	-1.36197024	-1.536450404	-1.668917036	-1.80148037	-1.945578476	-2.062381821	-2.117190959	-2.13637978	-2.150396342	-2.151195299	-2.140921775	-2.123262703	-2.093826636	-2.067069857	-2.036779013	-2.005594853	-1.968389585	-1.934420285	-1.909777228	-1.876769223	-1.857078942	-1.851983792	-1.882728704	-1.918508671	-1.92245042	-1.924854673	-1.917537779	-1.913462216	-1.899250474	-1.876769223	-1.861129143	-1.858989447	-1.859995049	-1.847650492	-1.840974509	-1.825504081	-1.81869962	-1.84375381	-1.840884178	-1.817186049	-1.811943792	-1.818671013	-1.820333331	-1.791316839	-1.76634406	-1.76853041
1872	-0.782971646	-1.128298663	-1.265936616	-1.4462019	-1.62345954	-1.77463902	-1.926941839	-2.090764997	-2.240030142	-2.305394801	-2.298863934	-2.292770581	-2.294307303	-2.287013766	-2.272458743	-2.249260249	-2.211407444	-2.175483672	-2.136558171	-2.099742142	-2.066057397	-2.043015632	-2.028260409	-2.00344455	-1.991101885	-1.987204942	-2.0138107	-2.043399412	-2.040624663	-2.037914919	-2.02816772	-2.024660115	-2.010728208	-1.987669044	-1.972079864	-1.969724197	-1.971672802	-1.959872558	-1.952725133	-1.937869465	-1.929814314	-1.952063484	-1.945004138	-1.915924432	-1.905563812	-1.907384609	-1.904830649	-1.871633046	-1.840823968
1873	-0.802669811	-1.183911227	-1.385218752	-1.709854045	-1.982632716	-2.079094396	-2.125402231	-2.172243137	-2.22811868	-2.300943145	-2.366632555	-2.410162057	-2.438660059	-2.440452444	-2.402195158	-2.344093582	-2.283996656	-2.223298816	-2.177178355	-2.139362583	-2.114921616	-2.098269308	-2.090283547	-2.08687521	-2.069407512	-2.058339522	-2.049391775	-2.070478899	-2.093772737	-2.084494638	-2.077741777	-2.065400562	-2.059483515	-2.041770686	-2.013631406	-1.9942191	-1.989021988	-1.990251744	-1.978397284	-1.970738004	-1.955185952	-1.944048595	-1.962932242	-1.951635895	-1.917573699	-1.90319423	-1.901079521	-1.894830572	-1.858424817
1874	-0.820609088	-1.216496613	-1.400531779	-1.693768035	-1.967381239	-2.078625705	-2.151318346	-2.228339041	-2.296880654	-2.360115258	-2.422163659	-2.461551948	-2.472241247	-2.468521083	-2.446723954	-2.401209493	-2.345438445	-2.285000033	-2.220187137	-2.167938385	-2.127902026	-2.106959888	-2.0970186	-2.098977827	-2.106349183	-2.095068173	-2.084864093	-2.073760479	-2.091675861	-2.109690783	-2.095392636	-2.086080235	-2.072167867	-2.065653073	-2.047401265	-2.019360433	-2.002002364	-1.99865577	-2.002569926	-1.992337553	-1.982841402	-1.964970718	-1.951674749	-1.969845729	-1.958291579	-1.923723745	-1.908790435	-1.904516814	-1.895342209
1875	-0.75735175	-1.137421432	-1.353028043	-1.675861647	-1.983091956	-2.106848787	-2.154839922	-2.214100972	-2.283495836	-2.34920696	-2.410162057	-2.460547508	-2.471854922	-2.439615077	-2.39008559	-2.339513984	-2.286593468	-2.235300936	-2.187019834	-2.140861703	-2.111371275	-2.092481154	-2.08687521	-2.086769129	-2.093664958	-2.096747183	-2.074223946	-2.053253065	-2.032920266	-2.044793462	-2.059682778	-2.044649043	-2.036259381	-2.0238335	-2.019996628	-2.004979394	-1.980260767	-1.966857823	-1.966857823	-1.974325551	-1.964530237	-1.951325185	-1.930146979	-1.912857721	-1.927198851	-1.910837001	-1.870503457	-1.85028835	-1.840613299
1876	-0.908167796	-1.028598892	-1.404481733	-1.692439785	-1.853313944	-2.031376979	-2.140081515	-2.232473101	-2.271727402	-2.369572125	-2.429223631	-2.455311978	-2.467118281	-2.445147566	-2.391687957	-2.336110701	-2.293196903	-2.248336054	-2.203772686	-2.160836317	-2.1195866	-2.094150173	-2.077897633	-2.074223946	-2.075617323	-2.08375667	-2.084758503	-2.059483515	-2.037630664	-2.017321807	-2.031376979	-2.049051286	-2.036353814	-2.030723905	-2.021089423	-2.020451625	-2.007225636	-1.982090604	-1.967421528	-1.964130186	-1.967864953	-1.954168686	-1.938660633	-1.919951032	-1.908473727	-1.931517286	-1.921035955	-1.882596116	-1.86157098
1877	-0.849734913	-1.187527843	-1.410430154	-1.695746503	-1.884755715	-2.00590291	-2.13810731	-2.202455486	-2.298432015	-2.336959025	-2.39051231	-2.430860275	-2.448550002	-2.451242171	-2.42044504	-2.363712748	-2.319573829	-2.285335007	-2.243211801	-2.197089511	-2.149966742	-2.106737714	-2.080503512	-2.064543119	-2.062632582	-2.066360887	-2.074636333	-2.075565636	-2.051587034	-2.034046111	-2.019542108	-2.039862325	-2.059732609	-2.04493793	-2.034187047	-2.017186238	-2.01157483	-1.995248844	-1.968429968	-1.955185952	-1.954677021	-1.962334507	-1.952102376	-1.938924676	-1.924343566	-1.915924432	-1.937493225	-1.923177577	-1.87962352
1878	-0.754820584	-1.28845427	-1.603033902	-1.81236649	-1.926135077	-2.044071843	-2.196884445	-2.227531597	-2.325690111	-2.360214787	-2.344957659	-2.428640607	-2.466355021	-2.42794201	-2.362010219	-2.368454772	-2.293538262	-2.255394125	-2.214741367	-2.161402747	-2.103198302	-2.107015449	-2.132414673	-2.111034656	-2.053498609	-2.05764465	-2.07494588	-2.09280369	-2.098214855	-2.073348923	-2.051293691	-2.029281296	-2.042057665	-2.053253065	-2.028956208	-2.010772726	-1.991953694	-1.987542422	-1.973140014	-1.948770277	-1.939377696	-1.940360862	-1.949310972	-1.93896241	-1.923578033	-1.906473256	-1.890556453	-1.904726012	-1.883591519
1879	-0.748303391	-1.257117829	-1.568378952	-1.809836448	-1.920710194	-2.085974348	-2.191653964	-2.281083314	-2.338850143	-2.406381692	-2.446116973	-2.497709472	-2.469160221	-2.485319456	-2.407379179	-2.342944147	-2.298863934	-2.24910608	-2.21013737	-2.175028539	-2.117475462	-2.118900782	-2.091675861	-2.11662251	-2.063536526	-2.062933688	-2.085551059	-2.101878424	-2.115601174	-2.111820506	-2.07443009	-2.043639446	-2.015922966	-2.026825947	-2.038057117	-2.016103209	-2.004715892	-1.991868438	-1.992081609	-1.979721606	-1.954442331	-1.942447999	-1.940474447	-1.948307358	-1.937042166	-1.918904843	-1.895717793	-1.871859317	-1.878407331
1880	-0.678215217	-1.222442691	-1.534721273	-1.770753438	-1.900872072	-2.067627718	-2.171018046	-2.252277538	-2.341893164	-2.358724243	-2.419873675	-2.482804102	-2.458046526	-2.436044535	-2.403073186	-2.33866066	-2.303643611	-2.27876663	-2.231954186	-2.179338865	-2.095933948	-2.109634879	-2.108518296	-2.142185222	-2.101823517	-2.089856039	-2.089215565	-2.093180285	-2.094743951	-2.099250642	-2.090925599	-2.054137676	-2.025810809	-1.99991315	-2.013093969	-2.0258569	-2.006519681	-1.998439347	-1.98859874	-1.992209563	-1.981882279	-1.955813149	-1.942638237	-1.938020053	-1.943247559	-1.927088684	-1.900043266	-1.871988667	-1.846978256
1881	-0.754213517	-1.283070593	-1.591166678	-1.775985189	-1.939000147	-2.037867531	-2.20999648	-2.296364762	-2.35261703	-2.376543952	-2.427244535	-2.468904453	-2.534022632	-2.502103257	-2.418505458	-2.33847126	-2.32385532	-2.25609845	-2.181378274	-2.187220293	-2.104301273	-2.105905573	-2.128719027	-2.092749917	-2.087193607	-2.088522783	-2.092857469	-2.094851998	-2.099250642	-2.098977827	-2.101055533	-2.088469538	-2.050366076	-2.018815863	-1.989997026	-2.001130636	-2.012512494	-1.991996328	-1.982215647	-1.970210529	-1.971469413	-1.957188308	-1.929888217	-1.917681478	-1.914709422	-1.924635554	-1.908368209	-1.882132373	-1.853871964
1882	-0.776353523	-1.28866527	-1.607848455	-1.804155675	-1.946575796	-2.06864385	-2.233661525	-2.315873074	-2.415442639	-2.467755356	-2.458670422	-2.510604078	-2.522011024	-2.531948209	-2.452102282	-2.42666416	-2.389765825	-2.292089334	-2.258690791	-2.218963061	-2.162348442	-2.151256818	-2.150334945	-2.174054857	-2.089909454	-2.10067205	-2.131238042	-2.152921138	-2.155647104	-2.141763665	-2.111539682	-2.092427421	-2.070274622	-2.03231165	-2.008818242	-1.994819487	-2.019042684	-2.037251947	-2.016824928	-2.001174181	-1.979183113	-1.972283538	-1.953465817	-1.925293244	-1.914709422	-1.914638056	-1.924088239	-1.906438242	-1.878243242
1883	-0.771058394	-1.288952396	-1.595987774	-1.806458011	-1.942333896	-2.098759698	-2.243363892	-2.293367549	-2.405276054	-2.441411417	-2.48704892	-2.481091426	-2.473144013	-2.512013669	-2.467500414	-2.385313658	-2.337525496	-2.266401539	-2.21502629	-2.1950432	-2.165897344	-2.136320332	-2.0839147	-2.12482294	-2.105628546	-2.120330794	-2.13996161	-2.141342516	-2.134481481	-2.113001954	-2.085815567	-2.063134541	-2.052566278	-2.037110013	-2.004320939	-1.981798978	-1.962055845	-1.980634425	-1.995162939	-1.972813538	-1.958370492	-1.942790487	-1.941270379	-1.926318301	-1.900941211	-1.889848171	-1.883591519	-1.886926106	-1.865504144
1884	-0.72645244	-1.279749711	-1.604079807	-1.796749476	-1.930776043	-2.083704005	-2.208590084	-2.336393292	-2.409046765	-2.430041182	-2.460923901	-2.467118281	-2.508498234	-2.494443061	-2.460547508	-2.381847267	-2.290475644	-2.249800272	-2.237246435	-2.173018663	-2.158265221	-2.137034241	-2.109243748	-2.095446737	-2.073863429	-2.101165162	-2.131355562	-2.14308994	-2.131061822	-2.107627093	-2.072680975	-2.048808242	-2.034140063	-2.031657169	-2.026410377	-2.003926346	-1.983760809	-1.962932242	-1.978686635	-1.988387271	-1.960942982	-1.94699843	-1.934420285	-1.936704179	-1.927309045	-1.908192403	-1.898115513	-1.890421453	-1.891739495
1885	-0.782555539	-1.314544901	-1.603068725	-1.803713251	-1.896333086	-2.053793446	-2.224243962	-2.333482019	-2.417936637	-2.429106964	-2.466990978	-2.507239611	-2.522589312	-2.489053051	-2.441771578	-2.39870069	-2.338850143	-2.292174432	-2.255628773	-2.208800754	-2.163992541	-2.140621496	-2.119129267	-2.097888277	-2.102262975	-2.118672416	-2.122455892	-2.11787408	-2.106959888	-2.087512239	-2.075358953	-2.06722193	-2.066613958	-2.068237112	-2.074894273	-2.072321736	-2.042584285	-2.010594682	-1.977076988	-1.980053318	-1.979141718	-1.949852342	-1.938057708	-1.929666544	-1.937643682	-1.934196287	-1.913426634	-1.896093702	-1.877620268
1886	-0.682465239	-1.250364156	-1.599617452	-1.788826043	-1.941308317	-2.06666459	-2.216239304	-2.289036881	-2.394802733	-2.448672012	-2.484391051	-2.473660723	-2.520712684	-2.463567824	-2.413300198	-2.384892013	-2.3357342	-2.278684119	-2.265440178	-2.185486048	-2.181576145	-2.132473589	-2.168962514	-2.113847818	-2.104080455	-2.11582793	-2.126679398	-2.124244421	-2.115884638	-2.103584024	-2.084389137	-2.074223946	-2.065905732	-2.061430244	-2.055912321	-2.051293691	-2.036637234	-1.999305684	-1.963970269	-1.932222641	-1.94275242	-1.955421045	-1.93734282	-1.933413204	-1.929592678	-1.937042166	-1.925659058	-1.89777217	-1.875560989
1887	-0.766242637	-1.32169108	-1.628636548	-1.819128948	-1.952841999	-2.1168498	-2.238147306	-2.385208208	-2.469544156	-2.485585079	-2.542572307	-2.557990841	-2.521722168	-2.518700727	-2.476383581	-2.416121402	-2.387216143	-2.330311292	-2.259321575	-2.253910957	-2.210560315	-2.205163542	-2.189297139	-2.169475486	-2.088416299	-2.09350334	-2.13864484	-2.177113052	-2.188290973	-2.17776652	-2.149966742	-2.115034802	-2.094258073	-2.080085519	-2.073709013	-2.069917367	-2.066765871	-2.054186873	-2.019224226	-1.984849897	-1.954442331	-1.967864953	-1.981549168	-1.961618309	-1.953543858	-1.942524084	-1.938359066	-1.916819996	-1.882033065
1888	-0.716350571	-1.29076397	-1.626554658	-1.829708941	-1.989276135	-2.153106457	-2.254612879	-2.371202514	-2.474307475	-2.501689446	-2.498393078	-2.596879479	-2.563360368	-2.528855035	-2.523603173	-2.439734602	-2.366531544	-2.338092707	-2.337242168	-2.239276028	-2.200383796	-2.178420972	-2.14411757	-2.161843815	-2.111202933	-2.118330092	-2.135607595	-2.162537829	-2.181906131	-2.17450897	-2.151256818	-2.123551213	-2.08980263	-2.069560405	-2.054826954	-2.046192002	-2.039529222	-2.03461013	-2.023741751	-1.993576747	-1.964930656	-1.940171618	-1.95699159	-1.971103555	-1.948461609	-1.935429708	-1.918004975	-1.907560089	-1.881206372
1889	-0.726563493	-1.260285287	-1.599082277	-1.795852875	-1.94458344	-2.102757897	-2.263762901	-2.345149909	-2.444542783	-2.474955193	-2.540155358	-2.572838597	-2.571379327	-2.531062194	-2.504872119	-2.455311978	-2.435807539	-2.355659901	-2.285251239	-2.300422409	-2.208169052	-2.243820483	-2.194159451	-2.16627931	-2.10885297	-2.131884795	-2.160773426	-2.170310359	-2.185153331	-2.187621489	-2.162916849	-2.134777544	-2.107515821	-2.076445142	-2.062431961	-2.056159374	-2.053547735	-2.04982994	-2.043639446	-2.029374223	-1.993790759	-1.958054928	-1.927603033	-1.940891182	-1.953114809	-1.929851264	-1.91721463	-1.900319359	-1.889612334
1890	-0.711285868	-1.259842662	-1.588868729	-1.790940966	-1.950316911	-2.125170422	-2.270025714	-2.34959533	-2.458920232	-2.494714326	-2.573651426	-2.590743348	-2.567993313	-2.543482142	-2.478731124	-2.452225295	-2.363813105	-2.342084063	-2.282079974	-2.247490599	-2.215168822	-2.228633029	-2.203356296	-2.149721447	-2.114978205	-2.121076266	-2.144178095	-2.149415024	-2.13637978	-2.132473589	-2.123551213	-2.101658834	-2.079928876	-2.059234564	-2.034328029	-2.02691835	-2.024062958	-2.023787623	-2.022550773	-2.017909761	-2.005858889	-1.971957705	-1.934233612	-1.8993538	-1.906263215	-1.910907744	-1.882066165	-1.867580202	-1.852045569
1891	-0.713927694	-1.257086427	-1.583742373	-1.781359479	-1.961300377	-2.12182302	-2.249800272	-2.357139947	-2.474955193	-2.48624985	-2.530914701	-2.541815564	-2.524619407	-2.523313257	-2.485717952	-2.428291168	-2.37923951	-2.334888263	-2.275478373	-2.272784179	-2.18809002	-2.1821703	-2.177831921	-2.199970641	-2.087565367	-2.101219987	-2.148252581	-2.191181575	-2.199145508	-2.169860613	-2.138943755	-2.115714538	-2.088895682	-2.067272633	-2.051440338	-2.034657164	-2.030397735	-2.026271941	-2.021180613	-2.011842527	-1.996367163	-1.977324238	-1.940588063	-1.903576669	-1.873576346	-1.889107399	-1.901563955	-1.876605752	-1.86106606
1892	-0.70970489	-1.231398893	-1.557739785	-1.783939714	-1.914745109	-2.059334128	-2.221559316	-2.298000525	-2.433326862	-2.476253533	-2.476513668	-2.556737013	-2.542269452	-2.523603173	-2.468138051	-2.4165745	-2.325874017	-2.307593765	-2.23462952	-2.204258979	-2.1716624	-2.156580335	-2.175613798	-2.152797636	-2.146180154	-2.162285332	-2.121650578	-2.094797971	-2.156954189	-2.142426296	-2.112101512	-2.08894898	-2.061580354	-2.077585976	-2.048468209	-2.027195678	-2.024384402	-1.998266287	-1.970494475	-2.003181978	-1.960823916	-1.913284336	-1.908016668	-1.918904843	-1.919842689	-1.87422605	-1.888603051	-1.871439193	-1.851489889
1893	-0.709013212	-1.292651285	-1.582196277	-1.77180503	-1.922051001	-2.070172519	-2.224608028	-2.331148352	-2.398591939	-2.507938395	-2.521577812	-2.566710315	-2.556111453	-2.55129368	-2.514562519	-2.41499072	-2.391260081	-2.346884007	-2.261695207	-2.242983765	-2.203911571	-2.200314909	-2.164309429	-2.194499142	-2.180521872	-2.157141238	-2.157702866	-2.154777894	-2.184621515	-2.153848523	-2.141102043	-2.124244421	-2.101988261	-2.117020346	-2.079615758	-2.058488567	-2.039671949	-2.015607721	-2.04072005	-1.987078454	-1.959041827	-1.955538639	-1.929925174	-1.92584208	-1.931480194	-1.914602378	-1.916784138	-1.902603849	-1.877685802
1894	-0.753927552	-1.371427172	-1.712466989	-1.845636899	-2.02816772	-2.116565706	-2.264640667	-2.396855627	-2.484656107	-2.509479691	-2.534765905	-2.614393726	-2.596879479	-2.580870692	-2.526221165	-2.477295007	-2.407379179	-2.378512135	-2.294649537	-2.26066504	-2.227165073	-2.242603971	-2.212681243	-2.179207619	-2.217527376	-2.176069545	-2.156393528	-2.18809002	-2.131531901	-2.168898435	-2.124071015	-2.150028088	-2.109690783	-2.093449481	-2.089002284	-2.038341651	-2.088309841	-2.038151941	-2.026179676	-2.035080706	-1.971022295	-1.975678558	-1.948076084	-1.967461821	-1.951131104	-1.943095149	-1.924380054	-1.898906233	-1.879064307
1895	-0.69940669	-1.327865182	-1.693231962	-1.897429098	-2.000043432	-2.187353984	-2.297311032	-2.368556231	-2.460422117	-2.497982785	-2.624702262	-2.578725209	-2.614036429	-2.559878397	-2.526075307	-2.435333936	-2.426432227	-2.350762528	-2.287266141	-2.285167488	-2.239652921	-2.226213555	-2.186619193	-2.225045311	-2.161528721	-2.200314909	-2.198047765	-2.211407444	-2.20059052	-2.173990022	-2.174833628	-2.143512787	-2.096964303	-2.13388996	-2.098541679	-2.095933948	-2.084389137	-2.074275473	-2.054826954	-2.075720714	-1.992721753	-1.982299029	-1.978355964	-1.96297212	-1.951325185	-1.934532328	-1.895683635	-1.932631529	-1.905668651
1896	-0.77607076	-1.377257682	-1.728042287	-1.919337444	-2.049197177	-2.140201453	-2.294307303	-2.421017157	-2.476123524	-2.553307534	-2.617442678	-2.626904013	-2.619246229	-2.616364132	-2.590912631	-2.498393078	-2.42945706	-2.349498205	-2.351444844	-2.321572678	-2.286593468	-2.256490235	-2.240407691	-2.226872076	-2.266160999	-2.221776373	-2.217026005	-2.210701389	-2.176395372	-2.215240105	-2.170631892	-2.180258703	-2.169154808	-2.175093529	-2.157265981	-2.100507804	-2.071041159	-2.078157519	-2.076963331	-2.061030203	-2.019360433	-2.036779013	-1.991783198	-1.98505965	-1.981341102	-1.927934009	-1.957306382	-1.906158233	-1.89374109
1897	-0.763906328	-1.440548246	-1.806346775	-2.00344455	-2.141763665	-2.245040412	-2.352030542	-2.428407617	-2.536256279	-2.555955204	-2.698535927	-2.636576067	-2.661344334	-2.60502328	-2.567672208	-2.538801711	-2.424581209	-2.374687549	-2.377268035	-2.321481621	-2.26954074	-2.259084924	-2.237921913	-2.249954688	-2.258848401	-2.244735109	-2.238372815	-2.207608311	-2.22775166	-2.232473101	-2.194635093	-2.199489123	-2.195587941	-2.17327748	-2.131238042	-2.125054564	-2.121708051	-2.109299602	-2.10259286	-2.085286713	-2.03002527	-1.9988723	-2.021226216	-2.008419543	-1.980426798	-1.967461821	-1.964370172	-1.94619194	-1.91771741
1898	-0.734828277	-1.415453943	-1.769602175	-1.939528807	-2.082599532	-2.198047765	-2.355167671	-2.439495585	-2.515415471	-2.555642874	-2.638461029	-2.679853714	-2.620150821	-2.604848408	-2.580870692	-2.492548939	-2.448428026	-2.388170521	-2.343422709	-2.315154638	-2.299382804	-2.260823368	-2.267525823	-2.243211801	-2.248720896	-2.249800272	-2.258375742	-2.234405945	-2.266481749	-2.256490235	-2.207468238	-2.217527376	-2.181312337	-2.215953584	-2.158202701	-2.155460698	-2.109523091	-2.111483539	-2.108964585	-2.12182302	-2.070478899	-2.065299598	-2.041436117	-2.021819483	-1.997358851	-1.953465817	-1.996453307	-1.885989838	-1.934420285
1899	-0.710879482	-1.357852165	-1.71159426	-1.879261594	-2.006960768	-2.174638804	-2.281581358	-2.37716452	-2.492279023	-2.541060138	-2.564792897	-2.669383333	-2.707300997	-2.573001041	-2.564314862	-2.501000636	-2.461803422	-2.392759496	-2.334231449	-2.281332265	-2.290390879	-2.261536561	-2.25971628	-2.220403509	-2.213745604	-2.231583912	-2.222428195	-2.223589411	-2.218029326	-2.221631657	-2.184355851	-2.227825039	-2.210348791	-2.142124974	-2.148680487	-2.125750177	-2.140621496	-2.12182302	-2.064442355	-2.080921908	-2.029792641	-2.031984286	-2.027658284	-2.02608743	-1.983468059	-1.95683428	-1.941687879	-1.931146506	-1.913142084
1900	-0.703538844	-1.413604007	-1.785898264	-1.96806666	-2.086292086	-2.220908796	-2.341511619	-2.453210648	-2.507938395	-2.532243949	-2.633203617	-2.664943481	-2.671824339	-2.603451962	-2.586197483	-2.485186705	-2.423198104	-2.425505732	-2.381847267	-2.303731003	-2.262171494	-2.259479414	-2.234182485	-2.248874928	-2.236422276	-2.220042949	-2.212327035	-2.206628751	-2.181180492	-2.172114017	-2.186218922	-2.181180492	-2.178355482	-2.177113052	-2.153539175	-2.125170422	-2.10985854	-2.085656843	-2.059483515	-2.05232126	-2.052713355	-2.040958608	-2.018045556	-1.994862404	-1.961817134	-1.943171347	-1.928891578	-1.917394127	-1.908931268
1901	-0.772702176	-1.488544463	-1.839921819	-2.007402304	-2.129362037	-2.238448011	-2.391367011	-2.463567824	-2.523748204	-2.597051171	-2.637894681	-2.742801574	-2.66274046	-2.631899148	-2.609418121	-2.530177984	-2.460923901	-2.431446288	-2.400335221	-2.345534666	-2.286677495	-2.298432015	-2.235898624	-2.245728131	-2.264480941	-2.261774552	-2.254300773	-2.250572901	-2.244658816	-2.215168822	-2.197157887	-2.201280315	-2.188961491	-2.185819019	-2.189162849	-2.175158528	-2.157141238	-2.147520006	-2.123262703	-2.091944126	-2.074791079	-2.066563332	-2.04798291	-2.021956506	-1.99900227	-1.968026311	-1.950898322	-1.936666641	-1.924051775
1902	-0.785187931	-1.39901622	-1.769499988	-1.974653165	-2.141944282	-2.214883805	-2.383314479	-2.482012797	-2.580209414	-2.564474149	-2.666149855	-2.747389659	-2.697452628	-2.682981899	-2.628562683	-2.549750892	-2.476253533	-2.456304368	-2.381742655	-2.345149909	-2.294221787	-2.279262023	-2.274987275	-2.244658816	-2.231806038	-2.243896628	-2.248720896	-2.249029016	-2.251269444	-2.249645911	-2.22250068	-2.205024256	-2.20697834	-2.189700259	-2.178879676	-2.172436889	-2.149108816	-2.125054564	-2.113227357	-2.09039049	-2.064391981	-2.055566682	-2.05487623	-2.042296958	-2.020952673	-2.000173753	-1.965853023	-1.942524084	-1.920059403
1903	-0.755010775	-1.426849796	-1.814627857	-2.01809083	-2.16717187	-2.29981567	-2.420216403	-2.497982785	-2.545917729	-2.581036169	-2.729554092	-2.692503962	-2.68613278	-2.687399561	-2.589560214	-2.505011026	-2.492548939	-2.444421927	-2.383209514	-2.352323687	-2.298777516	-2.277777536	-2.258060922	-2.264321274	-2.271159432	-2.264640667	-2.259874263	-2.24910608	-2.240332155	-2.240181123	-2.241996991	-2.218891164	-2.204537106	-2.208590084	-2.192194468	-2.181708109	-2.176786687	-2.15490196	-2.131708312	-2.120273503	-2.097235856	-2.070836617	-2.061130178	-2.058737091	-2.043783531	-2.018543833	-1.990251744	-1.948345916	-1.918940877
1904	-0.755799599	-1.420891227	-1.813919914	-2.016870075	-2.168898435	-2.302421966	-2.4405722	-2.483861423	-2.591420875	-2.622511617	-2.714217726	-2.770574152	-2.750312572	-2.673664139	-2.632271454	-2.565910362	-2.477947199	-2.457921854	-2.359617955	-2.326518303	-2.31354249	-2.286425462	-2.2817475	-2.25469094	-2.247183569	-2.254300773	-2.262489309	-2.270754193	-2.267365032	-2.260427656	-2.25609845	-2.24910608	-2.217957583	-2.197910742	-2.19873353	-2.181708109	-2.172889313	-2.169989064	-2.149905406	-2.128193636	-2.117931056	-2.095446737	-2.068898254	-2.058190527	-2.05389177	-2.035646071	-2.004803708	-1.971306772	-1.925402955
1905	-0.783211483	-1.460873697	-1.843814427	-2.03277974	-2.160145015	-2.291494119	-2.436756299	-2.519561853	-2.604673607	-2.631155493	-2.653060537	-2.720561212	-2.696803943	-2.654430244	-2.581864502	-2.547600154	-2.462810774	-2.40560745	-2.407712184	-2.363211311	-2.333575627	-2.301638434	-2.312917155	-2.296708622	-2.281249265	-2.278849156	-2.283662712	-2.28869904	-2.294050805	-2.287939858	-2.278354234	-2.270916243	-2.260269471	-2.225118234	-2.20059052	-2.196884445	-2.175809059	-2.163169714	-2.156767222	-2.133299244	-2.108462542	-2.095392636	-2.070274622	-2.041770686	-2.029560137	-2.023879382	-2.004408676	-1.974161836	-1.94328567
1906	-0.753238066	-1.435677247	-1.846185136	-2.050609993	-2.178683029	-2.288277108	-2.42573717	-2.55642412	-2.581201709	-2.64454848	-2.716925025	-2.733768303	-2.733768303	-2.698319051	-2.640164518	-2.562090964	-2.508778424	-2.432385557	-2.430275051	-2.371202514	-2.300943145	-2.319573829	-2.294050805	-2.312203589	-2.288783476	-2.287434472	-2.30033568	-2.311313276	-2.312560225	-2.304255725	-2.277942229	-2.252510508	-2.236048174	-2.223080997	-2.192059279	-2.177243667	-2.183493563	-2.170310359	-2.163549286	-2.160836317	-2.139123204	-2.114186625	-2.099414413	-2.070887743	-2.037630664	-2.019860222	-2.009084245	-1.986025823	-1.953817109
1907	-0.816476773	-1.490434597	-1.873511429	-2.056159374	-2.180061431	-2.330683119	-2.41128022	-2.517841305	-2.587203571	-2.63638802	-2.710634048	-2.737311656	-2.695078838	-2.73189027	-2.647431614	-2.583359493	-2.508918587	-2.463820468	-2.420559403	-2.385419133	-2.364717362	-2.356251315	-2.321572678	-2.290560426	-2.296536658	-2.304868702	-2.296021175	-2.29030613	-2.287434472	-2.280420142	-2.271321633	-2.255081458	-2.241239456	-2.235300936	-2.232324776	-2.209644454	-2.195928751	-2.19921421	-2.180061431	-2.164309429	-2.151195299	-2.121478204	-2.091622228	-2.07473949	-2.046626949	-2.016103209	-2.002176919	-1.994476307	-1.973507593
1908	-0.775500605	-1.429328659	-1.822578943	-2.024108864	-2.16222223	-2.246416941	-2.387534036	-2.488651485	-2.58435902	-2.624336386	-2.722849386	-2.764471553	-2.68613278	-2.690369833	-2.622693749	-2.579549141	-2.514562519	-2.457548053	-2.437469231	-2.373556975	-2.330962199	-2.359021943	-2.29981567	-2.323580768	-2.303119628	-2.313810766	-2.326426204	-2.317403709	-2.307770164	-2.297052754	-2.280834506	-2.269056307	-2.251967106	-2.237471478	-2.230770418	-2.225775095	-2.195315485	-2.17327748	-2.169347186	-2.144299169	-2.124938737	-2.112832979	-2.085445301	-2.058190527	-2.044264158	-2.018815863	-1.989572827	-1.975801768	-1.967340954
1909	-0.806138284	-1.456006413	-1.825591268	-2.010817249	-2.149476291	-2.285837954	-2.430977414	-2.479254528	-2.549289122	-2.631713115	-2.649170726	-2.73189027	-2.777803954	-2.654822383	-2.608711951	-2.598254918	-2.530177984	-2.469928431	-2.382580253	-2.398591939	-2.396206296	-2.322210609	-2.32403845	-2.32348929	-2.317584138	-2.327532687	-2.341606974	-2.34275287	-2.321572678	-2.300248968	-2.280668713	-2.265520211	-2.257510535	-2.244658816	-2.23485321	-2.232176502	-2.226872076	-2.196338077	-2.175939283	-2.175353585	-2.155088126	-2.141282385	-2.132355766	-2.105019709	-2.07494588	-2.055714779	-2.023374948	-1.987837932	-1.968834
1910	-0.806942221	-1.451377219	-1.865281159	-2.042392713	-2.174898588	-2.336299075	-2.432855955	-2.510744832	-2.613679426	-2.614215041	-2.690369833	-2.71828503	-2.713992878	-2.658565475	-2.69572495	-2.551602897	-2.539102157	-2.493494968	-2.437112619	-2.41128022	-2.354970935	-2.358129455	-2.360613131	-2.334043971	-2.337242168	-2.341511619	-2.336959025	-2.335546071	-2.32817944	-2.305745888	-2.291154362	-2.284080183	-2.277942229	-2.273598838	-2.259558355	-2.243896628	-2.231509895	-2.217957583	-2.181906131	-2.158890916	-2.157952711	-2.137749325	-2.123724411	-2.11429962	-2.086080235	-2.05507339	-2.035598929	-2.003138232	-1.967784297
1911	-0.723885311	-1.442950191	-1.902430361	-2.098977827	-2.21013737	-2.309095446	-2.445631999	-2.536554968	-2.610656689	-2.699839463	-2.670805585	-2.733768303	-2.694863681	-2.699839463	-2.606424797	-2.555642874	-2.458420756	-2.455807889	-2.42365865	-2.374790475	-2.340749531	-2.321572678	-2.326979093	-2.366026844	-2.333669256	-2.299296283	-2.327717375	-2.292429824	-2.298691115	-2.315873074	-2.233884717	-2.286173576	-2.293111605	-2.283996656	-2.228265575	-2.218963061	-2.197979248	-2.179535809	-2.158015195	-2.171082438	-2.13200249	-2.127144755	-2.101110344	-2.055616042	-2.084547398	-2.002351545	-2.009217308	-1.980302269	-1.941991767
1912	-0.856576093	-1.521722168	-1.869055432	-2.05596172	-2.202178689	-2.332827328	-2.484258583	-2.550213153	-2.651889932	-2.680269506	-2.68655463	-2.708853238	-2.71489297	-2.656197667	-2.603451962	-2.601886308	-2.505288975	-2.430158101	-2.439256699	-2.398918272	-2.347463581	-2.369673845	-2.378097039	-2.343710099	-2.347463581	-2.327163546	-2.343901798	-2.322666849	-2.330869153	-2.315603522	-2.313721322	-2.271727402	-2.276544328	-2.265760396	-2.256333479	-2.263284866	-2.215739417	-2.177178355	-2.175418624	-2.191653964	-2.165452142	-2.138585081	-2.081917215	-2.13270933	-2.105794741	-2.062682752	-2.030397735	-1.993063549	-1.97728302
1913	-0.82852513	-1.526498432	-1.946652608	-2.12124848	-2.254612879	-2.401209493	-2.529883647	-2.561299467	-2.643018599	-2.716698771	-2.737786295	-2.734710374	-2.7242281	-2.73072061	-2.656591406	-2.631899148	-2.507938395	-2.473919308	-2.445753192	-2.408490191	-2.364616796	-2.371815492	-2.352519227	-2.352519227	-2.334982175	-2.337809009	-2.369775589	-2.358724243	-2.341320971	-2.327348077	-2.346980549	-2.321481621	-2.295935321	-2.306273051	-2.233661525	-2.245651664	-2.222645687	-2.212468684	-2.228927217	-2.162790472	-2.182963774	-2.179470151	-2.116792967	-2.119929916	-2.117646254	-2.078833949	-2.090550953	-1.991655371	-1.998309546
1914	#VALUE!	#VALUE!	#VALUE!	#VALUE!	#VALUE!	#VALUE!	#VALUE!	#VALUE!	#VALUE!	#VALUE!	#VALUE!	#VALUE!	#VALUE!	#VALUE!	#VALUE!	#VALUE!	#VALUE!	#VALUE!	#VALUE!	#VALUE!	#VALUE!	#VALUE!	#VALUE!	#VALUE!	#VALUE!	#VALUE!	#VALUE!	#VALUE!	#VALUE!	#VALUE!	#VALUE!	#VALUE!	#VALUE!	#VALUE!	#VALUE!	#VALUE!	#VALUE!	#VALUE!	#VALUE!	#VALUE!	#VALUE!	#VALUE!	#VALUE!	#VALUE!	#VALUE!	#VALUE!	#VALUE!	#VALUE!	#VALUE!
1915	#VALUE!	#VALUE!	#VALUE!	#VALUE!	#VALUE!	#VALUE!	#VALUE!	#VALUE!	#VALUE!	#VALUE!	#VALUE!	#VALUE!	#VALUE!	#VALUE!	#VALUE!	#VALUE!	#VALUE!	#VALUE!	#VALUE!	#VALUE!	#VALUE!	#VALUE!	#VALUE!	#VALUE!	#VALUE!	#VALUE!	#VALUE!	#VALUE!	#VALUE!	#VALUE!	#VALUE!	#VALUE!	#VALUE!	#VALUE!	#VALUE!	#VALUE!	#VALUE!	#VALUE!	#VALUE!	#VALUE!	#VALUE!	#VALUE!	#VALUE!	#VALUE!	#VALUE!	#VALUE!	#VALUE!	#VALUE!	#VALUE!
1916	#VALUE!	#VALUE!	#VALUE!	#VALUE!	#VALUE!	#VALUE!	#VALUE!	#VALUE!	#VALUE!	#VALUE!	#VALUE!	#VALUE!	#VALUE!	#VALUE!	#VALUE!	#VALUE!	#VALUE!	#VALUE!	#VALUE!	#VALUE!	#VALUE!	#VALUE!	#VALUE!	#VALUE!	#VALUE!	#VALUE!	#VALUE!	#VALUE!	#VALUE!	#VALUE!	#VALUE!	#VALUE!	#VALUE!	#VALUE!	#VALUE!	#VALUE!	#VALUE!	#VALUE!	#VALUE!	#VALUE!	#VALUE!	#VALUE!	#VALUE!	#VALUE!	#VALUE!	#VALUE!	#VALUE!	#VALUE!	#VALUE!
1917	#VALUE!	#VALUE!	#VALUE!	#VALUE!	#VALUE!	#VALUE!	#VALUE!	#VALUE!	#VALUE!	#VALUE!	#VALUE!	#VALUE!	#VALUE!	#VALUE!	#VALUE!	#VALUE!	#VALUE!	#VALUE!	#VALUE!	#VALUE!	#VALUE!	#VALUE!	#VALUE!	#VALUE!	#VALUE!	#VALUE!	#VALUE!	#VALUE!	#VALUE!	#VALUE!	#VALUE!	#VALUE!	#VALUE!	#VALUE!	#VALUE!	#VALUE!	#VALUE!	#VALUE!	#VALUE!	#VALUE!	#VALUE!	#VALUE!	#VALUE!	#VALUE!	#VALUE!	#VALUE!	#VALUE!	#VALUE!	#VALUE!
1918	#VALUE!	#VALUE!	#VALUE!	#VALUE!	#VALUE!	#VALUE!	#VALUE!	#VALUE!	#VALUE!	#VALUE!	#VALUE!	#VALUE!	#VALUE!	#VALUE!	#VALUE!	#VALUE!	#VALUE!	#VALUE!	#VALUE!	#VALUE!	#VALUE!	#VALUE!	#VALUE!	#VALUE!	#VALUE!	#VALUE!	#VALUE!	#VALUE!	#VALUE!	#VALUE!	#VALUE!	#VALUE!	#VALUE!	#VALUE!	#VALUE!	#VALUE!	#VALUE!	#VALUE!	#VALUE!	#VALUE!	#VALUE!	#VALUE!	#VALUE!	#VALUE!	#VALUE!	#VALUE!	#VALUE!	#VALUE!	#VALUE!
1919	-0.84890301	-1.444542783	-1.751413756	-1.865599744	-2.031050319	-2.159642941	-2.290899718	-2.36713796	-2.433798281	-2.495257364	-2.530325227	-2.579879152	-2.571865206	-2.535659515	-2.500450374	-2.458920232	-2.384365531	-2.325414398	-2.256647049	-2.231657941	-2.203495048	-2.153415497	-2.141162149	-2.14327111	-2.149598852	-2.120044415	-2.111315153	-2.140921775	-2.127552352	-2.152489035	-2.115261262	-2.117247844	-2.137630063	-2.117646254	-2.102702878	-2.159141446	-2.125808195	-2.113114641	-2.124302238	-2.105850153	-2.108741383	-2.13388996	-2.069815348	-2.08018998	-2.038531445	-2.034469056	-2.022550773	-2.026364227	-2.000304113
1920	-0.909297649	-1.612841622	-1.990124366	-2.110474203	-2.252510508	-2.360214787	-2.473014931	-2.55642412	-2.583193128	-2.650139918	-2.694433686	-2.718512112	-2.622875958	-2.669992299	-2.618884919	-2.539854183	-2.519849275	-2.427476902	-2.397505931	-2.352519227	-2.299729063	-2.244201343	-2.249954688	-2.222645687	-2.225775095	-2.221776373	-2.226579277	-2.214029875	-2.260981754	-2.220331373	-2.248797905	-2.21502629	-2.250650239	-2.261695207	-2.212256228	-2.249260249	-2.198664904	-2.237621571	-2.199626645	-2.210207832	-2.195587941	-2.176917203	-2.162096055	-2.152365656	-2.129245055	-2.154839922	-2.095988116	-2.063486258	-2.071245798
1921	-0.873871841	-1.666875291	-2.014932967	-2.230918213	-2.278271801	-2.424465782	-2.569763647	-2.70421306	-2.751291264	-2.759201229	-2.743282254	-2.807153885	-2.803547458	-2.734710374	-2.6712128	-2.58435902	-2.5636783	-2.505428016	-2.465466244	-2.39924485	-2.367340287	-2.307681956	-2.304605892	-2.294563953	-2.287687091	-2.315693354	-2.350081281	-2.299902295	-2.294478387	-2.285586408	-2.290899718	-2.278436682	-2.305043998	-2.319030282	-2.312560225	-2.298691115	-2.247106845	-2.266883019	-2.225775095	-2.203772686	-2.239200688	-2.226652458	-2.205093893	-2.187755303	-2.154467883	-2.1213059	-2.098923284	-2.084811295	-2.072680975
1922	-0.929810619	-1.6383477	-2.022322112	-2.236871623	-2.398483216	-2.537751785	-2.607654845	-2.696587929	-2.790753151	-2.778325003	-2.809108283	-2.803271277	-2.797784224	-2.784626847	-2.680893941	-2.590912631	-2.613679426	-2.521000868	-2.475214551	-2.386263859	-2.360214787	-2.277037191	-2.306185146	-2.32348929	-2.273191317	-2.322758154	-2.31309573	-2.347270304	-2.290899718	-2.29081487	-2.309449538	-2.29387989	-2.305570309	-2.321299565	-2.282163133	-2.311847244	-2.255315937	-2.257431966	-2.247567391	-2.264480941	-2.239577517	-2.184156709	-2.202040356	-2.197431502	-2.149721447	-2.117247844	-2.081969663	-2.02946717	-2.061430244
1923	-0.96900785	-1.722688821	-2.113452877	-2.314885531	-2.425043224	-2.566070234	-2.630413109	-2.688246139	-2.871600731	-2.829738285	-2.871277716	-2.793174124	-2.801893001	-2.7490923	-2.711527199	-2.612610174	-2.55036735	-2.503347061	-2.444421927	-2.404063094	-2.362110183	-2.303294219	-2.29817307	-2.273109859	-2.286005732	-2.315423913	-2.33170729	-2.293538262	-2.305833704	-2.32321497	-2.305570309	-2.338187314	-2.292344676	-2.342466112	-2.291834142	-2.291239276	-2.29817307	-2.266883019	-2.260744197	-2.24290778	-2.258218304	-2.21346152	-2.201418405	-2.178420972	-2.152242312	-2.151441428	-2.1123827	-2.122110575	-2.080451241
1924	-0.997738879	-1.770139051	-2.187487716	-2.376647318	-2.487449007	-2.573326112	-2.695078838	-2.699621935	-2.698102283	-2.900319359	-2.81276138	-2.815876646	-2.840733669	-2.770574152	-2.711974465	-2.650528201	-2.566870482	-2.484391051	-2.441411417	-2.401100113	-2.366531544	-2.298259368	-2.304868702	-2.294735138	-2.273272791	-2.319120826	-2.313900228	-2.343805938	-2.315334136	-2.325598187	-2.328827157	-2.343326954	-2.319664487	-2.319664487	-2.289967301	-2.268330668	-2.291154362	-2.277119389	-2.305921538	-2.298086789	-2.220187137	-2.206838471	-2.193074223	-2.165960982	-2.16768273	-2.144844423	-2.105296347	-2.0759793	-2.078365539
1925	-0.976899879	-1.699861222	-2.136796141	-2.317854924	-2.443215218	-2.601886308	-2.622693749	-2.7490923	-2.818156412	-2.764724123	-2.87095494	-2.830031826	-2.841637508	-2.758951849	-2.70421306	-2.60119227	-2.558933593	-2.468776625	-2.461551948	-2.417482116	-2.34275287	-2.326150023	-2.330776126	-2.332920795	-2.281996832	-2.335264031	-2.302160632	-2.337714484	-2.359021943	-2.330962199	-2.350859936	-2.359021943	-2.342275046	-2.337809009	-2.307241182	-2.300162274	-2.314079208	-2.27392513	-2.300769497	-2.268653024	-2.278684119	-2.2612987	-2.225702062	-2.244430019	-2.172307711	-2.141944282	-2.148741651	-2.102537862	-2.095230374
1926	-0.960229073	-1.696199376	-2.144178095	-2.335546071	-2.458670422	-2.563837353	-2.664542099	-2.701365217	-2.799970733	-2.887730232	-2.779630368	-2.881735274	-2.830619505	-2.772627558	-2.710634048	-2.6127882	-2.576754126	-2.509199048	-2.448916135	-2.401756808	-2.368150538	-2.39351115	-2.364817951	-2.326058001	-2.352519227	-2.326610422	-2.374996399	-2.347463581	-2.367745223	-2.347656945	-2.351249787	-2.357733381	-2.353890478	-2.340273905	-2.32348929	-2.331520897	-2.306448914	-2.296622631	-2.272296116	-2.266080849	-2.231806038	-2.229147988	-2.196679476	-2.192126868	-2.18809002	-2.123608938	-2.107460195	-2.082022117	-2.050805226
1927	-0.986013207	-1.731211484	-2.125344267	-2.327440372	-2.429690615	-2.485585079	-2.647238808	-2.753747688	-2.788612447	-2.798876103	-2.887394998	-2.771343042	-2.843450849	-2.797511683	-2.77314243	-2.635261445	-2.552997102	-2.499626286	-2.457174573	-2.380593589	-2.375511637	-2.366228654	-2.374893425	-2.382580253	-2.376130732	-2.402304814	-2.312114475	-2.373762315	-2.374173287	-2.3400838	-2.378719832	-2.337431033	-2.33847126	-2.376234	-2.324680017	-2.336676066	-2.297397159	-2.266883019	-2.30600939	-2.266883019	-2.22811868	-2.190911869	-2.19859629	-2.178093623	-2.156206802	-2.142124974	-2.109243748	-2.082704599	-2.067932308
1928	-0.998941612	-1.767842812	-2.20183294	-2.333669256	-2.497163361	-2.587371479	-2.658169943	-2.637894681	-2.720789487	-2.763714723	-2.860750782	-2.739928612	-2.718058067	-2.783834098	-2.701802133	-2.646853454	-2.545460015	-2.513569521	-2.419531216	-2.409715596	-2.34275287	-2.367947833	-2.381638069	-2.402853512	-2.373967752	-2.370998381	-2.366026844	-2.376337293	-2.370488466	-2.369979149	-2.333762904	-2.330218385	-2.334043971	-2.349886836	-2.337431033	-2.319483191	-2.304868702	-2.257510535	-2.289713352	-2.28777133	-2.249877473	-2.200314909	-2.187621489	-2.183162369	-2.178814117	-2.125866221	-2.092588639	-2.068084683	-2.071757817
1929	-0.929751505	-1.694218849	-2.117247844	-2.315154638	-2.39968067	-2.463441557	-2.588548658	-2.602581458	-2.677367288	-2.801342913	-2.78968148	-2.757458572	-2.790753151	-2.71354353	-2.643018599	-2.544241797	-2.504039605	-2.463315327	-2.445631999	-2.359518563	-2.357337669	-2.340273905	-2.369673845	-2.361710465	-2.335640125	-2.326979093	-2.355561411	-2.34275287	-2.329290405	-2.339893778	-2.301116863	-2.33648753	-2.300422409	-2.332827328	-2.264081883	-2.275314612	-2.268733651	-2.207468238	-2.211548793	-2.194227368	-2.179404503	-2.194839098	-2.131061822	-2.132532512	-2.096204857	-2.093664958	-2.061780582	-2.042967684	-2.003707281
1930	-0.965640304	-1.739094232	-2.183559832	-2.308741642	-2.452225295	-2.476253533	-2.589391457	-2.573001041	-2.711750774	-2.732593581	-2.776244546	-2.820735536	-2.887730232	-2.784098187	-2.699187206	-2.611011215	-2.580870692	-2.502932064	-2.444784595	-2.414200991	-2.385102784	-2.377268035	-2.360314339	-2.406381692	-2.374790475	-2.363813105	-2.373865021	-2.367846516	-2.372326968	-2.347173697	-2.371100436	-2.369673845	-2.33592241	-2.343326954	-2.332266947	-2.290984583	-2.294307303	-2.292174432	-2.317854924	-2.289713352	-2.247721015	-2.212397854	-2.184090349	-2.159580222	-2.13834613	-2.124938737	-2.103308473	-2.082336976	-2.054728418
1931	-1.026987666	-1.871374595	-2.249414473	-2.452225295	-2.518414064	-2.580044252	-2.624336386	-2.73072061	-2.732593581	-2.813608784	-2.830031826	-2.880744111	-2.884722409	-2.809668302	-2.781202002	-2.632085261	-2.605373236	-2.536107011	-2.45259454	-2.469800302	-2.36081244	-2.41408829	-2.396855627	-2.406824737	-2.401428337	-2.401975928	-2.408601449	-2.395342028	-2.389552779	-2.41128022	-2.402085529	-2.366026844	-2.360513511	-2.337809009	-2.355758414	-2.329197716	-2.317945223	-2.299123292	-2.251579378	-2.264081883	-2.24910608	-2.222065951	-2.195587941	-2.169989064	-2.143210711	-2.115657852	-2.095392636	-2.071041159	-2.052468254
1932	-1.01153023	-1.823995609	-2.270592203	-2.435807539	-2.463820468	-2.566550206	-2.655018586	-2.757210191	-2.733063089	-2.783570169	-2.86518563	-2.917933066	-2.932185489	-2.848017605	-2.711527199	-2.698970004	-2.615467385	-2.598082749	-2.519849275	-2.446966984	-2.437231457	-2.436518915	-2.468776625	-2.471726223	-2.433916216	-2.429807439	-2.43062609	-2.457548053	-2.423428316	-2.419189027	-2.413412695	-2.354184882	-2.403512866	-2.376854125	-2.32385532	-2.320662969	-2.340464093	-2.309272456	-2.32403845	-2.304693478	-2.276462238	-2.248797905	-2.221125528	-2.193752173	-2.166852888	-2.139063379	-2.111876693	-2.091729501	-2.067019178
1933	-1.023402447	-1.874063533	-2.245804612	-2.343231221	-2.477816682	-2.525638024	-2.61960784	-2.679230772	-2.727926212	-2.830913643	-2.801893001	-2.820448209	-2.841336019	-2.804100348	-2.731422028	-2.684239509	-2.666552726	-2.52042469	-2.59209946	-2.489857301	-2.442252258	-2.452225295	-2.477686205	-2.461803422	-2.454816632	-2.459545386	-2.45259454	-2.423889106	-2.387852162	-2.399571674	-2.348237553	-2.416234632	-2.404724288	-2.381533508	-2.401318901	-2.380906669	-2.358030402	-2.296880654	-2.289290434	-2.280668713	-2.257824957	-2.23462952	-2.209433375	-2.182500738	-2.154158093	-2.125634164	-2.098105968	-2.071809052	-2.052615298
1934	-1.06305921	-1.9446599	-2.322758154	-2.461426266	-2.550521601	-2.569763647	-2.648396928	-2.709742731	-2.738975166	-2.78968148	-2.874193542	-2.859806321	-2.894149326	-2.882066165	-2.745935547	-2.655018586	-2.684449466	-2.62948691	-2.612432221	-2.510041521	-2.524328812	-2.509199048	-2.466863712	-2.450874073	-2.482276405	-2.459670525	-2.484391051	-2.456180195	-2.463441557	-2.455064234	-2.451979305	-2.440931666	-2.425621436	-2.426316307	-2.420216403	-2.357931373	-2.354184882	-2.321026624	-2.284665316	-2.308034897	-2.306712843	-2.281830595	-2.254534831	-2.22366209	-2.190036478	-2.155460698	-2.125054564	-2.097616316	-2.072424345
1935	-1.059085262	-1.923359556	-2.293111605	-2.475084852	-2.532391894	-2.631713115	-2.692290077	-2.768785352	-2.78968148	-2.847405922	-2.902395671	-2.957818405	-2.903437562	-2.83386603	-2.763966853	-2.751291264	-2.646083769	-2.639028116	-2.603626272	-2.532243949	-2.52900183	-2.465339424	-2.508078287	-2.471468939	-2.483861423	-2.497709472	-2.508358207	-2.440811811	-2.477164686	-2.479385478	-2.44648106	-2.427360703	-2.405055263	-2.422278475	-2.364516253	-2.340273905	-2.324771746	-2.314706219	-2.307858391	-2.315783205	-2.290051983	-2.263205245	-2.231954186	-2.204050501	-2.177701129	-2.152674169	-2.127377621	-2.101549081	-2.0736061
1936	-1.039410319	-1.920023276	-2.332360294	-2.486382926	-2.539252458	-2.631527162	-2.675717545	-2.719194072	-2.81417464	-2.832682665	-2.845576027	-2.895512889	-2.873219423	-2.929962133	-2.786747948	-2.687399561	-2.720333056	-2.633017024	-2.562090964	-2.513286224	-2.495121541	-2.564474149	-2.520136887	-2.508078287	-2.492009275	-2.485452247	-2.506681392	-2.470698002	-2.448672012	-2.453704165	-2.476773958	-2.413525221	-2.410944469	-2.41827784	-2.35261703	-2.366935727	-2.382789905	-2.360613131	-2.333201316	-2.309892561	-2.283078927	-2.253365801	-2.231066058	-2.203078925	-2.177047759	-2.151195299	-2.125518182	-2.099796787	-2.0740179
1937	-1.05504874	-1.956048582	-2.338092707	-2.42365865	-2.528268349	-2.63601217	-2.665546249	-2.778846678	-2.876148359	-2.890084137	-2.873219423	-2.891434976	-2.840733669	-2.860120914	-2.784891419	-2.7490923	-2.647431614	-2.6413039	-2.561615893	-2.542269452	-2.491335637	-2.441531437	-2.504178247	-2.515985037	-2.516412703	-2.474048659	-2.485186705	-2.500312917	-2.442974278	-2.413637777	-2.470954829	-2.43985416	-2.457050151	-2.418961051	-2.378512135	-2.389659289	-2.345149909	-2.354774288	-2.27572413	-2.299642472	-2.296364762	-2.263683192	-2.229737262	-2.207608311	-2.183692401	-2.163549286	-2.13834613	-2.107571453	-2.072014053
1938	-1.057877805	-1.958725775	-2.37161107	-2.445268623	-2.503485481	-2.593800576	-2.660151217	-2.760450279	-2.722849386	-2.842241114	-2.93930216	-2.891434976	-2.860435734	-2.868060705	-2.844967771	-2.787279846	-2.684029655	-2.612076533	-2.635636645	-2.489186989	-2.501551597	-2.513853003	-2.462684727	-2.516270101	-2.488919154	-2.513286224	-2.479778564	-2.511872504	-2.481881053	-2.442252258	-2.459545386	-2.438183336	-2.45136494	-2.441531437	-2.356054087	-2.374996399	-2.341225679	-2.310424784	-2.286929674	-2.290730039	-2.278849156	-2.263603498	-2.235898624	-2.205930416	-2.186886246	-2.163865851	-2.138585081	-2.108295324	-2.07443009
1939	-1.072788805	-1.982465841	-2.348140731	-2.505011026	-2.553307534	-2.645507399	-2.6767479	-2.749579998	-2.771343042	-2.87095494	-2.944239535	-2.901010361	-2.840733669	-2.894830572	-2.816445466	-2.771343042	-2.740645073	-2.688670048	-2.598254918	-2.597394758	-2.446116973	-2.535808629	-2.577246059	-2.464832515	-2.570409198	-2.481881053	-2.483596852	-2.464959187	-2.481617684	-2.460422117	-2.42181939	-2.465973894	-2.447818661	-2.425274416	-2.416461181	-2.384470776	-2.377475138	-2.345246067	-2.316142795	-2.305043998	-2.271971046	-2.247490599	-2.229884705	-2.199557879	-2.166916666	-2.14411757	-2.114017189	-2.083440781	-2.050756409
1940	-1.039177363	-2.002919565	-2.282079974	-2.418505458	-2.491201035	-2.555799011	-2.633763876	-2.635261445	-2.702020756	-2.705974906	-2.716472635	-2.716472635	-2.680269506	-2.693789492	-2.630598586	-2.596707855	-2.561457651	-2.515700161	-2.497436331	-2.349984048	-2.107627093	-2.036779013	-2.0465786	-2.049586461	-2.024844022	-2.083651348	-2.082914809	-2.105185671	-2.140501442	-2.160521953	-2.163486001	-2.224462365	-2.224535191	-2.206628751	-2.235898624	-2.227604939	-2.297914279	-2.241163775	-2.213674566	-2.193955764	-2.183427304	-2.162537829	-2.148008252	-2.133712661	-2.100507804	-2.060780364	-2.032171321	-2.002002364	-1.977530387
1941	-1.026253487	-2.001958736	-2.392544977	-2.454816632	-2.571217489	-2.584025589	-2.668977829	-2.782779344	-2.772113295	-2.794795636	-2.853251986	-2.840432807	-2.838033384	-2.791827473	-2.739451627	-2.700492701	-2.653647026	-2.633763876	-2.566070234	-2.514278574	-2.395449967	-2.480303233	-2.463441557	-2.460547508	-2.399571674	-2.330311292	-2.449771647	-2.443818153	-2.399462706	-2.414764937	-2.395990068	-2.430275051	-2.459295217	-2.398809467	-2.36875922	-2.322301819	-2.366430557	-2.296192935	-2.307681956	-2.295763663	-2.214385475	-2.211831629	-2.184023999	-2.170181813	-2.098269308	-2.092857469	-2.083335535	-2.053498609	-2.04315951
1942	-1.036264102	-2.013049212	-2.331800516	-2.471597562	-2.551912333	-2.617982957	-2.674279142	-2.840132153	-2.809388202	-2.822175028	-2.899284913	-2.877129077	-2.927015255	-2.84284556	-2.79209647	-2.728855682	-2.66174277	-2.609418121	-2.598944274	-2.525346747	-2.505011026	-2.508498234	-2.477034405	-2.455683858	-2.424350385	-2.433209088	-2.360214787	-2.484921325	-2.476643793	-2.449404793	-2.45655282	-2.431211788	-2.413187731	-2.407157317	-2.382265965	-2.381219975	-2.366127737	-2.338755391	-2.322393047	-2.266401539	-2.215168822	-2.218244625	-2.190238335	-2.148741651	-2.145026326	-2.09685573	-2.083177715	-2.05680237	-2.061580354
1943	-1.077928811	-2.06063053	-2.268250116	-2.364717362	-2.42136079	-2.520856752	-2.574628834	-2.691862621	-2.722849386	-2.741362717	-2.735182177	-2.794254459	-2.799970733	-2.762205007	-2.685922008	-2.676129393	-2.620875854	-2.660349842	-2.603103551	-2.49498576	-2.465339424	-2.492009275	-2.473273133	-2.50237935	-2.439376125	-2.459420283	-2.489186989	-2.393726147	-2.49241396	-2.471597562	-2.402085529	-2.427244535	-2.435215615	-2.415103656	-2.357238797	-2.382685067	-2.383944805	-2.346401618	-2.289967301	-2.288614621	-2.269298456	-2.251424383	-2.228780098	-2.239879215	-2.192735645	-2.133771753	-2.124707175	-2.099250642	-2.058041583
1944	-1.060570611	-2.053695145	-2.263683192	-2.338187314	-2.454940415	-2.501551597	-2.534914712	-2.561299467	-2.554863031	-2.60292945	-2.655411257	-2.600153287	-2.595166283	-2.547293773	-2.521289244	-2.505984625	-2.431798276	-2.393618635	-2.272458743	-2.274088368	-2.237546518	-2.280917426	-2.251424383	-2.246876755	-2.210913085	-2.20999648	-2.249183157	-2.251346907	-2.176917203	-2.296364762	-2.22738495	-2.214314332	-2.255941834	-2.205511953	-2.242148656	-2.185552621	-2.203148251	-2.203981031	-2.206558867	-2.141282385	-2.143391932	-2.136439235	-2.092158857	-2.07717078	-2.088895682	-2.038483989	-1.993405614	-1.995506662	-1.95280304
1945	-0.969748501	-2.072886388	-2.261853911	-2.39739748	-2.4015378	-2.532243949	-2.621602099	-2.665747358	-2.72399801	-2.71219827	-2.74836178	-2.746661995	-2.772113295	-2.763714723	-2.700710666	-2.650722473	-2.585695312	-2.542572307	-2.496209317	-2.481617684	-2.437231457	-2.433444669	-2.368657714	-2.437350328	-2.36713796	-2.513427849	-2.384892013	-2.380697924	-2.375099398	-2.339134522	-2.381742655	-2.372531728	-2.348625056	-2.346016093	-2.385524634	-2.296192935	-2.319755163	-2.315513708	-2.326979093	-2.289374985	-2.252277538	-2.226067353	-2.20280173	-2.173795577	-2.152797636	-2.123493496	-2.124533584	-2.056258234	-2.045371622
1946	-1.072496186	-2.161150909	-2.416347891	-2.566070234	-2.573651426	-2.724919102	-2.862645889	-2.902048929	-2.907981529	-3.007004902	-3.005243055	-3.100179498	-3.039529222	-2.954285941	-2.897566294	-2.909389292	-2.898596649	-2.757458572	-2.668775219	-2.609418121	-2.597738618	-2.542875374	-2.501827339	-2.529148675	-2.51215488	-2.530767257	-2.515557792	-2.515130967	-2.502932064	-2.453210648	-2.4225082	-2.485319456	-2.470441327	-2.480697151	-2.45259454	-2.416914634	-2.459295217	-2.437588167	-2.417482116	-2.362710452	-2.346884007	-2.306800855	-2.310069896	-2.261695207	-2.241390857	-2.16222223	-2.192194468	-2.130240405	-2.101384503
1947	-1.147233418	-2.277283833	-2.619969752	-2.670805585	-2.729554092	-2.887730232	-2.896196279	-2.907981529	-3.116906641	-3.036212173	-3.055517328	-2.971428747	-3.123782159	-2.979638717	-3.014573526	-2.924453039	-2.783834098	-2.802168307	-2.727462223	-2.7044329	-2.608183076	-2.622875958	-2.64054398	-2.535063571	-2.560983272	-2.559878397	-2.573814175	-2.571541226	-2.474955193	-2.572351629	-2.474307475	-2.433798281	-2.546528766	-2.508218224	-2.488785299	-2.463189134	-2.460422117	-2.410385459	-2.425274416	-2.369979149	-2.33866066	-2.334700501	-2.333107789	-2.280006174	-2.284498055	-2.228706557	-2.193413066	-2.168194191	-2.114751892
1948	-1.205776933	-2.340273905	-2.629116983	-2.77314243	-2.833273944	-2.919373513	-2.976336082	-3.040481623	-3.068033885	-3.111820506	-3.136082623	-3.169411331	-3.124938737	-3.085656843	-3.023191663	-3.080921908	-2.942714356	-2.920818754	-2.856048884	-2.804100348	-2.730253627	-2.701802133	-2.636200055	-2.698752911	-2.613144471	-2.610833916	-2.639028116	-2.614572485	-2.623058243	-2.628009089	-2.608711951	-2.523458191	-2.561615893	-2.574139855	-2.546987609	-2.568958055	-2.561141341	-2.526805091	-2.508638306	-2.403622856	-2.409492538	-2.410385459	-2.331148352	-2.312471039	-2.257903598	-2.247337057	-2.227165073	-2.154715874	-2.128719027
1949	-1.230371624	-2.411056357	-2.709742731	-2.829444941	-2.850780887	-2.962573502	-3.060480747	-3.322393047	-3.077274542	-3.166215625	-3.293282218	-3.280668713	-3.331614083	-3.173925197	-3.086186148	-3.068542129	-2.970210529	-2.995678626	-2.800244823	-2.779630368	-2.803823815	-2.781464495	-2.755970411	-2.738975166	-2.737074531	-2.692290077	-2.721475035	-2.672845488	-2.67840157	-2.672028376	-2.601365675	-2.676541633	-2.615109203	-2.632085261	-2.631155493	-2.611366031	-2.562725203	-2.550059011	-2.48691564	-2.478469659	-2.434270212	-2.395990068	-2.367340287	-2.347947152	-2.282912275	-2.268089058	-2.226432951	-2.168386145	-2.132355766
1950	-1.259890064	-2.467755356	-2.733063089	-2.847405922	-3.021363052	-3.144480844	-3.219682688	-3.207608311	-3.35261703	-3.202732459	-3.197226275	-3.279014256	-3.326058001	-3.316052869	-3.096367484	-3.039529222	-3.068542129	-2.994390555	-3.009217308	-2.855425792	-2.856048884	-2.837435593	-2.785156152	-2.788879459	-2.750801643	-2.768275617	-2.698970004	-2.737074531	-2.69572495	-2.68613278	-2.727694156	-2.645507399	-2.691649051	-2.696156225	-2.531062194	-2.641874715	-2.595166283	-2.512578789	-2.520280765	-2.508078287	-2.475733731	-2.442492798	-2.427244535	-2.367643954	-2.337053386	-2.279923427	-2.252743603	-2.224171186	-2.155336472
1951	-1.289019983	-2.419645339	-2.773400095	-2.914352712	-2.974694135	-3.068542129	-3.15490196	-3.168770306	-3.208309351	-3.279014256	-3.225483034	-3.326058001	-3.279840697	-3.359518563	-3.199970641	-3.204119983	-3.134896025	-3.081969663	-3.065501549	-3.033858267	-2.89997427	-2.946153573	-2.886390849	-2.776763727	-2.813608784	-2.848017605	-2.830913643	-2.730487056	-2.870310108	-2.777803954	-2.783834098	-2.749824052	-2.66274046	-2.66594856	-2.711303739	-2.634137785	-2.675511767	-2.543026986	-2.541815564	-2.529148675	-2.491201035	-2.466863712	-2.436044535	-2.437826137	-2.329846955	-2.281249265	-2.281166282	-2.239426746	-2.197363082
1952	-1.328651253	-2.504316932	-2.839231438	-2.927750102	-2.986741335	-3.164309429	-3.22475374	-3.234331445	-3.278189385	-3.343901798	-3.395773947	-3.450996738	-3.35261703	-3.356547324	-3.229147988	-3.251811973	-3.20481541	-3.106238238	-3.123782159	-3.031050319	-3.013676223	-3.022733788	-3.016373713	-2.945004138	-2.895512889	-2.915066425	-2.861381566	-2.86106606	-2.869023308	-2.852942329	-2.822175028	-2.857923539	-2.803547458	-2.756961951	-2.686343653	-2.702020756	-2.686343653	-2.694863681	-2.660747366	-2.582694417	-2.565431096	-2.478992748	-2.510604078	-2.457050151	-2.399353764	-2.36181036	-2.292089334	-2.260111345	-2.224608028
1953	-1.366915509	-2.53253989	-2.86518563	-3.045275209	-3.04769199	-3.226213555	-3.248720896	-3.302770657	-3.280668713	-3.424812155	-3.286509457	-3.455931956	-3.283162277	-3.420216403	-3.294992041	-3.283162277	-3.238824187	-3.205511953	-3.07007044	-3.096367484	-3.054531415	-3.034798299	-2.927750102	-2.907279355	-2.930331903	-2.969805215	-2.898596649	-2.875169851	-2.851397345	-2.877456476	-2.852014679	-2.908333042	-2.787812396	-2.825940192	-2.700274846	-2.794524963	-2.758951849	-2.645315446	-2.64168436	-2.593971055	-2.590404981	-2.586197483	-2.494443061	-2.431680915	-2.396098168	-2.35753548	-2.321299565	-2.265040239	-2.243820483
1954	-1.36707728	-2.587371479	-2.840733669	-2.959002308	-3.056011125	-3.106238238	-3.172630727	-3.207608311	-3.26520017	-3.347753659	-3.454692884	-3.318758763	-3.297569464	-3.46470588	-3.288192771	-3.341035157	-3.262807357	-3.21395879	-3.107905397	-3.102372909	-3.041436117	-3.002613616	-2.9476909	-2.993533958	-2.943857738	-2.89997427	-2.91150953	-2.969400278	-2.87484417	-2.910801633	-2.86710023	-2.83120798	-2.807990407	-2.788879459	-2.775208044	-2.679023323	-2.786482243	-2.7000571	-2.655607726	-2.701365217	-2.567832731	-2.483596852	-2.474307475	-2.489589052	-2.449894001	-2.359816808	-2.340368988	-2.29030613	-2.227531597
1955	-1.378429084	-2.542420853	-2.828858849	-2.990974258	-3.015022874	-3.129596095	-3.19859629	-3.232102384	-3.233587153	-3.367542708	-3.381951903	-3.370590401	-3.444905551	-3.386158178	-3.259637311	-3.232102384	-3.160521953	-3.193820026	-3.130181792	-3.212539525	-3.116906641	-3.007446482	-2.96297212	-2.988006885	-2.914709422	-2.944239535	-2.954285941	-2.887394998	-2.867420152	-2.874193542	-2.90517962	-2.885389016	-2.875495775	-2.838332588	-2.755722879	-2.744004273	-2.677780705	-2.694004117	-2.647624505	-2.610656689	-2.618343517	-2.542723814	-2.504455662	-2.457423524	-2.423889106	-2.378719832	-2.310779963	-2.271971046	-2.254066842
1956	-1.391837814	-2.60624936	-2.898596649	-3.032920266	-3.168130226	-3.163043263	-3.284832642	-3.335358024	-3.43062609	-3.353596274	-3.391473966	-3.390405591	-3.346787486	-3.327902142	-3.2644011	-3.341035157	-3.266802735	-3.166215625	-3.171984936	-3.095825632	-3.067019178	-3.030118356	-3.007888512	-2.957030927	-3.001304842	-2.951558196	-2.924453039	-2.91649738	-2.874518734	-2.930331903	-2.829738285	-2.856048884	-2.844360366	-2.851089007	-2.81417464	-2.716698771	-2.68006156	-2.704872915	-2.647046088	-2.676541633	-2.524328812	-2.569924944	-2.545002783	-2.477295007	-2.430392032	-2.407379179	-2.357139947	-2.30137757	-2.29817307
1957	-1.429223631	-2.641494089	-2.977159389	-2.997402019	-3.083019953	-3.112945622	-3.183096161	-3.303643611	-3.290730039	-3.431798276	-3.42945706	-3.424812155	-3.326058001	-3.308034897	-3.216811309	-3.233587153	-3.244125144	-3.131943638	-3.116338565	-3.065501549	-3.018634491	-2.964970718	-2.992679047	-2.956244873	-2.912218582	-3.015022874	-2.940058112	-2.94195377	-2.93930216	-2.894830572	-2.902395671	-2.851705903	-2.876148359	-2.861697302	-2.769551079	-2.794795636	-2.762707662	-2.698319051	-2.623970818	-2.656000931	-2.626352528	-2.523023534	-2.519993057	-2.518700727	-2.452471424	-2.41827784	-2.363411816	-2.296966695	-2.275232754
1958	-1.491120293	-2.718739313	-2.96297212	-3.080921908	-3.104577454	-3.135488919	-3.229884705	-3.338187314	-3.32330639	-3.458420756	-3.431798276	-3.472370099	-3.424812155	-3.36552273	-3.316052869	-3.216811309	-3.1837587	-3.071604148	-3.059483515	-3.034328029	-3.074687909	-3.003926346	-2.990549104	-2.968187729	-2.980053318	-2.904133547	-2.957818405	-2.946153573	-2.990974258	-2.924818145	-2.91649738	-2.894149326	-2.88008459	-2.823619308	-2.833569886	-2.764471553	-2.785951321	-2.769040444	-2.692076296	-2.715794932	-2.63432486	-2.574955125	-2.530325227	-2.511590311	-2.503485481	-2.40164729	-2.368251926	-2.319211388	-2.315873074
1959	-1.506695339	-2.679853714	-2.877456476	-2.981299501	-3.136082623	-3.142064735	-3.194499142	-3.338187314	-3.318758763	-3.427128398	-3.415668776	-3.385102784	-3.4225082	-3.332547047	-3.296708622	-3.177178355	-3.224025669	-3.060980224	-3.14691047	-3.096910013	-3.062983893	-3.049635146	-2.971022295	-2.962175249	-3.031050319	-2.904481958	-3.000869459	-2.970210529	-2.955068454	-2.942333896	-2.887060024	-2.864231485	-2.929223537	-2.869666232	-2.902048929	-2.788612447	-2.792365633	-2.773400095	-2.673664139	-2.689306688	-2.663140179	-2.6181632	-2.537901619	-2.495257364	-2.496345481	-2.402414498	-2.398809467	-2.325138859	-2.311758204
1960	-1.502103257	-2.734239083	-2.989276135	-3.120330794	-3.201349355	-3.27083521	-3.252588192	-3.235823868	-3.319664487	-3.4867824	-3.37161107	-3.415668776	-3.400116928	-3.46470588	-3.369572125	-3.231361899	-3.171984936	-3.230622674	-3.145693958	-3.056505484	-3.013228266	-2.886056648	-2.931072388	-2.947306058	-2.962573502	-2.958607315	-2.953895213	-2.942714356	-2.921180817	-2.961379838	-2.945386945	-2.871600731	-2.902395671	-2.846185136	-2.806041022	-2.871600731	-2.793713956	-2.749336081	-2.712422191	-2.673869043	-2.644740094	-2.596536299	-2.515985037	-2.501827339	-2.437469231	-2.442974278	-2.343901798	-2.319211388	-2.263205245
1961	-1.539057077	-2.765989182	-2.967381239	-3.205511953	-3.202732459	-3.253365801	-3.200659451	-3.378823718	-3.431798276	-3.391473966	-3.415668776	-3.4710833	-3.432973634	-3.401209493	-3.440093375	-3.346787486	-3.319664487	-3.177178355	-3.087777943	-3.061480275	-2.969400278	-2.98254927	-2.930331903	-2.950394387	-3.012333735	-2.955852379	-3.000869459	-2.960585881	-2.939679971	-2.910801633	-2.913996294	-2.890759031	-2.92226882	-2.832978204	-2.801342913	-2.791021483	-2.736363931	-2.73072061	-2.685711339	-2.645699438	-2.651889932	-2.606600305	-2.545765104	-2.548060131	-2.500312917	-2.409492538	-2.402085529	-2.337903555	-2.281083314
1962	-1.556502322	-2.765735876	-3.018181393	-3.151195299	-3.189095719	-3.238072162	-3.228412519	-3.333482019	-3.379863945	-3.441291429	-3.341988603	-3.459670525	-3.436518915	-3.4867824	-3.299296283	-3.364516253	-3.228412519	-3.11577123	-3.048176965	-3.146301788	-3.000869459	-2.970616222	-2.921543182	-2.946921557	-2.945004138	-3.013228266	-3.056011125	-2.963371105	-2.967784297	-2.919734373	-2.92190585	-2.914352712	-2.881074247	-2.871600731	-2.79128998	-2.774174009	-2.731656086	-2.781727146	-2.705974906	-2.636952405	-2.64168436	-2.594995335	-2.563042669	-2.477034405	-2.455559863	-2.413075292	-2.388064375	-2.347947152	-2.286677495
1963	-1.553695886	-2.761452112	-3.022276395	-3.118045029	-3.160521953	-3.26760624	-3.367542708	-3.37675071	-3.410050399	-3.434152181	-3.36552273	-3.336299075	-3.410050399	-3.373659633	-3.36552273	-3.27083521	-3.244887734	-3.168770306	-3.107905397	-2.996539468	-2.939679971	-2.964970718	-2.97674754	-2.957030927	-3.07007044	-3.028260409	-3.007004902	-3.004803708	-2.93516778	-2.996539468	-2.915066425	-2.883060353	-2.883724412	-2.883724412	-2.821886748	-2.86106606	-2.787812396	-2.703773713	-2.680685696	-2.647817482	-2.598082749	-2.633577043	-2.530030791	-2.501138311	-2.458545571	-2.423428316	-2.393081474	-2.323123568	-2.31238187
1964	-1.586063514	-2.832387327	-3.103473783	-3.192464972	-3.179142011	-3.256490235	-3.307153081	-3.335358024	-3.391473966	-3.450996738	-3.49757288	-3.524328812	-3.425968732	-3.462180905	-3.397940009	-3.26520017	-3.224025669	-3.102922997	-3.079876674	-2.973466735	-2.970616222	-2.938170693	-2.89245087	-2.927382523	-2.962573502	-2.956637722	-2.925915311	-2.98254927	-2.935916564	-2.952335805	-2.925549281	-2.877784122	-2.966174306	-2.862329463	-2.836242476	-2.833273944	-2.780677492	-2.705313376	-2.716698771	-2.634512015	-2.621602099	-2.60747891	-2.568153954	-2.500038134	-2.464073259	-2.405165644	-2.377268035	-2.368353337	-2.235749125
1965	-1.626279049	-2.774949304	-3.062482108	-3.191789027	-3.184422252	-3.389339837	-3.310691141	-3.284832642	-3.324221658	-3.507239611	-3.4867824	-3.527243551	-3.403402904	-3.358525889	-3.274905479	-3.514278574	-3.179798541	-3.071604148	-3.093126465	-2.993962045	-2.97510404	-2.949233689	-2.990549104	-2.941573976	-2.989700043	-2.924088239	-2.945004138	-3.023191663	-3.001740662	-2.981715692	-2.987584625	-2.829444941	-2.855425792	-2.847711656	-2.826231177	-2.852632892	-2.733063089	-2.694218849	-2.75325529	-2.62378815	-2.66695597	-2.583858969	-2.513711239	-2.525929497	-2.483464626	-2.42136079	-2.330869153	-2.331241458	-2.296364762
1966	-1.605723473	-2.818442226	-3.066006836	-3.183096161	-3.14327111	-3.216811309	-3.326058001	-3.283996656	-3.35753548	-3.363512104	-3.48148606	-3.436518915	-3.444905551	-3.412289035	-3.318758763	-3.306273051	-3.218963061	-3.154281982	-3.055517328	-3.019542108	-3.011441043	-3.037630664	-3.008330993	-3	-2.987584625	-2.928117993	-2.973875483	-2.990124366	-2.934793872	-2.960585881	-2.951558196	-2.957818405	-2.988852639	-2.887060024	-2.850780887	-2.839831707	-2.797784224	-2.765229705	-2.663340177	-2.687611051	-2.684239509	-2.58552805	-2.559720787	-2.530030791	-2.472498989	-2.386052523	-2.37069236	-2.339608902	-2.29387989
1967	-1.638820098	-2.8224635	-3.127843727	-3.181114585	-3.248720896	-3.276544328	-3.36552273	-3.377785977	-3.415668776	-3.42136079	-3.496209317	-3.510041521	-3.488116639	-3.399027104	-3.396855627	-3.366531544	-3.27083521	-3.167491087	-3.021819483	-3.026872146	-3.011441043	-2.996970529	-2.991825816	-2.968187729	-3.021819483	-2.905528871	-2.969400278	-3.033389013	-3.028260409	-2.951946827	-2.975514332	-2.977159389	-2.949233689	-2.896196279	-2.844967771	-2.887394998	-2.80161787	-2.727462223	-2.77702355	-2.688670048	-2.631713115	-2.602233744	-2.57105571	-2.528708289	-2.46941614	-2.44660249	-2.364918564	-2.364214764	-2.289713352
1968	-1.662800395	-2.759700418	-3.067019178	-3.216096421	-3.226945307	-3.27083521	-3.322393047	-3.301029996	-3.359518563	-3.540607512	-3.469800302	-3.444905551	-3.380906669	-3.42945706	-3.349692477	-3.304518324	-3.203425667	-3.064492734	-3.007888512	-3.07007044	-3.07211659	-2.927015255	-2.995248844	-2.986320303	-2.953504836	-3.007446482	-2.97510404	-3.041914151	-2.98505965	-2.956244873	-2.970210529	-2.940058112	-2.92190585	-2.865822892	-2.862013267	-2.852942329	-2.796967113	-2.787812396	-2.766242637	-2.72010502	-2.689944262	-2.625434939	-2.546834607	-2.495665088	-2.491201035	-2.430743167	-2.393403691	-2.359319847	-2.317313522
1969	-1.665827827	-2.804377056	-3.014124643	-3.118045029	-3.213248578	-3.308918508	-3.316052869	-3.407823243	-3.415668776	-3.415668776	-3.488116639	-3.328827157	-3.525783736	-3.316952962	-3.301899454	-3.294136288	-3.179798541	-3.128427064	-3.079876674	-2.945004138	-2.961379838	-3.029188389	-2.964570262	-3.029188389	-2.994819487	-3.027334408	-2.940436582	-2.919734373	-3.01188716	-2.91649738	-2.926648298	-2.923723745	-2.974694135	-2.899284913	-2.886056648	-2.897909474	-2.792365633	-2.801342913	-2.748118545	-2.66695597	-2.652669985	-2.653060537	-2.548981548	-2.534319788	-2.480565805	-2.401209493	-2.365925975	-2.33761998	-2.298086789
1970	-1.666774464	-2.836242476	-3.051098239	-3.191114133	-3.266000713	-3.283162277	-3.289036881	-3.378823718	-3.375717904	-3.447331784	-3.402304814	-3.53313238	-3.354577731	-3.408935393	-3.335358024	-3.372634143	-3.118615343	-3.137272472	-3.04383157	-2.987584625	-2.951558196	-3.015472687	-2.990549104	-3.080921908	-3.04431225	-3.031984286	-2.931814138	-3.007446482	-3.054039296	-2.952335805	-2.957424488	-2.988852639	-2.876475019	-2.882397308	-2.863913903	-2.795066478	-2.736837535	-2.750557039	-2.779368981	-2.68131073	-2.651889932	-2.58236226	-2.573651426	-2.555330769	-2.449771647	-2.425390059	-2.381533508	-2.37427609	-2.323580768
1971	-1.687589897	-2.85667287	-3.020451625	-3.202732459	-3.18243463	-3.341988603	-3.359518563	-3.341035157	-3.428291168	-3.4710833	-3.480172006	-3.431798276	-3.419075024	-3.395773947	-3.416801226	-3.246416941	-3.17327748	-3.025028006	-3.026872146	-2.937418016	-2.971022295	-2.935916564	-2.982966661	-3.003050752	-3.034328029	-3.004803708	-3.04431225	-3.003926346	-2.93930216	-2.92628165	-2.994390555	-2.977571629	-2.8569852	-2.990124366	-2.927015255	-2.872247484	-2.829738285	-2.798876103	-2.774174009	-2.660747366	-2.650916831	-2.626352528	-2.546987609	-2.534765905	-2.483729117	-2.454940415	-2.418391634	-2.3341377	-2.327809749
1972	-1.726119448	-2.859806321	-3.009217308	-3.162411562	-3.260427656	-3.295849483	-3.48148606	-3.434152181	-3.448550002	-3.4225082	-3.573488739	-3.48945499	-3.425968732	-3.498940738	-3.382999659	-3.164943898	-3.252588192	-3.047207557	-2.975514332	-2.94195377	-2.903089987	-2.90517962	-2.983802646	-2.998266287	-3.012333735	-3.054039296	-2.994819487	-3.021819483	-3.007004902	-3.023650021	-2.89245087	-2.927015255	-2.935916564	-2.979224512	-2.855114582	-2.863279433	-2.824488187	-2.787279846	-2.749824052	-2.705533774	-2.657972312	-2.631155493	-2.548520595	-2.523458191	-2.454692884	-2.452348342	-2.406935568	-2.350081281	-2.318397001
1973	-1.76025019	-2.971835581	-3.096367484	-3.14327111	-3.332547047	-3.472370099	-3.314258261	-3.294992041	-3.490797478	-3.36552273	-3.510041521	-3.563837353	-3.517126416	-3.457174573	-3.450996738	-3.256490235	-3.166215625	-3.106793247	-2.93516778	-2.924088239	-2.891096872	-2.983384452	-3.005243055	-2.975514332	-3.026410377	-2.960189446	-3.060480747	-3.037157319	-2.963371105	-3.00656377	-2.952335805	-2.94195377	-2.901702464	-2.852323676	-2.959002308	-2.829444941	-2.791021483	-2.809108283	-2.790753151	-2.716246617	-2.669383333	-2.633577043	-2.587707491	-2.560036064	-2.48598382	-2.459920911	-2.393726147	-2.365623506	-2.318577844
1974	-1.763160551	-2.969400278	-3.088309841	-3.211831629	-3.280668713	-3.319664487	-3.500312917	-3.485452247	-3.448550002	-3.442492798	-3.434152181	-3.453457337	-3.434152181	-3.420216403	-3.442492798	-3.27083521	-3.196542884	-3.017276612	-2.994819487	-2.98088371	-2.980468315	-2.962175249	-2.950781977	-2.950781977	-2.953895213	-3.156144577	-2.988429556	-3.050122296	-3.133122186	-2.989700043	-2.95546024	-2.938547521	-2.997833938	-2.915066425	-2.864549301	-2.819300799	-2.932557157	-2.81389162	-2.798876103	-2.690582774	-2.629857153	-2.658763377	-2.623970818	-2.550059011	-2.548981548	-2.476253533	-2.42044504	-2.353106376	-2.333856573
1975	-1.794903952	-2.970616222	-3.115204636	-3.289036881	-3.260427656	-3.404503778	-3.46470588	-3.48148606	-3.494850022	-3.510041521	-3.554395797	-3.480172006	-3.559090918	-3.473660723	-3.450996738	-3.313363731	-3.238072162	-3.023191663	-2.955068454	-3.080398976	-2.968591536	-2.973058372	-2.965371543	-2.996970529	-3.022276395	-2.997402019	-3.096367484	-3.031050319	-3.030118356	-3.030118356	-2.944239535	-3.031050319	-2.924818145	-2.924453039	-2.852014679	-2.871600731	-2.840132153	-2.809108283	-2.785156152	-2.73095429	-2.685922008	-2.662141571	-2.581367313	-2.554707231	-2.511872504	-2.476773958	-2.432620692	-2.354675998	-2.343518484
1976	-1.807934589	-2.956637722	-3.104025268	-3.262807357	-3.301899454	-3.37675071	-3.397940009	-3.438898616	-3.511449283	-3.565431096	-3.590066877	-3.66756154	-3.457174573	-3.512861625	-3.335358024	-3.235823868	-3.136082623	-3.098541679	-3.039053804	-2.968995719	-3.020907099	-2.931072388	-2.990974258	-3.018634491	-3.05207638	-3.039529222	-3.119186408	-3.068033885	-3.057991947	-3.005243055	-2.957818405	-2.911863911	-2.906578315	-2.844967771	-2.962175249	-2.873219423	-2.783834098	-2.862329463	-2.707300997	-2.695294102	-2.679023323	-2.70092874	-2.63395079	-2.554395797	-2.508218224	-2.454445493	-2.447696891	-2.406381692	-2.306800855
1977	-1.860183859	-2.994819487	-3.142064735	-3.318758763	-3.448550002	-3.37161107	-3.415668776	-3.484126156	-3.504455662	-3.482804102	-3.649751982	-3.580044252	-3.555955204	-3.505845406	-3.4710833	-3.280668713	-3.136082623	-3.090443971	-3.099632871	-2.919012953	-2.98088371	-2.916139199	-2.927382523	-3.00656377	-3.013228266	-3.014124643	-3.014573526	-3.053547735	-3.044793462	-3.028260409	-3.002176919	-2.927015255	-2.937794191	-2.91721463	-2.921180817	-2.91150953	-2.841336019	-2.789413975	-2.803823815	-2.709965389	-2.707522406	-2.627456199	-2.589222767	-2.568475416	-2.56035157	-2.488785299	-2.435215615	-2.411392195	-2.36251027
1978	-1.87367374	-2.995678626	-3.262012674	-3.263603498	-3.416801226	-3.449771647	-3.356547324	-3.485452247	-3.431798276	-3.449771647	-3.565431096	-3.435333936	-3.484126156	-3.500312917	-3.442492798	-3.514278574	-3.213248578	-3.080398976	-2.937042166	-2.953895213	-2.926648298	-2.940815382	-2.972242795	-3.005682847	-3.031984286	-3.010995384	-2.970616222	-3.009217308	-2.999565923	-2.939679971	-2.916139199	-2.930701988	-2.913640169	-2.975514332	-2.899629455	-2.815592515	-2.881735274	-2.744004273	-2.819587367	-2.711750774	-2.694648631	-2.680893941	-2.588380294	-2.563042669	-2.542723814	-2.462810774	-2.431329022	-2.4165745	-2.36552273
1979	-1.9046214	-2.938170693	-3.227678293	-3.351639989	-3.351639989	-3.485452247	-3.42365865	-3.501689446	-3.54668166	-3.504455662	-3.505845406	-3.651695137	-3.567030709	-3.559090918	-3.442492798	-3.342944147	-3.204119983	-3.063486258	-2.968591536	-2.998699067	-2.964170175	-2.932557157	-3.075720714	-2.965772739	-3.021363052	-3.017728767	-3.018181393	-3.021819483	-2.935916564	-3.009217308	-2.97510404	-3.031517051	-2.94577009	-2.923723745	-2.883724412	-2.874518734	-2.874518734	-2.769551079	-2.676541633	-2.697669071	-2.727694156	-2.642827742	-2.618704377	-2.575608446	-2.531948209	-2.464326197	-2.472370099	-2.410944469	-2.364013888
1980	-1.910695548	-2.970210529	-3.140861703	-3.467245621	-3.360513511	-3.395773947	-3.595166283	-3.390405591	-3.512861625	-3.673664139	-3.716698771	-3.559090918	-3.625251654	-3.444905551	-3.519993057	-3.353596274	-3.276544328	-3.125518182	-2.985899678	-2.956637722	-2.957818405	-2.970210529	-2.965371543	-3.01188716	-3.047207557	-3.022733788	-3.009661145	-2.97510404	-2.995248844	-2.986320303	-2.985899678	-2.953504836	-2.92628165	-2.873219423	-2.945004138	-2.860120914	-2.796423225	-2.78994915	-2.762205007	-2.737311656	-2.694004117	-2.664943481	-2.621602099	-2.55315229	-2.501413791	-2.532836034	-2.496617937	-2.425158805	-2.355364496
1981	-1.938170693	-3.037157319	-3.281498311	-3.293282218	-3.390405591	-3.49757288	-3.518557371	-3.510041521	-3.675717545	-3.522878745	-3.517126416	-3.643974143	-3.630784143	-3.588380294	-3.515700161	-3.450996738	-3.270025714	-3.153662888	-3.061980903	-2.986320303	-2.947306058	-2.953114809	-3.141462802	-2.978810701	-3.003488328	-3.023191663	-3.090979146	-3.073657553	-2.986741335	-2.990124366	-2.974694135	-2.963371105	-2.958607315	-2.915781313	-2.92885471	-2.827689031	-2.848936747	-2.835052627	-2.794254459	-2.787013815	-2.711527199	-2.671824339	-2.661942125	-2.58686795	-2.586197483	-2.519418213	-2.466227942	-2.438540829	-2.380280734
1982	-1.953660944	-3.076238039	-3.312471039	-3.363512104	-3.494850022	-3.500312917	-3.49757288	-3.554395797	-3.669586227	-3.578396073	-3.673664139	-3.673664139	-3.605548319	-3.442492798	-3.476253533	-3.437707136	-3.292429824	-3.236572006	-3.080398976	-3.009661145	-2.978810701	-3.041436117	-3.004803708	-3.08249449	-3.016824928	-3.087246696	-3.067019178	-3.040958608	-2.938547521	-3.01278077	-2.989700043	-2.965772739	-3.058488567	-2.963371105	-2.935542011	-2.903785415	-2.904133547	-2.769040444	-2.815592515	-2.718058067	-2.704872915	-2.71489297	-2.626720107	-2.597738618	-2.581201709	-2.532984182	-2.481881053	-2.429223631	-2.406713933
1983	-1.979017557	-3.119758224	-3.263603498	-3.358525889	-3.379863945	-3.463441557	-3.617982957	-3.585026652	-3.580044252	-3.543633967	-3.554395797	-3.512861625	-3.688246139	-3.496209317	-3.581698709	-3.524328812	-3.325138859	-3.176525771	-3.080398976	-3.084600165	-3.029653124	-3.049635146	-3.08249449	-3.089909454	-3.062983893	-3.058488567	-3.107905397	-3.019996628	-3.015922966	-3.033389013	-2.966576245	-2.921543182	-2.919734373	-2.872571222	-2.862329463	-2.874193542	-2.862329463	-2.830325566	-2.784626847	-2.724919102	-2.689094371	-2.62948691	-2.6181632	-2.558304864	-2.56193255	-2.510041521	-2.433916216	-2.444663672	-2.402304814
1984	-1.999392413	-3.106793247	-3.298432015	-3.374687549	-3.428291168	-3.555955204	-3.671620397	-3.478861916	-3.754487332	-3.688246139	-3.721246399	-3.617982957	-3.688246139	-3.488116639	-3.59345982	-3.427128398	-3.283162277	-3.211831629	-3.13667714	-3.141462802	-3.078833949	-3.033389013	-3.053056729	-3.044793462	-3.073657553	-3.072629637	-3.115204636	-3.019996628	-3.053056729	-3.042871802	-3.017728767	-2.937418016	-2.993962045	-2.88941029	-2.876475019	-2.866141875	-2.889747083	-2.825940192	-2.816445466	-2.742561433	-2.716472635	-2.67840157	-2.6127882	-2.615109203	-2.608006928	-2.543482142	-2.463189134	-2.458295977	-2.36251027
1985	-2.008862565	-3.129011186	-3.417936637	-3.493494968	-3.54668166	-3.522878745	-3.610833916	-3.655607726	-3.512861625	-3.628932138	-3.653647026	-3.70333481	-3.742321425	-3.605548319	-3.435333936	-3.434152181	-3.344861565	-3.250263684	-3.102922997	-3.103473783	-3.018181393	-3.164309429	-3.030584088	-3.062983893	-3.060480747	-2.991399828	-3.098541679	-3.039053804	-3.093126465	-3.040005162	-3.015022874	-2.971022295	-3.030118356	-2.920095532	-2.949233689	-2.901356274	-2.871923987	-2.846490011	-2.825358807	-2.762205007	-2.67943832	-2.67325462	-2.600153287	-2.57626275	-2.559405738	-2.524764777	-2.464326197	-2.4529641	-2.436993813
1986	-2.009306039	-3.189767482	-3.441291429	-3.515700161	-3.638272164	-3.600326279	-3.730487056	-3.707743929	-3.442492798	-3.549750892	-3.696803943	-3.70333481	-3.701146924	-3.578396073	-3.630784143	-3.632644079	-3.364516253	-3.22184875	-3.129596095	-3.028260409	-3.047207557	-3.07007044	-3.046240308	-3.089909454	-3.073143291	-3.048662481	-3.128427064	-3.069050969	-3.066512712	-3.022276395	-3.058985756	-3	-3.004803708	-2.951946827	-2.914352712	-2.890084137	-2.875169851	-2.88008459	-2.732593581	-2.707743929	-2.755475488	-2.659754238	-2.611188587	-2.552686891	-2.562407968	-2.515273196	-2.516270101	-2.46130062	-2.456428576
1987	-2.014438812	-3.247951552	-3.436518915	-3.349692477	-3.596879479	-3.640164518	-3.645891561	-3.835647144	-3.673664139	-3.518557371	-3.681936665	-3.732828272	-3.653647026	-3.623423043	-3.53165267	-3.591760035	-3.411168274	-3.236572006	-3.134896025	-3.055024092	-3.115204636	-3.044793462	-3.05207638	-3.090443971	-3.025949097	-3.106793247	-3.070581074	-3.063989204	-3.053547735	-3.017728767	-2.98505965	-3.018181393	-2.955852379	-2.923723745	-2.928486195	-2.862645889	-2.872895202	-2.826813732	-2.807711387	-2.794524963	-2.746904414	-2.717377887	-2.63921731	-2.638839005	-2.627640417	-2.592609096	-2.527097348	-2.471726223	-2.392009141
1988	-2.040052784	-3.195179321	-3.330683119	-3.493494968	-3.590066877	-3.818156412	-3.640164518	-3.732828272	-3.978810701	-3.640164518	-3.832682665	-3.634512015	-3.643974143	-3.761953897	-3.623423043	-3.554395797	-3.343901798	-3.232102384	-3.105130343	-3.041436117	-3.072629637	-2.996108834	-3.030118356	-3.053056729	-3.027334408	-3.084072788	-3.124938737	-3.087246696	-3.135488919	-3.056505484	-3.040958608	-3.113509275	-2.946921557	-2.965772739	-2.913284336	-2.925549281	-2.882066165	-2.849857838	-2.896880746	-2.745451923	-2.737074531	-2.715118285	-2.632085261	-2.589222767	-2.583359493	-2.606424797	-2.527828853	-2.48148606	-2.461677667
1989	-2.064543119	-3.171984936	-3.595166283	-3.53313238	-3.616184634	-3.605548319	-3.774690718	-3.596879479	-3.88941029	-3.694648631	-3.787812396	-3.910094889	-3.665546249	-3.57024772	-3.539102157	-3.609064893	-3.296708622	-3.140861703	-3.079876674	-3.050609993	-3.019088062	-3.007446482	-3.123782159	-3.061980903	-2.993962045	-3.088309841	-3.081445469	-3.104025268	-3.043351421	-3.150580586	-3.023650021	-3.025949097	-2.94577009	-2.951558196	-2.947306058	-2.844056982	-2.927382523	-2.869666232	-2.830031826	-2.823041019	-2.738023809	-2.71828503	-2.675717545	-2.697885623	-2.573163546	-2.554240164	-2.586030028	-2.485850866	-2.472756884
1990	-2.092857469	-3.163043263	-3.386158178	-3.555955204	-3.485452247	-3.508638306	-3.747146969	-3.630784143	-3.642065153	-3.732828272	-3.694648631	-3.787812396	-3.640164518	-3.801342913	-3.627087997	-3.567030709	-3.322393047	-3.290730039	-3.173925197	-2.98505965	-3.018634491	-3.120330794	-3.017728767	-3.016373713	-3.062482108	-3.075720714	-3.093664958	-3.07211659	-3.077793723	-3.048176965	-2.989276135	-3.000869459	-2.981299501	-3.030584088	-2.993106292	-2.904133547	-2.886390849	-2.886390849	-2.835647144	-2.776244546	-2.728855682	-2.760200182	-2.647817482	-2.621602099	-2.565431096	-2.565910362	-2.515557792	-2.519561853	-2.427012292
1991	-2.075358953	-3.305394801	-3.4710833	-3.560667306	-3.598599459	-3.747146969	-3.617982957	-3.896196279	-3.735182177	-3.809668302	-3.679853714	-3.815308569	-3.809668302	-3.785156152	-3.478861916	-3.521433504	-3.306273051	-3.181774106	-3.147520006	-3.067019178	-3.117475462	-3.032920266	-3.003488328	-3.046240308	-3.068542129	-3.054039296	-3.036212173	-3.031984286	-3.054039296	-3.042871802	-2.972650392	-3.104025268	-2.993533958	-2.984640245	-2.897566294	-2.90868484	-2.905528871	-2.875495775	-2.848323769	-2.831502516	-2.708853238	-2.739690054	-2.665747358	-2.697020063	-2.61852391	-2.558776326	-2.519131076	-2.51243744	-2.448306085
1992	-2.08894898	-3.300162274	-3.385102784	-3.568636236	-3.701146924	-3.754487332	-3.725842151	-3.619788758	-3.690369833	-3.586700236	-3.769551079	-3.735182177	-3.752026734	-3.659555885	-3.610833916	-3.469800302	-3.443697499	-3.151810883	-3.179142011	-3.119186408	-3.073657553	-3.123782159	-3.056011125	-3.057991947	-3.061980903	-3.133122186	-3.038104526	-3.156767222	-3.107905397	-3.080398976	-2.986741335	-3.013676223	-2.965371543	-2.991825816	-2.91829273	-2.953895213	-2.927382523	-2.827981191	-2.788345599	-2.825068406	-2.77237035	-2.735418271	-2.664742744	-2.628193541	-2.605898698	-2.55315229	-2.522444668	-2.496345481	-2.437588167
1993	-2.099469018	-3.329754147	-3.468521083	-3.537602002	-3.707743929	-3.879426069	-3.735182177	-3.747146969	-3.63638802	-3.991399828	-3.966576245	-3.749579998	-3.735182177	-3.714442691	-3.612610174	-3.435333936	-3.350665141	-3.315154638	-3.169411331	-2.991825816	-3.121478204	-3.007446482	-3.055517328	-3.09420412	-3.030584088	-3.04383157	-3.076238039	-3.046240308	-3.049635146	-3.073143291	-3.053547735	-3.064996849	-3.074172425	-2.91649738	-3.008330993	-2.907279355	-2.888737486	-2.864867349	-2.857923539	-2.795337488	-2.715343717	-2.699621935	-2.623423043	-2.682981899	-2.621057301	-2.551602897	-2.51684079	-2.513994814	-2.441171475
1994	-2.126098402	-3.248720896	-3.440093375	-3.742321425	-3.752026734	-3.974694135	-3.804100348	-3.777283529	-3.815308569	-3.812479279	-3.896196279	-3.779891912	-3.749579998	-3.698970004	-3.55129368	-3.54668166	-3.349692477	-3.271646218	-3.094743951	-3.026410377	-3.07109231	-2.986320303	-3.067526235	-3.015922966	-3.040481623	-3.056011125	-3.127843727	-3.041914151	-3.110698297	-3.229884705	-3.035269079	-3.063486258	-3.020907099	-2.990549104	-2.989276135	-2.885055584	-2.907279355	-2.879755204	-2.823041019	-2.785156152	-2.718058067	-2.70421306	-2.688246139	-2.641113796	-2.582196277	-2.580870692	-2.53670439	-2.509760515	-2.469928431
1995	-2.218316415	-3.227678293	-3.390405591	-3.655607726	-3.705533774	-3.716698771	-3.974694135	-3.829738285	-3.876148359	-3.815308569	-3.725842151	-3.730487056	-3.681936665	-3.600326279	-3.59345982	-3.462180905	-3.448550002	-3.305394801	-3.17327748	-3.075204004	-3.068033885	-3.101823517	-3.109020403	-3.055517328	-3.102922997	-3.149353765	-3.085128182	-3.036212173	-3.057991947	-3.076238039	-3.122053048	-3.058985756	-2.933674075	-3.049635146	-2.919734373	-2.871277716	-2.886390849	-2.92226882	-2.806597097	-2.827981191	-2.755722879	-2.721932669	-2.684029655	-2.612610174	-2.608535588	-2.595337299	-2.504039605	-2.495937117	-2.442613118
1996	-2.271159432	-3.305394801	-3.675717545	-3.642065153	-3.761953897	-3.847711656	-3.795880017	-3.913640169	-3.806875402	-3.876148359	-3.595166283	-3.728158393	-3.818156412	-3.649751982	-3.730487056	-3.542118103	-3.318758763	-3.260427656	-3.168770306	-3.159893906	-3.131943638	-3.066512712	-3.059483515	-3.111259039	-3.026872146	-3.139063379	-3.150580586	-3.085128182	-3.024108864	-3.081969663	-3.083019953	-3.057000407	-3.029188389	-2.992252222	-2.977159389	-3.013676223	-2.938170693	-2.887730232	-2.886056648	-2.733063089	-2.774949304	-2.735654493	-2.67243674	-2.609418121	-2.616364132	-2.537751785	-2.575118363	-2.492954128	-2.478469659
1997	-2.253755128	-3.419075024	-3.507239611	-3.627087997	-3.886056648	-3.586700236	-3.876148359	-3.795880017	-4.013228266	-3.910094889	-3.826813732	-3.958607315	-3.838631998	-3.928117993	-3.73754891	-3.645891561	-3.366531544	-3.326979093	-3.160521953	-3.160521953	-3.20481541	-3.169411331	-3.056505484	-3.097997109	-3.062983893	-3.076755981	-3.140261434	-3.030584088	-3.078833949	-3.137272472	-3.065501549	-3.096910013	-3.042392713	-3.058488567	-2.986741335	-2.964570262	-2.921180817	-2.864549301	-2.84375381	-2.823908741	-2.829444941	-2.743282254	-2.679023323	-2.663140179	-2.599807511	-2.58236226	-2.535510453	-2.482012797	-2.497436331
1998	-2.286257522	-3.342944147	-3.54515514	-3.616184634	-3.628932138	-3.643974143	-3.744727495	-3.958607315	-3.774690718	-3.835647144	-4.004364805	-3.759450752	-3.772113295	-3.673664139	-3.71219827	-3.549750892	-3.386158178	-3.367542708	-3.22475374	-3.096910013	-3.093126465	-3.139661993	-3.161780778	-3.146301788	-3.013228266	-3.11463878	-3.119758224	-3.145693958	-3.139661993	-3.112945622	-3.085656843	-3.037157319	-3.055024092	-3.1123827	-3.035269079	-2.940058112	-2.969400278	-2.965371543	-2.923723745	-2.843148099	-2.761452112	-2.744004273	-2.713319031	-2.679230772	-2.631713115	-2.592779107	-2.529442515	-2.49825627	-2.48148606
1999	-2.309892561	-3.370590401	-3.725842151	-3.560667306	-3.684029655	-3.714442691	-3.812479279	-3.785156152	-3.991399828	-3.821023053	-4.050609993	-3.93930216	-3.651695137	-3.795880017	-3.623423043	-3.507239611	-3.459670525	-3.250263684	-3.239577517	-3.129596095	-3.126679398	-3.113509275	-3.036212173	-3.072629637	-3.199970641	-3.136082623	-3.095825632	-3.064492734	-3.232844134	-3.09420412	-3.110138279	-3.051587034	-3.111820506	-3.061480275	-3.000869459	-2.981299501	-2.986741335	-2.910448117	-2.907279355	-2.789413975	-2.825940192	-2.759201229	-2.727694156	-2.648203693	-2.654038458	-2.599980365	-2.546070408	-2.499077761	-2.483332441
2000	-2.312917155	-3.358525889	-3.493494968	-3.565431096	-3.764471553	-4.161150909	-4	-3.91721463	-3.931814138	-4.026872146	-3.954677021	-4.050609993	-3.744727495	-3.63638802	-3.659555885	-3.492144128	-3.395773947	-3.367542708	-3.124360063	-3.109578981	-3.105130343	-3.030584088	-3.07007044	-3.099632871	-2.999132278	-3.067526235	-3.107348966	-3.078313525	-3.13430394	-3.164309429	-3.091514981	-3.037630664	-3.05207638	-2.980053318	-2.991825816	-3.022733788	-2.950007143	-2.897909474	-2.844967771	-2.86710023	-2.836540448	-2.720789487	-2.732124581	-2.710857164	-2.647046088	-2.59209946	-2.59636481	-2.473919308	-2.508498234
2001	-2.343231221	-3.351639989	-3.436518915	-3.632644079	-3.690369833	-3.787812396	-3.787812396	-3.647817482	-3.772113295	-3.995678626	-3.853871964	-3.896196279	-3.946921557	-3.744727495	-3.621602099	-3.507239611	-3.274088368	-3.307153081	-3.254144805	-3.151195299	-3.139661993	-3.117475462	-3.064492734	-3.119758224	-3.143875556	-3.053547735	-3.143875556	-3.106238238	-3.080398976	-3.144480844	-3.060480747	-3.143875556	-3.049148541	-3.070581074	-2.995248844	-2.968995719	-2.985899678	-2.920818754	-2.926648298	-2.889073758	-2.814457845	-2.756465898	-2.69572495	-2.682145511	-2.639028116	-2.572838597	-2.554240164	-2.503623946	-2.456925765
2002	-2.357832366	-3.336299075	-3.630784143	-3.630784143	-3.764471553	-3.692503962	-3.991399828	-3.924453039	-3.779891912	-3.866461092	-4.031517051	-3.962573502	-3.801342913	-3.679853714	-3.886056648	-3.705533774	-3.424812155	-3.442492798	-3.17327748	-3.140261434	-3.2069084	-3.237321436	-3.095825632	-3.132532512	-3.124360063	-3.129011186	-3.163675884	-3.107348966	-3.126679398	-3.087246696	-3.187755303	-3.053547735	-3.134896025	-3.142667504	-2.992252222	-3.017276612	-2.991825816	-2.960189446	-2.911155437	-2.855114582	-2.834755674	-2.825940192	-2.755475488	-2.694433686	-2.687611051	-2.608888386	-2.557677044	-2.512720184	-2.491470281
2003	-2.382999659	-3.337242168	-3.54515514	-3.721246399	-3.860120914	-3.863279433	-3.844663963	-4.119186408	-4.229147988	-4.13076828	-4.193820026	-3.995678626	-3.8569852	-3.705533774	-3.665546249	-3.692503962	-3.596879479	-3.417936637	-3.210419288	-3.19859629	-3.149966742	-3.109020403	-3.100179498	-3.19859629	-3.258060922	-3.054531415	-3.137272472	-3.15739076	-3.102372909	-3.171340103	-3.138465589	-3.15490196	-3.139063379	-3.174573882	-3.081445469	-3.008330993	-2.998699067	-2.969400278	-2.932929144	-2.9076303	-2.855737226	-2.846490011	-2.750312572	-2.70863115	-2.706637445	-2.623058243	-2.596022036	-2.519993057	-2.509199048
2004	-2.415668776	-3.494850022	-3.609064893	-3.809668302	-3.835647144	-4.22184875	-4.026872146	-4.036212173	-3.841637508	-4.119186408	-4.180456064	-4.096910013	-3.935542011	-3.966576245	-3.707743929	-3.651695137	-3.480172006	-3.417936637	-3.27083521	-3.225483034	-3.175874166	-3.224025669	-3.164309429	-3.13076828	-3.213248578	-3.132532512	-3.210419288	-3.088842391	-3.271646218	-3.105683937	-3.173925197	-3.101274818	-3.109020403	-3.140861703	-3.119758224	-3.049148541	-3.127261173	-3.025488307	-3.001740662	-2.866461092	-2.865504144	-2.842543232	-2.75325529	-2.763966853	-2.688246139	-2.681936665	-2.613322716	-2.576590272	-2.512578789
2005	-2.425852936	-3.388276692	-3.522878745	-3.627087997	-3.987162775	-3.838631998	-4.070581074	-3.866461092	-3.73754891	-3.995678626	-4.229147988	-3.93930216	-3.798602876	-3.93930216	-3.735182177	-3.785156152	-3.521433504	-3.540607512	-3.345823458	-3.195860568	-3.230622674	-3.282329497	-3.259637311	-3.249491605	-3.269217724	-3.240332155	-3.20481541	-3.236572006	-3.168770306	-3.175223538	-3.126679398	-3.196542884	-3.100179498	-3.138465589	-3.105130343	-3.081969663	-3.019996628	-2.977571629	-3.012333735	-2.941573976	-2.811071516	-2.829151796	-2.81417464	-2.778585762	-2.676541633	-2.645315446	-2.604149624	-2.572351629	-2.525055665
2006	-2.389978975	-3.403402904	-3.602059991	-3.735182177	-3.982966661	-3.991399828	-3.866461092	-3.896196279	-3.899629455	-4.301029996	-4.301029996	-3.931814138	-3.8569852	-3.823908741	-3.886056648	-3.754487332	-3.578396073	-3.585026652	-3.308034897	-3.247951552	-3.261219442	-3.262012674	-3.209714836	-3.253365801	-3.279014256	-3.149353765	-3.197910742	-3.209714836	-3.230622674	-3.220403509	-3.199970641	-3.158015195	-3.036212173	-3.085128182	-3.085128182	-3.062983893	-3.051587034	-2.934793872	-2.979638717	-2.90517962	-2.913284336	-2.882066165	-2.809388202	-2.77237035	-2.688882157	-2.631713115	-2.650334016	-2.565271458	-2.526367073
2007	-2.385946894	-3.385102784	-3.616184634	-3.76700389	-4.107905397	-4.022276395	-4.075720714	-4.031517051	-4.031517051	-4.036212173	-4.040958608	-3.966576245	-3.756961951	-3.790484985	-3.742321425	-3.688246139	-3.476253533	-3.468521083	-3.360513511	-3.185752404	-3.196542884	-3.22475374	-3.151810883	-3.1837587	-3.304518324	-3.261219442	-3.218963061	-3.22475374	-3.271646218	-3.20481541	-3.129011186	-3.142064735	-3.067019178	-3.15739076	-3.077793723	-3.084600165	-3.079876674	-2.980053318	-2.984221244	-2.876475019	-2.898252926	-2.854803594	-2.813326133	-2.817300097	-2.708853238	-2.690582774	-2.611721137	-2.624702262	-2.555330769
2008	-2.414764937	-3.575118363	-3.640164518	-3.782516056	-4.031517051	-3.91721463	-4.113509275	-3.962573502	-3.962573502	-4.119186408	-4.173925197	-4.008773924	-3.966576245	-3.879426069	-3.91721463	-3.744727495	-3.488116639	-3.449771647	-3.324221658	-3.249491605	-3.326058001	-3.312471039	-3.268411235	-3.222573178	-3.247183569	-3.266802735	-3.203425667	-3.195179321	-3.221125528	-3.116338565	-3.206209615	-3.226213555	-3.185086819	-3.131943638	-3.111259039	-3.107348966	-3.074172425	-3.053056729	-2.901356274	-2.909036923	-2.891434976	-2.884722409	-2.850472986	-2.745210313	-2.7070797	-2.70158362	-2.662940274	-2.597910649	-2.5551748
2009	-2.459545386	-3.346787486	-3.698970004	-3.790484985	-3.882728704	-4.031517051	-3.987162775	-3.924453039	-4.236572006	-4.036212173	-3.966576245	-3.966576245	-3.943095149	-3.879426069	-3.970616222	-3.732828272	-3.603800653	-3.619788758	-3.355561411	-3.329754147	-3.370590401	-3.199282922	-3.210419288	-3.316052869	-3.290730039	-3.317854924	-3.244887734	-3.317854924	-3.151195299	-3.202732459	-3.152427341	-3.232102384	-3.180456064	-3.190440285	-3.095284455	-3.05207638	-3.126098402	-3.04383157	-2.932185489	-2.926648298	-2.922632095	-2.863596552	-2.812197361	-2.799423073	-2.741841807	-2.733533105	-2.657774771	-2.647431614	-2.530914701
2010	-2.439256699	-3.505845406	-3.785156152	-3.759450752	-3.752026734	-4.091514981	-3.872895202	-4.119186408	-4.229147988	-4.13076828	-3.906578315	-4.602059991	-3.93930216	-3.790484985	-3.8569852	-3.707743929	-3.701146924	-3.53313238	-3.42136079	-3.415668776	-3.372634143	-3.27572413	-3.240332155	-3.246416941	-3.237321436	-3.196542884	-3.18243463	-3.199970641	-3.216811309	-3.175223538	-3.229147988	-3.180456064	-3.126098402	-3.195860568	-3.131355562	-3.120330794	-3.007446482	-2.996108834	-2.968995719	-2.980468315	-2.956637722	-2.920456993	-2.871923987	-2.749336081	-2.777803954	-2.689094371	-2.632271454	-2.650334016	-2.57888987
2011	-2.476383581	-3.424812155	-3.735182177	-3.63638802	-4.15490196	-3.987162775	-3.982966661	-3.970616222	-4.124938737	-3.756961951	-4.086186148	-3.974694135	-3.974694135	-4.187086643	-3.795880017	-3.749579998	-3.537602002	-3.614393726	-3.41453927	-3.325138859	-3.297569464	-3.301029996	-3.339134522	-3.339134522	-3.27083521	-3.261219442	-3.209011525	-3.286509457	-3.164309429	-3.166215625	-3.204119983	-3.21395879	-3.194499142	-3.119186408	-3.153662888	-3.161150909	-3.059981845	-3.023191663	-3.031517051	-2.990124366	-2.966978555	-2.884722409	-2.890759031	-2.785686103	-2.767512134	-2.747875447	-2.687188174	-2.662540739	-2.588380294
2012	-2.424812155	-3.473660723	-3.612610174	-3.970616222	-3.860120914	-4.327902142	-3.779891912	-3.920818754	-4.045757491	-4	-4.124938737	-3.627087997	-4.050609993	-4.244125144	-3.812479279	-3.73754891	-3.663540266	-3.552841969	-3.42945706	-3.363512104	-3.36552273	-3.36251027	-3.320572103	-3.367542708	-3.374687549	-3.249491605	-3.343901798	-3.325138859	-3.30980392	-3.32330639	-3.284832642	-3.175874166	-3.193820026	-3.105130343	-3.21395879	-3.160521953	-3.086186148	-3.041436117	-3.015472687	-2.966978555	-2.991399828	-2.887060024	-2.852942329	-2.801893001	-2.828566099	-2.732359018	-2.676541633	-2.657774771	-2.650334016
2013	-2.462306806	-3.378823718	-3.795880017	-3.88941029	-3.838631998	-4.036212173	-3.8569852	-4.148741651	-4.142667504	-4.13076828	-4.173925197	-4.301029996	-4.244125144	-4.091514981	-3.860120914	-3.946921557	-3.779891912	-3.554395797	-3.448550002	-3.406713933	-3.339134522	-3.349692477	-3.341035157	-3.395773947	-3.411168274	-3.288192771	-3.248720896	-3.341035157	-3.279014256	-3.184422252	-3.189767482	-3.293282218	-3.287350298	-3.218963061	-3.258848401	-3.060480747	-3.1123827	-3.069050969	-3.007004902	-2.94577009	-2.877129077	-2.98088371	-2.902395671	-2.817015033	-2.779630368	-2.759700418	-2.680893941	-2.692932049	-2.631899148
2014	-2.471597562	-3.432973634	-3.835647144	-4.008773924	-4.119186408	-4.214670165	-4.075720714	-4.337242168	-4.259637311	-4.022276395	-4.13667714	-3.906578315	-3.970616222	-4.318758763	-3.749579998	-3.730487056	-3.663540266	-3.512861625	-3.478861916	-3.432973634	-3.437707136	-3.395773947	-3.341035157	-3.339134522	-3.358525889	-3.337242168	-3.349692477	-3.286509457	-3.351639989	-3.338187314	-3.297569464	-3.183096161	-3.318758763	-3.166852888	-3.137272472	-3.177831921	-3.101274818	-3.069050969	-3.07007044	-3.023650021	-2.943857738	-2.906578315	-2.913996294	-2.822752164	-2.80106813	-2.771343042	-2.737786295	-2.646468441	-2.670602121
2015	-2.487849463	-3.511449283	-3.747146969	-4.075720714	-4.008773924	-3.89279003	-4.045757491	-4.040958608	-4.214670165	-4.15490196	-4.200659451	-4.013228266	-3.970616222	-4.086186148	-3.91721463	-3.841637508	-3.634512015	-3.73754891	-3.552841969	-3.539102157	-3.42136079	-3.444905551	-3.35753548	-3.381951903	-3.252588192	-3.393618635	-3.4225082	-3.354577731	-3.361510743	-3.303643611	-3.220403509	-3.266000713	-3.181114585	-3.247951552	-3.186419011	-3.199282922	-3.021363052	-3.106793247	-3.081445469	-3.017276612	-3.00656377	-2.963770456	-2.921180817	-2.84284556	-2.78994915	-2.73072061	-2.759950228	-2.67840157	-2.664943481
2016	-2.499900808	-3.696803943	-3.899629455	-3.906578315	-3.818156412	-3.978810701	-4.045757491	-3.978810701	-3.89279003	-4.27572413	-4.207608311	-4.148741651	-4.318758763	-4.13076828	-4.045757491	-4.055517328	-3.954677021	-3.684029655	-3.48148606	-3.350665141	-3.501689446	-3.36251027	-3.416801226	-3.337242168	-3.468521083	-3.333482019	-3.391473966	-3.354577731	-3.221125528	-3.294992041	-3.209011525	-3.254925208	-3.169411331	-3.192464972	-3.196542884	-3.13076828	-3.133122186	-3.041914151	-3.127843727	-3.037630664	-3.025028006	-2.947306058	-2.940436582	-2.851705903	-2.763462739	-2.771856392	-2.723078868	-2.73072061	-2.705313376
2017	-2.448306085	-3.559090918	-3.716698771	-4.065501549	-3.935542011	-4.008773924	-4.13076828	-4.283996656	-3.982966661	-3.920818754	-4.337242168	-3.966576245	-3.804100348	-3.978810701	-3.943095149	-3.943095149	-3.869666232	-3.640164518	-3.480172006	-3.427128398	-3.420216403	-3.476253533	-3.382999659	-3.397940009	-3.37675071	-3.407823243	-3.37675071	-3.303643611	-3.35753548	-3.368556231	-3.333482019	-3.226213555	-3.22475374	-3.243363892	-3.158015195	-3.13430394	-3.139661993	-3.049148541	-3.086716098	-2.98505965	-3.038104526	-3.003488328	-2.92190585	-2.910801633	-2.762456262	-2.833273944	-2.793174124	-2.670602121	-2.647431614
2018	-2.428174751	-3.63638802	-3.714442691	-3.924453039	-4.031517051	-4.214670165	-3.89279003	-4.091514981	-4.173925197	-4.173925197	-4.173925197	-4.040958608	-4.207608311	-3.931814138	-4.055517328	-3.886056648	-3.793174124	-3.723538196	-3.728158393	-3.436518915	-3.432973634	-3.522878745	-3.377785977	-3.4867824	-3.338187314	-3.397940009	-3.377785977	-3.408935393	-3.377785977	-3.425968732	-3.279014256	-3.249491605	-3.228412519	-3.217527376	-3.22475374	-3.186419011	-3.080921908	-3.099632871	-3.094743951	-2.986741335	-3.009661145	-2.987584625	-2.896538378	-2.932929144	-2.826813732	-2.809668302	-2.745693668	-2.721246399	-2.674484337
2019	-2.439495585	-3.600326279	-3.970616222	-3.920818754	-4.318758763	-4.070581074	-4.26760624	-4.27572413	-4.13076828	-4.173925197	-4.356547324	-4.013228266	-4.27572413	-3.835647144	-4.107905397	-3.718966633	-3.812479279	-3.696803943	-3.453457337	-3.617982957	-3.580044252	-3.360513511	-3.504455662	-3.467245621	-3.453457337	-3.514278574	-3.351639989	-3.407823243	-3.36251027	-3.326979093	-3.251811973	-3.2915791	-3.283996656	-3.229884705	-3.249491605	-3.196542884	-3.183096161	-3.117475462	-3.100179498	-3.011441043	-2.995678626	-3.004364805	-2.901356274	-2.919012953	-2.860120914	-2.779891912	-2.788345599	-2.728623128	-2.71942163
2020	-2.495121541	-3.749579998	-3.995678626	-3.93930216	-4.142667504	-3.896196279	-4.15490196	-4.119186408	-4.420216403	-4.180456064	-4.431798276	-4.173925197	-3.850780887	-3.89279003	-3.970616222	-3.962573502	-3.818156412	-3.661543506	-3.617982957	-3.515700161	-3.457174573	-3.543633967	-3.453457337	-3.420216403	-3.476253533	-3.510041521	-3.348721986	-3.37161107	-3.454692884	-3.368556231	-3.358525889	-3.246416941	-3.177178355	-3.294992041	-3.181774106	-3.154281982	-3.135488919	-3.086716098	-3.088309841	-3.021363052	-2.993533958	-2.964570262	-2.938170693	-2.839231438	-2.894149326	-2.80631897	-2.760200182	-2.716698771	-2.679645967
[truncated: 52 more columns]
