# Supplementary material for: Advancing mortality rate prediction in European population clusters: integrating deep learning and multiscale analysis
Source: Sci Rep. 2024 Mar 15;14:6255. doi: 10.1038/s41598-024-56390-x (PMC10942990; doi:10.1038/s41598-024-56390-x)
Supplement: Supplementary file 1 — Supplementary Information. [file 41598_2024_56390_MOESM1_ESM.zip › data/Czech Republic.csv]

1950	-1.167108055	-2.307417438	-2.628193541	-2.830619505	-2.871923987	-3.081445469	-3.033389013	-3.088309841	-3.163675884	-3.159893906	-3.085128182	-3.145693958	-3.086186148	-3.070581074	-3.03574037	-3.013228266	-2.927015255	-2.861381566	-2.795880017	-2.759950228	-2.754981129	-2.68655463	-2.781464495	-2.691435586	-2.746177561	-2.680269506	-2.66514431	-2.652084813	-2.662940274	-2.663340177	-2.685079944	-2.654430244	-2.632830511	-2.635449005	-2.577902837	-2.543482142	-2.572189427	-2.536107011	-2.550984684	-2.504455662	-2.448062305	-2.431329022	-2.396963944	-2.356251315	-2.323946875	-2.284330858	-2.283662712	-2.234331445	-2.188827305
1951	-1.228941931	-2.287097875	-2.627087997	-2.825649403	-2.929962133	-3.130181792	-3.14691047	-3.106238238	-3.126679398	-3.204119983	-3.258848401	-3.188424994	-3.216096421	-3.186419011	-3.076238039	-3.145693958	-3.017728767	-2.90274269	-2.871277716	-2.807990407	-2.764724123	-2.785686103	-2.767766479	-2.755475488	-2.761452112	-2.750557039	-2.759450752	-2.71354353	-2.71942163	-2.760700521	-2.643974143	-2.677367288	-2.716925025	-2.620513186	-2.596536299	-2.621057301	-2.593971055	-2.587875594	-2.573001041	-2.519849275	-2.518987579	-2.455188088	-2.41240127	-2.39501837	-2.370794343	-2.318939756	-2.288024146	-2.257824957	-2.194771086
1952	-1.33982729	-2.42010213	-2.694433686	-2.885055584	-3.024108864	-3.107905397	-3.112945622	-3.162411562	-3.350665141	-3.22475374	-3.277366077	-3.284832642	-3.241088108	-3.256490235	-3.168770306	-3.174573882	-3.007888512	-2.934793872	-2.903089987	-2.911863911	-2.939679971	-2.840432807	-2.844663963	-2.79128998	-2.813326133	-2.778585762	-2.794795636	-2.805763251	-2.775208044	-2.73189027	-2.743041847	-2.750312572	-2.714667772	-2.71828503	-2.704652852	-2.597394758	-2.613322716	-2.590912631	-2.59465364	-2.561457651	-2.518270803	-2.511449283	-2.49498576	-2.422048872	-2.395990068	-2.320935682	-2.331800516	-2.264720552	-2.225483034
1953	-1.452803919	-2.446966984	-2.701802133	-2.87484417	-3.032452024	-3.124938737	-3.162411562	-3.242603971	-3.436518915	-3.326058001	-3.313363731	-3.194499142	-3.236572006	-3.254925208	-3.164309429	-3.064996849	-3.088309841	-2.98505965	-2.912573543	-2.888737486	-2.892111975	-2.874193542	-2.818442226	-2.834755674	-2.83120798	-2.878440156	-2.845576027	-2.879755204	-2.836540448	-2.802719442	-2.798056937	-2.754487332	-2.745451923	-2.688670048	-2.760700521	-2.680685696	-2.729787145	-2.640923774	-2.602233744	-2.551757587	-2.555330769	-2.483332441	-2.479385478	-2.461551948	-2.39968067	-2.335170059	-2.314885531	-2.299382804	-2.224535191
1954	-1.515145188	-2.552221991	-2.791021483	-2.977159389	-3.084072788	-3.215382707	-3.2915791	-3.266802735	-3.317854924	-3.468521083	-3.326058001	-3.358525889	-3.381951903	-3.348721986	-3.230622674	-3.231361899	-3.065501549	-3.000434512	-2.879755204	-2.942333896	-2.915066425	-2.891773344	-2.847100404	-2.905528871	-2.887060024	-2.82131076	-2.904133547	-2.917933066	-2.921180817	-2.879097182	-2.820448209	-2.815592515	-2.776504059	-2.744004273	-2.674484337	-2.709520187	-2.760950907	-2.705974906	-2.654822383	-2.559090918	-2.57024772	-2.541966808	-2.506960412	-2.44660249	-2.403952992	-2.39008559	-2.338850143	-2.272133551	-2.241239456
1955	-1.550691341	-2.642255675	-2.865504144	-2.931814138	-3.126679398	-3.236572006	-3.191114133	-3.247183569	-3.317854924	-3.375717904	-3.366531544	-3.286509457	-3.289882635	-3.316952962	-3.244125144	-3.180456064	-3.244887734	-3.039529222	-3.039053804	-2.967784297	-2.967381239	-2.940058112	-2.90274269	-2.888737486	-2.937042166	-2.896196279	-2.837137007	-2.923359556	-2.83209219	-2.88008459	-2.870632404	-2.77314243	-2.806597097	-2.761702932	-2.712870379	-2.71354353	-2.73072061	-2.744727495	-2.730253627	-2.635824367	-2.577738549	-2.563996464	-2.520568663	-2.465339424	-2.436400271	-2.377993327	-2.364516253	-2.306360974	-2.259874263
1956	-1.585243854	-2.653842698	-2.920456993	-3.022733788	-3.174573882	-3.191114133	-3.286509457	-3.322393047	-3.286509457	-3.415668776	-3.388276692	-3.379863945	-3.35753548	-3.295849483	-3.311580178	-3.250263684	-3.164943898	-3.155522824	-2.949620244	-2.942333896	-2.943476276	-2.946921557	-2.872247484	-2.875169851	-2.890759031	-2.860435734	-2.890084137	-2.948461609	-2.964170175	-2.910448117	-2.842543232	-2.860435734	-2.810229044	-2.788612447	-2.780677492	-2.68655463	-2.753009301	-2.709297757	-2.620875854	-2.637140697	-2.629857153	-2.57741016	-2.535957795	-2.491470281	-2.475993554	-2.419987887	-2.390192231	-2.345342245	-2.324221658
1957	-1.600032234	-2.65150043	-2.873868593	-3.067526235	-3.119186408	-3.138465589	-3.27572413	-3.254144805	-3.19859629	-3.286509457	-3.284832642	-3.307153081	-3.32330639	-3.260427656	-3.2069084	-3.153662888	-3.077274542	-3.014573526	-2.935542011	-2.887394998	-2.872247484	-2.913996294	-2.899284913	-2.906578315	-2.92226882	-2.857610534	-2.901010361	-2.874193542	-2.930701988	-2.914709422	-2.864549301	-2.83386603	-2.79290446	-2.784626847	-2.794524963	-2.731422028	-2.724458312	-2.695509472	-2.710411047	-2.668370282	-2.571379327	-2.603451962	-2.532096053	-2.501276029	-2.507938395	-2.430977414	-2.374584648	-2.353008463	-2.296450702
1958	-1.634774168	-2.674484337	-2.964570262	-3.075720714	-3.287350298	-3.244125144	-3.303643611	-3.346787486	-3.42945706	-3.360513511	-3.372634143	-3.380906669	-3.436518915	-3.329754147	-3.351639989	-3.216811309	-3.197226275	-3.061980903	-2.892111975	-2.96297212	-2.991825816	-2.923723745	-2.931814138	-2.915423722	-2.940436582	-2.981715692	-2.922632095	-2.960585881	-2.941194513	-2.900319359	-2.963770456	-2.900664722	-2.864549301	-2.803271277	-2.833273944	-2.75276345	-2.716246617	-2.726304412	-2.69079582	-2.746661995	-2.651695137	-2.593289541	-2.538201442	-2.501000636	-2.522878745	-2.458420756	-2.397180658	-2.355561411	-2.339988779
1959	-1.681957545	-2.640733835	-2.983802646	-3.095284455	-3.212539525	-3.319664487	-3.2915791	-3.341035157	-3.392544977	-3.42365865	-3.436518915	-3.53165267	-3.397940009	-3.35261703	-3.373659633	-3.231361899	-3.153662888	-3.053056729	-2.925549281	-2.887060024	-3.056011125	-2.93404702	-2.970210529	-2.860750782	-2.948847478	-2.924818145	-2.913284336	-2.85917782	-2.97798426	-2.910094889	-2.852632892	-2.911155437	-2.878440156	-2.888065724	-2.77314243	-2.794795636	-2.739690054	-2.726998728	-2.719877104	-2.687611051	-2.597051171	-2.644165504	-2.545612533	-2.578231599	-2.43687504	-2.441051554	-2.406271001	-2.338944915	-2.325966
1960	-1.694261808	-2.769551079	-3.037157319	-3.115204636	-3.189767482	-3.332547047	-3.341988603	-3.420216403	-3.387216143	-3.610833916	-3.46470588	-3.4867824	-3.501689446	-3.343901798	-3.382999659	-3.42945706	-3.169411331	-3.073143291	-2.931072388	-2.917573699	-2.945386945	-2.876475019	-2.941573976	-2.869023308	-2.920095532	-2.910448117	-2.867420152	-2.912928794	-2.93330145	-2.891434976	-2.909036923	-2.916139199	-2.898940645	-2.801342913	-2.806875402	-2.777283529	-2.787812396	-2.743282254	-2.684029655	-2.655607726	-2.591251394	-2.626720107	-2.555486794	-2.532984182	-2.548520595	-2.381219975	-2.402304814	-2.383209514	-2.319483191
1961	-1.702677286	-2.757458572	-3.021363052	-3.122053048	-3.251037139	-3.216096421	-3.273272791	-3.287350298	-3.393618635	-3.35753548	-3.488116639	-3.480172006	-3.511449283	-3.515700161	-3.342944147	-3.318758763	-3.143875556	-3.000434512	-2.908333042	-3.018181393	-2.954677021	-2.918652692	-3.011441043	-2.938547521	-3.026410377	-3.010995384	-2.995678626	-2.943476276	-2.938547521	-2.926648298	-2.883060353	-2.913284336	-2.8569852	-2.881735274	-2.760450279	-2.827689031	-2.761201437	-2.70619564	-2.708187313	-2.652669985	-2.663940722	-2.575935475	-2.580044252	-2.521433504	-2.473660723	-2.467372999	-2.429223631	-2.39761441	-2.294478387
1962	-1.666149855	-2.729088361	-2.991399828	-3.164943898	-3.22184875	-3.240332155	-3.26760624	-3.204119983	-3.336299075	-3.36251027	-3.40560745	-3.511449283	-3.42945706	-3.442492798	-3.401209493	-3.289036881	-3.229884705	-3.098541679	-2.951946827	-2.991399828	-2.994390555	-2.942333896	-2.945004138	-2.929223537	-2.917573699	-2.904481958	-2.971428747	-2.955068454	-2.968591536	-2.931443105	-2.980468315	-2.881404635	-2.85917782	-2.815592515	-2.777803954	-2.811915626	-2.709965389	-2.72514968	-2.698752911	-2.64435695	-2.628193541	-2.591420875	-2.554551486	-2.564792897	-2.521866572	-2.482672118	-2.410720779	-2.364516253	-2.355462942
1963	-1.671824339	-2.788612447	-3.006123085	-3.136082623	-3.205511953	-3.278189385	-3.331614083	-3.388276692	-3.40560745	-3.460923901	-3.500312917	-3.399027104	-3.345823458	-3.331614083	-3.435333936	-3.263603498	-3.262012674	-3.005243055	-2.955852379	-2.963770456	-2.993106292	-2.920456993	-2.944621669	-2.947306058	-2.961777362	-2.91649738	-2.950394387	-2.96297212	-2.896196279	-2.928117993	-2.860435734	-2.883392256	-2.822175028	-2.832387327	-2.820735536	-2.790753151	-2.757458572	-2.726535727	-2.745935547	-2.700274846	-2.587371479	-2.580539927	-2.562566556	-2.512296137	-2.471983659	-2.538201442	-2.40329297	-2.394479477	-2.285000033
1964	-1.712265434	-2.79290446	-3.048176965	-3.158015195	-3.200659451	-3.244887734	-3.289036881	-3.375717904	-3.444905551	-3.412289035	-3.403402904	-3.500312917	-3.555955204	-3.57024772	-3.37675071	-3.326058001	-3.226213555	-3.04769199	-2.998699067	-3.023191663	-2.950394387	-2.919012953	-2.941194513	-2.952725133	-2.975514332	-2.964170175	-2.983384452	-2.924818145	-2.980468315	-2.901356274	-2.91721463	-3.033858267	-2.842543232	-2.793443956	-2.792634963	-2.846185136	-2.812479279	-2.721932669	-2.701802133	-2.673459331	-2.639406586	-2.633763876	-2.541211118	-2.487582451	-2.459420283	-2.427825686	-2.417028071	-2.392759496	-2.381115515
1965	-1.628950619	-2.836242476	-3.055517328	-3.163043263	-3.14327111	-3.370590401	-3.335358024	-3.330683119	-3.348721986	-3.394694954	-3.419075024	-3.43062609	-3.543633967	-3.54668166	-3.221125528	-3.26520017	-3.158015195	-3.029653124	-3.014124643	-2.98254927	-2.97798426	-2.954677021	-2.922995673	-2.954285941	-2.979638717	-2.971022295	-2.984640245	-3.035269079	-2.977159389	-2.932557157	-2.94195377	-2.897909474	-2.862645889	-2.85823677	-2.884056823	-2.831797253	-2.750068243	-2.730487056	-2.698752911	-2.667763585	-2.654626269	-2.593800576	-2.537003388	-2.487983031	-2.434270212	-2.453333975	-2.37069236	-2.371202514	-2.310957661
1966	-1.656571711	-2.868381336	-3.050609993	-3.125518182	-3.243363892	-3.331614083	-3.403402904	-3.320572103	-3.356547324	-3.42365865	-3.528708289	-3.411168274	-3.3400838	-3.411168274	-3.355561411	-3.311580178	-3.179798541	-3.054531415	-2.990124366	-2.925183559	-2.964170175	-2.999132278	-2.936666641	-2.94195377	-2.950007143	-2.960189446	-2.960585881	-2.998699067	-2.966174306	-2.918652692	-2.928117993	-2.872571222	-2.859806321	-2.843450849	-2.871923987	-2.788345599	-2.765735876	-2.730487056	-2.696156225	-2.65678841	-2.615467385	-2.60292945	-2.567672208	-2.524038411	-2.431915669	-2.436044535	-2.399789694	-2.360712774	-2.357733381
1967	-1.665325137	-2.805485658	-3.016373713	-3.190440285	-3.314258261	-3.356547324	-3.338187314	-3.468521083	-3.521433504	-3.428291168	-3.415668776	-3.467245621	-3.519993057	-3.363512104	-3.360513511	-3.355561411	-3.207608311	-3.050609993	-3.010105436	-3.008773924	-2.952725133	-2.937042166	-2.925915311	-2.953504836	-2.976336082	-2.98505965	-2.962573502	-2.946921557	-2.920818754	-2.912928794	-2.941194513	-2.951558196	-2.860435734	-2.795608668	-2.774949304	-2.789146635	-2.753501419	-2.704652852	-2.706416487	-2.668775219	-2.631899148	-2.5636783	-2.550830268	-2.518700727	-2.426780173	-2.405496956	-2.380489279	-2.360912129	-2.303993285
1968	-1.659397268	-2.925549281	-3.138465589	-3.181114585	-3.301029996	-3.355561411	-3.326979093	-3.238072162	-3.338187314	-3.441291429	-3.460923901	-3.55129368	-3.41453927	-3.390405591	-3.4225082	-3.190440285	-3.105683937	-3.015022874	-2.898940645	-2.984221244	-2.930331903	-2.9476909	-2.839831707	-2.909036923	-2.848936747	-2.94195377	-2.898596649	-2.909741947	-2.87095494	-2.883060353	-2.839531469	-2.889747083	-2.797511683	-2.824198367	-2.803271277	-2.801893001	-2.743522794	-2.700492701	-2.718512112	-2.629116983	-2.569280112	-2.552997102	-2.584692708	-2.480828536	-2.445753192	-2.385102784	-2.326334124	-2.321117585	-2.270106596
1969	-1.648493577	-2.852942329	-3.061980903	-3.142064735	-3.208309351	-3.317854924	-3.341035157	-3.396855627	-3.411168274	-3.384049948	-3.372634143	-3.496209317	-3.406713933	-3.353596274	-3.345823458	-3.161150909	-3.159266765	-2.999565923	-2.837734386	-2.929592678	-2.917933066	-2.883392256	-2.919734373	-2.901702464	-2.885722703	-2.881404635	-2.879097182	-2.921180817	-2.970616222	-2.859491957	-2.837435593	-2.832978204	-2.792634963	-2.835944708	-2.836242476	-2.756465898	-2.73072061	-2.738023809	-2.652865217	-2.609064893	-2.58552805	-2.525638024	-2.529148675	-2.478861916	-2.40164729	-2.342466112	-2.345630909	-2.30390584	-2.248566918
1970	-1.67685107	-2.918652692	-3.137868621	-3.19314197	-3.211831629	-3.419075024	-3.317854924	-3.361510743	-3.48945499	-3.510041521	-3.465973894	-3.334419009	-3.477555766	-3.511449283	-3.295849483	-3.305394801	-3.123782159	-3.035269079	-2.937794191	-2.916139199	-2.901356274	-2.961379838	-2.971428747	-2.932929144	-2.924453039	-2.921180817	-2.914352712	-2.921180817	-2.928117993	-2.903089987	-2.850780887	-2.810509686	-2.763210901	-2.781202002	-2.818442226	-2.780153614	-2.677987561	-2.655804284	-2.638272164	-2.650916831	-2.589729036	-2.552686891	-2.524910197	-2.477425367	-2.417936637	-2.373146585	-2.315962963	-2.292941059	-2.243363892
1971	-1.679666737	-2.877784122	-3.139063379	-3.159893906	-3.257274869	-3.308034897	-3.458420756	-3.347753659	-3.37675071	-3.4225082	-3.410050399	-3.49757288	-3.543633967	-3.322393047	-3.35753548	-3.258848401	-3.122053048	-3.057991947	-2.977159389	-2.978810701	-2.97510404	-2.968995719	-2.954285941	-2.936291441	-3.01278077	-2.951169913	-2.981715692	-2.932557157	-2.917573699	-2.927382523	-2.960189446	-2.854803594	-2.886056648	-2.754981129	-2.760700521	-2.789146635	-2.755970411	-2.653647026	-2.697669071	-2.600499339	-2.610656689	-2.552841969	-2.471340355	-2.464452721	-2.421246216	-2.370998381	-2.327348077	-2.284665316	-2.202040356
1972	-1.684071617	-2.980468315	-3.132532512	-3.300162274	-3.336299075	-3.318758763	-3.37675071	-3.345823458	-3.395773947	-3.716698771	-3.498940738	-3.447331784	-3.476253533	-3.404503778	-3.396855627	-3.297569464	-3.153044675	-3.046723663	-2.962573502	-3.07007044	-3.010995384	-2.938547521	-2.951946827	-3.004803708	-3.002613616	-2.98088371	-2.980053318	-2.962573502	-2.941194513	-2.945386945	-2.967381239	-2.872895202	-2.914709422	-2.870632404	-2.838033384	-2.801893001	-2.736363931	-2.716698771	-2.680685696	-2.609418121	-2.607654845	-2.595850751	-2.49390104	-2.443697499	-2.463820468	-2.446966984	-2.318758763	-2.291664097	-2.263762901
1973	-1.683861844	-2.974284616	-3.179798541	-3.304518324	-3.235823868	-3.372634143	-3.375717904	-3.391473966	-3.465973894	-3.581698709	-3.530177984	-3.468521083	-3.508638306	-3.555955204	-3.364516253	-3.27572413	-3.158015195	-3.045757491	-2.998699067	-2.980053318	-2.991825816	-2.980468315	-2.998699067	-2.970210529	-3.039053804	-3.00656377	-2.996108834	-2.92885471	-3.011441043	-2.888737486	-2.91829273	-2.988429556	-2.874518734	-2.86106606	-2.818442226	-2.845576027	-2.827981191	-2.735418271	-2.69572495	-2.674074044	-2.586197483	-2.581532979	-2.505845406	-2.489053051	-2.409492538	-2.408601449	-2.385735713	-2.286593468	-2.287350298
1974	-1.701059637	-3.048176965	-3.256490235	-3.262807357	-3.304518324	-3.339134522	-3.395773947	-3.353596274	-3.399027104	-3.511449283	-3.500312917	-3.575118363	-3.665546249	-3.543633967	-3.273272791	-3.440093375	-3.194499142	-3.043351421	-2.996108834	-3.093664958	-3.073143291	-3.004803708	-3.015472687	-3.021363052	-3.031517051	-3.006123085	-3.010995384	-2.995248844	-3.030118356	-3.035269079	-2.949620244	-2.980053318	-2.93930216	-2.954677021	-2.87095494	-2.787812396	-2.759450752	-2.751291264	-2.684029655	-2.726767166	-2.620331966	-2.50962008	-2.530619864	-2.480040819	-2.410720779	-2.384049948	-2.32707131	-2.291154362	-2.272214826
1975	-1.708165133	-3.104577454	-3.243363892	-3.294136288	-3.339134522	-3.286509457	-3.390405591	-3.420216403	-3.477555766	-3.440093375	-3.596879479	-3.490797478	-3.468521083	-3.458420756	-3.437707136	-3.335358024	-3.209714836	-3.154281982	-3.08249449	-3.079876674	-3.11407366	-2.980053318	-3.020451625	-3.142667504	-2.978397284	-2.985899678	-3.015922966	-3.005243055	-2.98254927	-2.970210529	-3.034798299	-2.921180817	-2.926648298	-2.869344651	-2.807153885	-2.796423225	-2.754734161	-2.724688645	-2.612076533	-2.698970004	-2.608711951	-2.5636783	-2.505567101	-2.479385478	-2.473144013	-2.390725828	-2.399789694	-2.324130045	-2.288361462
1976	-1.717831222	-3.060480747	-3.222573178	-3.342944147	-3.446116973	-3.401209493	-3.477555766	-3.360513511	-3.504455662	-3.612610174	-3.440093375	-3.492144128	-3.500312917	-3.562249437	-3.440093375	-3.465973894	-3.293282218	-3.19314197	-3.046240308	-3.021363052	-3.054039296	-2.990124366	-3.045275209	-2.971428747	-2.994390555	-3	-3.003488328	-3.026410377	-3.014573526	-2.965371543	-2.942714356	-2.930331903	-2.917933066	-2.928486195	-2.92628165	-2.842543232	-2.823619308	-2.736363931	-2.750312572	-2.684659523	-2.612610174	-2.564633493	-2.550984684	-2.440213032	-2.508638306	-2.417141538	-2.342370569	-2.349012906	-2.278024598
1977	-1.727021891	-3.148741651	-3.199282922	-3.289036881	-3.305394801	-3.4225082	-3.359518563	-3.459670525	-3.525783736	-3.515700161	-3.625251654	-3.536107011	-3.501689446	-3.591760035	-3.366531544	-3.347753659	-3.254144805	-3.164309429	-3.143875556	-3.020451625	-3.102922997	-3.050609993	-3.060980224	-3.109020403	-3.025949097	-3.04431225	-3.068033885	-3.067019178	-2.986741335	-3.010995384	-2.919734373	-2.939679971	-2.929962133	-2.876148359	-2.838033384	-2.808269607	-2.807432547	-2.783306401	-2.739928612	-2.679230772	-2.656394492	-2.585026652	-2.480040819	-2.474178048	-2.435333936	-2.416234632	-2.328734567	-2.31309573	-2.256255121
1978	-1.764825193	-3.13076828	-3.239577517	-3.325138859	-3.326979093	-3.42365865	-3.387216143	-3.510041521	-3.537602002	-3.525783736	-3.420216403	-3.528708289	-3.581698709	-3.473660723	-3.48945499	-3.284832642	-3.355561411	-3.023650021	-3.111820506	-3.090979146	-3.069560405	-3.026410377	-3.053547735	-3.124360063	-3.025028006	-3.025488307	-3.052566278	-3.019996628	-3.026410377	-3.041914151	-2.961379838	-2.93930216	-2.965371543	-2.887730232	-2.853871964	-2.828566099	-2.811634074	-2.73754891	-2.66695597	-2.674895017	-2.658763377	-2.557990841	-2.56050941	-2.478469659	-2.446723954	-2.396422632	-2.394264106	-2.267525823	-2.262171494
1979	-1.803436965	-3.048662481	-3.333482019	-3.355561411	-3.381951903	-3.307153081	-3.443697499	-3.504455662	-3.457174573	-3.417936637	-3.515700161	-3.583359493	-3.653647026	-3.632644079	-3.519993057	-3.406713933	-3.278189385	-3.202732459	-3.174573882	-3.139661993	-3.090979146	-3.039053804	-3.080921908	-3.04383157	-3.036684489	-3.003050752	-3.054039296	-2.990974258	-3.104025268	-2.983802646	-3.024568191	-2.958212681	-2.857297754	-2.872895202	-2.891773344	-2.787546039	-2.779891912	-2.697236292	-2.662540739	-2.630227711	-2.6181632	-2.549904924	-2.544698228	-2.46470588	-2.459045191	-2.393726147	-2.356843534	-2.330776126	-2.275396485
1980	-1.795581542	-3.065501549	-3.260427656	-3.314258261	-3.37161107	-3.375717904	-3.326058001	-3.320572103	-3.53313238	-3.465973894	-3.571865206	-3.476253533	-3.571865206	-3.49757288	-3.514278574	-3.4225082	-3.377785977	-3.124938737	-3.128427064	-3.116338565	-3.072629637	-3.028724151	-3.025949097	-3.031984286	-3.037157319	-3.048176965	-3.010995384	-3.045275209	-3.010995384	-3.019088062	-2.947306058	-2.980053318	-2.948847478	-2.887060024	-2.888401475	-2.84863015	-2.798876103	-2.748118545	-2.701146924	-2.669383333	-2.574955125	-2.564633493	-2.485717952	-2.482012797	-2.436044535	-2.381219975	-2.366329594	-2.31229272	-2.246493543
1981	-1.819243508	-3.053547735	-3.193820026	-3.462180905	-3.431798276	-3.442492798	-3.404503778	-3.424812155	-3.465973894	-3.496209317	-3.57024772	-3.560667306	-3.795880017	-3.525783736	-3.4867824	-3.366531544	-3.311580178	-3.18243463	-3.046723663	-3.105683937	-3.13430394	-3.13430394	-3.058488567	-3.015922966	-3.04769199	-3.031050319	-3.018634491	-3.041914151	-2.980053318	-3.054531415	-2.963770456	-2.89279003	-2.872571222	-2.890759031	-2.873219423	-2.800793521	-2.756713854	-2.752272167	-2.770830297	-2.703554206	-2.622329561	-2.579054594	-2.569280112	-2.457174573	-2.463062977	-2.384997385	-2.328086988	-2.32330639	-2.277283833
1982	-1.822607808	-3.195860568	-3.330683119	-3.305394801	-3.389339837	-3.37675071	-3.49757288	-3.53313238	-3.562249437	-3.585026652	-3.617982957	-3.642065153	-3.527243551	-3.465973894	-3.514278574	-3.431798276	-3.268411235	-3.129011186	-3.104577454	-3.174573882	-3.217527376	-3.124938737	-3.097997109	-3.093664958	-3.024568191	-3.025488307	-3.149353765	-3.04431225	-3.017728767	-3.057991947	-2.971835581	-2.929592678	-2.873868593	-2.920456993	-2.884389488	-2.803271277	-2.80161787	-2.76853041	-2.689731633	-2.695940534	-2.61672335	-2.574302787	-2.542875374	-2.494036482	-2.449649328	-2.430977414	-2.335076107	-2.299209779	-2.260981754
1983	-1.838691905	-3.084600165	-3.415668776	-3.335358024	-3.455931956	-3.432973634	-3.478861916	-3.410050399	-3.517126416	-3.521433504	-3.504455662	-3.53313238	-3.519993057	-3.581698709	-3.484126156	-3.356547324	-3.273272791	-3.229147988	-3.149353765	-3.127843727	-3.231361899	-3.084072788	-3.089375595	-3.056011125	-3.068542129	-3.053056729	-3.013228266	-3.020907099	-2.964170175	-3.025488307	-2.951558196	-2.968591536	-2.948461609	-2.927015255	-2.838931615	-2.784891419	-2.772627558	-2.780415474	-2.666351243	-2.660946264	-2.611011215	-2.632830511	-2.480565805	-2.484788696	-2.408601449	-2.372531728	-2.319392571	-2.286509457	-2.25352149
1984	-1.847711656	-3.120330794	-3.322393047	-3.46470588	-3.441291429	-3.407823243	-3.48945499	-3.507239611	-3.603800653	-3.681936665	-3.777283529	-3.684029655	-3.642065153	-3.490797478	-3.57024772	-3.42945706	-3.229884705	-3.222573178	-3.213248578	-3.108462542	-3.195860568	-3.160521953	-3.131355562	-3.13430394	-3.115204636	-3.105130343	-3.056011125	-3.066006836	-3.038104526	-3.010995384	-2.986320303	-2.948076084	-2.949233689	-2.912928794	-2.833569886	-2.863596552	-2.763210901	-2.740884156	-2.660548559	-2.647431614	-2.629857153	-2.565271458	-2.552531869	-2.479909672	-2.440093375	-2.421475395	-2.298691115	-2.276955008	-2.271240525
1985	-1.900802945	-3.131943638	-3.36552273	-3.449771647	-3.500312917	-3.514278574	-3.463441557	-3.521433504	-3.59345982	-3.586700236	-3.548213564	-3.688246139	-3.539102157	-3.607303047	-3.539102157	-3.393618635	-3.437707136	-3.218244625	-3.073657553	-3.137272472	-3.161150909	-3.177831921	-3.155522824	-3.079354999	-3.030118356	-3.029188389	-3.144480844	-3.051587034	-3.100726813	-2.990974258	-3.010105436	-3.04383157	-2.913284336	-2.91721463	-2.864549301	-2.829151796	-2.803547458	-2.776504059	-2.682981899	-2.67223251	-2.597051171	-2.555799011	-2.521577812	-2.468010449	-2.430158101	-2.389978975	-2.354283061	-2.285754089	-2.260744197
1986	-1.909354042	-3.106238238	-3.274088368	-3.454692884	-3.400116928	-3.595166283	-3.4867824	-3.463441557	-3.521433504	-3.573488739	-3.709965389	-3.591760035	-3.764471553	-3.723538196	-3.478861916	-3.431798276	-3.2915791	-3.171984936	-3.126679398	-3.216811309	-3.141462802	-3.156144577	-3.093126465	-3.087246696	-3.099632871	-3.124938737	-3.032452024	-3.094743951	-3.006123085	-3.009217308	-2.996108834	-3.029188389	-2.92628165	-2.948461609	-2.842241114	-2.867420152	-2.799149502	-2.773400095	-2.718739313	-2.625434939	-2.600845666	-2.560983272	-2.467118281	-2.455435903	-2.449038248	-2.376543952	-2.360613131	-2.319211388	-2.260427656
1987	-1.920710194	-3.143875556	-3.473660723	-3.477555766	-3.388276692	-3.628932138	-3.454692884	-3.559090918	-3.630784143	-3.554395797	-3.573488739	-3.632644079	-3.705533774	-3.665546249	-3.530177984	-3.552841969	-3.351639989	-3.204119983	-3.074687909	-3.085128182	-3.191114133	-3.137272472	-3.14327111	-3.147520006	-3.090979146	-3.121478204	-3.120330794	-3.119186408	-3.031517051	-3.053547735	-3.026872146	-2.940815382	-2.994819487	-2.929962133	-2.945004138	-2.906928694	-2.790484985	-2.775725986	-2.736363931	-2.666351243	-2.640354207	-2.561615893	-2.508638306	-2.48399377	-2.466100899	-2.401975928	-2.334325219	-2.302857874	-2.262012674
1988	-1.948191706	-3.18243463	-3.42136079	-3.557520231	-3.35261703	-3.580044252	-3.555955204	-3.560667306	-3.568636236	-3.600326279	-3.739928612	-3.721246399	-3.653647026	-3.53313238	-3.560667306	-3.465973894	-3.294136288	-3.319664487	-3.102922997	-3.170696227	-3.143875556	-3.126098402	-3.132532512	-3.106793247	-3.104025268	-3.230622674	-3.168130226	-3.089375595	-3.147520006	-3.026872146	-3.014124643	-3.017276612	-2.957424488	-2.895512889	-2.912928794	-2.85917782	-2.792634963	-2.727694156	-2.723078868	-2.645891561	-2.594141601	-2.56035157	-2.530030791	-2.494443061	-2.44660249	-2.411056357	-2.341511619	-2.307329301	-2.247797847
1989	-2.005550863	-3.186419011	-3.472370099	-3.37161107	-3.4710833	-3.586700236	-3.522878745	-3.503070352	-3.617982957	-3.725842151	-3.714442691	-3.600326279	-3.640164518	-3.632644079	-3.540607512	-3.511449283	-3.403402904	-3.277366077	-3.166215625	-3.179142011	-3.170053304	-3.14327111	-3.109020403	-3.068542129	-3.031984286	-3.119186408	-3.168770306	-3.107348966	-3.089375595	-3.051098239	-3.019088062	-2.977571629	-2.974284616	-2.901702464	-2.921180817	-2.905528871	-2.797239313	-2.785156152	-2.736127323	-2.67840157	-2.614930224	-2.565111879	-2.538951908	-2.487315604	-2.453333975	-2.372634143	-2.335264031	-2.308299792	-2.266642212
1990	-1.953543858	-3.179798541	-3.465973894	-3.443697499	-3.539102157	-3.543633967	-3.598599459	-3.578396073	-3.578396073	-3.698970004	-3.709965389	-3.665546249	-3.675717545	-3.684029655	-3.653647026	-3.440093375	-3.342944147	-3.260427656	-3.106238238	-3.109578981	-3.075204004	-3.032920266	-3.104025268	-3.026410377	-3.159266765	-3.15864053	-3.115204636	-3.07109231	-3.073657553	-2.977159389	-3.017276612	-2.98088371	-2.938547521	-2.890084137	-2.844360366	-2.820735536	-2.755970411	-2.720789487	-2.673664139	-2.64168436	-2.628378073	-2.548674192	-2.53165267	-2.430509046	-2.391367011	-2.359220523	-2.303731003	-2.265360161	-2.25641185
1991	-1.987795704	-3.171340103	-3.417936637	-3.496209317	-3.434152181	-3.627087997	-3.632644079	-3.653647026	-3.688246139	-3.628932138	-3.628932138	-3.723538196	-3.630784143	-3.610833916	-3.543633967	-3.385102784	-3.281498311	-3.187755303	-3.118615343	-3.091514981	-3.062482108	-3.159893906	-3.060980224	-3.116906641	-3.100726813	-3.083546051	-3.101274818	-3.015922966	-3.048662481	-3.046240308	-3.088842391	-2.985899678	-2.954677021	-2.877456476	-2.855114582	-2.837734386	-2.882397308	-2.745935547	-2.725380381	-2.62178385	-2.631713115	-2.590743348	-2.535063571	-2.431798276	-2.473660723	-2.357139947	-2.340654364	-2.243363892	-2.255003326
1992	-2.009394789	-3.205511953	-3.37675071	-3.474955193	-3.590066877	-3.548213564	-3.600326279	-3.591760035	-3.681936665	-3.70333481	-3.603800653	-3.779891912	-3.557520231	-3.653647026	-3.562249437	-3.57024772	-3.316952962	-3.234331445	-3.079354999	-3.101823517	-3.091514981	-3.055517328	-3.039529222	-3.099632871	-3.088309841	-3.069560405	-3.13667714	-3.025028006	-3.034798299	-3.044793462	-3.013676223	-2.951558196	-2.923359556	-2.907981529	-2.893809103	-2.815308569	-2.805763251	-2.761953897	-2.724688645	-2.657577319	-2.639974911	-2.568797115	-2.552067134	-2.462432743	-2.432620692	-2.392116256	-2.351639989	-2.320027306	-2.260269471
1993	-2.070172519	-3.175223538	-3.442492798	-3.54515514	-3.576754126	-3.661543506	-3.669586227	-3.671620397	-3.709965389	-3.598599459	-3.657577319	-3.785156152	-3.838631998	-3.600326279	-3.525783736	-3.437707136	-3.37675071	-3.201349355	-3.144480844	-3.090443971	-3.101823517	-3.1123827	-3.1123827	-3.019542108	-3.047207557	-3.042871802	-3.04431225	-3.124360063	-3.133122186	-3.064492734	-2.988006885	-2.955068454	-2.954677021	-2.93516778	-2.936291441	-2.907981529	-2.800244823	-2.801893001	-2.723308471	-2.682563503	-2.66695597	-2.607303047	-2.586700236	-2.544546031	-2.477816682	-2.413300198	-2.395773947	-2.335076107	-2.306273051
1994	-2.129654629	-3.126679398	-3.364516253	-3.373659633	-3.521433504	-3.603800653	-3.591760035	-3.610833916	-3.657577319	-3.619788758	-3.684029655	-3.659555885	-3.591760035	-3.730487056	-3.485452247	-3.369572125	-3.345823458	-3.199282922	-3.186419011	-3.154281982	-3.070581074	-3.101823517	-3.101274818	-3.086716098	-3.057000407	-3.137868621	-3.03574037	-3.04431225	-3.013228266	-3.079354999	-3.028724151	-2.963770456	-2.951946827	-2.993962045	-2.93516778	-2.916139199	-2.879426069	-2.794795636	-2.749336081	-2.694648631	-2.678194516	-2.584525832	-2.574791949	-2.534617149	-2.489053051	-2.450874073	-2.393403691	-2.325322532	-2.298086789
1995	-2.128018646	-3.181114585	-3.447331784	-3.557520231	-3.732828272	-3.557520231	-3.617982957	-3.632644079	-3.560667306	-3.657577319	-3.744727495	-3.653647026	-3.617982957	-3.769551079	-3.560667306	-3.42365865	-3.325138859	-3.190440285	-3.081969663	-3.119186408	-3.218244625	-3.129596095	-3.101274818	-3.104577454	-3.093664958	-3.057000407	-3.096367484	-3.15739076	-3.066512712	-3.104025268	-3.048176965	-3.001304842	-2.949233689	-2.964570262	-2.907279355	-2.911863911	-2.813608784	-2.831797253	-2.72607322	-2.684239509	-2.65247484	-2.660747366	-2.543178652	-2.522734005	-2.503347061	-2.455311978	-2.402853512	-2.338376591	-2.320299619
1996	-2.228853651	-3.2644011	-3.488116639	-3.467245621	-3.596879479	-3.716698771	-3.671620397	-3.728158393	-3.591760035	-3.718966633	-3.798602876	-3.920818754	-3.528708289	-3.8569852	-3.735182177	-3.498940738	-3.363512104	-3.233587153	-3.210419288	-3.15864053	-3.224025669	-3.14691047	-3.228412519	-3.153044675	-3.179142011	-3.08249449	-3.160521953	-3.147520006	-3.080921908	-3.13076828	-3.069050969	-3.065501549	-2.97798426	-2.963770456	-2.973875483	-2.93930216	-2.863596552	-2.827105302	-2.749579998	-2.730253627	-2.663740448	-2.64320954	-2.645315446	-2.575608446	-2.507938395	-2.443697499	-2.427360703	-2.362910726	-2.325782054
1997	-2.229737262	-3.322393047	-3.280668713	-3.500312917	-3.649751982	-3.640164518	-3.732828272	-3.688246139	-3.809668302	-3.71219827	-3.701146924	-4.080921908	-3.647817482	-3.716698771	-3.568636236	-3.59345982	-3.500312917	-3.220403509	-3.133122186	-3.175223538	-3.102922997	-3.158015195	-3.163043263	-3.081445469	-3.104025268	-3.115204636	-3.147520006	-3.197910742	-3.105130343	-3.109578981	-3.05207638	-2.997402019	-3.038104526	-3.025488307	-2.963770456	-2.940058112	-2.827981191	-2.786747948	-2.798056937	-2.742561433	-2.656985503	-2.628009089	-2.586700236	-2.528121801	-2.490663042	-2.458545571	-2.447575154	-2.382789905	-2.296021175
1998	-2.278271801	-3.290730039	-3.518557371	-3.63638802	-4.013228266	-3.876148359	-3.707743929	-3.772113295	-3.671620397	-3.832682665	-3.749579998	-3.886056648	-3.777283529	-3.709965389	-3.507239611	-3.524328812	-3.350665141	-3.248720896	-3.185086819	-3.237321436	-3.129596095	-3.172630727	-3.278189385	-3.1837587	-3.179142011	-3.13076828	-3.209714836	-3.186419011	-3.169411331	-3.07007044	-3.18243463	-3.106238238	-3.080921908	-3.105683937	-2.978397284	-2.973058372	-2.882066165	-2.890759031	-2.85823677	-2.754981129	-2.737311656	-2.673869043	-2.619065537	-2.571217489	-2.49757288	-2.484523559	-2.428524096	-2.384365531	-2.367036832
1999	-2.336959025	-3.316952962	-3.610833916	-3.735182177	-3.821023053	-3.823908741	-3.779891912	-3.657577319	-3.583359493	-3.823908741	-3.647817482	-3.8569852	-3.774690718	-3.616184634	-3.823908741	-3.575118363	-3.484126156	-3.236572006	-3.203425667	-3.202732459	-3.207608311	-3.168130226	-3.1123827	-3.207608311	-3.11463878	-3.197226275	-3.18243463	-3.174573882	-3.07211659	-3.134896025	-3.066512712	-3.037157319	-3.11463878	-3.030584088	-2.991399828	-2.956244873	-2.924453039	-2.91150953	-2.835052627	-2.803823815	-2.776763727	-2.700492701	-2.62178385	-2.623058243	-2.55315229	-2.51413667	-2.460672936	-2.40428338	-2.351444844
2000	-2.378719832	-3.406713933	-3.669586227	-3.519993057	-3.71219827	-3.718966633	-3.675717545	-3.876148359	-3.882728704	-3.698970004	-3.782516056	-3.906578315	-3.679853714	-3.756961951	-3.508638306	-3.503070352	-3.41453927	-3.330683119	-3.186419011	-3.167491087	-3.189767482	-3.129596095	-3.142667504	-3.195179321	-3.15739076	-3.186419011	-3.125518182	-3.283162277	-3.141462802	-3.127261173	-3.106238238	-3.085656843	-3.089375595	-3.059483515	-3.001304842	-2.974284616	-2.935542011	-2.852014679	-2.866780543	-2.861697302	-2.749579998	-2.719194072	-2.627456199	-2.591760035	-2.543026986	-2.490394295	-2.440811811	-2.397180658	-2.354381262
2001	-2.395773947	-3.346787486	-3.671620397	-3.869666232	-3.651695137	-3.790484985	-3.718966633	-3.754487332	-3.966576245	-4.13667714	-3.701146924	-3.876148359	-3.809668302	-3.8569852	-3.73754891	-3.578396073	-3.411168274	-3.332547047	-3.214670165	-3.211831629	-3.118615343	-3.173925197	-3.177178355	-3.120330794	-3.142064735	-3.200659451	-3.166215625	-3.202040356	-3.137868621	-3.174573882	-3.131943638	-3.076755981	-3.110698297	-3.102372909	-3.021363052	-2.980053318	-2.923723745	-2.941194513	-2.8569852	-2.84284556	-2.701146924	-2.751781439	-2.611188587	-2.610833916	-2.551912333	-2.55036735	-2.469160221	-2.44648106	-2.389765825
2002	-2.374893425	-3.261219442	-3.534617149	-3.835647144	-3.869666232	-3.673664139	-3.764471553	-3.823908741	-3.826813732	-3.906578315	-4.008773924	-4.004364805	-3.876148359	-3.835647144	-3.638272164	-3.477555766	-3.522878745	-3.2915791	-3.185752404	-3.254925208	-3.218963061	-3.131943638	-3.200659451	-3.174573882	-3.177178355	-3.140261434	-3.22475374	-3.210419288	-3.14691047	-3.168130226	-3.119758224	-3.125518182	-3.019542108	-3.003926346	-3.075204004	-3.015472687	-2.94577009	-2.924818145	-2.864549301	-2.828566099	-2.779891912	-2.726767166	-2.664943481	-2.605723473	-2.58552805	-2.524038411	-2.453087357	-2.457672617	-2.386581055
2003	-2.404834585	-3.42945706	-3.696803943	-3.607303047	-3.774690718	-4.045757491	-4.050609993	-3.821023053	-3.721246399	-3.801342913	-4.004364805	-3.835647144	-3.795880017	-3.645891561	-3.772113295	-3.585026652	-3.543633967	-3.395773947	-3.282329497	-3.179142011	-3.262807357	-3.216811309	-3.159266765	-3.146301788	-3.126679398	-3.209714836	-3.1837587	-3.185086819	-3.179142011	-3.18243463	-3.096910013	-3.17327748	-3.08249449	-2.981299501	-2.956637722	-3.03574037	-2.885722703	-2.88941029	-2.85823677	-2.834458923	-2.803823815	-2.718058067	-2.668572703	-2.639974911	-2.628378073	-2.559405738	-2.477164686	-2.393296259	-2.408045445
2004	-2.415555693	-3.399027104	-3.882728704	-3.838631998	-3.804100348	-4.050609993	-3.950781977	-3.630784143	-4.013228266	-3.853871964	-3.756961951	-3.935542011	-3.886056648	-3.777283529	-3.903089987	-3.627087997	-3.4867824	-3.393618635	-3.222573178	-3.202040356	-3.145086978	-3.227678293	-3.189767482	-3.220403509	-3.250263684	-3.279840697	-3.111820506	-3.211831629	-3.216096421	-3.1837587	-3.229147988	-3.124360063	-3.13430394	-3.109578981	-3.042392713	-2.943857738	-2.962573502	-2.896196279	-2.841637508	-2.872247484	-2.780939668	-2.752517739	-2.709965389	-2.649945906	-2.63395079	-2.569924944	-2.473531488	-2.462432743	-2.393833685
2005	-2.459420283	-3.548213564	-3.71219827	-3.730487056	-4.107905397	-3.910094889	-3.838631998	-3.910094889	-3.913640169	-3.928117993	-3.853871964	-3.804100348	-3.70333481	-3.661543506	-3.739928612	-3.632644079	-3.588380294	-3.478861916	-3.19859629	-3.22475374	-3.241845378	-3.292429824	-3.145086978	-3.211124884	-3.19859629	-3.173925197	-3.158015195	-3.233587153	-3.21395879	-3.225483034	-3.123205024	-3.081445469	-3.092588639	-3.099086932	-3.032452024	-3.097453221	-2.962175249	-2.923723745	-2.902048929	-2.838033384	-2.807153885	-2.771343042	-2.756713854	-2.695078838	-2.624885315	-2.599289363	-2.502655619	-2.461426266	-2.385313658
2006	-2.468010449	-3.602059991	-3.63638802	-3.793174124	-3.815308569	-3.954677021	-3.872895202	-3.777283529	-3.995678626	-3.698970004	-3.928117993	-4	-4.060480747	-3.910094889	-3.769551079	-3.688246139	-3.519993057	-3.519993057	-3.249491605	-3.304518324	-3.222573178	-3.207608311	-3.314258261	-3.197910742	-3.185086819	-3.328827157	-3.283996656	-3.302770657	-3.279014256	-3.192464972	-3.226945307	-3.166215625	-3.224025669	-3.119758224	-3.073143291	-3.018634491	-3.022733788	-2.940815382	-2.935542011	-2.861697302	-2.825940192	-2.776763727	-2.74208155	-2.707300997	-2.603975103	-2.603800653	-2.537302592	-2.4597957	-2.438660059
2007	-2.48598382	-3.554395797	-3.585026652	-3.804100348	-3.853871964	-3.882728704	-3.954677021	-4.173925197	-4.050609993	-3.995678626	-3.701146924	-4.013228266	-4	-3.913640169	-3.744727495	-3.772113295	-3.519993057	-3.449771647	-3.272458743	-3.257274869	-3.159893906	-3.22475374	-3.281498311	-3.251811973	-3.177178355	-3.148130399	-3.256490235	-3.261219442	-3.202732459	-3.139661993	-3.168770306	-3.202040356	-3.241088108	-3.112945622	-3.094743951	-3.007004902	-3.061480275	-2.929592678	-2.873868593	-2.841939206	-2.797784224	-2.820448209	-2.751781439	-2.694218849	-2.66274046	-2.611188587	-2.581036169	-2.554240164	-2.458420756
2008	-2.543785845	-3.598599459	-3.812479279	-3.747146969	-4.026872146	-4.065501549	-4.060480747	-4.004364805	-4.48148606	-3.838631998	-3.777283529	-3.876148359	-3.823908741	-4.096910013	-3.718966633	-3.568636236	-3.515700161	-3.510041521	-3.238072162	-3.293282218	-3.220403509	-3.278189385	-3.266802735	-3.279014256	-3.233587153	-3.170696227	-3.242603971	-3.177831921	-3.244125144	-3.185752404	-3.183096161	-3.218244625	-3.154281982	-3.04383157	-3.077274542	-3.179142011	-3.016824928	-2.970616222	-2.933674075	-2.872895202	-2.812479279	-2.769551079	-2.721703792	-2.717151397	-2.668370282	-2.670602121	-2.567190995	-2.545765104	-2.464073259
2009	-2.544241797	-3.54515514	-3.688246139	-4.065501549	-4	-4.13667714	-3.714442691	-4.187086643	-3.879426069	-4.107905397	-3.954677021	-3.806875402	-3.844663963	-4.017728767	-3.586700236	-3.614393726	-3.53165267	-3.563837353	-3.442492798	-3.308034897	-3.341988603	-3.211831629	-3.218244625	-3.199970641	-3.281498311	-3.415668776	-3.290730039	-3.205511953	-3.216096421	-3.241088108	-3.191114133	-3.227678293	-3.138465589	-3.043351421	-3.090443971	-3.101274818	-3.022276395	-2.966174306	-2.914352712	-2.881735274	-2.89279003	-2.798876103	-2.76649624	-2.717151397	-2.63638802	-2.647817482	-2.597910649	-2.51698358	-2.4867824
2010	-2.581698709	-3.619788758	-3.684029655	-3.847711656	-3.76700389	-3.88941029	-3.982966661	-4.065501549	-4.060480747	-4.055517328	-3.841637508	-3.913640169	-3.913640169	-3.812479279	-3.928117993	-3.659555885	-3.665546249	-3.372634143	-3.380906669	-3.361510743	-3.234331445	-3.289882635	-3.282329497	-3.247951552	-3.202732459	-3.235077015	-3.332547047	-3.228412519	-3.203425667	-3.226945307	-3.276544328	-3.211831629	-3.197910742	-3.170053304	-3.098541679	-3.057000407	-3.08249449	-3.053547735	-2.952335805	-2.906228219	-2.833273944	-2.8224635	-2.793443956	-2.706637445	-2.68172792	-2.615646586	-2.624519285	-2.545765104	-2.472885888
2011	-2.583525921	-3.649751982	-3.829738285	-3.804100348	-3.93930216	-3.876148359	-4.301029996	-4.080921908	-4.065501549	-4.187086643	-4.113509275	-4.107905397	-3.838631998	-4	-3.70333481	-3.739928612	-3.603800653	-3.410050399	-3.311580178	-3.298432015	-3.274905479	-3.260427656	-3.268411235	-3.185752404	-3.261219442	-3.37161107	-3.258848401	-3.226213555	-3.339134522	-3.249491605	-3.149966742	-3.185086819	-3.150580586	-3.191114133	-3.154281982	-3.08249449	-3.042392713	-2.991399828	-2.985899678	-2.936291441	-2.897566294	-2.838033384	-2.743763467	-2.76853041	-2.684659523	-2.70158362	-2.596536299	-2.562725203	-2.570893992
2012	-2.578725209	-3.596879479	-3.935542011	-4.008773924	-3.970616222	-4.055517328	-3.910094889	-4.161150909	-3.943095149	-4.124938737	-3.790484985	-3.812479279	-4	-4.050609993	-3.913640169	-3.63638802	-3.467245621	-3.571865206	-3.413412695	-3.292429824	-3.248720896	-3.515700161	-3.334419009	-3.2644011	-3.389339837	-3.286509457	-3.299296283	-3.351639989	-3.238072162	-3.274088368	-3.22475374	-3.197226275	-3.095825632	-3.150580586	-3.116338565	-3.109578981	-3.090979146	-3.001740662	-2.952725133	-2.924453039	-2.926648298	-2.897566294	-2.755475488	-2.738023809	-2.69079582	-2.661543506	-2.634137785	-2.56320149	-2.563996464
2013	-2.609771638	-3.588380294	-3.913640169	-3.966576245	-4.045757491	-3.906578315	-4.102372909	-4.119186408	-3.88941029	-4.207608311	-4.070581074	-4.119186408	-4.004364805	-4.180456064	-4.107905397	-3.749579998	-3.70333481	-3.48148606	-3.2915791	-3.235823868	-3.321481621	-3.308034897	-3.278189385	-3.341988603	-3.220403509	-3.280668713	-3.274905479	-3.306273051	-3.224025669	-3.19859629	-3.263603498	-3.239577517	-3.175223538	-3.17327748	-3.098541679	-3.100726813	-3.100179498	-3.068033885	-3.05207638	-2.943857738	-2.980053318	-2.881404635	-2.841637508	-2.752517739	-2.699621935	-2.68803434	-2.642065153	-2.570409198	-2.533280628
2014	-2.614930224	-3.638272164	-3.860120914	-3.913640169	-4.040958608	-4.045757491	-4.387216143	-3.823908741	-4.327902142	-3.826813732	-4.13667714	-4.070581074	-4.366531544	-4.180456064	-3.779891912	-3.698970004	-3.632644079	-3.484126156	-3.399027104	-3.247183569	-3.290730039	-3.393618635	-3.394694954	-3.390405591	-3.295849483	-3.302770657	-3.346787486	-3.247951552	-3.228412519	-3.3400838	-3.288192771	-3.232844134	-3.211124884	-3.179798541	-3.177178355	-3.113509275	-3.151810883	-3.068542129	-3.04431225	-2.98088371	-2.925549281	-2.869666232	-2.834755674	-2.810229044	-2.770830297	-2.684869683	-2.627640417	-2.586197483	-2.530177984
2015	-2.609064893	-3.659555885	-3.863279433	-4.13667714	-3.886056648	-4.236572006	-4.086186148	-4.086186148	-3.879426069	-4.119186408	-4.050609993	-4.080921908	-4.124938737	-3.821023053	-3.815308569	-4.004364805	-3.752026734	-3.578396073	-3.375717904	-3.368556231	-3.378823718	-3.232102384	-3.30980392	-3.396855627	-3.313363731	-3.260427656	-3.280668713	-3.260427656	-3.348721986	-3.246416941	-3.297569464	-3.272458743	-3.204119983	-3.193820026	-3.159266765	-3.032452024	-3.083546051	-3.041436117	-3.029188389	-3.007888512	-2.899629455	-2.910094889	-2.880744111	-2.787812396	-2.779630368	-2.728390699	-2.649751982	-2.617622697	-2.562566556
2016	-2.546375926	-3.57024772	-3.812479279	-3.835647144	-4.086186148	-4.15490196	-4.13076828	-3.974694135	-4.180456064	-4.356547324	-4.420216403	-3.962573502	-4.080921908	-3.860120914	-3.790484985	-3.882728704	-3.782516056	-3.616184634	-3.349692477	-3.378823718	-3.392544977	-3.360513511	-3.316952962	-3.290730039	-3.307153081	-3.30980392	-3.348721986	-3.27083521	-3.240332155	-3.343901798	-3.1837587	-3.204119983	-3.268411235	-3.210419288	-3.176525771	-3.078313525	-3.047207557	-3.01278077	-3.057495894	-3.057991947	-2.948847478	-2.921543182	-2.875821945	-2.835052627	-2.76421913	-2.698970004	-2.676335464	-2.614215041	-2.587035728
2017	-2.57105571	-3.588380294	-3.707743929	-4.200659451	-4.086186148	-4.036212173	-3.886056648	-4.004364805	-4.244125144	-4.13076828	-4.744727495	-4.119186408	-3.860120914	-4.283996656	-3.89279003	-3.821023053	-3.640164518	-3.638272164	-3.43062609	-3.363512104	-3.359518563	-3.287350298	-3.343901798	-3.367542708	-3.248720896	-3.303643611	-3.406713933	-3.324221658	-3.229884705	-3.277366077	-3.244125144	-3.137868621	-3.18243463	-3.137868621	-3.121478204	-3.148741651	-3.148741651	-3.084072788	-3.124360063	-2.967381239	-2.919373513	-2.95546024	-2.887060024	-2.836242476	-2.786216701	-2.77237035	-2.688882157	-2.633763876	-2.598599459
2018	-2.59345982	-3.580044252	-3.876148359	-3.970616222	-3.896196279	-4.259637311	-4.193820026	-3.946921557	-3.906578315	-4.008773924	-4.387216143	-4.27572413	-4.022276395	-4.229147988	-3.943095149	-3.826813732	-3.607303047	-3.585026652	-3.408935393	-3.258848401	-3.367542708	-3.322393047	-3.366531544	-3.348721986	-3.210419288	-3.298432015	-3.222573178	-3.311580178	-3.231361899	-3.465973894	-3.247183569	-3.22184875	-3.166215625	-3.167491087	-3.112945622	-3.131355562	-3.009217308	-3.03574037	-2.962573502	-3.007004902	-2.944621669	-2.873868593	-2.878440156	-2.862013267	-2.793174124	-2.722161667	-2.678194516	-2.655411257	-2.60119227
2019	-2.593971055	-3.663540266	-3.913640169	-3.93930216	-4.050609993	-4.004364805	-3.812479279	-4.337242168	-3.982966661	-4.180456064	-4.086186148	-3.93930216	-3.943095149	-3.946921557	-3.966576245	-3.838631998	-3.718966633	-3.494850022	-3.379863945	-3.298432015	-3.298432015	-3.319664487	-3.346787486	-3.296708622	-3.263603498	-3.322393047	-3.354577731	-3.287350298	-3.262807357	-3.236572006	-3.307153081	-3.210419288	-3.191114133	-3.161150909	-3.153662888	-3.072629637	-3.133712661	-3.057991947	-2.999132278	-2.981299501	-2.919734373	-2.958607315	-2.857610534	-2.82131076	-2.815876646	-2.740167301	-2.702020756	-2.632271454	-2.614930224
[truncated: 52 more columns]
