# Supplementary material for: Advancing mortality rate prediction in European population clusters: integrating deep learning and multiscale analysis
Source: Sci Rep. 2024 Mar 15;14:6255. doi: 10.1038/s41598-024-56390-x (PMC10942990; doi:10.1038/s41598-024-56390-x)
Supplement: Supplementary file 1 — Supplementary Information. [file 41598_2024_56390_MOESM1_ESM.zip › data/Denmark.csv]

-0.67353	-1.23127	-1.36181	-1.54900	-1.73757	-1.81457	-1.85708	-1.90623	-1.96039	-2.01368	-2.06742	-2.11481	-2.15224	-2.18303	-2.20530	-2.22048	-2.22841	-2.22614	-2.21127	-2.17934	-2.13383	-2.09604	-2.07464	-2.06404	-2.05998	-2.05164	-2.04436	-2.04668	-2.04881	-2.04891	-2.05247	-2.04827	-2.02961	-2.00630	-1.97753	-1.94119	-1.90939	-1.89042	-1.87920	-1.87231	-1.87929	-1.88452	-1.87550	-1.86126	-1.83980	-1.80852	-1.77960	-1.76040	-1.74316	-1.72834
-0.66756	-1.32008	-1.44653	-1.67557	-1.92154	-1.98047	-1.98653	-2.00358	-2.03739	-2.08847	-2.15083	-2.21084	-2.25751	-2.28550	-2.29654	-2.29065	-2.27951	-2.26456	-2.24344	-2.21467	-2.17522	-2.13165	-2.09691	-2.07779	-2.06880	-2.06449	-2.05139	-2.03810	-2.03461	-2.03110	-2.02535	-2.02173	-2.01019	-1.98443	-1.95433	-1.92125	-1.88847	-1.86341	-1.85294	-1.85239	-1.85664	-1.86720	-1.87160	-1.85846	-1.83711	-1.80704	-1.77116	-1.74177	-1.72577	-1.71530
-0.70414	-1.38836	-1.52427	-1.75535	-1.99874	-2.06621	-2.08666	-2.11549	-2.14709	-2.18655	-2.23114	-2.26986	-2.30199	-2.32248	-2.32883	-2.32496	-2.30927	-2.28492	-2.25228	-2.21021	-2.16191	-2.11657	-2.07639	-2.05257	-2.05227	-2.06768	-2.08045	-2.07619	-2.06419	-2.05429	-2.03829	-2.02009	-2.00696	-1.98881	-1.95920	-1.92937	-1.90424	-1.88065	-1.86455	-1.86356	-1.87070	-1.87163	-1.87377	-1.86700	-1.84031	-1.80604	-1.77132	-1.73483	-1.70757	-1.69657
-0.73468	-1.40691	-1.56331	-1.75943	-1.95067	-2.04983	-2.12125	-2.19729	-2.25735	-2.28358	-2.28225	-2.28241	-2.28584	-2.29397	-2.30303	-2.30918	-2.30689	-2.29337	-2.27189	-2.24245	-2.20698	-2.17646	-2.14819	-2.12246	-2.11165	-2.12033	-2.12819	-2.12581	-2.10309	-2.07058	-2.04225	-2.01913	-2.00113	-1.99371	-1.98615	-1.97139	-1.95798	-1.94485	-1.92779	-1.91307	-1.90710	-1.89966	-1.88582	-1.87651	-1.86201	-1.83262	-1.80346	-1.77358	-1.73979	-1.71336
-0.69622	-1.31331	-1.46870	-1.69501	-1.91596	-2.00450	-2.04489	-2.08927	-2.14382	-2.19511	-2.23485	-2.27116	-2.30225	-2.32075	-2.32753	-2.31948	-2.29843	-2.27092	-2.23747	-2.20204	-2.16730	-2.14200	-2.12592	-2.11402	-2.10785	-2.11765	-2.13348	-2.14327	-2.14098	-2.11623	-2.08234	-2.06053	-2.04297	-2.02766	-2.02036	-2.01104	-1.99443	-1.98059	-1.96855	-1.95421	-1.94230	-1.93315	-1.91991	-1.89884	-1.88147	-1.85996	-1.82977	-1.80206	-1.77456	-1.74396
-0.67949	-1.32541	-1.47990	-1.70121	-1.91091	-1.97848	-1.99844	-2.01687	-2.04537	-2.09377	-2.15156	-2.20280	-2.24580	-2.27515	-2.28208	-2.27157	-2.25259	-2.22673	-2.19908	-2.16980	-2.14351	-2.12598	-2.11554	-2.11025	-2.10585	-2.10127	-2.09794	-2.09925	-2.09860	-2.09109	-2.06793	-2.04388	-2.03035	-2.01750	-2.00358	-1.99572	-1.98708	-1.97151	-1.95884	-1.94796	-1.93345	-1.91575	-1.90094	-1.88386	-1.86091	-1.84521	-1.83313	-1.81432	-1.79871	-1.78442
-0.67860	-1.41719	-1.57067	-1.79469	-2.01059	-2.07258	-2.08118	-2.08858	-2.10056	-2.13077	-2.18782	-2.24481	-2.28609	-2.31122	-2.31578	-2.29843	-2.27901	-2.25743	-2.23173	-2.20677	-2.18316	-2.16762	-2.16002	-2.15758	-2.15883	-2.15752	-2.14588	-2.13354	-2.12732	-2.12108	-2.11053	-2.08698	-2.06118	-2.04388	-2.02521	-2.00516	-1.99521	-1.98573	-1.96948	-1.95640	-1.94409	-1.92329	-1.89922	-1.87946	-1.85893	-1.83493	-1.82307	-1.81398	-1.79572	-1.77848
-0.68032	-1.41729	-1.56312	-1.80112	-2.04239	-2.10746	-2.11873	-2.12854	-2.14273	-2.16387	-2.20880	-2.26496	-2.30910	-2.33050	-2.33508	-2.32039	-2.29568	-2.26672	-2.23166	-2.18809	-2.14521	-2.11475	-2.10078	-2.10292	-2.11822	-2.14206	-2.15410	-2.14703	-2.13413	-2.12200	-2.10513	-2.08693	-2.06158	-2.04024	-2.02872	-2.01809	-2.00542	-1.99491	-1.97576	-1.94600	-1.91528	-1.88770	-1.86132	-1.84521	-1.84016	-1.84146	-1.83687	-1.83464	-1.82359	-1.79691
-0.71118	-1.49974	-1.64817	-1.88263	-2.12257	-2.17986	-2.18689	-2.20142	-2.22012	-2.24558	-2.27802	-2.31713	-2.35379	-2.36734	-2.35625	-2.33423	-2.30548	-2.27011	-2.23225	-2.18963	-2.14231	-2.10796	-2.08746	-2.08355	-2.09658	-2.11867	-2.13253	-2.12860	-2.10591	-2.08186	-2.06464	-2.04949	-2.03381	-2.01269	-1.99388	-1.98097	-1.97049	-1.96138	-1.95562	-1.94661	-1.93367	-1.91880	-1.89977	-1.87772	-1.85839	-1.83854	-1.82076	-1.80200	-1.79145	-1.78228
-0.71123	-1.48294	-1.64670	-1.84780	-2.01918	-2.09012	-2.13912	-2.18943	-2.23815	-2.28250	-2.31650	-2.33292	-2.35096	-2.36331	-2.35115	-2.32440	-2.30566	-2.28525	-2.26035	-2.23552	-2.20908	-2.18079	-2.15739	-2.13864	-2.12878	-2.12720	-2.12523	-2.12090	-2.11008	-2.09437	-2.09366	-2.10237	-2.10265	-2.09135	-2.06687	-2.03735	-2.01390	-1.99568	-1.97989	-1.96605	-1.95082	-1.93319	-1.91343	-1.89012	-1.86870	-1.85143	-1.83159	-1.81259	-1.79035	-1.77263
-0.69296	-1.43246	-1.58894	-1.79485	-1.97893	-2.04378	-2.07722	-2.12269	-2.17186	-2.21474	-2.25547	-2.27507	-2.28701	-2.28870	-2.28475	-2.27523	-2.26962	-2.24887	-2.22885	-2.20025	-2.17341	-2.14691	-2.12825	-2.11936	-2.11976	-2.13365	-2.14363	-2.15243	-2.15920	-2.15138	-2.13870	-2.11634	-2.09931	-2.07422	-2.04648	-2.00917	-1.98674	-1.96831	-1.96317	-1.96011	-1.96553	-1.95952	-1.94808	-1.92614	-1.90008	-1.87403	-1.85183	-1.82626	-1.80939	-1.79196
-0.61972	-1.34744	-1.50261	-1.73750	-1.98263	-2.04398	-2.03621	-2.04552	-2.08129	-2.12878	-2.18950	-2.24466	-2.28375	-2.28954	-2.27761	-2.26881	-2.25422	-2.22432	-2.19098	-2.15664	-2.11919	-2.09286	-2.07551	-2.06824	-2.07335	-2.08852	-2.09980	-2.10635	-2.11498	-2.11464	-2.10248	-2.07284	-2.04144	-2.01995	-2.00340	-1.98498	-1.96912	-1.95530	-1.94784	-1.94420	-1.94393	-1.93926	-1.92830	-1.90964	-1.88870	-1.86433	-1.84182	-1.81896	-1.79868	-1.78418
-0.64778	-1.32190	-1.49249	-1.70150	-1.88552	-1.96726	-2.01224	-2.04465	-2.08757	-2.14243	-2.19274	-2.23822	-2.27458	-2.29422	-2.28308	-2.26672	-2.25547	-2.23292	-2.20073	-2.16775	-2.13531	-2.11481	-2.10629	-2.10441	-2.11199	-2.12930	-2.14140	-2.14068	-2.13036	-2.11708	-2.09189	-2.06500	-2.03367	-2.00917	-2.00052	-2.00248	-1.99680	-1.98234	-1.96429	-1.94696	-1.92683	-1.91403	-1.90598	-1.89726	-1.88549	-1.87736	-1.86122	-1.83902	-1.81398	-1.78755
-0.67052	-1.31295	-1.47743	-1.65006	-1.79043	-1.86771	-1.93663	-2.00043	-2.05090	-2.10624	-2.16058	-2.20866	-2.25477	-2.29705	-2.32578	-2.32551	-2.31840	-2.29982	-2.25329	-2.19682	-2.14533	-2.11154	-2.09447	-2.08991	-2.09151	-2.10002	-2.10841	-2.11413	-2.11345	-2.11171	-2.11464	-2.10846	-2.09626	-2.07520	-2.05257	-2.03541	-2.02324	-2.00366	-1.97807	-1.95786	-1.94700	-1.93562	-1.92867	-1.92281	-1.90900	-1.88482	-1.86350	-1.83663	-1.80849	-1.78845
-0.67287	-1.33258	-1.49045	-1.64132	-1.78107	-1.86617	-1.93115	-2.00052	-2.05864	-2.09985	-2.14291	-2.19078	-2.23665	-2.28375	-2.33255	-2.36411	-2.33461	-2.27811	-2.19484	-2.08071	-1.98259	-1.93312	-1.91247	-1.91675	-1.94355	-1.98334	-2.01655	-2.03796	-2.04576	-2.03386	-2.01224	-2.00052	-1.98788	-1.98109	-1.97993	-1.98590	-1.99311	-1.99770	-1.98397	-1.95335	-1.92511	-1.90752	-1.88813	-1.87445	-1.86382	-1.84418	-1.81684	-1.79626	-1.76981	-1.74285
-0.70796	-1.47706	-1.65191	-1.74579	-1.83224	-1.91400	-1.98540	-2.05532	-2.12251	-2.18111	-2.23470	-2.27992	-2.32413	-2.36291	-2.37613	-2.38300	-2.34659	-2.29878	-2.24200	-2.16845	-2.12142	-2.08576	-2.06459	-2.06641	-2.08113	-2.09854	-2.11115	-2.11526	-2.11702	-2.11470	-2.10199	-2.09313	-2.08302	-2.07557	-2.06434	-2.04813	-2.03517	-2.02104	-2.00793	-1.99029	-1.97013	-1.95105	-1.93610	-1.92793	-1.91937	-1.91357	-1.90018	-1.87514	-1.84427	-1.80391
-0.69976	-1.48382	-1.65004	-1.80562	-1.93550	-2.01863	-2.08629	-2.14703	-2.19949	-2.24841	-2.29226	-2.31713	-2.33227	-2.35037	-2.35242	-2.33980	-2.32413	-2.29800	-2.25516	-2.20384	-2.18522	-2.17464	-2.14960	-2.14333	-2.14606	-2.14636	-2.14509	-2.14128	-2.13775	-2.13650	-2.13466	-2.12796	-2.11993	-2.12010	-2.11532	-2.10111	-2.08218	-2.05685	-2.02831	-2.00731	-1.98666	-1.95660	-1.92978	-1.92078	-1.91489	-1.91240	-1.91596	-1.90654	-1.87667	-1.84348
-0.66666	-1.41390	-1.58835	-1.74143	-1.85842	-1.93670	-2.02715	-2.11862	-2.19908	-2.26241	-2.30627	-2.34037	-2.35203	-2.34940	-2.34717	-2.33096	-2.31283	-2.29654	-2.27197	-2.23329	-2.18977	-2.18184	-2.17744	-2.15971	-2.16096	-2.16666	-2.16813	-2.16571	-2.16071	-2.15558	-2.14978	-2.14044	-2.12621	-2.11025	-2.09832	-2.07889	-2.05173	-2.02337	-1.99719	-1.97732	-1.96904	-1.95971	-1.93764	-1.91496	-1.90191	-1.88592	-1.87202	-1.86576	-1.85134	-1.82371
-0.65499	-1.33556	-1.49243	-1.66983	-1.82772	-1.90410	-1.96313	-2.04436	-2.11668	-2.17018	-2.20530	-2.23388	-2.25908	-2.26672	-2.26624	-2.27287	-2.26793	-2.25189	-2.22578	-2.18092	-2.11685	-2.05616	-2.04187	-2.03640	-2.02794	-2.04532	-2.05943	-2.06028	-2.04847	-2.02858	-2.00428	-1.97893	-1.95511	-1.93252	-1.91296	-1.89846	-1.87860	-1.85229	-1.82446	-1.80330	-1.79336	-1.79226	-1.78752	-1.77175	-1.75751	-1.74941	-1.73262	-1.71240	-1.69156	-1.65683
-0.72343	-1.46898	-1.62928	-1.76690	-1.88382	-1.96928	-2.02738	-2.08772	-2.16685	-2.22534	-2.25916	-2.28626	-2.30759	-2.32212	-2.31695	-2.30277	-2.29947	-2.28954	-2.27409	-2.25220	-2.21653	-2.17057	-2.12889	-2.13348	-2.14243	-2.14819	-2.17179	-2.18609	-2.18582	-2.17166	-2.15212	-2.13306	-2.11176	-2.09168	-2.07350	-2.05854	-2.04798	-2.03194	-2.01064	-1.98784	-1.97547	-1.97322	-1.97523	-1.96839	-1.94908	-1.93092	-1.91575	-1.89391	-1.87325	-1.85273
-0.86383	-1.46693	-1.70874	-1.80701	-1.93063	-2.03091	-2.10138	-2.14984	-2.20149	-2.23800	-2.25972	-2.27646	-2.28626	-2.29938	-2.30830	-2.30619	-2.29397	-2.29005	-2.27319	-2.24957	-2.21653	-2.17855	-2.13071	-2.09767	-2.10796	-2.11623	-2.12651	-2.12338	-2.13206	-2.12413	-2.11042	-2.08922	-2.07232	-2.05774	-2.04827	-2.03579	-2.03100	-2.01033	-1.99814	-1.96525	-1.93543	-1.90480	-1.89320	-1.88786	-1.89558	-1.90149	-1.90591	-1.88542	-1.86742	-1.82983
-0.86964	-1.42762	-1.65441	-1.75528	-1.84436	-1.93386	-2.01800	-2.10073	-2.16692	-2.21134	-2.25337	-2.28971	-2.31354	-2.32744	-2.33236	-2.32689	-2.30724	-2.28308	-2.27344	-2.25720	-2.24162	-2.22388	-2.19777	-2.16412	-2.14868	-2.16609	-2.17444	-2.15317	-2.14667	-2.14351	-2.13130	-2.11143	-2.09173	-2.08050	-2.07458	-2.06793	-2.06133	-2.04716	-2.04034	-2.02710	-2.00441	-1.97306	-1.94367	-1.92347	-1.92220	-1.92874	-1.92402	-1.90399	-1.88820	-1.86331
-0.78564	-1.33806	-1.55641	-1.62567	-1.71393	-1.79904	-1.87782	-1.95660	-2.03110	-2.08465	-2.11902	-2.16507	-2.20684	-2.23770	-2.25720	-2.26512	-2.25972	-2.23366	-2.19688	-2.16903	-2.13519	-2.11645	-2.10166	-2.08244	-2.06890	-2.08291	-2.11019	-2.11509	-2.09232	-2.08276	-2.06992	-2.05799	-2.04282	-2.02882	-2.02182	-2.01836	-2.00957	-1.99957	-1.98788	-1.98540	-1.97498	-1.95821	-1.93215	-1.90518	-1.88412	-1.87782	-1.86832	-1.84622	-1.81936	-1.80242
-0.80328	-1.26724	-1.36152	-1.43065	-1.52781	-1.60774	-1.69680	-1.79545	-1.89110	-1.97646	-2.03245	-2.08349	-2.14758	-2.20163	-2.24200	-2.26480	-2.27262	-2.26392	-2.23203	-2.18849	-2.15695	-2.13389	-2.12616	-2.11679	-2.09794	-2.08539	-2.09103	-2.10166	-2.09023	-2.06636	-2.06783	-2.06900	-2.06732	-2.05755	-2.04345	-2.02891	-2.01354	-1.99405	-1.97486	-1.96118	-1.95995	-1.95005	-1.93791	-1.92057	-1.90532	-1.89678	-1.89681	-1.88223	-1.84695	-1.80928
-0.83374	-1.38761	-1.54325	-1.60695	-1.72647	-1.80601	-1.86306	-1.93502	-2.01471	-2.09184	-2.16807	-2.23070	-2.28601	-2.33348	-2.34467	-2.32827	-2.30452	-2.27910	-2.25073	-2.21332	-2.17921	-2.17063	-2.16871	-2.17783	-2.17914	-2.16304	-2.14831	-2.15465	-2.15889	-2.13697	-2.11283	-2.11964	-2.11765	-2.10952	-2.09173	-2.06859	-2.04716	-2.02752	-2.00639	-1.98699	-1.97968	-1.98259	-1.96976	-1.95315	-1.92959	-1.90487	-1.88333	-1.87419	-1.85063	-1.80869
-0.83317	-1.37542	-1.60427	-1.70770	-1.80033	-1.90132	-2.00401	-2.08943	-2.17418	-2.21925	-2.23635	-2.23905	-2.23351	-2.25236	-2.25414	-2.27753	-2.28659	-2.28500	-2.27157	-2.24757	-2.20866	-2.17842	-2.16877	-2.16922	-2.17535	-2.16941	-2.13853	-2.13585	-2.11087	-2.10585	-2.08386	-2.08476	-2.06359	-2.07495	-2.07212	-2.06278	-2.04959	-2.03236	-2.01493	-1.99439	-1.96774	-1.95660	-1.93041	-1.93599	-1.92310	-1.91793	-1.89966	-1.88589	-1.86774	-1.84260
-0.86421	-1.46281	-1.73888	-1.88646	-2.00331	-2.05755	-2.09909	-2.13787	-2.16355	-2.18970	-2.21983	-2.25166	-2.27213	-2.29328	-2.30575	-2.31605	-2.32753	-2.31596	-2.28963	-2.24972	-2.20412	-2.16210	-2.13626	-2.13775	-2.15858	-2.18856	-2.20107	-2.20190	-2.18270	-2.15627	-2.15292	-2.14128	-2.10309	-2.07935	-2.07951	-2.06530	-2.05178	-2.03735	-2.02664	-2.02241	-2.01556	-1.99978	-1.97339	-1.96533	-1.96702	-1.95206	-1.93427	-1.90623	-1.87537	-1.85686
-0.84964	-1.42748	-1.71856	-1.87086	-2.02324	-2.09135	-2.10924	-2.14685	-2.18475	-2.21332	-2.24451	-2.27951	-2.31345	-2.33180	-2.34650	-2.34737	-2.34448	-2.34611	-2.32929	-2.30303	-2.27084	-2.24086	-2.20642	-2.17457	-2.16065	-2.15820	-2.15820	-2.15181	-2.14697	-2.13383	-2.12592	-2.14164	-2.14249	-2.10852	-2.08228	-2.07696	-2.06198	-2.04861	-2.03391	-2.02333	-2.01886	-2.01100	-1.99770	-1.97749	-1.98005	-1.99503	-1.98544	-1.96317	-1.92100	-1.86777
-0.86292	-1.45411	-1.69167	-1.77348	-1.92815	-2.02315	-2.07962	-2.13165	-2.19634	-2.25026	-2.27992	-2.30251	-2.32514	-2.34361	-2.34371	-2.33932	-2.32203	-2.30277	-2.28971	-2.25948	-2.22505	-2.19675	-2.17600	-2.15385	-2.13448	-2.13585	-2.15046	-2.16285	-2.16813	-2.17198	-2.15971	-2.14032	-2.14212	-2.12948	-2.08291	-2.04934	-2.04978	-2.04316	-2.03834	-2.03315	-2.03222	-2.03007	-2.01646	-1.99008	-1.94873	-1.92420	-1.91482	-1.89384	-1.87628	-1.85446
-0.77551	-1.25475	-1.47222	-1.55832	-1.66005	-1.75496	-1.83550	-1.91800	-1.99055	-2.06273	-2.10958	-2.13811	-2.16279	-2.18970	-2.21503	-2.22257	-2.21903	-2.19165	-2.15317	-2.11379	-2.05675	-2.01024	-1.97761	-1.95656	-1.93776	-1.92143	-1.92742	-1.95121	-1.97502	-1.99896	-2.02452	-2.02342	-2.01113	-2.01827	-2.00771	-1.96218	-1.93851	-1.94889	-1.94877	-1.94761	-1.94313	-1.93919	-1.93637	-1.92595	-1.90728	-1.87651	-1.86287	-1.85827	-1.83381	-1.80540
-0.78807	-1.26070	-1.43194	-1.46985	-1.57161	-1.65948	-1.72524	-1.78426	-1.84631	-1.90344	-1.97408	-2.04091	-2.08938	-2.12200	-2.14110	-2.14363	-2.13077	-2.12223	-2.10718	-2.09740	-2.09996	-2.09259	-2.08804	-2.08959	-2.09696	-2.10040	-2.09146	-2.09356	-2.10353	-2.09931	-2.08603	-2.07048	-2.03546	-2.00401	-2.00917	-2.01162	-1.98410	-1.97106	-1.98284	-1.97412	-1.95715	-1.93832	-1.92680	-1.92310	-1.91836	-1.91062	-1.88703	-1.87641	-1.87115	-1.84149
-0.85393	-1.32042	-1.42578	-1.55100	-1.61142	-1.68960	-1.78521	-1.87225	-1.94715	-2.01327	-2.05760	-2.11008	-2.15677	-2.18310	-2.19199	-2.19253	-2.19057	-2.17464	-2.16159	-2.13996	-2.12378	-2.12465	-2.11662	-2.11283	-2.11759	-2.12878	-2.13106	-2.11685	-2.11487	-2.12338	-2.11827	-2.11351	-2.10880	-2.08307	-2.06203	-2.07769	-2.08150	-2.04837	-2.02600	-2.02553	-2.00388	-1.98176	-1.96023	-1.94696	-1.94195	-1.93472	-1.92010	-1.89116	-1.87962	-1.87808
-0.84614	-1.35430	-1.54291	-1.66083	-1.75029	-1.83000	-1.91851	-2.00789	-2.07977	-2.12761	-2.15758	-2.17490	-2.20440	-2.23136	-2.24314	-2.24382	-2.24336	-2.23890	-2.21645	-2.19389	-2.16203	-2.14375	-2.14582	-2.14002	-2.14074	-2.15132	-2.16178	-2.16058	-2.13870	-2.12814	-2.13071	-2.12321	-2.11970	-2.11583	-2.08767	-2.06183	-2.06697	-2.06148	-2.02218	-1.99822	-2.00248	-1.99375	-1.98351	-1.97139	-1.96642	-1.96694	-1.95817	-1.93983	-1.90521	-1.88676
-0.79462	-1.42501	-1.62856	-1.75983	-1.82143	-1.90091	-1.98519	-2.07977	-2.16717	-2.22381	-2.24596	-2.26170	-2.26793	-2.28592	-2.30277	-2.30504	-2.29200	-2.27368	-2.24834	-2.20301	-2.16128	-2.12529	-2.11103	-2.12223	-2.13018	-2.14776	-2.16494	-2.17457	-2.16660	-2.12895	-2.10122	-2.09751	-2.08714	-2.08677	-2.08959	-2.06707	-2.04297	-2.05124	-2.05061	-2.01705	-2.00126	-2.01597	-2.01175	-1.99913	-1.97848	-1.96003	-1.94378	-1.92031	-1.89127	-1.84903
-0.86626	-1.40773	-1.59078	-1.66126	-1.85446	-1.94600	-1.97848	-2.01131	-2.06228	-2.12027	-2.17218	-2.21367	-2.25166	-2.27458	-2.30155	-2.31976	-2.31867	-2.30034	-2.27720	-2.24749	-2.20128	-2.16986	-2.14170	-2.13089	-2.14086	-2.13966	-2.13668	-2.13697	-2.13841	-2.13188	-2.10215	-2.09050	-2.10040	-2.09469	-2.09528	-2.09302	-2.05973	-2.02905	-2.03796	-2.04422	-2.02132	-2.01386	-2.03096	-2.02164	-1.99727	-1.96154	-1.93308	-1.91172	-1.88716	-1.86135
-0.82661	-1.39004	-1.66286	-1.74705	-1.84768	-1.92420	-2.00174	-2.08624	-2.15652	-2.21574	-2.24826	-2.26217	-2.26704	-2.27278	-2.26922	-2.28042	-2.28853	-2.27885	-2.25422	-2.22768	-2.19983	-2.16813	-2.15175	-2.14086	-2.15021	-2.17685	-2.18349	-2.18158	-2.17751	-2.16960	-2.15163	-2.10919	-2.09200	-2.09745	-2.08943	-2.09194	-2.08772	-2.04697	-2.00718	-2.00349	-1.99306	-1.95156	-1.93300	-1.94554	-1.93926	-1.92325	-1.90167	-1.88486	-1.87028	-1.84906
-0.84932	-1.42940	-1.71086	-1.80385	-1.87703	-1.97106	-2.03428	-2.10574	-2.17153	-2.20656	-2.22330	-2.23785	-2.24374	-2.24504	-2.25104	-2.25080	-2.26011	-2.26019	-2.23943	-2.20259	-2.16647	-2.14128	-2.11238	-2.09827	-2.09232	-2.10336	-2.12367	-2.12773	-2.12796	-2.13188	-2.13775	-2.13118	-2.08868	-2.06143	-2.04726	-2.01448	-2.00104	-1.99251	-1.96102	-1.94581	-1.97724	-1.99495	-1.96891	-1.95226	-1.95417	-1.92930	-1.89904	-1.86967	-1.84900	-1.83428
-0.84275	-1.49534	-1.75486	-1.88760	-1.99187	-2.06646	-2.12269	-2.14966	-2.18475	-2.21875	-2.23672	-2.26233	-2.28786	-2.29895	-2.30008	-2.29757	-2.28092	-2.27548	-2.26273	-2.23388	-2.19668	-2.17231	-2.15889	-2.13650	-2.12656	-2.12424	-2.12889	-2.13978	-2.13537	-2.12569	-2.11850	-2.11328	-2.09854	-2.05139	-2.02484	-2.01800	-2.00261	-2.00480	-2.00674	-1.98347	-1.97290	-1.99418	-1.99991	-1.96605	-1.94550	-1.94962	-1.93461	-1.91080	-1.88333	-1.85930
-0.85817	-1.47304	-1.75890	-1.86265	-1.98898	-2.07140	-2.11816	-2.16450	-2.18776	-2.22900	-2.27926	-2.31569	-2.34804	-2.36381	-2.34737	-2.30945	-2.27221	-2.23277	-2.21731	-2.20363	-2.18436	-2.16444	-2.15552	-2.15385	-2.13697	-2.12854	-2.12598	-2.12925	-2.14044	-2.14044	-2.13543	-2.12907	-2.12292	-2.10447	-2.05041	-2.01891	-2.01624	-2.00652	-2.01381	-2.01918	-1.99701	-1.97716	-1.98577	-1.97910	-1.93457	-1.90658	-1.91162	-1.89959	-1.87916	-1.85639
-0.79827	-1.42727	-1.78188	-1.92028	-1.99085	-2.06500	-2.12228	-2.17764	-2.22863	-2.25430	-2.29379	-2.33180	-2.34775	-2.35409	-2.34199	-2.30321	-2.26233	-2.22687	-2.19159	-2.18277	-2.17503	-2.16191	-2.14948	-2.14905	-2.15714	-2.14673	-2.13847	-2.13312	-2.12598	-2.12045	-2.10122	-2.07821	-2.06193	-2.05646	-2.04750	-2.00997	-2.00039	-2.01399	-2.01269	-2.02068	-2.01664	-1.97535	-1.93881	-1.93479	-1.91999	-1.87312	-1.84793	-1.85493	-1.84197	-1.81807
-0.76143	-1.37528	-1.68797	-1.85868	-1.90851	-1.97139	-2.04934	-2.12942	-2.20489	-2.26408	-2.28483	-2.31283	-2.33724	-2.33923	-2.33329	-2.31515	-2.28283	-2.24619	-2.20824	-2.16583	-2.14764	-2.13036	-2.11216	-2.09985	-2.10474	-2.12108	-2.11075	-2.10007	-2.09464	-2.08455	-2.07655	-2.06318	-2.04803	-2.04115	-2.04842	-2.05227	-2.02022	-2.00975	-2.01583	-2.00000	-1.98873	-1.96722	-1.91786	-1.88466	-1.89323	-1.89743	-1.86640	-1.84848	-1.85483	-1.83354
-0.79400	-1.45235	-1.72196	-1.81881	-1.91528	-1.97371	-2.00533	-2.04905	-2.09931	-2.15646	-2.20971	-2.23433	-2.26656	-2.29031	-2.28542	-2.27173	-2.25853	-2.23493	-2.20845	-2.18046	-2.15033	-2.14825	-2.14369	-2.13626	-2.13460	-2.14776	-2.16380	-2.14807	-2.13212	-2.12500	-2.11289	-2.10668	-2.09555	-2.07837	-2.06606	-2.06580	-2.05869	-2.01818	-2.00577	-2.01592	-2.00953	-2.01202	-2.00043	-1.95794	-1.93033	-1.93949	-1.93375	-1.89062	-1.86081	-1.85652
-0.84768	-1.46289	-1.72173	-1.78447	-1.88719	-1.96369	-2.02091	-2.07707	-2.13496	-2.18769	-2.23403	-2.26193	-2.25987	-2.27011	-2.27885	-2.26970	-2.26680	-2.26480	-2.24864	-2.22702	-2.20080	-2.17399	-2.17535	-2.17057	-2.16153	-2.15652	-2.16147	-2.17044	-2.14831	-2.12954	-2.12697	-2.12096	-2.11902	-2.11171	-2.09501	-2.08092	-2.07946	-2.07140	-2.02947	-2.01755	-2.02975	-2.02660	-2.03198	-2.02118	-1.97935	-1.95265	-1.95703	-1.94708	-1.90306	-1.87452
-0.82457	-1.45325	-1.73532	-1.83615	-1.88250	-1.94954	-2.00895	-2.07232	-2.13218	-2.18349	-2.22257	-2.26074	-2.28100	-2.27458	-2.28517	-2.29835	-2.29679	-2.29671	-2.29149	-2.26616	-2.23322	-2.19997	-2.17018	-2.17218	-2.16813	-2.16109	-2.15621	-2.16197	-2.17360	-2.15261	-2.13596	-2.13864	-2.13430	-2.13153	-2.12361	-2.10364	-2.08513	-2.07899	-2.06414	-2.01269	-1.99264	-2.00410	-2.00771	-2.02706	-2.03673	-2.02100	-2.00944	-2.01493	-1.99353	-1.92849
-0.83068	-1.41295	-1.68353	-1.79577	-1.86979	-1.94535	-2.01583	-2.07722	-2.13781	-2.18816	-2.21939	-2.24474	-2.27327	-2.28158	-2.26440	-2.26656	-2.27173	-2.26027	-2.24887	-2.23188	-2.19764	-2.16845	-2.14291	-2.12459	-2.14273	-2.15434	-2.15546	-2.15366	-2.15789	-2.16279	-2.12755	-2.09675	-2.09162	-2.08029	-2.07294	-2.06570	-2.04954	-2.03782	-2.04297	-2.04201	-2.00511	-1.99766	-2.01166	-2.00555	-2.00274	-1.97584	-1.91567	-1.87341	-1.86624	-1.84995
-0.76684	-1.36417	-1.66059	-1.73231	-1.83803	-1.90942	-1.96389	-2.02200	-2.06758	-2.11042	-2.14557	-2.17231	-2.20280	-2.23852	-2.25649	-2.25352	-2.26592	-2.27433	-2.26067	-2.24215	-2.21731	-2.18629	-2.16052	-2.13829	-2.12505	-2.14255	-2.14569	-2.13954	-2.13318	-2.13811	-2.14770	-2.11913	-2.09865	-2.10496	-2.10062	-2.10281	-2.10210	-2.08444	-2.06890	-2.06454	-2.04934	-1.99745	-1.97989	-1.98657	-1.97840	-1.97543	-1.95245	-1.90091	-1.86931	-1.87524
-0.87125	-1.50718	-1.72749	-1.83770	-1.90274	-1.97654	-2.04441	-2.12085	-2.19125	-2.23107	-2.25003	-2.26801	-2.28175	-2.30190	-2.32994	-2.34113	-2.32121	-2.30706	-2.28492	-2.24147	-2.20080	-2.17607	-2.15144	-2.13656	-2.13324	-2.14056	-2.16877	-2.17816	-2.17276	-2.16172	-2.15877	-2.16197	-2.12872	-2.10668	-2.11244	-2.10791	-2.10975	-2.10585	-2.08439	-2.06570	-2.05755	-2.04182	-1.99055	-1.97330	-1.98026	-1.97196	-1.96871	-1.94596	-1.89333	-1.85908
-0.78000	-1.37076	-1.69338	-1.79792	-1.92621	-2.02091	-2.06936	-2.10835	-2.15983	-2.21389	-2.25414	-2.29269	-2.32532	-2.33904	-2.34218	-2.33715	-2.31274	-2.27043	-2.24887	-2.23552	-2.21688	-2.21169	-2.21261	-2.19942	-2.18622	-2.17659	-2.16418	-2.17341	-2.17160	-2.16128	-2.15212	-2.15540	-2.16115	-2.12610	-2.09865	-2.09404	-2.07925	-2.07748	-2.07355	-2.05774	-2.05017	-2.05227	-2.04398	-1.99645	-1.97856	-1.98192	-1.97005	-1.96433	-1.94176	-1.88944
-0.82110	-1.53117	-1.83761	-1.94173	-2.06148	-2.14400	-2.18769	-2.21695	-2.23612	-2.26793	-2.30181	-2.32048	-2.33555	-2.34534	-2.33894	-2.32827	-2.31804	-2.28861	-2.23943	-2.20705	-2.18356	-2.16437	-2.16437	-2.17451	-2.17244	-2.17328	-2.17509	-2.16628	-2.17302	-2.16469	-2.14261	-2.12274	-2.12033	-2.12494	-2.09393	-2.07624	-2.08145	-2.07381	-2.07790	-2.07469	-2.05631	-2.04335	-2.03806	-2.02328	-1.96993	-1.94696	-1.94966	-1.93851	-1.93453	-1.91628
-0.81278	-1.49630	-1.79656	-1.96150	-2.03086	-2.10067	-2.17076	-2.23680	-2.28316	-2.31274	-2.34602	-2.37325	-2.37810	-2.37243	-2.35655	-2.32450	-2.29886	-2.28250	-2.25461	-2.21353	-2.19287	-2.18402	-2.17574	-2.18019	-2.18822	-2.17470	-2.15845	-2.14893	-2.13224	-2.13620	-2.13295	-2.11982	-2.10863	-2.11402	-2.12459	-2.09734	-2.07930	-2.07956	-2.06404	-2.05973	-2.04494	-2.01895	-2.00529	-2.00397	-1.99961	-1.96146	-1.95234	-1.96309	-1.95292	-1.94382
-0.88047	-1.54540	-1.79108	-1.93278	-2.00749	-2.07402	-2.14648	-2.22446	-2.29217	-2.32716	-2.33423	-2.34717	-2.35625	-2.34534	-2.32763	-2.30689	-2.28050	-2.26177	-2.25050	-2.22680	-2.18963	-2.17282	-2.16999	-2.17147	-2.18856	-2.21042	-2.20405	-2.19037	-2.18184	-2.15902	-2.15237	-2.14134	-2.12177	-2.10591	-2.10947	-2.11879	-2.08879	-2.07022	-2.07073	-2.05740	-2.05953	-2.05085	-2.02854	-2.01583	-2.01086	-2.00013	-1.95347	-1.93659	-1.94184	-1.92768
-0.82958	-1.53919	-1.84597	-1.95754	-2.01705	-2.08428	-2.14152	-2.20447	-2.26898	-2.32166	-2.34113	-2.34304	-2.35164	-2.35271	-2.32975	-2.29912	-2.27344	-2.24550	-2.22702	-2.21746	-2.19750	-2.16692	-2.15416	-2.15447	-2.16015	-2.18032	-2.20038	-2.18883	-2.17134	-2.16323	-2.14050	-2.13709	-2.13112	-2.11481	-2.10111	-2.10585	-2.11238	-2.07920	-2.05904	-2.05735	-2.04244	-2.04677	-2.03901	-2.01832	-2.00882	-2.00568	-1.99564	-1.94781	-1.92716	-1.92661
-0.84607	-1.45790	-1.72301	-1.81645	-1.95691	-2.05027	-2.10073	-2.14856	-2.20011	-2.25461	-2.30364	-2.32578	-2.33208	-2.34457	-2.34688	-2.32459	-2.30181	-2.28500	-2.26488	-2.25376	-2.25050	-2.23545	-2.20663	-2.18983	-2.18224	-2.17849	-2.18903	-2.20350	-2.18903	-2.17438	-2.17705	-2.16273	-2.16241	-2.15614	-2.13312	-2.10824	-2.10177	-2.09931	-2.06048	-2.03920	-2.03801	-2.02388	-2.03012	-2.02077	-1.99753	-1.98531	-1.97803	-1.96650	-1.91991	-1.90201
-0.81899	-1.39050	-1.66176	-1.79602	-1.90644	-1.96718	-2.01126	-2.05409	-2.09350	-2.13212	-2.17140	-2.20845	-2.21968	-2.21932	-2.23077	-2.23852	-2.23092	-2.22243	-2.21789	-2.20831	-2.20621	-2.21084	-2.20412	-2.18389	-2.17328	-2.17147	-2.17477	-2.19064	-2.20761	-2.19010	-2.16954	-2.16609	-2.14303	-2.13395	-2.12194	-2.09447	-2.07079	-2.06966	-2.07448	-2.04590	-2.03744	-2.04311	-2.03124	-2.03796	-2.02305	-1.99153	-1.97241	-1.95754	-1.93987	-1.88810
-0.80171	-1.50380	-1.76647	-1.83529	-1.93746	-2.01296	-2.06677	-2.12680	-2.17829	-2.21424	-2.23277	-2.25119	-2.27165	-2.26841	-2.25901	-2.26785	-2.27556	-2.26352	-2.24474	-2.22512	-2.19805	-2.18422	-2.18396	-2.17940	-2.16877	-2.17070	-2.17921	-2.19010	-2.20922	-2.22417	-2.19750	-2.16711	-2.15852	-2.12936	-2.11503	-2.10199	-2.07722	-2.05680	-2.05943	-2.06727	-2.04048	-2.03086	-2.03532	-2.02512	-2.03882	-2.03054	-2.00318	-1.98272	-1.95877	-1.92735
-0.82809	-1.44471	-1.68967	-1.79142	-1.86957	-1.95577	-2.02305	-2.08249	-2.14521	-2.19192	-2.21990	-2.23777	-2.26067	-2.28166	-2.27753	-2.26544	-2.26817	-2.26922	-2.25104	-2.22475	-2.20218	-2.17908	-2.17334	-2.18032	-2.18655	-2.18422	-2.18529	-2.18936	-2.19355	-2.20391	-2.21014	-2.17503	-2.14533	-2.13620	-2.10746	-2.09713	-2.09151	-2.07371	-2.06173	-2.07109	-2.08550	-2.05576	-2.04172	-2.02933	-2.00301	-1.99805	-1.97228	-1.94036	-1.92209	-1.90904
-0.82719	-1.43994	-1.66539	-1.79366	-1.87083	-1.95499	-2.03839	-2.10320	-2.15614	-2.20670	-2.23920	-2.26432	-2.27852	-2.29209	-2.29740	-2.27474	-2.24811	-2.24314	-2.24626	-2.23845	-2.23062	-2.23011	-2.22272	-2.22563	-2.23314	-2.23158	-2.21127	-2.19307	-2.17822	-2.16552	-2.16399	-2.16749	-2.13644	-2.11526	-2.11588	-2.10106	-2.10111	-2.09903	-2.07837	-2.05586	-2.04808	-2.04302	-2.00135	-1.98205	-1.96900	-1.95218	-1.95813	-1.94036	-1.91264	-1.89323
-0.82399	-1.42525	-1.67621	-1.78068	-1.91038	-2.00148	-2.07619	-2.14960	-2.20107	-2.23687	-2.26938	-2.29311	-2.31105	-2.31587	-2.31813	-2.31345	-2.28954	-2.26122	-2.25259	-2.25243	-2.23988	-2.22819	-2.22746	-2.22381	-2.23523	-2.25453	-2.26090	-2.24519	-2.22907	-2.21211	-2.19572	-2.19593	-2.19963	-2.16864	-2.14551	-2.13924	-2.11605	-2.10852	-2.10138	-2.07930	-2.05755	-2.05384	-2.05384	-2.01986	-2.00692	-1.99671	-1.98080	-1.98242	-1.95809	-1.92154
-0.77544	-1.42536	-1.67401	-1.77853	-1.89225	-1.98720	-2.05502	-2.12837	-2.19654	-2.23800	-2.26074	-2.28584	-2.30329	-2.31471	-2.31319	-2.31114	-2.31069	-2.29397	-2.27092	-2.26640	-2.27116	-2.26114	-2.24895	-2.24405	-2.23158	-2.22966	-2.23129	-2.22388	-2.20094	-2.18495	-2.17360	-2.16673	-2.17405	-2.17940	-2.14770	-2.12050	-2.10807	-2.08318	-2.07634	-2.07253	-2.05725	-2.04148	-2.04297	-2.04721	-2.01850	-2.00723	-1.99268	-1.97629	-1.97798	-1.95636
-0.83278	-1.49358	-1.73007	-1.85817	-1.95055	-2.03058	-2.10106	-2.16134	-2.22417	-2.27868	-2.30662	-2.32312	-2.34247	-2.35262	-2.35605	-2.34775	-2.34371	-2.34037	-2.31858	-2.28567	-2.26833	-2.26448	-2.25080	-2.24079	-2.24428	-2.24428	-2.25220	-2.25964	-2.25399	-2.22871	-2.20789	-2.19186	-2.18197	-2.18910	-2.19532	-2.16851	-2.14709	-2.13590	-2.11143	-2.10166	-2.09221	-2.07048	-2.04793	-2.04393	-2.04378	-2.01345	-1.99710	-1.97494	-1.95499	-1.95288
-0.82514	-1.55977	-1.88629	-2.01493	-2.08465	-2.16794	-2.25838	-2.34650	-2.41128	-2.45482	-2.46699	-2.45544	-2.43688	-2.42481	-2.40916	-2.39437	-2.37510	-2.36221	-2.35086	-2.32312	-2.28458	-2.26696	-2.26728	-2.25924	-2.25735	-2.26938	-2.26938	-2.27327	-2.27417	-2.26011	-2.22665	-2.20391	-2.18735	-2.17796	-2.18782	-2.19675	-2.17360	-2.15416	-2.14080	-2.11453	-2.10127	-2.08874	-2.06586	-2.04201	-2.03763	-2.03720	-2.00529	-1.98380	-1.95269	-1.92628
-0.86000	-1.65312	-1.95156	-2.08270	-2.19682	-2.29328	-2.35566	-2.42056	-2.47444	-2.50141	-2.51244	-2.51527	-2.49976	-2.47625	-2.45755	-2.43415	-2.41206	-2.38584	-2.36562	-2.34756	-2.31605	-2.27984	-2.26720	-2.27663	-2.28059	-2.29234	-2.30927	-2.31016	-2.31381	-2.31292	-2.29714	-2.26456	-2.24026	-2.21667	-2.19572	-2.19246	-2.19017	-2.16361	-2.14661	-2.13882	-2.12424	-2.12050	-2.11250	-2.08991	-2.06048	-2.04668	-2.03668	-2.00205	-1.98101	-1.95234
-0.85492	-1.62271	-1.93408	-2.12361	-2.21424	-2.28059	-2.33283	-2.37161	-2.40938	-2.43699	-2.44745	-2.45705	-2.46030	-2.44370	-2.41771	-2.39513	-2.37100	-2.35174	-2.33161	-2.32012	-2.31381	-2.29809	-2.27189	-2.26281	-2.27213	-2.26873	-2.26376	-2.26464	-2.25352	-2.25065	-2.24903	-2.23710	-2.20873	-2.18809	-2.16590	-2.14582	-2.14661	-2.14594	-2.12096	-2.10320	-2.08970	-2.06936	-2.06218	-2.05468	-2.03791	-2.01696	-2.01166	-2.00687	-1.97580	-1.95269
-0.86902	-1.63294	-1.94784	-2.10447	-2.21631	-2.30382	-2.37212	-2.43818	-2.48201	-2.50794	-2.51089	-2.50446	-2.50169	-2.49580	-2.47418	-2.44672	-2.42470	-2.39924	-2.37644	-2.35076	-2.33273	-2.32422	-2.31051	-2.28718	-2.28283	-2.29964	-2.29688	-2.28836	-2.28266	-2.26098	-2.24603	-2.23620	-2.22199	-2.19695	-2.18569	-2.17574	-2.16692	-2.17477	-2.17457	-2.14715	-2.12321	-2.10259	-2.08066	-2.07464	-2.07160	-2.06178	-2.04024	-2.02863	-2.01287	-1.96932
-0.77444	-1.59607	-1.91275	-2.12361	-2.15895	-2.24352	-2.34352	-2.43997	-2.51985	-2.55114	-2.53925	-2.51927	-2.50018	-2.48785	-2.47547	-2.45075	-2.42216	-2.39968	-2.37448	-2.35320	-2.33106	-2.31957	-2.31677	-2.30777	-2.28525	-2.27712	-2.28575	-2.27523	-2.26289	-2.25704	-2.23920	-2.23374	-2.23403	-2.22959	-2.21417	-2.21120	-2.20031	-2.18396	-2.18026	-2.16361	-2.12119	-2.08895	-2.06043	-2.03405	-2.02388	-2.01570	-1.99663	-1.96678	-1.95152	-1.93652
-0.85161	-1.68603	-2.01077	-2.18675	-2.27934	-2.33358	-2.36978	-2.40296	-2.43462	-2.46814	-2.49107	-2.50571	-2.50878	-2.50059	-2.48625	-2.46180	-2.42366	-2.38279	-2.34853	-2.31203	-2.28241	-2.25972	-2.25352	-2.26146	-2.27051	-2.26793	-2.27092	-2.28433	-2.27084	-2.24818	-2.22753	-2.19853	-2.18542	-2.18032	-2.17308	-2.15596	-2.14868	-2.13424	-2.11753	-2.11787	-2.10835	-2.08108	-2.06133	-2.03863	-2.01655	-2.00617	-1.99319	-1.97192	-1.94218	-1.93033
-0.83313	-1.66504	-1.99341	-2.15833	-2.29783	-2.37665	-2.40682	-2.44129	-2.47276	-2.50335	-2.53521	-2.55222	-2.55207	-2.53491	-2.50349	-2.46509	-2.43309	-2.39383	-2.35853	-2.33320	-2.31069	-2.29886	-2.29039	-2.29405	-2.30998	-2.32121	-2.30830	-2.29766	-2.29964	-2.27646	-2.24911	-2.23359	-2.21261	-2.20607	-2.20775	-2.20635	-2.18802	-2.17483	-2.15144	-2.12396	-2.11453	-2.10062	-2.07520	-2.05374	-2.03152	-2.01166	-2.00043	-1.98649	-1.96433	-1.93364
-0.90647	-1.66809	-2.07453	-2.20719	-2.33339	-2.41942	-2.45655	-2.48426	-2.51741	-2.54883	-2.57823	-2.60085	-2.60590	-2.59159	-2.56004	-2.51756	-2.48399	-2.46067	-2.42864	-2.40132	-2.38342	-2.36825	-2.36151	-2.35497	-2.35892	-2.37120	-2.37059	-2.34323	-2.31731	-2.30583	-2.27254	-2.24458	-2.23277	-2.21617	-2.21382	-2.21961	-2.21645	-2.19477	-2.17855	-2.15261	-2.12448	-2.12085	-2.11300	-2.09125	-2.07043	-2.04808	-2.02650	-2.01260	-1.99555	-1.97098
-0.90833	-1.70903	-2.08566	-2.24458	-2.40594	-2.46839	-2.47301	-2.48625	-2.50031	-2.53432	-2.58021	-2.61457	-2.63078	-2.62160	-2.58519	-2.53358	-2.48825	-2.45767	-2.43938	-2.41240	-2.39137	-2.37685	-2.36341	-2.35596	-2.34515	-2.34218	-2.34419	-2.33809	-2.31158	-2.29090	-2.29098	-2.27140	-2.25127	-2.24101	-2.21839	-2.20204	-2.19186	-2.17993	-2.15695	-2.14697	-2.13342	-2.11822	-2.12263	-2.11708	-2.09050	-2.05953	-2.02900	-2.00323	-1.98742	-1.97033
-0.91332	-1.76268	-2.17405	-2.35517	-2.39729	-2.48122	-2.56495	-2.64226	-2.69357	-2.69680	-2.67101	-2.63714	-2.60102	-2.56848	-2.53880	-2.50822	-2.48109	-2.45358	-2.43344	-2.41953	-2.39105	-2.36673	-2.35057	-2.33932	-2.33602	-2.32994	-2.33124	-2.33743	-2.33724	-2.31749	-2.30260	-2.30865	-2.29405	-2.27835	-2.27344	-2.25453	-2.23807	-2.22359	-2.20370	-2.16781	-2.14134	-2.11311	-2.08906	-2.09253	-2.09329	-2.07738	-2.05824	-2.03744	-2.01845	-2.00502
-0.88472	-1.70777	-2.14345	-2.26528	-2.39254	-2.47521	-2.49431	-2.51841	-2.55331	-2.58956	-2.61261	-2.62617	-2.61726	-2.58353	-2.53417	-2.48017	-2.43533	-2.40351	-2.37654	-2.36401	-2.36361	-2.34833	-2.33639	-2.33068	-2.32929	-2.33320	-2.32799	-2.32772	-2.32994	-2.32459	-2.29817	-2.27499	-2.27474	-2.25539	-2.23657	-2.23158	-2.21339	-2.19839	-2.18822	-2.17607	-2.14911	-2.13147	-2.10768	-2.08339	-2.08355	-2.07826	-2.05281	-2.02278	-1.99238	-1.96477
-0.92063	-1.79656	-2.18079	-2.37069	-2.48758	-2.57545	-2.61907	-2.64417	-2.66535	-2.68846	-2.69724	-2.68340	-2.66374	-2.63526	-2.59278	-2.55052	-2.51584	-2.48452	-2.45680	-2.42585	-2.40605	-2.39469	-2.37100	-2.35350	-2.34429	-2.34256	-2.34333	-2.33592	-2.33498	-2.33790	-2.33611	-2.31256	-2.29056	-2.29166	-2.27059	-2.25042	-2.24321	-2.22294	-2.20489	-2.19396	-2.18079	-2.15237	-2.13283	-2.10746	-2.08103	-2.08118	-2.07733	-2.05424	-2.02738	-2.00279
-0.93447	-1.74338	-2.19031	-2.35625	-2.39935	-2.48135	-2.57873	-2.66918	-2.72932	-2.76246	-2.77109	-2.75721	-2.71851	-2.67407	-2.62288	-2.56257	-2.51385	-2.47664	-2.44418	-2.41737	-2.38891	-2.37500	-2.37120	-2.35576	-2.34756	-2.34756	-2.34930	-2.34843	-2.33526	-2.32376	-2.31390	-2.30329	-2.27753	-2.26027	-2.27352	-2.26986	-2.26336	-2.26257	-2.24094	-2.21453	-2.19037	-2.16571	-2.12960	-2.10602	-2.08009	-2.05581	-2.05943	-2.05814	-2.03635	-2.00966
-0.87321	-1.71108	-2.15515	-2.31229	-2.48852	-2.58436	-2.57594	-2.59142	-2.61350	-2.63041	-2.65620	-2.68194	-2.68550	-2.65857	-2.61907	-2.57009	-2.51884	-2.47795	-2.44600	-2.41760	-2.39405	-2.36988	-2.35992	-2.35952	-2.34659	-2.33904	-2.33395	-2.33096	-2.32735	-2.31256	-2.30242	-2.29904	-2.29431	-2.27213	-2.25657	-2.26801	-2.25368	-2.23485	-2.22337	-2.19287	-2.16153	-2.14134	-2.12436	-2.09762	-2.08560	-2.07145	-2.05222	-2.05379	-2.04422	-2.00855
-0.97770	-1.79798	-2.18796	-2.36231	-2.50473	-2.57708	-2.61368	-2.63060	-2.66595	-2.70158	-2.72193	-2.73025	-2.72955	-2.70487	-2.65092	-2.59261	-2.54272	-2.49675	-2.46294	-2.44033	-2.42343	-2.41128	-2.39599	-2.39276	-2.39675	-2.38500	-2.37376	-2.36472	-2.35972	-2.35468	-2.33970	-2.33078	-2.32643	-2.31740	-2.28769	-2.26114	-2.25877	-2.23411	-2.21056	-2.20004	-2.17587	-2.15540	-2.14382	-2.13136	-2.10568	-2.09060	-2.06687	-2.03815	-2.03283	-2.01841
-0.96995	-1.88696	-2.24162	-2.37151	-2.55549	-2.65208	-2.66898	-2.69789	-2.70908	-2.73898	-2.76371	-2.75870	-2.74352	-2.71625	-2.66979	-2.60625	-2.55346	-2.51470	-2.47834	-2.45855	-2.44648	-2.43415	-2.42620	-2.41195	-2.40583	-2.40871	-2.39179	-2.37458	-2.36181	-2.35625	-2.35086	-2.33668	-2.32920	-2.32395	-2.31659	-2.28550	-2.25908	-2.25688	-2.23247	-2.21282	-2.20461	-2.18283	-2.16140	-2.14929	-2.13141	-2.09941	-2.07665	-2.04769	-2.01791	-2.01534
-0.95444	-1.79964	-2.22069	-2.28266	-2.44165	-2.53865	-2.57349	-2.60363	-2.64898	-2.67882	-2.72308	-2.74642	-2.73636	-2.70531	-2.65936	-2.60085	-2.53955	-2.49417	-2.46168	-2.43522	-2.42113	-2.41016	-2.40274	-2.40110	-2.39340	-2.39968	-2.40905	-2.39094	-2.36744	-2.34534	-2.32624	-2.30989	-2.28870	-2.27589	-2.27148	-2.26480	-2.23755	-2.21617	-2.22026	-2.20649	-2.19586	-2.19260	-2.16877	-2.14315	-2.11987	-2.08943	-2.04784	-2.01963	-1.98957	-1.96281
-1.00115	-1.86825	-2.24374	-2.38955	-2.50045	-2.57873	-2.61565	-2.65797	-2.68994	-2.72979	-2.74304	-2.75523	-2.74473	-2.70686	-2.65777	-2.60695	-2.56162	-2.51215	-2.47392	-2.44503	-2.41839	-2.40143	-2.38849	-2.37986	-2.37789	-2.37049	-2.37531	-2.38489	-2.37090	-2.35586	-2.34544	-2.33809	-2.32799	-2.30645	-2.28685	-2.27084	-2.25391	-2.22084	-2.19771	-2.20384	-2.19491	-2.18615	-2.18489	-2.16469	-2.14424	-2.12767	-2.10585	-2.06976	-2.04306	-2.01100
-1.01110	-1.88346	-2.22294	-2.42783	-2.50696	-2.58990	-2.67142	-2.74041	-2.80189	-2.83209	-2.84588	-2.82246	-2.79970	-2.75995	-2.70137	-2.64245	-2.59791	-2.56098	-2.51856	-2.48638	-2.46193	-2.43806	-2.42377	-2.41285	-2.40594	-2.40550	-2.39664	-2.39859	-2.40583	-2.38966	-2.37253	-2.35972	-2.35076	-2.34008	-2.31921	-2.30173	-2.29217	-2.28142	-2.25259	-2.23203	-2.23815	-2.22163	-2.20294	-2.19165	-2.16140	-2.12802	-2.11481	-2.08029	-2.04605	-2.04239
-0.97946	-1.92834	-2.25127	-2.48705	-2.58720	-2.62397	-2.64782	-2.68340	-2.72056	-2.77573	-2.83062	-2.87225	-2.85294	-2.80743	-2.72723	-2.62856	-2.55549	-2.50962	-2.47808	-2.44709	-2.42981	-2.41771	-2.40395	-2.39772	-2.39340	-2.39137	-2.39254	-2.38331	-2.38426	-2.38955	-2.37069	-2.34950	-2.33161	-2.31713	-2.30077	-2.27515	-2.25908	-2.25422	-2.25057	-2.23129	-2.22098	-2.23107	-2.21517	-2.19545	-2.18204	-2.14436	-2.12079	-2.08508	-2.05764	-2.03532
-1.00701	-1.91775	-2.26432	-2.47108	-2.57512	-2.63283	-2.65208	-2.67448	-2.70841	-2.74376	-2.79156	-2.81417	-2.82102	-2.78015	-2.72932	-2.66234	-2.59774	-2.54975	-2.51841	-2.49431	-2.46395	-2.44069	-2.42343	-2.40682	-2.40023	-2.39729	-2.39469	-2.39383	-2.38153	-2.37810	-2.37830	-2.35438	-2.32883	-2.30795	-2.29124	-2.27450	-2.25298	-2.24018	-2.23687	-2.23277	-2.20943	-2.18629	-2.18184	-2.15249	-2.12125	-2.09920	-2.06434	-2.03673	-2.01904	-2.00091
-0.96891	-1.70115	-2.15565	-2.42262	-2.51856	-2.63979	-2.61744	-2.71220	-2.70224	-2.71153	-2.69016	-2.75031	-2.80024	-2.65718	-2.60137	-2.59774	-2.52216	-2.57268	-2.43604	-2.39968	-2.44745	-2.35605	-2.30583	-2.39827	-2.40638	-2.31435	-2.39599	-2.35793	-2.35902	-2.32212	-2.33630	-2.30689	-2.37192	-2.34218	-2.31668	-2.20391	-2.26122	-2.22731	-2.20642	-2.21588	-2.18079	-2.20824	-2.18191	-2.13006	-2.13006	-2.10171	-2.11092	-2.09237	-2.06495	-1.97989
-0.97899	-1.81071	-2.20509	-2.40340	-2.49134	-2.54394	-2.64705	-2.66756	-2.64436	-2.74017	-2.72079	-2.73613	-2.73330	-2.64302	-2.59482	-2.60258	-2.54318	-2.43818	-2.45173	-2.34737	-2.31319	-2.35320	-2.30329	-2.39233	-2.38860	-2.31849	-2.29474	-2.33013	-2.36051	-2.33273	-2.31399	-2.38817	-2.24079	-2.37182	-2.28001	-2.33451	-2.29115	-2.29149	-2.19152	-2.21567	-2.21932	-2.21035	-2.19335	-2.17289	-2.14394	-2.08160	-2.08746	-2.15608	-2.06013	-2.03142
-1.09795	-1.87798	-2.19253	-2.39848	-2.51032	-2.46993	-2.60836	-2.59346	-2.63451	-2.64073	-2.67040	-2.65014	-2.60102	-2.59808	-2.51813	-2.49309	-2.39190	-2.25838	-2.21681	-2.13183	-1.98983	-2.03773	-2.05144	-2.01033	-2.05819	-1.97045	-1.99264	-2.01082	-1.96059	-1.98364	-1.96827	-2.01579	-2.05904	-1.99102	-1.99866	-2.02136	-2.06113	-2.08693	-2.09377	-2.05257	-2.08040	-2.13805	-2.11031	-2.11373	-2.10281	-2.09615	-2.10707	-2.09221	-2.04687	-2.08640
-1.01959	-1.77958	-2.14406	-2.33395	-2.45149	-2.49771	-2.64340	-2.59091	-2.56655	-2.69984	-2.70863	-2.76523	-2.71874	-2.68340	-2.61101	-2.51656	-2.47379	-2.38269	-2.37263	-2.28216	-2.28500	-2.26122	-2.26416	-2.23114	-2.25524	-2.16501	-2.19091	-2.14642	-2.13430	-2.11708	-2.16172	-2.22849	-2.17018	-2.15120	-2.18396	-2.15286	-2.18151	-2.18535	-2.15397	-2.14134	-2.17160	-2.19105	-2.22381	-2.18026	-2.16431	-2.15317	-2.12849	-2.10930	-2.08688	-2.01759
-1.01103	-1.84995	-2.14448	-2.39761	-2.41173	-2.51527	-2.57512	-2.59929	-2.73283	-2.70377	-2.71897	-2.68487	-2.71108	-2.70974	-2.73025	-2.60607	-2.54166	-2.47457	-2.34294	-2.31515	-2.32883	-2.27303	-2.29465	-2.25932	-2.35694	-2.26833	-2.26841	-2.28059	-2.21553	-2.22614	-2.23055	-2.22366	-2.22614	-2.23396	-2.20329	-2.27835	-2.27027	-2.19098	-2.25602	-2.21896	-2.26970	-2.23232	-2.21939	-2.21610	-2.14243	-2.15708	-2.10171	-2.09442	-2.11770	-2.08746
-1.09533	-2.08239	-2.35823	-2.50376	-2.57430	-2.70908	-2.68867	-2.75007	-2.70930	-2.74861	-2.86107	-2.85325	-2.77417	-2.83239	-2.71287	-2.74065	-2.69572	-2.60678	-2.60695	-2.51698	-2.49812	-2.50100	-2.47353	-2.50045	-2.46623	-2.47353	-2.52535	-2.49255	-2.44237	-2.40241	-2.48333	-2.47340	-2.44249	-2.42022	-2.40716	-2.41296	-2.35096	-2.35992	-2.31016	-2.33395	-2.41409	-2.29328	-2.23322	-2.25571	-2.24185	-2.17464	-2.14050	-2.17757	-2.09588	-2.08661
-1.06291	-2.01606	-2.40209	-2.59585	-2.65326	-2.68445	-2.76397	-2.80967	-2.88273	-2.95507	-2.87517	-2.86999	-2.92010	-2.81730	-2.81816	-2.72862	-2.68698	-2.61172	-2.59125	-2.54031	-2.49241	-2.48745	-2.52608	-2.49553	-2.43286	-2.48852	-2.45593	-2.46903	-2.49134	-2.47160	-2.48772	-2.43688	-2.39340	-2.39115	-2.39190	-2.41828	-2.35625	-2.36462	-2.29141	-2.39653	-2.27335	-2.28912	-2.29783	-2.22907	-2.18429	-2.20059	-2.15958	-2.17764	-2.13811	-2.01900
-1.05240	-1.95222	-2.35076	-2.55658	-2.61297	-2.85480	-2.83803	-2.82218	-2.90413	-2.85824	-2.91614	-2.98255	-2.86902	-2.88372	-2.83893	-2.77573	-2.66776	-2.64073	-2.59329	-2.53062	-2.51927	-2.55238	-2.53745	-2.56067	-2.52115	-2.48307	-2.52593	-2.51357	-2.49053	-2.49295	-2.43274	-2.49757	-2.45655	-2.49039	-2.49567	-2.44587	-2.44057	-2.35724	-2.34940	-2.32239	-2.31078	-2.31623	-2.31167	-2.30008	-2.25688	-2.20183	-2.16960	-2.22731	-2.14182	-2.10624
-1.05067	-1.88207	-2.35942	-2.53210	-2.64551	-2.77314	-2.80883	-2.85140	-2.85017	-2.90904	-2.97347	-2.93144	-2.95195	-2.88207	-2.76904	-2.72331	-2.65777	-2.55878	-2.53506	-2.48399	-2.52288	-2.54485	-2.54470	-2.51300	-2.49539	-2.50668	-2.54592	-2.54944	-2.55658	-2.46661	-2.50293	-2.43368	-2.49621	-2.46852	-2.49214	-2.44636	-2.44177	-2.40012	-2.34892	-2.37914	-2.32901	-2.36472	-2.25720	-2.29619	-2.24573	-2.22461	-2.17070	-2.18816	-2.16084	-2.13709
-1.08261	-1.97898	-2.43795	-2.65936	-2.66134	-2.77989	-2.83180	-2.86806	-2.89585	-2.92263	-3.04576	-2.94923	-2.87943	-2.81051	-2.87128	-2.74861	-2.69508	-2.62397	-2.57349	-2.60380	-2.52549	-2.49080	-2.50018	-2.51985	-2.52535	-2.48865	-2.51244	-2.49485	-2.49201	-2.53224	-2.43180	-2.48798	-2.43451	-2.52768	-2.46433	-2.47031	-2.38479	-2.42424	-2.37882	-2.37945	-2.33208	-2.31614	-2.28517	-2.23913	-2.25189	-2.22578	-2.21817	-2.15933	-2.06773	-2.09125
-1.05617	-2.01336	-2.39805	-2.64111	-2.71693	-2.85201	-2.83327	-2.85325	-2.91973	-2.99654	-2.99012	-2.99097	-3.05110	-3.06248	-2.87192	-2.79129	-2.72607	-2.64782	-2.68825	-2.56384	-2.52959	-2.56719	-2.48373	-2.50696	-2.54470	-2.55658	-2.51513	-2.55021	-2.55972	-2.50626	-2.50906	-2.47353	-2.48678	-2.54470	-2.48732	-2.43168	-2.37997	-2.39276	-2.36051	-2.33367	-2.30742	-2.28525	-2.34940	-2.22651	-2.25610	-2.22098	-2.18649	-2.18802	-2.13001	-2.08323
-1.06688	-1.95187	-2.38945	-2.51357	-2.71534	-2.72955	-2.77599	-2.85201	-2.85511	-2.88639	-2.98885	-2.94539	-3.08407	-2.94119	-2.84527	-2.78357	-2.77650	-2.69702	-2.60363	-2.60537	-2.55471	-2.54424	-2.49444	-2.55300	-2.56177	-2.58369	-2.48638	-2.54242	-2.56703	-2.46699	-2.46509	-2.48096	-2.49771	-2.47756	-2.40329	-2.38574	-2.43711	-2.38913	-2.33913	-2.36937	-2.31034	-2.27992	-2.28025	-2.24321	-2.29474	-2.24169	-2.20705	-2.13218	-2.13585	-2.04915
-1.06633	-1.98970	-2.35872	-2.62088	-2.67923	-2.82623	-2.84832	-2.84955	-2.90939	-3.00174	-2.94044	-3.00789	-2.98928	-2.93517	-2.91757	-2.79317	-2.76574	-2.73945	-2.62856	-2.56019	-2.53210	-2.57235	-2.53910	-2.52900	-2.56177	-2.53955	-2.57610	-2.60889	-2.58653	-2.57251	-2.54106	-2.53760	-2.53955	-2.45955	-2.42377	-2.41274	-2.35674	-2.38838	-2.30901	-2.34142	-2.36432	-2.36291	-2.27059	-2.34950	-2.29654	-2.27491	-2.21983	-2.22636	-2.17954	-2.09415
-1.07174	-2.08645	-2.48559	-2.69443	-2.78595	-2.88739	-2.89757	-2.93070	-2.93892	-2.92191	-3.09044	-3.06048	-3.07366	-3.02411	-2.91793	-2.81588	-2.78015	-2.62251	-2.64859	-2.54516	-2.55721	-2.54546	-2.54061	-2.51300	-2.52506	-2.55037	-2.55611	-2.56336	-2.54000	-2.58889	-2.47886	-2.54760	-2.50349	-2.47327	-2.49080	-2.39513	-2.43985	-2.42876	-2.30190	-2.39062	-2.38945	-2.34592	-2.32938	-2.27663	-2.22790	-2.22019	-2.18542	-2.14972	-2.13674	-2.13442
-1.06659	-2.08014	-2.48572	-2.69789	-2.75870	-2.85047	-2.81702	-2.78835	-2.94692	-2.90728	-3.05601	-2.99611	-3.05948	-3.03386	-2.88273	-2.85543	-2.76981	-2.66635	-2.64245	-2.61137	-2.53298	-2.51741	-2.47821	-2.50598	-2.55580	-2.56162	-2.58536	-2.54990	-2.51442	-2.53387	-2.48135	-2.59040	-2.51286	-2.49120	-2.53715	-2.50487	-2.46788	-2.44782	-2.35596	-2.31444	-2.32166	-2.26648	-2.31105	-2.24276	-2.26488	-2.27335	-2.24390	-2.19010	-2.16121	-2.12056
-1.07739	-2.02752	-2.43168	-2.62672	-2.76045	-2.89211	-2.83535	-3.05061	-3.03810	-3.00789	-3.00745	-3.00393	-3.03716	-3.04721	-2.98380	-2.83357	-2.74763	-2.68571	-2.61297	-2.57545	-2.57856	-2.62342	-2.53521	-2.54016	-2.54745	-2.56527	-2.54531	-2.47057	-2.52564	-2.49471	-2.51884	-2.49349	-2.51870	-2.49336	-2.50086	-2.42090	-2.44843	-2.43133	-2.41083	-2.38711	-2.32285	-2.37716	-2.30575	-2.30417	-2.24519	-2.22091	-2.20824	-2.17328	-2.11805	-2.10735
-1.12008	-2.08778	-2.48320	-2.74982	-2.80576	-2.95585	-2.88975	-2.97265	-3.05849	-3.03339	-2.97143	-3.01502	-2.99525	-2.91116	-2.98172	-2.76020	-2.70246	-2.69767	-2.61583	-2.66394	-2.53298	-2.60119	-2.56035	-2.58519	-2.53641	-2.53077	-2.56864	-2.52100	-2.57971	-2.49594	-2.49921	-2.52798	-2.51770	-2.49908	-2.48360	-2.47703	-2.42794	-2.44953	-2.41601	-2.32276	-2.34853	-2.32121	-2.29956	-2.29800	-2.26769	-2.26456	-2.19341	-2.23807	-2.15144	-2.10508
-1.15495	-2.14954	-2.55021	-2.62709	-2.87877	-2.83833	-2.91937	-2.90518	-3.05355	-3.05061	-3.05502	-3.07779	-3.11351	-3.11351	-3.06098	-2.93704	-2.84619	-2.73424	-2.70333	-2.75449	-2.68529	-2.57009	-2.64340	-2.63097	-2.63733	-2.55408	-2.56098	-2.57512	-2.59431	-2.55925	-2.55830	-2.53970	-2.49839	-2.47586	-2.52754	-2.48519	-2.43180	-2.39330	-2.45395	-2.39480	-2.34775	-2.37284	-2.27926	-2.30242	-2.26616	-2.23173	-2.23284	-2.18389	-2.19675	-2.13585
-1.16515	-2.21346	-2.53091	-2.77885	-2.85480	-2.97428	-2.93517	-2.96059	-2.99525	-3.11748	-2.98213	-3.20482	-3.12494	-3.08249	-2.98758	-2.93144	-2.88107	-2.72011	-2.74041	-2.73779	-2.62251	-2.64898	-2.65561	-2.63264	-2.64016	-2.54592	-2.61457	-2.57187	-2.58956	-2.58973	-2.54106	-2.62434	-2.49282	-2.50376	-2.55269	-2.45531	-2.51286	-2.42470	-2.43581	-2.40439	-2.38289	-2.39653	-2.37644	-2.33106	-2.29465	-2.25026	-2.19997	-2.16128	-2.15664	-2.14044
-1.13119	-2.01019	-2.38132	-2.54091	-2.68319	-2.74041	-2.76574	-2.80079	-2.81248	-2.87257	-2.99654	-2.99439	-3.01773	-3.01909	-2.90032	-2.89963	-2.80382	-2.78304	-2.73755	-2.66254	-2.62672	-2.63041	-2.74160	-2.67040	-2.59007	-2.58236	-2.57219	-2.60415	-2.56447	-2.53715	-2.56288	-2.53850	-2.55331	-2.57856	-2.47952	-2.48214	-2.42239	-2.50990	-2.38605	-2.40417	-2.41873	-2.38637	-2.33283	-2.32772	-2.30094	-2.24818	-2.19805	-2.21588	-2.21247	-2.12919
-1.14670	-2.11373	-2.51286	-2.64647	-2.70465	-2.87484	-2.94082	-2.94808	-2.97922	-3.02780	-2.99396	-3.08302	-3.14813	-3.08460	-2.97469	-2.93107	-2.89928	-2.77806	-2.63884	-2.71444	-2.63376	-2.62617	-2.64359	-2.69037	-2.64956	-2.63846	-2.66055	-2.63846	-2.68803	-2.62452	-2.61762	-2.54714	-2.56431	-2.51684	-2.46674	-2.47160	-2.43192	-2.47547	-2.39340	-2.44515	-2.38838	-2.34631	-2.34266	-2.31524	-2.29243	-2.24711	-2.21403	-2.16609	-2.18535	-2.11953
-1.15838	-2.16507	-2.58788	-2.78094	-2.78781	-2.91222	-2.96297	-2.89825	-2.96098	-2.94615	-3.06550	-3.02136	-3.03012	-3.04915	-2.93592	-2.95117	-2.83150	-2.82623	-2.75252	-2.68888	-2.65639	-2.61834	-2.70952	-2.66675	-2.63808	-2.66635	-2.68592	-2.61961	-2.59877	-2.58436	-2.58369	-2.55580	-2.58004	-2.56004	-2.53328	-2.56767	-2.52302	-2.49512	-2.45210	-2.51215	-2.43286	-2.44346	-2.34400	-2.37151	-2.30566	-2.25775	-2.22988	-2.23747	-2.16501	-2.13561
-1.21184	-2.19031	-2.52115	-2.78463	-2.83714	-2.85480	-2.96900	-3.05799	-3.11070	-2.91650	-3.07469	-3.15428	-3.03527	-3.09098	-3.05601	-2.91364	-2.98590	-2.90904	-2.83803	-2.79263	-2.72216	-2.70553	-2.69229	-2.69486	-2.66857	-2.69789	-2.74136	-2.69144	-2.64666	-2.61636	-2.59329	-2.57463	-2.63714	-2.60415	-2.53033	-2.56098	-2.53626	-2.43593	-2.46954	-2.40605	-2.44249	-2.33255	-2.40550	-2.38070	-2.30461	-2.28208	-2.25704	-2.24519	-2.17095	-2.14020
-1.22033	-2.26568	-2.73189	-2.79398	-2.88140	-3.08092	-3.05257	-3.13136	-3.20204	-3.10902	-3.06098	-3.23433	-3.29243	-3.20412	-3.16178	-3.06349	-3.08355	-2.91650	-2.85171	-2.85918	-2.78835	-2.82304	-2.77288	-2.76296	-2.78781	-2.68655	-2.65384	-2.72630	-2.69724	-2.69789	-2.64666	-2.68110	-2.68424	-2.64878	-2.63620	-2.54500	-2.57873	-2.57106	-2.50850	-2.50446	-2.47057	-2.43368	-2.44515	-2.41072	-2.31069	-2.30321	-2.30138	-2.26122	-2.22279	-2.25477
-1.28071	-2.31140	-2.75375	-2.84771	-3.00130	-3.09800	-3.10791	-3.25026	-3.10182	-3.28988	-3.22768	-3.42366	-3.09098	-3.30627	-3.17263	-3.18177	-2.95001	-2.91757	-2.90483	-2.87290	-2.79833	-2.82594	-2.86934	-2.80162	-2.79942	-2.73095	-2.77495	-2.75845	-2.68761	-2.74112	-2.69336	-2.73684	-2.72515	-2.64340	-2.66035	-2.58453	-2.52520	-2.52739	-2.51371	-2.44358	-2.46623	-2.45942	-2.45272	-2.37644	-2.33999	-2.31034	-2.27019	-2.24397	-2.21753	-2.24428
-1.23768	-2.20859	-2.63097	-2.85824	-3.05159	-2.96019	-3.07988	-3.00700	-3.22403	-3.06651	-3.10018	-3.14874	-3.21681	-3.13668	-3.13430	-3.02000	-2.96337	-2.98590	-2.86934	-2.81474	-2.82681	-2.80911	-2.78042	-2.85855	-2.80052	-2.77237	-2.76447	-2.71422	-2.71086	-2.70974	-2.77833	-2.74739	-2.73613	-2.72400	-2.60380	-2.64283	-2.59176	-2.66797	-2.50640	-2.52216	-2.49990	-2.46483	-2.36552	-2.43051	-2.39935	-2.31985	-2.34400	-2.25127	-2.21211	-2.18072
-1.29008	-2.33545	-2.72125	-2.79075	-2.94539	-2.92263	-3.04769	-3.10679	-3.15802	-3.12436	-3.18310	-3.17914	-3.09044	-3.13194	-3.16622	-3.08040	-2.95979	-2.86934	-2.86838	-2.84013	-2.88306	-2.74304	-2.75920	-2.81107	-2.82478	-2.71965	-2.70997	-2.75622	-2.72446	-2.74934	-2.73731	-2.65876	-2.68487	-2.64956	-2.67819	-2.58071	-2.57122	-2.63246	-2.53596	-2.48865	-2.55846	-2.51884	-2.43818	-2.45161	-2.39254	-2.37079	-2.30557	-2.24995	-2.25034	-2.18376
-1.32292	-2.38018	-2.65561	-2.73874	-2.95821	-3.13018	-3.10182	-3.13608	-3.16622	-3.29328	-3.05159	-3.11070	-3.16813	-3.26600	-3.12205	-2.95664	-3.04001	-2.85981	-2.77186	-2.83003	-2.75203	-2.75895	-2.72538	-2.70137	-2.66918	-2.71467	-2.73002	-2.71309	-2.75572	-2.72377	-2.66776	-2.67572	-2.65502	-2.58720	-2.63979	-2.65482	-2.64666	-2.59825	-2.50962	-2.50252	-2.46055	-2.49716	-2.49730	-2.44575	-2.41251	-2.38489	-2.37294	-2.28325	-2.22141	-2.22207
-1.29502	-2.32175	-2.54775	-2.72584	-2.79642	-2.90518	-2.99568	-3.04287	-3.03058	-3.10624	-3.14630	-3.08619	-3.18243	-3.09044	-3.07212	-3.02091	-3.01055	-2.82711	-2.76221	-2.78728	-2.65502	-2.62178	-2.65620	-2.64840	-2.57496	-2.73945	-2.66635	-2.61979	-2.67407	-2.63023	-2.65111	-2.55596	-2.61618	-2.59722	-2.62379	-2.57610	-2.52259	-2.51613	-2.54806	-2.50612	-2.48705	-2.42783	-2.40782	-2.37758	-2.32643	-2.31417	-2.25743	-2.28542	-2.24596	-2.12837
-1.29615	-2.34708	-2.55517	-2.72354	-2.88739	-2.92336	-2.98548	-3.02503	-3.04915	-3.00043	-2.98047	-3.13549	-3.05012	-3.10018	-2.92409	-2.94885	-2.85449	-2.84345	-2.69144	-2.64975	-2.57840	-2.57626	-2.59517	-2.54166	-2.55549	-2.52768	-2.48986	-2.51599	-2.51343	-2.57594	-2.55129	-2.61870	-2.63190	-2.52988	-2.54960	-2.47638	-2.49976	-2.52666	-2.46725	-2.47083	-2.44636	-2.41771	-2.39169	-2.35350	-2.35028	-2.26344	-2.29912	-2.21703	-2.24695	-2.23011
-1.32958	-2.36512	-2.60695	-2.87976	-2.92263	-3.14691	-3.12784	-3.16304	-3.23359	-3.19791	-3.38195	-3.33161	-3.24949	-3.17393	-3.14388	-3.06500	-3.01233	-2.97224	-2.82915	-2.75572	-2.74763	-2.74184	-2.71647	-2.73779	-2.72033	-2.70553	-2.75995	-2.69293	-2.69616	-2.75424	-2.64436	-2.63023	-2.66294	-2.66595	-2.60345	-2.60836	-2.55549	-2.58687	-2.55269	-2.51656	-2.51159	-2.44745	-2.39308	-2.42297	-2.40793	-2.35605	-2.28341	-2.25057	-2.23515	-2.19335
-1.39229	-2.48017	-2.78516	-2.90518	-3.11407	-3.03858	-3.34104	-3.35458	-3.14327	-3.33913	-3.20901	-3.22330	-3.36351	-3.27572	-3.20831	-3.14327	-3.15927	-3.07676	-2.99740	-2.91045	-2.96738	-2.79344	-2.82652	-2.81987	-2.82016	-2.77937	-2.81248	-2.71829	-2.81816	-2.69400	-2.69250	-2.74232	-2.68825	-2.68677	-2.69272	-2.58336	-2.61208	-2.60241	-2.54272	-2.53655	-2.54914	-2.50990	-2.56735	-2.44093	-2.45892	-2.32587	-2.31912	-2.29234	-2.24818	-2.25042
-1.45567	-2.51074	-2.75771	-2.90693	-2.98674	-3.02780	-3.10237	-3.16494	-3.21467	-3.27409	-3.36957	-3.28316	-3.34775	-3.33161	-3.16494	-3.16241	-3.09366	-3.04624	-2.97840	-2.95117	-2.88306	-2.97224	-2.82827	-2.85140	-2.83446	-2.92010	-2.78915	-2.78995	-2.75845	-2.76346	-2.74376	-2.75031	-2.73306	-2.69659	-2.78015	-2.65916	-2.71602	-2.66979	-2.68048	-2.56559	-2.59654	-2.52754	-2.51784	-2.52360	-2.41050	-2.41296	-2.42852	-2.34438	-2.27720	-2.25610
-1.46510	-2.55752	-2.83953	-3.01412	-3.07263	-3.17198	-3.32239	-3.23732	-3.31247	-3.33913	-3.39041	-3.33819	-3.40782	-3.18842	-3.36351	-3.28988	-3.13018	-3.11126	-3.07727	-3.00436	-2.99740	-2.90101	-2.94539	-2.94615	-2.85418	-2.86742	-3.00833	-2.95585	-2.80107	-2.91686	-2.83893	-2.82391	-2.83714	-2.72423	-2.81333	-2.68340	-2.69616	-2.75473	-2.65267	-2.65384	-2.56162	-2.47690	-2.56655	-2.49935	-2.47899	-2.38542	-2.37489	-2.33171	-2.30954	-2.31569
-1.50525	-2.59981	-2.86328	-3.02780	-3.17783	-3.22330	-3.41454	-3.33348	-3.46980	-3.32606	-3.27246	-3.42251	-3.29414	-3.35655	-3.28988	-3.31426	-3.10513	-3.28483	-3.08145	-3.06702	-3.10791	-3.07263	-2.98506	-3.07727	-2.99225	-2.97510	-2.99740	-2.94271	-2.84986	-2.82275	-2.91293	-2.84224	-2.85201	-2.83003	-2.86423	-2.75647	-2.80052	-2.73731	-2.69357	-2.65837	-2.60818	-2.64035	-2.57823	-2.50585	-2.47508	-2.40827	-2.37202	-2.30513	-2.25924	-2.24903
-1.53841	-2.63414	-2.88240	-3.13371	-3.20343	-3.32883	-3.26520	-3.36251	-3.49214	-3.40230	-3.49485	-3.55909	-3.40340	-3.36754	-3.25727	-3.41794	-3.19791	-3.18642	-3.20343	-3.02000	-3.12205	-3.05453	-2.99225	-2.91614	-3.05061	-2.97102	-2.96738	-2.98297	-2.97347	-2.85480	-2.95979	-2.87484	-2.82565	-2.79237	-2.82944	-2.75622	-2.73755	-2.67613	-2.64054	-2.74666	-2.69165	-2.53417	-2.53850	-2.53402	-2.47716	-2.42251	-2.37758	-2.38143	-2.28760	-2.30645
-1.52562	-2.61529	-2.79915	-2.92518	-3.07366	-3.10568	-3.38195	-3.29328	-3.34969	-3.20761	-3.35754	-3.45469	-3.58336	-3.32331	-3.24185	-3.28400	-3.21112	-3.18575	-3.04818	-3.04096	-3.05948	-3.00877	-3.03480	-3.03433	-2.87257	-3.01637	-2.98255	-2.96497	-2.91257	-2.95234	-2.81588	-2.93479	-2.89825	-2.80052	-2.90170	-2.82798	-2.78015	-2.75945	-2.70841	-2.68952	-2.65600	-2.66075	-2.55893	-2.56162	-2.56004	-2.42771	-2.42056	-2.37758	-2.32139	-2.30077
-1.55699	-2.71625	-2.87680	-3.02780	-3.21681	-3.25259	-3.27819	-3.27165	-3.34390	-3.34969	-3.45717	-3.45100	-3.58503	-3.47108	-3.38510	-3.30627	-3.31158	-3.22257	-3.12148	-3.05453	-3.05750	-3.01055	-2.97021	-3.06702	-2.92665	-3.02365	-2.94539	-2.98801	-2.95782	-2.91186	-2.91542	-2.92555	-2.86170	-2.83091	-2.87452	-2.83239	-2.75105	-2.79263	-2.79237	-2.72932	-2.61475	-2.59414	-2.57610	-2.51314	-2.55533	-2.47808	-2.40110	-2.41691	-2.33433	-2.29073
-1.56602	-2.67469	-2.93367	-3.03152	-3.19450	-3.31785	-3.50864	-3.39362	-3.44249	-3.56543	-3.50307	-3.56703	-3.46852	-3.56067	-3.51145	-3.32331	-3.25414	-3.24413	-3.15366	-3.07417	-3.07160	-3.04096	-2.93107	-2.98297	-3.16494	-3.01682	-3.04769	-3.00745	-2.94808	-2.93855	-2.97964	-2.91507	-2.93667	-2.86614	-2.90240	-2.86838	-2.81730	-2.73826	-2.71354	-2.72262	-2.67264	-2.68403	-2.66635	-2.49390	-2.52317	-2.48905	-2.42946	-2.38489	-2.31930	-2.23920
-1.58843	-2.75007	-3.08145	-3.11126	-3.19450	-3.17653	-3.46597	-3.44733	-3.62709	-3.68194	-3.56543	-3.53760	-3.56543	-3.57025	-3.51428	-3.38195	-3.30892	-3.14388	-3.17263	-3.01818	-3.08145	-3.06956	-3.08938	-3.01278	-3.02595	-3.09098	-2.97798	-3.08938	-3.00612	-2.88673	-2.84894	-2.99913	-2.96940	-2.83654	-2.82391	-2.87582	-2.80272	-2.80217	-2.73731	-2.80939	-2.67223	-2.68487	-2.58519	-2.62233	-2.56067	-2.50362	-2.44648	-2.37304	-2.34833	-2.37130
-1.59450	-2.75647	-3.07314	-3.16368	-3.36051	-3.33068	-3.54061	-3.59517	-3.49214	-3.43063	-3.48280	-3.60206	-3.46980	-3.50724	-3.41680	-3.28400	-3.30715	-3.19654	-3.13077	-3.04915	-3.14813	-3.12321	-3.12960	-3.08407	-3.00043	-3.14146	-3.10735	-3.10679	-2.99525	-3.00305	-3.04431	-3.05404	-2.90309	-2.90066	-2.81248	-2.97265	-2.94962	-2.80134	-2.77833	-2.68319	-2.66474	-2.63564	-2.62069	-2.63395	-2.53925	-2.54151	-2.47418	-2.39805	-2.33649	-2.27450
-1.62740	-2.72262	-2.99311	-3.06449	-3.13787	-3.34582	-3.44249	-3.25885	-3.64016	-3.50724	-3.50031	-3.41567	-3.43890	-3.43890	-3.45593	-3.48545	-3.24642	-3.17653	-3.19246	-3.03339	-3.10624	-3.12321	-3.02000	-3.08460	-3.08884	-3.14206	-3.08778	-3.02319	-2.97143	-2.91045	-2.96457	-2.96778	-2.92628	-2.85325	-2.91614	-2.81502	-2.74763	-2.83033	-2.72331	-2.76371	-2.69594	-2.63376	-2.56304	-2.55658	-2.60363	-2.50073	-2.46168	-2.44624	-2.38923	-2.32948
-1.64306	-2.90974	-3.07058	-3.28735	-3.23582	-3.33255	-3.48280	-3.45717	-3.44977	-3.33819	-3.50585	-3.45593	-3.63639	-3.58170	-3.32514	-3.42366	-3.34199	-3.19997	-3.21610	-3.08460	-3.16494	-3.19586	-3.03858	-3.11351	-3.09151	-3.14874	-3.05208	-3.00877	-2.93330	-2.98464	-2.96900	-3.00656	-3.02457	-2.91937	-2.91116	-2.84955	-2.86107	-2.88506	-2.77057	-2.63451	-2.69229	-2.76170	-2.55674	-2.59414	-2.62635	-2.50279	-2.45506	-2.39030	-2.44454	-2.34285
-1.64367	-2.80382	-3.03574	-3.14569	-3.24336	-3.27819	-3.21396	-3.50169	-3.39469	-3.32422	-3.41680	-3.55909	-3.64589	-3.52724	-3.43771	-3.43890	-3.25259	-3.32698	-3.11126	-2.97964	-3.06803	-3.06198	-3.04144	-3.33068	-3.06651	-2.95311	-3.15989	-3.01818	-2.95703	-2.99783	-3.04818	-2.90939	-2.97716	-3.01682	-2.76981	-2.85636	-2.83893	-2.79129	-2.78463	-2.73236	-2.68761	-2.65053	-2.60502	-2.53491	-2.53491	-2.52462	-2.44153	-2.41896	-2.37325	-2.37120
-1.64979	-2.79697	-3.03905	-3.15181	-3.24642	-3.28651	-3.27819	-3.46092	-3.50307	-3.54821	-3.50169	-3.61618	-3.57675	-3.53165	-3.57840	-3.42481	-3.34679	-3.24109	-3.13608	-3.08566	-3.10513	-3.22185	-3.16052	-3.13077	-3.24033	-3.05849	-3.00349	-3.10624	-3.06905	-3.00922	-2.96059	-2.91578	-2.92812	-2.96377	-2.79480	-2.84741	-2.91650	-2.77032	-2.76599	-2.72102	-2.71422	-2.71670	-2.62727	-2.58436	-2.56527	-2.50529	-2.42343	-2.44977	-2.39201	-2.35047
-1.65022	-2.83594	-3.05601	-3.10902	-3.39147	-3.27901	-3.31069	-3.27819	-3.40012	-3.48280	-3.72584	-3.58170	-3.53165	-3.52143	-3.45469	-3.48017	-3.21824	-3.25104	-3.12668	-3.24109	-3.10073	-3.03105	-3.11520	-3.10237	-3.07212	-3.21538	-3.04866	-3.01954	-3.02228	-3.19723	-3.00877	-2.92555	-3.12090	-2.94195	-2.91793	-2.92702	-2.82769	-2.81730	-2.82391	-2.64743	-2.69984	-2.58120	-2.66174	-2.58855	-2.52754	-2.48254	-2.54668	-2.45112	-2.43818	-2.33217
-1.68999	-2.95117	-3.07624	-3.07007	-3.25259	-3.31158	-3.35164	-3.43652	-3.30103	-3.43063	-3.43180	-3.44009	-3.58170	-3.44733	-3.41454	-3.38934	-3.31426	-3.44977	-3.21325	-3.04335	-3.05110	-3.05159	-3.11976	-3.05453	-3.20343	-3.16941	-3.13668	-3.30980	-3.00436	-3.01457	-3.03480	-2.91757	-3.08249	-2.89791	-2.88606	-2.86582	-2.97964	-2.81816	-2.74425	-2.77833	-2.69551	-2.62562	-2.62617	-2.63789	-2.52433	-2.49976	-2.47899	-2.42562	-2.37758	-2.31596
-1.69741	-2.86455	-3.05061	-3.11351	-3.20971	-3.26360	-3.47108	-3.32698	-3.42022	-3.40671	-3.57675	-3.50169	-3.52871	-3.58336	-3.53165	-3.28567	-3.42713	-3.19997	-3.10735	-3.20412	-3.31426	-3.17980	-3.08197	-3.07572	-3.13312	-2.97716	-3.20343	-3.07935	-3.05899	-3.01278	-2.99140	-3.01055	-2.95782	-2.93930	-2.93592	-2.85761	-2.86012	-2.72677	-2.76879	-2.71354	-2.67490	-2.65247	-2.63376	-2.54091	-2.50696	-2.49703	-2.51527	-2.41703	-2.38510	-2.32911
-1.71958	-2.94348	-3.16558	-3.09909	-3.21824	-3.28316	-3.26360	-3.47108	-3.42366	-3.52578	-3.52724	-3.62342	-3.58503	-3.47366	-3.29243	-3.31426	-3.17914	-3.33161	-3.08566	-3.10073	-3.12610	-3.20901	-3.23882	-3.09745	-3.15614	-3.07831	-3.11126	-3.04721	-3.07007	-2.97224	-3.10182	-3.03198	-2.90413	-2.99439	-2.96738	-2.89791	-2.91578	-2.82857	-2.72216	-2.69854	-2.68089	-2.83209	-2.63358	-2.58120	-2.61013	-2.46496	-2.48214	-2.39534	-2.35684	-2.33951
-1.71453	-2.90136	-3.10679	-3.08145	-3.20621	-3.32148	-3.35754	-3.27409	-3.48812	-3.39362	-3.42022	-3.50864	-3.46218	-3.52143	-3.42597	-3.39147	-3.30364	-3.29414	-3.05257	-3.09151	-3.27491	-3.10403	-3.11577	-3.08938	-3.13253	-3.14569	-3.16241	-3.07572	-3.08991	-3.11691	-3.02457	-2.95311	-2.95390	-2.94310	-2.91151	-2.87484	-2.79507	-2.80967	-2.76751	-2.69919	-2.67346	-2.63789	-2.66354	-2.61816	-2.51414	-2.51656	-2.48479	-2.43156	-2.34448	-2.37212
-1.75903	-2.92191	-3.08991	-3.21968	-3.27819	-3.28150	-3.33348	-3.50169	-3.50446	-3.34969	-3.36552	-3.63827	-3.45469	-3.43063	-3.41794	-3.29243	-3.26043	-3.18575	-3.07314	-3.12494	-3.09637	-3.18842	-3.11577	-3.25259	-3.20412	-3.14086	-3.19654	-3.18376	-3.10182	-3.03105	-3.04335	-3.00130	-2.95979	-2.93968	-2.86170	-2.87387	-2.78888	-2.78968	-2.76751	-2.79425	-2.60924	-2.72677	-2.62801	-2.59261	-2.57626	-2.46763	-2.46206	-2.35320	-2.39892	-2.36271
-1.81810	-3.00833	-3.20971	-3.13847	-3.32331	-3.38828	-3.34104	-3.30892	-3.31876	-3.38828	-3.40671	-3.42366	-3.56703	-3.48945	-3.40121	-3.35952	-3.23958	-3.19246	-3.24033	-3.07935	-3.10568	-3.13371	-3.21968	-3.28400	-3.09745	-3.18376	-3.16115	-3.21896	-3.08672	-3.06702	-3.11805	-3.02687	-3.02457	-2.96698	-2.97593	-2.97881	-2.84558	-2.80827	-2.73189	-2.75820	-2.66174	-2.69810	-2.54867	-2.58653	-2.51913	-2.49635	-2.45855	-2.40176	-2.36002	-2.33301
-1.79879	-2.96698	-3.07469	-3.22621	-3.27491	-3.24795	-3.37469	-3.35360	-3.32057	-3.35754	-3.40340	-3.31247	-3.66555	-3.54668	-3.43890	-3.38722	-3.16622	-3.21824	-3.09691	-3.08672	-3.15428	-3.08566	-3.18046	-3.04191	-3.12784	-3.11862	-3.25727	-3.15058	-3.11691	-3.04479	-3.00436	-3.08092	-3.05159	-2.91151	-2.98130	-2.83594	-2.83863	-2.80883	-2.70093	-2.66254	-2.64608	-2.66454	-2.54622	-2.56320	-2.46319	-2.49228	-2.44346	-2.47899	-2.36231	-2.40373
-1.83212	-3.02045	-3.12610	-3.22403	-3.26281	-3.44612	-3.26761	-3.32331	-3.24872	-3.40230	-3.29414	-3.66154	-3.52578	-3.47237	-3.46980	-3.40782	-3.40121	-3.16558	-2.96297	-3.07624	-3.08672	-3.19246	-3.18575	-3.06399	-3.13371	-3.12726	-3.21183	-3.20343	-3.07109	-3.04191	-3.00656	-3.02641	-2.95156	-3.04287	-2.94310	-2.90623	-2.80939	-2.82798	-2.74376	-2.70863	-2.67285	-2.63884	-2.60241	-2.56944	-2.50766	-2.46839	-2.41862	-2.34989	-2.39394	-2.29636
-1.84170	-2.97021	-3.20204	-3.20135	-3.29843	-3.31426	-3.40450	-3.32331	-3.46471	-3.29328	-3.60906	-3.56225	-3.50307	-3.54668	-3.38091	-3.22621	-3.17134	-3.22621	-3.17457	-3.02919	-3.03245	-3.08249	-3.19518	-3.13253	-3.12148	-3.14935	-3.15989	-3.07831	-3.06753	-3.03574	-3.10902	-2.98843	-2.97143	-2.98843	-2.90274	-2.81787	-2.87746	-2.80660	-2.77937	-2.73236	-2.72561	-2.63545	-2.58269	-2.53062	-2.57823	-2.52100	-2.41229	-2.38122	-2.34611	-2.28710
-1.85053	-2.99913	-3.32514	-3.17587	-3.25414	-3.28819	-3.34969	-3.32975	-3.34775	-3.31247	-3.36754	-3.41794	-3.54061	-3.58670	-3.36552	-3.21968	-3.07007	-3.20831	-3.04096	-3.04096	-3.06248	-3.17849	-3.11126	-3.14267	-3.10902	-3.16178	-3.24565	-3.05257	-3.09205	-3.06905	-3.07469	-2.96819	-2.93144	-2.96658	-2.98172	-3.01233	-2.74958	-2.80327	-2.78252	-2.74352	-2.72423	-2.58120	-2.59108	-2.47625	-2.48466	-2.45358	-2.46357	-2.37541	-2.33545	-2.30329
-1.91371	-3.14327	-3.16431	-3.17587	-3.29328	-3.26360	-3.29930	-3.34969	-3.56703	-3.61439	-3.41908	-3.55129	-3.43297	-3.43180	-3.37469	-3.25806	-3.26043	-3.17005	-3.02045	-3.13194	-3.14388	-3.15989	-3.13727	-3.14026	-3.12148	-3.20691	-3.12726	-3.12901	-3.09637	-3.12148	-3.01412	-3.02136	-3.04479	-2.96900	-2.95979	-2.86519	-2.80107	-2.78436	-2.80743	-2.65053	-2.60924	-2.65876	-2.55689	-2.53626	-2.50612	-2.47431	-2.46496	-2.38289	-2.31722	-2.30724
-1.94504	-3.07935	-3.26922	-3.31426	-3.39469	-3.45346	-3.26360	-3.27984	-3.47108	-3.46344	-3.51286	-3.50169	-3.75945	-3.33348	-3.46597	-3.20482	-3.20901	-3.06702	-3.11464	-3.06702	-3.10458	-3.05700	-3.00877	-3.10182	-3.14997	-3.12263	-3.19179	-3.14752	-3.14267	-3.09637	-3.07883	-3.04096	-2.94962	-2.98801	-2.86967	-2.78595	-2.87582	-2.83033	-2.72377	-2.69702	-2.61601	-2.64187	-2.57170	-2.52578	-2.48519	-2.45383	-2.39094	-2.36291	-2.37233	-2.26946
-1.96381	-3.20066	-3.21610	-3.39794	-3.34104	-3.57840	-3.48678	-3.39577	-3.51856	-3.51999	-3.83268	-3.51286	-3.55909	-3.59517	-3.37469	-3.26201	-3.18709	-3.22841	-3.06148	-3.10073	-3.02965	-3.09098	-3.07160	-3.10791	-3.14813	-3.18177	-3.24033	-3.13430	-3.13371	-3.10846	-2.99482	-3.07160	-3.11070	-2.93144	-3.00130	-2.90170	-2.86075	-2.83327	-2.82944	-2.74763	-2.65916	-2.64898	-2.59193	-2.55346	-2.56004	-2.45842	-2.39653	-2.35301	-2.32652	-2.28828
-1.97856	-3.00480	-3.21896	-3.40012	-3.55909	-3.35360	-3.36552	-3.31605	-3.43533	-3.33068	-3.47108	-3.46344	-3.53018	-3.50031	-3.47496	-3.30980	-3.33348	-3.18575	-3.16368	-3.12494	-3.08513	-3.01592	-3.15739	-3.09151	-3.12843	-3.03433	-3.17070	-3.01682	-3.08831	-3.15181	-3.14086	-3.02045	-3.05257	-3.01233	-2.99268	-2.88539	-2.92922	-2.77937	-2.74208	-2.74473	-2.72125	-2.64359	-2.56992	-2.54333	-2.53805	-2.48919	-2.44117	-2.39816	-2.33096	-2.32413
-2.01417	-3.13787	-3.21610	-3.27165	-3.38616	-3.46092	-3.52288	-3.53462	-3.56225	-3.52871	-3.55284	-3.63827	-3.73518	-3.57025	-3.38934	-3.38195	-3.23284	-3.08513	-3.09637	-3.03810	-3.10958	-3.18842	-3.10127	-3.26761	-3.07469	-3.02919	-3.02641	-3.06753	-3.13253	-3.08672	-3.15739	-3.11238	-2.92849	-3.01144	-2.97428	-2.89620	-2.80688	-2.85574	-2.78701	-2.75326	-2.65916	-2.66716	-2.56944	-2.57725	-2.45892	-2.43985	-2.40682	-2.33292	-2.33753	-2.32716
-2.06849	-3.09691	-3.26360	-3.38722	-3.48280	-3.46344	-3.51713	-3.54516	-3.57840	-3.62893	-3.56543	-3.65365	-3.64016	-3.58838	-3.43063	-3.43415	-3.30627	-3.26440	-3.05849	-3.06148	-3.06550	-3.08197	-3.00130	-3.06651	-3.14026	-3.06753	-3.14146	-3.24949	-3.19450	-3.04866	-2.96577	-3.08040	-2.99740	-2.99183	-2.97675	-2.90274	-2.91222	-2.85294	-2.73589	-2.80911	-2.67285	-2.67634	-2.59431	-2.53210	-2.49648	-2.51371	-2.43192	-2.38923	-2.36785	-2.33923
-2.05601	-3.11919	-3.34679	-3.42481	-3.59517	-3.58503	-3.64782	-3.49894	-3.52433	-3.51570	-3.68194	-3.54668	-3.67778	-3.53910	-3.53165	-3.34969	-3.25964	-3.23136	-3.02919	-3.02641	-3.09044	-3.04048	-3.04866	-3.04479	-3.12494	-3.14813	-3.09583	-3.20204	-3.05700	-3.02965	-3.02549	-3.12436	-3.02549	-3.05651	-3.02503	-2.88773	-2.96218	-2.79561	-2.89449	-2.72400	-2.69186	-2.69724	-2.56719	-2.54227	-2.51018	-2.46839	-2.41465	-2.38966	-2.38955	-2.31435
-2.06535	-2.98088	-3.30980	-3.34775	-3.55596	-3.42022	-3.50307	-3.83863	-3.56067	-3.56864	-3.62893	-3.93181	-3.60555	-3.55284	-3.47237	-3.28904	-3.24109	-3.21112	-3.03152	-3.06956	-2.99697	-3.10624	-3.04721	-3.10458	-3.04528	-3.10237	-3.06098	-2.99183	-3.12610	-3.04431	-3.01818	-3.06048	-3.02457	-2.95390	-2.91471	-2.86044	-2.84894	-2.85480	-2.81276	-2.69315	-2.68361	-2.63808	-2.68550	-2.53611	-2.58054	-2.51656	-2.42655	-2.40682	-2.34199	-2.30025
-2.08071	-3.12148	-3.27572	-3.38722	-3.56067	-3.65365	-3.57349	-3.82391	-3.57840	-3.71444	-3.67162	-3.90309	-3.88606	-3.51286	-3.55440	-3.31785	-3.18842	-3.23210	-3.08513	-3.08460	-3.13668	-3.16813	-3.00000	-3.06048	-3.02411	-3.05208	-2.99225	-3.03527	-3.01547	-2.94962	-2.95350	-2.95821	-3.01954	-2.96537	-2.91578	-2.88207	-2.83684	-2.75970	-2.72932	-2.66015	-2.65306	-2.64340	-2.56527	-2.57675	-2.49241	-2.43321	-2.38542	-2.39783	-2.35105	-2.31623
-2.11554	-3.08513	-3.36957	-3.47237	-3.47886	-3.44129	-3.55596	-3.53018	-3.58503	-3.43180	-3.86012	-3.73283	-3.71220	-3.65561	-3.33724	-3.50307	-3.29757	-3.30016	-3.12494	-3.05110	-3.12843	-3.05601	-3.11014	-3.05552	-3.03386	-3.04191	-3.00700	-3.00833	-3.01011	-3.02091	-2.96981	-2.88174	-3.00524	-2.96218	-2.98338	-2.86170	-2.90904	-2.80024	-2.73589	-2.77083	-2.70509	-2.68445	-2.61475	-2.55611	-2.52520	-2.46306	-2.43557	-2.35932	-2.29192	-2.28819
-2.08719	-3.24718	-3.30452	-3.63827	-3.47237	-3.80134	-3.53760	-3.51428	-3.64782	-3.91009	-3.64782	-3.82102	-3.61798	-3.47886	-3.68194	-3.54821	-3.36653	-3.40230	-3.09420	-3.11634	-3.02045	-3.16052	-3.13608	-3.07988	-3.12784	-3.05257	-3.01637	-3.00568	-3.07160	-2.93892	-2.99568	-2.95782	-2.90309	-2.95664	-2.85109	-2.94119	-2.87192	-2.87257	-2.76650	-2.76095	-2.75154	-2.70377	-2.62949	-2.55284	-2.57333	-2.49241	-2.43962	-2.41726	-2.35902	-2.25453
-2.11719	-3.06298	-3.48413	-3.48812	-3.44129	-3.83863	-3.75945	-3.55909	-3.65170	-3.47108	-3.68825	-3.76447	-3.74715	-3.64397	-3.47886	-3.48812	-3.41117	-3.27246	-3.12205	-3.17980	-3.12378	-3.04528	-3.22403	-3.04866	-3.17522	-3.12784	-3.13906	-3.07366	-3.09044	-2.99525	-2.93330	-2.90974	-2.92154	-2.92118	-2.82189	-2.91045	-2.88773	-2.79778	-2.72700	-2.75326	-2.76020	-2.60537	-2.68235	-2.56992	-2.51698	-2.43735	-2.47496	-2.36734	-2.31713	-2.26624
-2.10947	-3.18111	-3.36351	-3.50864	-3.46597	-3.78516	-3.75203	-3.80134	-3.72354	-3.90309	-3.73755	-3.74958	-3.62342	-3.56067	-3.64397	-3.49757	-3.22475	-3.28651	-3.15802	-3.17198	-3.20621	-3.05061	-3.21325	-3.13668	-3.09044	-3.06601	-3.03527	-3.10018	-3.04624	-3.12784	-2.92046	-2.91829	-2.93930	-2.94119	-2.87095	-2.83268	-2.77134	-2.82652	-2.78489	-2.74328	-2.75845	-2.67407	-2.61475	-2.58653	-2.49703	-2.52042	-2.45235	-2.38626	-2.35992	-2.35418
-2.09205	-3.20621	-3.41229	-3.44733	-3.62525	-3.46597	-3.82974	-3.53910	-3.44009	-3.53760	-3.51428	-3.62160	-3.56384	-3.48149	-3.58336	-3.48678	-3.28150	-3.30892	-3.15989	-3.08355	-3.18177	-3.22548	-3.09098	-3.08725	-3.06601	-2.96738	-3.03433	-3.08407	-3.05899	-3.02780	-3.03012	-2.97798	-2.92812	-2.89997	-2.95156	-2.92996	-2.90274	-2.78383	-2.80632	-2.70290	-2.71242	-2.67819	-2.67882	-2.58838	-2.55471	-2.50487	-2.42655	-2.37151	-2.34429	-2.33866
-2.08139	-3.12263	-3.50864	-3.53910	-3.72816	-3.83863	-3.59176	-4.00877	-3.79588	-3.59860	-3.79860	-3.49485	-3.89963	-3.56384	-3.55752	-3.60730	-3.27084	-3.27165	-3.21824	-3.15243	-3.10513	-3.10513	-3.19382	-3.18442	-3.10403	-3.13312	-3.16494	-3.06956	-3.13018	-3.06048	-2.92482	-3.03058	-2.98422	-2.80604	-2.86838	-2.79480	-2.81474	-2.82886	-2.72886	-2.74352	-2.70730	-2.67861	-2.65463	-2.52578	-2.51670	-2.51131	-2.49689	-2.41341	-2.33508	-2.32112
-2.07821	-3.08672	-3.22113	-3.45967	-3.51286	-3.73049	-3.83863	-4.07058	-3.67162	-3.61979	-3.84771	-3.76195	-4.08092	-3.70774	-3.71897	-3.44977	-3.30892	-3.29585	-3.23210	-3.18310	-3.13371	-3.05899	-3.25414	-3.06198	-3.10958	-3.18310	-3.14997	-3.10958	-3.01818	-2.96778	-3.11805	-2.93479	-2.84802	-2.88840	-2.87778	-2.85511	-2.87910	-2.83387	-2.79561	-2.78941	-2.70841	-2.68215	-2.61834	-2.55878	-2.54898	-2.50710	-2.49880	-2.47795	-2.34872	-2.30086
-2.10635	-3.11577	-3.27819	-3.64782	-3.60206	-3.71670	-3.73049	-3.74232	-3.65561	-3.83268	-3.62160	-3.62709	-3.99568	-3.90309	-3.64975	-3.69037	-3.33819	-3.40340	-3.17198	-3.06399	-3.11295	-3.18509	-3.04191	-3.21896	-3.13430	-3.15366	-3.03292	-2.97881	-3.13253	-2.91471	-3.09259	-2.98674	-2.90518	-2.90974	-2.87910	-2.87713	-2.86328	-2.87387	-2.73236	-2.72102	-2.81192	-2.65463	-2.61726	-2.59619	-2.52129	-2.51927	-2.45680	-2.43415	-2.35605	-2.37182
-2.08735	-3.13608	-3.30190	-3.46218	-3.64975	-3.63827	-3.67778	-3.69037	-3.79048	-3.86646	-3.70774	-3.84164	-3.95861	-3.72816	-3.68403	-3.51286	-3.58838	-3.39147	-3.19450	-3.17005	-3.17393	-3.20204	-3.28988	-3.11976	-3.10018	-3.17134	-3.13018	-3.11182	-3.08884	-3.04624	-2.98172	-3.03105	-2.90868	-2.93892	-2.85109	-2.82391	-2.81220	-2.76221	-2.75473	-2.70752	-2.68340	-2.67819	-2.63358	-2.53745	-2.47756	-2.50892	-2.45930	-2.41476	-2.40450	-2.32294
-2.12016	-3.20066	-3.43890	-3.47237	-3.56703	-3.52578	-3.63827	-3.57349	-3.69037	-3.74473	-3.92445	-3.64207	-3.51999	-3.62893	-3.58670	-3.68403	-3.42481	-3.33724	-3.25104	-3.26201	-3.28483	-3.18509	-3.24033	-3.20204	-3.06500	-3.15552	-3.08672	-3.10182	-3.26680	-3.06198	-3.00922	-3.04191	-3.00656	-2.96940	-2.91901	-2.86774	-2.94462	-2.74256	-2.81248	-2.74763	-2.65443	-2.61726	-2.63620	-2.58922	-2.53626	-2.53254	-2.45867	-2.41240	-2.36211	-2.36532
-2.13348	-3.13371	-3.52724	-3.58670	-3.63827	-3.89963	-3.50031	-3.67778	-3.72125	-3.53018	-3.74715	-3.86967	-3.74715	-3.75696	-3.60206	-3.80134	-3.38510	-3.45967	-3.25806	-3.19179	-3.15927	-3.11577	-3.14388	-3.22257	-3.29158	-3.18509	-3.07007	-3.14206	-3.05061	-3.09854	-2.98422	-2.91865	-2.94962	-3.03105	-2.92336	-2.90518	-2.88107	-2.75498	-2.76879	-2.75424	-2.72492	-2.64111	-2.65306	-2.63979	-2.57496	-2.55972	-2.48135	-2.41353	-2.36271	-2.37872
-2.17160	-3.33161	-3.47625	-3.48280	-3.68403	-3.85078	-3.79048	-3.73283	-3.87615	-3.72125	-3.88941	-3.74715	-3.77469	-3.51145	-3.95468	-3.52871	-3.41341	-3.41567	-3.22695	-3.12784	-3.25181	-3.22695	-3.08778	-3.31336	-3.19791	-3.15864	-3.24260	-3.11520	-3.14267	-3.03339	-3.10624	-2.94271	-2.99870	-2.92445	-2.91116	-2.99268	-2.80189	-2.76422	-2.82740	-2.69400	-2.73095	-2.60015	-2.60189	-2.58419	-2.59894	-2.57790	-2.49648	-2.42516	-2.44953	-2.36663
-2.26688	-3.35853	-3.48812	-3.54363	-3.70553	-3.68613	-3.64207	-3.97062	-3.82974	-3.76700	-3.94692	-3.83268	-3.74958	-3.73518	-3.44977	-3.40450	-3.48678	-3.39903	-3.36051	-3.13312	-3.17263	-3.30892	-3.24949	-3.26922	-3.29243	-3.24565	-3.21325	-3.15677	-3.10958	-3.05208	-3.08407	-3.04672	-2.95390	-3.00524	-2.92518	-2.80632	-2.79806	-2.78042	-2.75080	-2.69854	-2.65014	-2.58670	-2.67654	-2.60836	-2.58353	-2.49812	-2.52637	-2.44370	-2.41431	-2.37325
-2.25267	-3.23136	-3.52143	-3.58004	-3.65561	-3.88273	-3.65170	-3.85387	-3.66959	-3.65561	-4.11919	-3.82102	-3.89279	-3.67162	-4.07572	-3.71444	-3.57349	-3.33348	-3.32975	-3.27246	-3.11238	-3.25181	-3.30016	-3.20273	-3.09909	-3.23062	-3.08672	-3.13906	-3.13668	-3.13727	-3.09637	-2.99568	-3.01189	-2.89245	-2.90623	-2.95624	-2.89791	-2.77006	-2.77366	-2.69186	-2.68382	-2.56527	-2.63246	-2.60889	-2.55471	-2.54729	-2.47392	-2.48612	-2.35783	-2.36141
-2.30034	-3.27901	-3.60555	-3.61979	-3.60906	-3.85078	-3.88606	-3.65561	-3.75945	-3.90658	-3.69680	-4.02687	-3.88273	-3.83565	-3.57675	-3.63264	-3.59176	-3.39147	-3.14146	-3.10735	-3.24413	-3.18442	-3.17914	-3.23062	-3.17783	-3.05899	-3.14448	-2.98255	-3.18442	-3.04144	-3.06198	-3.11126	-2.96617	-2.88107	-2.94577	-2.87648	-2.88041	-2.78595	-2.81787	-2.69315	-2.67285	-2.65956	-2.60818	-2.58637	-2.57203	-2.54821	-2.47173	-2.47483	-2.41635	-2.38637
-2.26106	-3.21824	-3.66154	-3.66154	-3.68194	-3.86328	-3.76447	-3.94692	-3.77211	-3.91721	-3.85078	-3.69897	-3.77469	-3.77469	-3.51286	-3.52433	-3.52724	-3.43771	-3.20761	-3.25727	-3.11919	-3.25964	-3.23582	-3.25806	-3.29414	-3.34872	-3.25571	-3.18910	-3.16368	-3.06148	-3.12090	-3.10735	-2.96698	-2.96297	-2.89997	-2.92812	-2.80272	-2.86455	-2.83239	-2.76853	-2.69101	-2.63395	-2.57955	-2.58754	-2.55721	-2.54409	-2.51442	-2.43866	-2.42678	-2.39588
-2.28308	-3.31966	-3.57512	-3.76195	-3.76195	-3.82974	-3.86328	-4.03152	-4.01773	-4.07572	-3.68403	-3.75696	-4.14267	-3.73049	-3.65170	-3.59860	-3.45593	-3.48413	-3.16813	-3.14630	-3.32606	-3.27654	-3.31876	-3.28067	-3.12784	-3.23582	-3.24872	-3.14630	-3.18177	-3.18111	-3.09854	-3.03386	-2.98005	-3.05799	-3.03905	-2.90518	-2.96900	-2.94962	-2.80911	-2.72469	-2.66354	-2.65267	-2.67882	-2.57463	-2.53432	-2.54592	-2.53521	-2.45346	-2.48879	-2.34285
-2.33301	-3.21325	-3.51713	-3.73993	-3.66555	-3.79860	-4.13077	-3.97469	-4.03152	-3.68194	-4.07572	-3.72354	-3.85387	-3.79048	-3.88606	-3.69250	-3.31515	-3.53018	-3.16304	-3.43890	-3.19928	-3.30364	-3.60380	-3.43063	-3.31785	-3.24260	-3.27654	-3.17587	-3.16368	-3.16558	-3.23359	-3.13727	-2.99827	-3.02641	-3.03012	-2.93554	-2.96257	-2.93892	-2.88339	-2.72125	-2.70642	-2.73542	-2.64705	-2.63827	-2.53790	-2.55176	-2.51442	-2.50086	-2.45705	-2.43593
-2.37428	-3.50307	-3.53611	-3.84164	-3.81531	-3.93930	-3.76195	-3.82974	-4.11919	-4.03152	-4.31876	-3.87290	-3.72584	-3.67985	-3.59860	-3.65561	-3.83268	-3.33536	-3.18177	-3.24260	-3.19179	-3.26122	-3.30803	-3.24949	-3.23657	-3.11976	-3.17980	-3.28819	-3.14327	-3.11634	-3.06956	-3.09313	-3.08092	-3.09691	-3.04915	-3.01368	-3.07624	-2.92409	-2.83121	-2.86201	-2.80134	-2.75945	-2.71354	-2.70421	-2.55408	-2.57741	-2.52259	-2.46306	-2.43498	-2.39631
-2.26889	-3.37779	-3.92445	-3.75945	-3.99568	-3.77728	-4.14267	-4.53760	-3.98716	-3.97469	-3.81248	-3.95468	-3.87615	-3.81248	-3.75945	-3.60033	-3.39362	-3.20761	-3.24642	-3.23062	-3.22113	-3.16622	-3.27737	-3.31069	-3.18243	-3.33724	-3.23284	-3.14752	-3.30980	-3.16813	-3.13253	-3.23958	-3.14327	-3.09909	-3.13549	-3.09044	-2.92775	-2.99525	-2.93817	-2.82362	-2.71444	-2.74569	-2.75572	-2.67592	-2.64840	-2.65228	-2.49716	-2.48413	-2.42148	-2.39469
-2.31858	-3.37779	-3.57187	-3.62342	-3.88606	-3.99568	-3.90309	-3.66756	-3.88941	-3.79317	-3.82391	-3.91009	-3.84466	-3.77989	-3.62342	-3.58670	-3.49349	-3.46092	-3.30892	-3.30452	-3.33348	-3.27737	-3.32331	-3.31966	-3.39903	-3.34679	-3.40561	-3.15304	-3.18977	-3.24872	-3.29414	-3.12494	-3.24949	-3.07417	-3.04096	-2.94846	-3.02182	-2.89825	-2.88372	-2.80715	-2.85449	-2.80688	-2.69080	-2.66575	-2.65111	-2.54257	-2.53581	-2.50724	-2.40023	-2.46005
-2.35744	-3.32148	-3.64975	-3.62342	-4.13077	-4.14267	-4.00000	-4.25964	-3.94310	-3.94310	-4.05552	-4.12494	-3.86012	-4.02228	-3.70115	-3.51713	-3.44249	-3.37366	-3.25026	-3.21042	-3.25026	-3.41005	-3.25649	-3.24949	-3.22475	-3.20901	-3.27572	-3.24949	-3.28735	-3.24565	-3.23882	-3.12205	-3.09528	-3.09800	-3.02045	-3.02503	-3.00922	-2.96257	-2.90623	-2.75031	-2.80660	-2.76700	-2.69379	-2.73518	-2.59981	-2.60590	-2.52187	-2.55331	-2.46763	-2.43569
-2.35203	-3.49080	-3.46471	-3.87290	-3.68194	-4.13077	-3.88606	-4.00000	-4.08092	-4.00000	-3.84466	-3.83565	-3.87290	-4.04096	-3.68825	-3.66959	-3.69465	-3.42597	-3.39254	-3.32698	-3.36552	-3.42022	-3.23284	-3.31158	-3.17587	-3.25964	-3.32790	-3.24413	-3.36452	-3.20621	-3.19860	-3.14630	-3.17783	-3.10237	-3.12726	-2.97224	-2.97551	-3.03480	-2.96698	-2.91865	-2.86296	-2.79210	-2.72862	-2.73142	-2.63302	-2.54653	-2.55815	-2.55705	-2.42274	-2.36381
-2.36131	-3.37779	-3.69897	-3.82681	-3.78516	-4.05061	-4.13077	-3.93930	-4.14874	-3.86012	-4.14874	-3.84771	-3.75696	-3.71220	-3.73755	-3.69037	-3.46218	-3.73518	-3.21183	-3.37366	-3.25414	-3.23433	-3.44612	-3.26122	-3.17134	-3.25181	-3.46597	-3.30190	-3.28735	-3.29243	-3.21467	-3.20761	-3.16877	-3.04624	-3.08778	-3.09745	-2.99268	-2.92263	-2.89517	-2.90170	-2.84043	-2.79371	-2.79156	-2.69037	-2.64378	-2.55846	-2.62672	-2.52651	-2.47160	-2.42262
-2.36401	-3.58336	-3.96658	-3.66756	-3.74715	-4.13077	-4.22915	-4.13077	-3.88941	-4.00000	-4.25964	-4.24413	-4.00000	-4.06048	-3.87290	-3.73993	-3.50446	-3.42597	-3.23284	-3.35262	-3.31069	-3.39147	-3.50446	-3.41005	-3.35164	-3.25026	-3.25259	-3.27246	-3.25414	-3.15927	-3.27003	-3.28651	-3.17263	-3.21112	-3.16877	-3.08725	-3.11182	-3.06702	-2.99870	-2.98885	-2.85543	-2.86170	-2.88606	-2.77392	-2.68424	-2.61565	-2.57463	-2.59448	-2.49853	-2.42713
-2.41150	-3.58170	-3.91009	-3.85699	-4.11351	-3.92445	-4.22185	-3.82681	-3.98297	-4.14267	-3.94310	-3.95468	-4.24413	-3.84771	-3.79588	-3.68194	-3.58838	-3.34486	-3.37263	-3.37986	-3.32698	-3.23508	-3.27003	-3.40340	-3.31336	-3.38828	-3.21753	-3.48017	-3.33913	-3.31605	-3.28735	-3.21968	-3.19586	-3.24489	-3.13727	-3.11407	-3.02136	-3.05012	-2.96617	-2.90939	-2.87550	-2.80688	-2.74400	-2.78595	-2.65857	-2.66999	-2.61475	-2.57365	-2.49093	-2.47730
-2.40209	-3.45223	-3.66756	-4.11351	-3.80967	-4.33724	-3.78516	-4.05061	-4.05061	-4.52288	-4.14267	-4.00000	-4.55284	-4.14874	-3.56864	-3.69250	-3.44855	-3.42366	-3.30277	-3.46725	-3.40561	-3.25337	-3.34486	-3.35458	-3.39041	-3.33442	-3.37469	-3.36452	-3.20204	-3.17914	-3.40561	-3.16941	-3.20273	-3.21538	-3.13371	-3.10237	-3.08566	-3.08831	-3.03198	-2.91045	-2.95156	-2.85387	-2.74642	-2.74088	-2.67840	-2.64073	-2.57675	-2.57528	-2.51117	-2.42551
-2.39545	-3.53462	-3.70115	-3.86012	-4.33724	-4.03152	-3.84700	-3.87290	-3.87290	-4.34679	-4.05061	-4.00000	-4.14874	-3.68403	-3.94310	-4.24413	-3.58503	-3.65561	-3.27901	-3.25571	-3.36856	-3.33536	-3.31876	-3.22988	-3.15490	-3.54821	-3.31069	-3.38091	-3.26043	-3.32422	-3.23433	-3.15802	-3.26922	-3.10073	-3.15614	-3.11976	-2.97881	-3.07366	-3.11126	-2.91151	-2.91116	-2.86423	-2.81417	-2.79751	-2.73542	-2.72746	-2.64820	-2.55346	-2.54318	-2.44322
-2.52317	-3.51570	-3.73755	-4.04096	-4.03621	-4.33724	-3.91009	-3.97062	-4.22185	-4.52288	-4.35655	-4.05552	-4.00000	-4.07058	-4.01773	-3.89620	-3.59688	-3.49894	-3.32790	-3.50585	-3.54212	-3.48945	-3.28904	-3.27246	-3.49214	-3.22695	-3.25181	-3.24795	-3.30803	-3.28904	-3.21896	-3.23582	-3.27327	-3.21968	-3.12378	-3.14086	-3.05948	-3.10458	-2.99012	-2.93629	-2.97143	-2.89008	-2.77650	-2.77186	-2.84436	-2.71625	-2.69940	-2.59860	-2.54867	-2.51470
-2.46878	-3.63639	-3.86646	-4.04096	-4.33724	-4.52288	-4.04096	-4.11351	-4.11351	-4.34679	-4.34679	-3.98716	-4.35655	-4.14267	-3.94310	-3.91009	-3.77211	-3.62160	-3.41117	-3.45842	-3.30452	-3.38405	-3.40340	-3.41680	-3.42946	-3.47366	-3.22988	-3.48545	-3.31785	-3.40450	-3.39041	-3.41794	-3.19586	-3.20901	-3.28316	-3.23508	-3.13430	-3.07935	-3.08513	-3.00174	-2.88907	-2.93554	-2.86170	-2.85356	-2.73542	-2.66918	-2.63078	-2.68803	-2.60450	-2.48945
-2.47160	-3.57512	-3.86012	-3.86646	-4.11919	-3.86328	-4.11919	-4.33724	-3.96658	-4.03621	-3.98297	-4.05061	-3.92812	-4.22915	-4.14874	-3.94692	-3.82391	-3.49080	-3.67778	-3.45100	-3.44977	-3.48545	-3.42366	-3.37882	-3.38828	-3.48945	-3.49894	-3.46725	-3.51004	-3.41680	-3.13077	-3.36151	-3.23210	-3.33442	-3.20971	-3.03574	-3.18977	-3.21042	-3.12960	-2.98590	-2.99012	-3.01278	-2.89347	-2.88572	-2.73095	-2.72423	-2.65014	-2.62986	-2.61030	-2.54091
-2.47327	-3.75203	-3.60380	-4.50864	-3.91721	-4.52288	-3.91721	-4.21467	-4.82391	-3.81248	-4.82391	-4.13077	-4.22915	-4.05552	-4.13668	-3.84771	-3.73755	-3.96257	-3.53165	-3.63078	-3.49757	-3.45967	-3.64975	-3.50307	-3.39903	-3.48017	-3.56067	-3.52433	-3.39362	-3.32698	-3.38195	-3.32698	-3.26841	-3.40340	-3.32239	-3.20066	-3.16749	-3.14874	-3.21112	-3.07314	-3.02365	-2.95861	-2.89381	-2.93033	-2.77937	-2.79642	-2.76170	-2.67244	-2.57905	-2.54561
-2.47147	-3.49214	-3.71444	-3.96257	-4.11919	-4.12494	-4.34679	-4.21467	-4.21467	-4.21467	-4.33724	-4.04096	-4.22915	-4.13077	-4.13668	-3.68825	-3.73518	-3.73993	-3.59007	-3.56067	-3.72354	-3.66354	-3.46471	-3.68403	-3.45346	-3.51286	-3.37986	-3.42136	-3.44370	-3.61798	-3.35952	-3.43771	-3.44491	-3.39469	-3.16494	-3.32422	-3.19179	-3.09098	-3.10458	-3.08407	-2.98464	-2.97062	-2.88406	-2.91721	-2.86360	-2.76650	-2.72469	-2.74473	-2.70664	-2.57430
-2.39147	-3.64975	-3.92812	-3.95078	-4.20761	-4.11919	-4.82391	-4.34679	-4.52288	-4.34679	-4.52288	-4.11919	-3.97469	-4.05552	-4.35655	-4.35655	-3.75945	-3.73755	-3.67985	-3.62160	-3.59176	-3.51570	-3.51145	-3.47237	-3.54516	-3.62709	-3.51856	-3.53018	-3.29073	-3.39362	-3.21681	-3.28988	-3.37059	-3.25259	-3.22695	-3.22621	-3.17198	-3.16622	-3.16178	-3.02228	-3.02733	-3.03058	-2.96138	-2.92518	-2.81192	-2.77780	-2.77314	-2.72469	-2.66696	-2.60293
-2.42481	-4.15490	-4.07058	-4.30103	-3.89620	-3.97062	-4.04096	-4.52288	-4.04576	-4.34679	-4.34679	-3.92082	-4.33724	-4.04096	-4.13668	-3.75449	-3.83863	-4.06048	-3.81248	-3.56384	-3.56543	-3.48280	-3.58503	-3.62709	-3.34872	-3.53165	-3.60730	-3.46597	-3.42251	-3.42946	-3.39903	-3.45967	-3.33724	-3.40894	-3.32148	-3.27654	-3.15243	-3.22403	-3.30627	-3.10182	-2.99568	-2.99439	-3.04431	-2.91151	-2.87713	-2.82798	-2.79237	-2.70575	-2.64762	-2.63601
-2.49444	-3.46344	-4.06048	-4.07058	-4.18046	-4.02687	-3.91364	-4.82391	-4.05061	-3.92445	-4.05061	-4.82391	-4.82391	-4.21467	-3.97881	-4.23657	-3.72584	-3.84164	-3.66959	-3.66154	-3.46218	-3.45100	-3.63451	-3.34008	-3.42946	-3.38300	-3.38934	-3.43890	-3.47237	-3.37986	-3.45346	-3.31426	-3.23882	-3.32698	-3.39577	-3.22621	-3.15490	-3.09691	-3.22695	-3.12784	-3.01278	-3.08197	-3.00130	-2.98297	-2.85140	-2.86138	-2.77083	-2.67675	-2.66918	-2.68445
-2.42852	-3.64016	-3.92082	-3.76447	-4.07572	-4.48149	-4.32790	-4.11919	-4.22185	-4.82391	-4.34679	-4.13077	-4.22185	-4.22185	-4.22185	-3.71220	-3.76195	-3.88606	-3.54516	-3.62342	-3.64589	-3.50585	-3.45842	-3.48413	-3.52288	-3.55440	-3.51145	-3.52433	-3.49349	-3.31247	-3.34104	-3.49349	-3.46092	-3.29073	-3.32975	-3.32239	-3.30103	-3.26922	-3.12263	-3.04528	-3.11295	-3.03152	-3.00966	-2.98005	-2.96297	-2.85201	-2.79778	-2.78120	-2.67407	-2.63997
-2.43926	-3.67985	-3.74715	-4.76955	-4.29243	-4.17393	-4.18046	-4.32790	-4.04096	-4.22915	-4.22915	-4.35655	-4.52288	-4.34679	-3.98297	-3.78252	-3.68403	-3.80134	-3.59007	-3.49214	-3.54212	-3.76955	-3.74715	-3.65758	-3.79048	-3.51004	-3.42366	-3.53313	-3.42597	-3.51428	-3.41117	-3.29073	-3.34679	-3.21112	-3.22040	-3.20691	-3.23582	-3.18642	-3.13136	-3.10018	-2.98843	-2.99697	-2.99740	-2.97224	-2.92996	-2.90240	-2.86360	-2.74208	-2.70180	-2.71579
-2.52988	-3.79588	-3.95078	-4.30980	-3.92445	-3.92082	-4.48149	-4.00877	-4.50864	-4.22185	-4.13077	-4.22915	-4.13077	-4.13077	-3.98297	-3.82974	-3.87290	-3.65365	-3.64016	-3.48945	-3.58336	-3.49080	-3.71220	-3.40561	-3.57349	-3.47496	-3.52871	-3.50307	-3.44855	-3.42713	-3.55440	-3.31426	-3.48545	-3.29414	-3.26761	-3.27984	-3.15614	-3.33913	-3.05012	-3.18642	-3.23508	-3.13608	-3.05502	-3.00305	-2.94271	-2.84375	-2.92445	-2.79507	-2.70620	-2.72216
-2.50141	-3.88606	-3.95078	-4.09691	-4.79588	-4.07058	-3.98716	-4.30103	-4.00877	-4.79588	-3.92082	-3.98716	-4.23657	-4.53760	-3.92812	-3.79048	-3.93181	-3.71444	-3.68613	-3.80967	-3.60206	-3.52433	-3.42829	-3.55129	-3.40894	-3.50169	-3.45842	-3.43063	-3.36957	-3.30364	-3.45717	-3.29585	-3.37986	-3.52433	-3.39041	-3.15181	-3.20971	-3.15614	-3.09963	-3.15802	-3.07624	-3.10018	-3.00745	-3.04144	-2.87128	-2.90588	-2.88074	-2.84832	-2.76271	-2.70290
-2.49757	-3.64397	-3.88606	-4.01773	-4.01773	-4.49485	-3.86646	-3.99140	-4.30103	-4.48149	-4.50864	-4.34679	-3.87615	-4.35655	-4.13668	-4.05552	-4.35655	-3.83565	-3.60033	-3.47886	-3.53760	-3.46725	-3.57349	-3.46725	-3.50031	-3.45593	-3.57512	-3.52578	-3.46092	-3.53910	-3.55284	-3.38300	-3.51428	-3.42713	-3.34294	-3.25964	-3.29414	-3.23359	-3.12901	-3.16368	-3.09800	-3.05552	-2.99783	-3.00833	-3.01011	-2.85949	-2.81844	-2.81051	-2.79425	-2.69144
[truncated: 51 more columns]
