# Supplementary material for: Advancing mortality rate prediction in European population clusters: integrating deep learning and multiscale analysis
Source: Sci Rep. 2024 Mar 15;14:6255. doi: 10.1038/s41598-024-56390-x (PMC10942990; doi:10.1038/s41598-024-56390-x)
Supplement: Supplementary file 1 — Supplementary Information. [file 41598_2024_56390_MOESM1_ESM.zip › data/finland.csv]

1878	-0.705425765	-1.080221323	-1.339884279	-1.550814829	-1.690050616	-1.816986537	-1.910730907	-2.004628094	-2.111483539	-2.182368533	-2.200452693	-2.262568799	-2.279592599	-2.350081281	-2.346498053	-2.272702797	-2.260427656	-2.255159603	-2.222573178	-2.215454026	-2.194703084	-2.197568374	-2.117190959	-2.19606515	-2.1213059	-2.179142011	-2.056901377	-2.083388155	-2.090443971	-2.119701009	-2.072475659	-2.115091406	-2.126795691	-2.089055594	-2.091193401	-2.011441043	-2.080974235	-2.020042107	-1.99753155	-2.003794894	-1.9446599	-1.93118357	-1.920818754	-1.911686684	-1.944086776	-1.98771126	-1.88941029	-1.859460533	-1.860530224
1879	-0.804839554	-1.284882853	-1.485067264	-1.641265873	-1.782832021	-1.966576245	-2.120961495	-2.151934105	-2.236422276	-2.305131672	-2.345727173	-2.399462706	-2.363211311	-2.425505732	-2.348915911	-2.329012397	-2.40560745	-2.359518563	-2.311046537	-2.262092077	-2.164626548	-2.210066919	-2.160207816	-2.203286937	-2.190036478	-2.156144577	-2.161780778	-2.185219854	-2.134540677	-2.159454812	-2.052958595	-2.079250739	-2.119243555	-2.12124848	-2.038246786	-2.062081097	-1.998482623	-2.042680103	-2.000651931	-2.027612001	-1.994433429	-2.065703593	-2.015427684	-2.005594853	-1.966978555	-1.981882279	-1.985563472	-2.007402304	-1.899560525
1880	-0.735671033	-1.159041216	-1.381355812	-1.546207865	-1.665908312	-1.796260191	-1.950045852	-2.007049039	-2.085075352	-2.11356568	-2.140081515	-2.214741367	-2.27942728	-2.266000713	-2.254925208	-2.2612987	-2.207328211	-2.229663559	-2.19606515	-2.168002323	-2.135133086	-2.084336396	-2.138525331	-2.107182176	-2.106515654	-2.05774385	-2.091675861	-2.084494638	-2.151133789	-2.105019709	-2.093180285	-2.030630688	-2.093557206	-2.054236077	-2.054334501	-1.972528073	-2.013721044	-2.010416711	-1.984514502	-1.960942982	-1.912076679	-1.947229131	-1.973957279	-1.885655945	-1.856142424	-1.814542843	-1.835498439	-1.862297833	-1.84585002
1881	-0.687492604	-1.101527133	-1.340606789	-1.484881532	-1.570926331	-1.669606521	-1.786429122	-1.93129478	-2.038294216	-2.074533199	-2.11901501	-2.127144755	-2.179667155	-2.217169195	-2.192329699	-2.177308989	-2.187956102	-2.170310359	-2.192532624	-2.1213059	-2.088097004	-2.05527064	-2.080869586	-2.143754599	-2.127960332	-2.073709013	-2.084230934	-2.087406002	-2.111595832	-2.09350334	-2.046433586	-2.078261516	-2.077793723	-2.06253226	-2.071041159	-2.046143702	-2.014663358	-1.995979727	-2.019678414	-1.998352809	-1.947652401	-1.940020283	-1.951791333	-1.910306791	-1.934270941	-1.852138252	-1.891130671	-1.883624739	-1.83621269
1882	-0.709555786	-1.132620912	-1.370508851	-1.517426526	-1.637932414	-1.746443933	-1.831237424	-1.918976914	-2.058140873	-2.188760227	-2.220331373	-2.285167488	-2.2644011	-2.332266947	-2.339513984	-2.217742426	-2.255707017	-2.271078354	-2.19064233	-2.229884705	-2.208800754	-2.201902068	-2.161150909	-2.178224533	-2.173406946	-2.109243748	-2.126040345	-2.150273556	-2.155647104	-2.200039473	-2.102647866	-2.069611382	-2.109634879	-2.102317938	-2.074275473	-2.076238039	-1.98876799	-2.032124554	-2.063787956	-2.037488606	-2.04590228	-1.95393427	-2.032124554	-1.975637496	-1.989191402	-1.973140014	-1.964650323	-1.931257707	-1.952374722
1883	-0.769441242	-1.26064921	-1.442408594	-1.549812498	-1.661165158	-1.764471553	-1.861476263	-1.968510744	-2.074275473	-2.217814134	-2.341320971	-2.330125498	-2.288783476	-2.396206296	-2.475474063	-2.439256699	-2.282412703	-2.283746174	-2.266160999	-2.214670165	-2.183891329	-2.163296201	-2.111202933	-2.16222223	-2.135310966	-2.129947418	-2.1590788	-2.13418562	-2.153230046	-2.222210813	-2.160962127	-2.106460156	-2.064341614	-2.093395628	-2.095392636	-2.094960072	-2.093772737	-2.04759506	-2.06363708	-2.035551792	-2.059882133	-1.971754183	-1.964450197	-1.978769342	-2.025396208	-1.974325551	-1.977571629	-1.955225126	-1.886825695
1884	-0.76136436	-1.230356861	-1.460635304	-1.592439151	-1.694777648	-1.834132732	-1.937643682	-2.008153946	-2.099632871	-2.188357979	-2.329475842	-2.380697924	-2.460923901	-2.37202001	-2.380906669	-2.411728293	-2.393833685	-2.317764643	-2.275478373	-2.235599677	-2.197842247	-2.231880106	-2.173665994	-2.117077209	-2.209503723	-2.20697834	-2.139362583	-2.170246081	-2.156206802	-2.135726303	-2.117646254	-2.158703113	-2.095068173	-2.061430244	-2.13834613	-2.096367484	-2.05744632	-2.062281556	-2.077585976	-1.995592636	-1.983008422	-2.006299305	-2.006431517	-1.928449361	-1.964010243	-1.998093296	-1.981632422	-1.918472674	-1.928302055
1885	-0.733305083	-1.144965683	-1.388191753	-1.545536267	-1.697214664	-1.816701679	-1.885188926	-1.944124961	-2.117646254	-2.161025045	-2.250418265	-2.358625055	-2.337903555	-2.366733589	-2.388914267	-2.415216621	-2.322393047	-2.390725828	-2.218603695	-2.240030142	-2.165706488	-2.169411331	-2.196133366	-2.189498652	-2.193752173	-2.180127178	-2.179470151	-2.216739767	-2.154158093	-2.159956669	-2.182236368	-2.083862017	-2.12482294	-2.110698297	-2.066006836	-2.070581074	-2.013407393	-2.095879787	-2.094797971	-2.072424345	-2.01103993	-2.002264223	-1.981715692	-2.037015416	-1.934906011	-1.888502251	-1.980634425	-1.95323178	-1.90319423
1886	-0.740702441	-1.160540808	-1.368779524	-1.517540908	-1.656414179	-1.787013815	-1.893809103	-1.953582883	-2.006519681	-2.065653073	-2.147154182	-2.264081883	-2.368962303	-2.385208208	-2.325506283	-2.371917739	-2.25703933	-2.348721986	-2.292089334	-2.218675544	-2.21346152	-2.206279443	-2.145268983	-2.152797636	-2.185153331	-2.153848523	-2.164689999	-2.122974384	-2.130592251	-2.172049472	-2.090818524	-2.104025268	-2.040910886	-2.097398869	-2.074997492	-2.032498825	-2.048905443	-2.021271823	-1.996884283	-2.03231165	-1.958686285	-1.960347976	-2.009527946	-1.957306382	-1.998699067	-1.964770444	-1.910271467	-1.904272877	-1.896469937
1887	-0.813269624	-1.339855784	-1.564920462	-1.695681846	-1.843087574	-1.989403264	-2.06363708	-2.16774663	-2.201487467	-2.293452897	-2.274905479	-2.363512104	-2.425852936	-2.445874418	-2.494714326	-2.414426481	-2.322119418	-2.313631897	-2.263922363	-2.208590084	-2.119186408	-2.146423456	-2.12222565	-2.11844417	-2.151072287	-2.086292086	-2.122110575	-2.124302238	-2.094473952	-2.128894299	-2.112326448	-2.099796787	-2.11850122	-2.06063053	-2.138824164	-2.106460156	-2.03602339	-2.06459351	-2.001087096	-1.990421639	-2.007004902	-2.000825944	-1.975760694	-1.987500222	-1.997704317	-1.898459127	-1.969197951	-1.887060024	-1.888099287
1888	-0.790460859	-1.295755082	-1.594585333	-1.766978493	-1.912857721	-2.033389013	-2.157078879	-2.272214826	-2.291324207	-2.343710099	-2.33866066	-2.430275051	-2.434742657	-2.464579282	-2.463062977	-2.479254528	-2.408490191	-2.269863996	-2.223298816	-2.175483672	-2.23462952	-2.164626548	-2.148619332	-2.152982902	-2.17276	-2.179535809	-2.162727297	-2.12395545	-2.15739076	-2.108072466	-2.094473952	-2.073914913	-2.097997109	-2.032545632	-2.036684489	-2.11850122	-2.049343117	-2.0138107	-2.021135016	-2.001827878	-1.984807958	-1.990209281	-1.974776085	-1.94611521	-1.978314648	-1.945578476	-1.958962792	-1.895820281	-1.916640735
1889	-0.814684542	-1.28085938	-1.523675683	-1.675162168	-1.82344574	-1.951907948	-2.072937757	-2.150764909	-2.218244625	-2.325782054	-2.278354234	-2.314975215	-2.29387989	-2.482936127	-2.397831449	-2.498119506	-2.38563016	-2.291324207	-2.242528052	-2.177113052	-2.132179092	-2.197294673	-2.172114017	-2.173083353	-2.1690907	-2.161843815	-2.173342208	-2.142546883	-2.102537862	-2.096204857	-2.103308473	-2.096421706	-2.061030203	-2.13430394	-2.094581931	-2.09685573	-2.082914809	-2.018861217	-1.973793703	-1.990294212	-1.961062081	-1.999609311	-2.065956281	-1.932743111	-1.907349522	-1.950781977	-1.94039872	-1.900077768	-1.861792067
1890	-0.828317417	-1.252052453	-1.476097527	-1.647393046	-1.800327083	-1.947267593	-2.048711063	-2.128076968	-2.153848523	-2.23143589	-2.243516036	-2.323946875	-2.382056565	-2.35615269	-2.458545571	-2.409715596	-2.345727173	-2.240558803	-2.181378274	-2.086769129	-2.062281556	-2.099141495	-2.176330187	-2.169347186	-2.204050501	-2.151318346	-2.092642392	-2.136142038	-2.09560908	-2.11463878	-2.072937757	-2.078209514	-2.091568601	-2.072680975	-2.150826367	-2.111932887	-1.98771126	-2.073709013	-2.007844289	-1.968228092	-1.960625544	-1.981091556	-1.992380225	-2.028445847	-1.968712751	-1.988725671	-1.930183957	-1.902326301	-1.911120044
1891	-0.810394601	-1.170844234	-1.370937159	-1.524982924	-1.65419513	-1.791451158	-1.925915311	-2.030071811	-2.099305226	-2.152427341	-2.206000199	-2.278849156	-2.346305205	-2.366632555	-2.352714855	-2.428407617	-2.331800516	-2.260902554	-2.156642622	-2.184355851	-2.009838807	-2.135488919	-2.192735645	-2.23047498	-2.222428195	-2.226725652	-2.179929966	-2.120330794	-2.084758503	-2.133771753	-2.13200249	-2.091568601	-2.111989088	-2.111932887	-2.135073808	-2.142788158	-2.072526979	-2.061780582	-2.048905443	-2.010505687	-1.999565923	-1.973221671	-2.015247722	-1.971835581	-2.071041159	-1.951402842	-2.020815966	-1.956441253	-1.901771734
1892	-0.766950558	-1.113041391	-1.339741821	-1.480802256	-1.60472604	-1.708009905	-1.826522357	-1.969319336	-2.04272802	-2.080242219	-2.136915175	-2.204537106	-2.309272456	-2.313631897	-2.293538262	-2.299296283	-2.314168725	-2.27083521	-2.169475486	-2.069407512	-2.01376587	-2.041627268	-2.101658834	-2.197157887	-2.28567024	-2.288614621	-2.212185433	-2.108629825	-2.067374056	-2.099414413	-1.998915619	-2.069713353	-2.058737091	-2.055764156	-2.106737714	-2.068542129	-2.029792641	-2.044456558	-2.035174882	-2.064140202	-1.946038493	-1.965010784	-2.012601901	-1.971225473	-1.955695481	-1.984011895	-1.922486749	-1.928375701	-1.885455733
1893	-0.853971243	-1.256004474	-1.43526294	-1.569312331	-1.694304771	-1.790270572	-1.906088259	-2.0090399	-2.110866444	-2.173795577	-2.201211286	-2.288614621	-2.307329301	-2.37161107	-2.339608902	-2.329197716	-2.306800855	-2.255003326	-2.23047498	-2.150887834	-2.011931797	-2.051147094	-2.115487841	-2.170631892	-2.241769592	-2.25609845	-2.166088285	-2.165515715	-2.129888845	-2.088629293	-2.083335535	-2.095717342	-2.034328029	-2.135014539	-2.090550953	-2.137808969	-2.068949153	-2.059433714	-2.044697177	-1.966696899	-1.995764634	-1.983468059	-1.933636798	-1.976007195	-1.941422151	-1.922959302	-1.939377696	-1.920927341	-1.887830852
1894	-0.85020529	-1.272792318	-1.518471381	-1.654724315	-1.770164633	-1.899043897	-1.962095643	-2.055172004	-2.169989064	-2.162159138	-2.227238353	-2.331334585	-2.315513708	-2.368251926	-2.299555899	-2.338281942	-2.341130408	-2.264081883	-2.254144805	-2.151995729	-2.130709596	-2.084283662	-2.11650891	-2.149844078	-2.203356296	-2.306536873	-2.315154638	-2.182897596	-2.251889533	-2.091997799	-1.993919217	-2.141823862	-2.109132061	-2.102812923	-2.128660619	-2.106515654	-2.110922507	-2.080974235	-2.045998832	-2.049635146	-2.003751085	-2.035269079	-2.013855535	-2.010194349	-2.02017857	-1.978603943	-1.952841999	-1.984263126	-1.874876727
1895	-0.87050668	-1.377092075	-1.632811865	-1.745983939	-1.913106529	-2.014393917	-2.09843271	-2.201418405	-2.239050049	-2.304255725	-2.340178842	-2.39653084	-2.417822962	-2.459420283	-2.378512135	-2.387958255	-2.363311552	-2.333388432	-2.200452693	-2.228927217	-2.085445301	-2.200659451	-2.157577997	-2.145511775	-2.199626645	-2.249645911	-2.226213555	-2.253677235	-2.181048688	-2.209503723	-2.064795133	-2.1125515	-2.093934455	-2.108239599	-2.097398869	-2.11582793	-2.100836359	-2.100398341	-2.098923284	-2.076755981	-2.043735497	-2.005199101	-2.052370253	-2.007269796	-1.956716334	-1.992550956	-1.976788708	-1.925878694	-1.898803014
1896	-0.828209211	-1.325441961	-1.627695698	-1.774174009	-1.921688213	-2.045757491	-2.129947418	-2.194159451	-2.234554982	-2.282579163	-2.301899454	-2.35971737	-2.396206296	-2.373351732	-2.354970935	-2.40329297	-2.289459552	-2.266642212	-2.247874693	-2.194839098	-2.104466961	-2.114130139	-2.137570444	-2.145208306	-2.16475346	-2.201349355	-2.182897596	-2.234927799	-2.129128105	-2.135014539	-2.107849722	-2.105407052	-2.049197177	-2.060430831	-2.101219987	-2.038389092	-2.091193401	-2.117361638	-2.053007659	-2.015922966	-2.01215505	-1.982382427	-2.033999142	-2.037488606	-2.054088483	-1.972568842	-1.946844697	-1.944506993	-1.944965876
1897	-0.855631314	-1.378138531	-1.678546566	-1.845150158	-1.973099191	-2.09006974	-2.195247398	-2.226432951	-2.284414448	-2.327625021	-2.354086725	-2.411168274	-2.457423524	-2.430743167	-2.420902673	-2.359816808	-2.333482019	-2.298863934	-2.257117829	-2.254847105	-2.169347186	-2.162411562	-2.167299529	-2.215525356	-2.256882375	-2.194023649	-2.189767482	-2.205721134	-2.200659451	-2.202455486	-2.107182176	-2.127668879	-2.097507579	-2.073091898	-2.157078879	-2.123551213	-2.028909787	-2.093395628	-2.093988375	-2.104909103	-2.027149444	-2.093449481	-2.015292706	-2.013049212	-2.072886388	-1.976459478	-1.957700193	-1.958409953	-1.929592678
1898	-0.849854765	-1.352812702	-1.627087997	-1.808102066	-1.929371156	-1.997488369	-2.153230046	-2.217670731	-2.255941834	-2.304605892	-2.382894769	-2.406160339	-2.424119684	-2.507798549	-2.433680378	-2.423773863	-2.33592241	-2.354381262	-2.266642212	-2.27580608	-2.209926052	-2.143150321	-2.130592251	-2.182368533	-2.205790884	-2.172372295	-2.236272596	-2.148558185	-2.138465589	-2.170374647	-2.218388218	-2.147520006	-2.16953965	-2.087459117	-2.152242312	-2.089002284	-2.099414413	-2.060680469	-2.133181197	-2.061980903	-2.092212557	-2.071450533	-2.062833296	-2.063235002	-2.053744293	-1.98859874	-1.994733667	-1.966415424	-2.043591429
1899	-0.822983233	-1.243965171	-1.487983031	-1.63746098	-1.756019934	-1.880942162	-1.966335037	-2.038578906	-2.115148017	-2.168578183	-2.249183157	-2.224171186	-2.264081883	-2.296622631	-2.402963335	-2.342466112	-2.327717375	-2.238222462	-2.224462365	-2.189162849	-2.148986393	-2.171340103	-2.114808459	-2.110754339	-2.126505018	-2.128543826	-2.122571059	-2.099359816	-2.100945932	-2.11850122	-2.107627093	-2.241693818	-2.112776669	-2.109690783	-2.100070117	-2.083704005	-2.097833871	-2.053695145	-2.064492734	-2.049197177	-2.018453195	-2.04798291	-1.994390555	-1.996237979	-2.021271823	-1.974161836	-1.990124366	-1.961300377	-2.006696062
1900	-0.779593764	-1.190797294	-1.432985403	-1.551108256	-1.635524051	-1.750557039	-1.868253055	-1.921361962	-2.032405227	-2.081969663	-2.156331277	-2.188827305	-2.235375602	-2.266802735	-2.327625021	-2.245269531	-2.195451692	-2.217814134	-2.193480866	-2.138883956	-2.146606023	-2.137868621	-2.046336936	-2.107460195	-2.077118909	-2.090016305	-2.087565367	-2.117418546	-2.091461368	-2.094419972	-2.102208018	-2.111764327	-2.128310334	-2.146849564	-2.148008252	-2.101274818	-2.106071873	-2.053744293	-2.076238039	-2	-1.962653196	-1.960149822	-2.01768353	-2.002089633	-1.996237979	-1.954168686	-1.957818405	-1.987078454	-1.946345442
1901	-0.791314153	-1.245414702	-1.466469425	-1.562550695	-1.67738795	-1.751119834	-1.886257138	-1.960506565	-2.033952179	-2.11850122	-2.168322151	-2.223880201	-2.242148656	-2.265120197	-2.261536561	-2.297397159	-2.214385475	-2.213177621	-2.203495048	-2.168770306	-2.145572494	-2.134777544	-2.110138279	-2.115261262	-2.072835026	-2.087831104	-2.125634164	-2.11901501	-2.139302726	-2.133771753	-2.09017663	-2.114186625	-2.108964585	-2.101823517	-2.112945622	-2.095933948	-2.04798291	-2.05858796	-2.069203737	-2.021271823	-2.008640997	-2.036684489	-2.006123085	-2.050609993	-1.969764704	-1.940588063	-1.974653165	-1.972650392	-1.973589319
1902	-0.852209321	-1.318279494	-1.600274374	-1.740836329	-1.871213141	-1.960149822	-2.022871099	-2.130885673	-2.180982801	-2.263842625	-2.284832642	-2.341893164	-2.383104574	-2.307770164	-2.354675998	-2.293196903	-2.206768553	-2.250804958	-2.188023056	-2.189901959	-2.189162849	-2.168578183	-2.127319393	-2.12332039	-2.142426296	-2.058936012	-2.092481154	-2.071194629	-2.117361638	-2.129011186	-2.080451241	-2.109467208	-2.16774663	-2.077222658	-2.13388996	-2.054580657	-2.065602559	-2.038389092	-2.103639155	-2.065602559	-2.061580354	-2.013228266	-2.0214543	-2.052811434	-2.015382687	-1.928891578	-2.022688027	-1.933748638	-1.978190723
1903	-0.860032805	-1.298708394	-1.594073374	-1.749872879	-1.919265314	-1.94039872	-2.039767127	-2.08055579	-2.1329452	-2.218244625	-2.205860644	-2.301290651	-2.348431261	-2.322393047	-2.286677495	-2.247337057	-2.229442525	-2.248182212	-2.241921178	-2.203217588	-2.163486001	-2.098705183	-2.131708312	-2.151749285	-2.162096055	-2.095933948	-2.102372909	-2.119929916	-2.090764997	-2.151687696	-2.16488041	-2.136201461	-2.126795691	-2.101933339	-2.156206802	-2.168002323	-2.081969663	-2.014798142	-2.13667714	-2.068592986	-2.030817141	-2.056208801	-2.02420069	-2.026964559	-1.983050187	-2.001653463	-1.97526811	-1.986194073	-1.940891182
1904	-0.871856084	-1.362580324	-1.649286915	-1.783570169	-1.937982401	-1.999132278	-2.110138279	-2.130650919	-2.153786636	-2.279179418	-2.259006068	-2.341130408	-2.340178842	-2.300769497	-2.359121221	-2.270430274	-2.233141189	-2.225921199	-2.207818504	-2.191249028	-2.126098402	-2.139602095	-2.166215625	-2.109634879	-2.125228363	-2.092266263	-2.114525697	-2.123435786	-2.096204857	-2.156331277	-2.110250225	-2.121420762	-2.125924255	-2.08380934	-2.080294465	-2.097344525	-2.078781879	-2.099414413	-2.147337056	-2.036353814	-2.027936084	-2.065451052	-2.010594682	-2.051293691	-2.030211463	-1.977447916	-2.045130629	-1.900319359	-1.93930216
1905	-0.838458315	-1.319546636	-1.628359616	-1.74860515	-1.895205714	-1.968834	-2.085974348	-2.104301273	-2.174573882	-2.219682688	-2.27572413	-2.288530218	-2.269379202	-2.250418265	-2.30181243	-2.290221398	-2.195247398	-2.206349282	-2.214598975	-2.170374647	-2.142667504	-2.149721447	-2.073554652	-2.113734941	-2.105683937	-2.109578981	-2.146240967	-2.114978205	-2.117020346	-2.09669292	-2.080921908	-2.113678513	-2.097507579	-2.051147094	-2.106959888	-2.093664958	-2.056307673	-2.116792967	-2.057396751	-2.049440438	-2.062181315	-2.022550773	-2.048468209	-2.072014053	-1.990974258	-1.981632422	-1.926941839	-2.00899556	-1.948770277
1906	-0.877718573	-1.341416285	-1.619083603	-1.733274533	-1.8993538	-1.952296892	-2.048176965	-2.091193401	-2.153477332	-2.258769589	-2.27083521	-2.306800855	-2.326794718	-2.272458743	-2.294050805	-2.303818413	-2.259321575	-2.165515715	-2.207888591	-2.201625623	-2.137034241	-2.142848497	-2.151441428	-2.126912014	-2.156954189	-2.10380459	-2.099578247	-2.124013229	-2.116679322	-2.124707175	-2.059383918	-2.08692826	-2.106737714	-2.115714538	-2.114186625	-2.066158537	-2.085022528	-2.007402304	-2.116452121	-2.065097742	-1.987373649	-2.003882524	-1.995077051	-2.031750606	-2.050854048	-1.957976073	-1.992849895	-1.96766334	-1.930664965
1907	-0.914010545	-1.359270182	-1.630042393	-1.727601368	-1.928449361	-1.938547521	-2.039909932	-2.104909103	-2.160647671	-2.21445663	-2.303119628	-2.261615876	-2.275642196	-2.341606974	-2.314437389	-2.272214826	-2.254066842	-2.163549286	-2.144905049	-2.145572494	-2.140801638	-2.102372909	-2.107682739	-2.0970186	-2.128485441	-2.11650891	-2.159392121	-2.101384503	-2.107849722	-2.11844417	-2.087884271	-2.119472222	-2.126970188	-2.077793723	-2.107348966	-2.055665408	-2.077637903	-2.055122694	-2.031470356	-2.028260409	-2.018815863	-2.011931797	-2.011173593	-1.962215058	-2.025626493	-1.99991315	-1.935092973	-2.000304113	-1.911899365
1908	-0.869261079	-1.326767069	-1.629968287	-1.741290899	-1.889747083	-1.97203914	-2.01331782	-2.110642263	-2.174444068	-2.221414672	-2.269137008	-2.316502682	-2.326979093	-2.337431033	-2.325414398	-2.249800272	-2.252743603	-2.19921421	-2.137987949	-2.194295296	-2.108406796	-2.136558171	-2.082809691	-2.145997767	-2.117418546	-2.124013229	-2.091407761	-2.116395339	-2.085233863	-2.089482314	-2.109076229	-2.121191068	-2.072578305	-2.07109231	-2.098759698	-2.08380934	-2.06864385	-2.02200219	-2.039434097	-2.031563752	-2.044552789	-1.975842846	-1.998396076	-1.995979727	-1.958054928	-1.966938307	-1.916282436	-1.920891142	-1.927088684
1909	-0.912744027	-1.437564377	-1.699708933	-1.77306516	-1.948191706	-2.032077793	-2.113847818	-2.210771943	-2.232176502	-2.261377972	-2.309538107	-2.386369565	-2.398265852	-2.367441485	-2.342561677	-2.285167488	-2.296880654	-2.26816958	-2.20697834	-2.201902068	-2.153477332	-2.192126868	-2.127960332	-2.145268983	-2.175353585	-2.170053304	-2.166916666	-2.117931056	-2.116452121	-2.166852888	-2.123147352	-2.131061822	-2.139183036	-2.162096055	-2.104356495	-2.057595059	-2.111259039	-2.080712659	-2.054629906	-2.010238812	-2.032873419	-2.024798038	-1.928965325	-2.02923484	-2.005023326	-2.003838707	-1.960387618	-1.937079736	-1.946844697
1910	-0.891776729	-1.38224502	-1.687357275	-1.826959492	-1.965772739	-2.028214062	-2.121191068	-2.230032199	-2.275478373	-2.281083314	-2.320299619	-2.388807939	-2.344669442	-2.38584129	-2.354086725	-2.33245366	-2.278354234	-2.242528052	-2.185752404	-2.210630846	-2.164689999	-2.149415024	-2.129830279	-2.124765054	-2.16678912	-2.101988261	-2.115998075	-2.11429962	-2.086451042	-2.132768285	-2.152242312	-2.130826973	-2.103363569	-2.111708155	-2.16653414	-2.076393357	-2.082809691	-2.08687521	-2.060530669	-2.071348153	-2.042009822	-2.062431961	-2.119872678	-2.034140063	-2.00718148	-1.942980876	-1.983551682	-2.032031037	-1.954325033
1911	-0.91507714	-1.42118894	-1.697604127	-1.82240579	-2	-2.067171233	-2.13288622	-2.23128792	-2.272377422	-2.409604053	-2.339324212	-2.322028247	-2.352910571	-2.357733381	-2.387004344	-2.315334136	-2.251656896	-2.230032199	-2.177113052	-2.162727297	-2.186152246	-2.118273065	-2.108797173	-2.175028539	-2.144359719	-2.168002323	-2.102537862	-2.142245478	-2.120158944	-2.159956669	-2.083862017	-2.153786636	-2.090979146	-2.116679322	-2.098323769	-2.101658834	-2.062682752	-2.115261262	-2.111876693	-2.061830654	-2.001653463	-2.052223292	-2.077637903	-2.024108864	-1.971103555	-1.956637722	-1.907314437	-1.978686635	-1.940625941
1912	-0.929334247	-1.458870259	-1.757483418	-1.870858154	-2.01014989	-2.098868749	-2.163929191	-2.257117829	-2.283662712	-2.331427731	-2.303119628	-2.409715596	-2.349401102	-2.349498205	-2.39351115	-2.310247304	-2.281083314	-2.195179321	-2.162348442	-2.216239304	-2.148558185	-2.111259039	-2.108908774	-2.155771419	-2.108908774	-2.113847818	-2.112889297	-2.065855188	-2.122340756	-2.147947191	-2.111427403	-2.145451064	-2.070632171	-2.117931056	-2.108462542	-2.091407761	-2.098269308	-2.077585976	-2.115034802	-2.069356559	-2.049051286	-2.044745317	-2.012870232	-1.925073903	-2.03881629	-1.958054928	-1.985605484	-1.90132167	-1.908051809
1913	-0.927088684	-1.450763705	-1.739618512	-1.856766545	-2.019496682	-2.058041583	-2.22562904	-2.262250926	-2.347463581	-2.371508895	-2.39870069	-2.37089635	-2.447940466	-2.408156589	-2.388276692	-2.316772794	-2.258297016	-2.225775095	-2.191586449	-2.113452877	-2.159768405	-2.107794054	-2.113791376	-2.099196065	-2.152674169	-2.123551213	-2.076911485	-2.126505018	-2.119529407	-2.121765531	-2.136855654	-2.1103622	-2.074687909	-2.078105529	-2.078781879	-2.057000407	-2.080974235	-2.032452024	-2.079981084	-2.065451052	-2.115714538	-2.049537781	-2.017276612	-1.970291637	-2.004759798	-1.972935938	-1.94904054	-1.928559873	-1.888300722
1914	-0.9544306	-1.47004378	-1.748848657	-1.891705649	-2.039814723	-2.11582793	-2.213177621	-2.323763783	-2.335640125	-2.357041121	-2.349498205	-2.421017157	-2.428174751	-2.39051231	-2.371815492	-2.324496615	-2.25971628	-2.198459094	-2.163739197	-2.141583122	-2.142366015	-2.130474937	-2.101549081	-2.116395339	-2.143633676	-2.091997799	-2.087618501	-2.106016433	-2.08380934	-2.140261434	-2.12947905	-2.134363112	-2.092534893	-2.142426296	-2.091300568	-2.13430394	-2.07139934	-2.095338542	-2.097561944	-2.038104526	-2.046481919	-2.029420694	-1.991016796	-1.989869723	-2.000477987	-1.996539468	-1.983802646	-1.945808423	-1.868766405
1915	-0.945777756	-1.4582336	-1.765077969	-1.939415469	-2.061930814	-2.152550738	-2.293282218	-2.27457845	-2.363712748	-2.417141538	-2.401975928	-2.397505931	-2.374584648	-2.41273815	-2.358525889	-2.26897562	-2.272946989	-2.20370326	-2.128018646	-2.195383583	-2.106016433	-2.177570376	-2.092696151	-2.104743247	-2.146484303	-2.129186576	-2.140201453	-2.117817112	-2.110194248	-2.137272472	-2.139123204	-2.105517785	-2.142305742	-2.09323411	-2.110810388	-2.085075352	-2.116338565	-2.052860482	-2.054432947	-2.074997492	-2.049586461	-2.049148541	-2.021363052	-2.063235002	-2.024246611	-1.934196287	-1.992636346	-2.000391041	-1.877096351
1916	-0.939226637	-1.410452503	-1.690433704	-1.859995049	-2.016283526	-2.0740179	-2.115261262	-2.268330668	-2.278601624	-2.307593765	-2.318758763	-2.305043998	-2.321572678	-2.3801765	-2.321845962	-2.268653024	-2.208941256	-2.169989064	-2.140321423	-2.122053048	-2.083072534	-2.02839948	-2.059284343	-2.077949598	-2.090283547	-2.11673614	-2.104853811	-2.094096234	-2.070734382	-2.141402655	-2.118672416	-2.145268983	-2.096801453	-2.09280369	-2.009483556	-2.066765871	-2.085815567	-2.006079041	-2.02008759	-2.034469056	-2.000477987	-2.005506877	-2.045034269	-2.001304842	-1.957030927	-1.935504573	-1.908438552	-1.905284366	-1.919842689
1917	-0.899925979	-1.385968018	-1.690923698	-1.786482243	-1.963051888	-2.023054249	-2.122628654	-2.182831428	-2.234331445	-2.301986496	-2.297569464	-2.343039817	-2.354086725	-2.316862869	-2.291154362	-2.266160999	-2.168962514	-2.181576145	-2.12021622	-2.166725361	-2.103143227	-2.081550258	-2.087777943	-2.077430231	-2.129771721	-2.093072653	-2.08107891	-2.097344525	-2.122455892	-2.049586461	-2.116168287	-2.068440433	-2.092105165	-2.098160408	-2.036589984	-2.080869586	-2.041818502	-2.014977918	-2.014708281	-2.009749967	-1.954872693	-2.001479117	-1.993491172	-2.024798038	-1.993320072	-1.955813149	-1.909636121	-1.879755204	-1.855768382
1918	-0.908871409	-1.314876564	-1.536868813	-1.605338228	-1.768581386	-1.867004299	-1.962732905	-2.028306761	-2.096584414	-2.153353671	-2.166215625	-2.24290778	-2.228265575	-2.230548821	-2.131473113	-2.032545632	-1.86223458	-1.700623467	-1.552469876	-1.500973107	-1.450481779	-1.412289035	-1.396292817	-1.42635108	-1.432808892	-1.456900892	-1.461941794	-1.483689433	-1.491766645	-1.522907699	-1.524052926	-1.544150568	-1.577952135	-1.577164031	-1.583875628	-1.594704877	-1.584943142	-1.586649934	-1.588616022	-1.608429805	-1.555611654	-1.574058412	-1.603434535	-1.60640725	-1.610479534	-1.607144831	-1.586515826	-1.566150193	-1.576442857
1919	-0.869187163	-1.270503134	-1.473932242	-1.616292324	-1.75310768	-1.853499871	-1.950200722	-2.057892691	-2.1490476	-2.19368433	-2.223371447	-2.254378779	-2.285586408	-2.323580768	-2.326058001	-2.237846808	-2.179010824	-2.114356128	-2.079511435	-2.083019953	-1.934943397	-1.929999096	-1.953192786	-1.998050059	-2.015652742	-1.990039469	-1.980343775	-2.01313873	-2.001435542	-1.974981028	-1.991825816	-1.954051462	-1.981882279	-2.006607863	-2.031984286	-2.018136109	-1.944163149	-1.954442331	-1.96185691	-1.973221671	-1.955068454	-1.964410183	-1.900872072	-1.95636269	-1.925951931	-1.927934009	-1.883957073	-1.883790874	-1.826697158
1920	-0.953348783	-1.402974319	-1.677635965	-1.798084217	-1.961419574	-2.019042684	-2.126040345	-2.209081805	-2.278106984	-2.310069896	-2.310779963	-2.362810578	-2.378823718	-2.359319847	-2.321572678	-2.302683458	-2.239200688	-2.204189475	-2.140681535	-2.120789395	-1.952530425	-2.022871099	-2.053449489	-2.055665408	-2.057942316	-2.078990199	-2.055517328	-2.003269485	-2.018543833	-2.04272802	-1.966375229	-1.965531977	-1.991527581	-2.024522237	-2.032732908	-2.015697768	-2.013900375	-1.971306772	-1.982799656	-1.997790727	-2.011931797	-2.03277974	-1.968026311	-1.918760739	-1.954129608	-1.937643682	-1.966174306	-1.960744556	-1.882132373
1921	-0.994386267	-1.602355412	-1.918796761	-2.0473044	-2.233215485	-2.268008551	-2.370998381	-2.432855955	-2.475603878	-2.506541949	-2.494171966	-2.485186705	-2.494578672	-2.507798549	-2.485319456	-2.397831449	-2.331987028	-2.270754193	-2.22475374	-2.206419133	-2.153353671	-2.109020403	-2.122571059	-2.174249419	-2.146849564	-2.145147638	-2.13745123	-2.163802519	-2.174249419	-2.181774106	-2.143875556	-2.16222223	-2.094527938	-2.121191068	-2.160899217	-2.142607189	-2.097561944	-2.104632711	-2.077378328	-2.113452877	-2.050951708	-2.102537862	-2.044504671	-2.012199714	-2.017186238	-1.953660944	-1.991953694	-1.984053756	-1.975022028
1922	-0.976887525	-1.541347045	-1.91232504	-2.120158944	-2.30390584	-2.308034897	-2.41499072	-2.407046428	-2.498803758	-2.551912333	-2.496617937	-2.492548939	-2.472885888	-2.459420283	-2.456925765	-2.424696667	-2.314258261	-2.286509457	-2.246800086	-2.210701389	-2.084652938	-2.145390362	-2.109578981	-2.147276089	-2.129713171	-2.120158944	-2.133594502	-2.206349282	-2.145633222	-2.118387128	-2.136796141	-2.16953965	-2.206768553	-2.141763665	-2.136023216	-2.118387128	-2.110250225	-2.11673614	-2.104356495	-2.098596173	-2.056703385	-2.08692826	-2.047837426	-2.039814723	-2.033435916	-1.992849895	-2.019405844	-2.007269796	-1.940891182
1923	-0.989997026	-1.516997861	-1.871503801	-2.107182176	-2.286425462	-2.310424784	-2.436518915	-2.471597562	-2.477816682	-2.483068191	-2.512296137	-2.52929557	-2.462306806	-2.443697499	-2.47820835	-2.397180658	-2.368353337	-2.267123959	-2.240634378	-2.183228588	-2.040386289	-2.150212176	-2.162285332	-2.132296867	-2.172114017	-2.142245478	-2.167108055	-2.187688391	-2.158265221	-2.158202701	-2.138883956	-2.190238335	-2.15739076	-2.137034241	-2.182699122	-2.1807852	-2.152303979	-2.147581007	-2.139302726	-2.15583359	-2.108964585	-2.080503512	-2.113114641	-2.04124505	-2.042296958	-2.010416711	-1.968995719	-1.975637496	-1.942714356
1924	-0.952841999	-1.495189447	-1.86585478	-2.018045556	-2.263444153	-2.281332265	-2.388914267	-2.430977414	-2.419417123	-2.505567101	-2.436637591	-2.391687957	-2.443456292	-2.382161252	-2.370386555	-2.346498053	-2.31461659	-2.195111255	-2.165197946	-2.167299529	-2.013676223	-2.076911485	-2.138585081	-2.099796787	-2.120502713	-2.112495226	-2.122283199	-2.088097004	-2.08118361	-2.130885673	-2.175939283	-2.087087449	-2.118273065	-2.109802614	-2.148130399	-2.081969663	-2.122571059	-2.088629293	-2.082179518	-2.077326432	-2.027195678	-2.02420069	-2.018498512	-2.017774008	-1.988344989	-1.94248604	-1.906228219	-1.880678114	-1.868638011
1925	-1.041307138	-1.684575488	-2.030397735	-2.18869316	-2.322301819	-2.430392032	-2.450506287	-2.491604967	-2.51698358	-2.566710315	-2.48148606	-2.48598382	-2.474566447	-2.437588167	-2.386792648	-2.347270304	-2.309360988	-2.255394125	-2.162853656	-2.174703736	-2.0473044	-2.111315153	-2.076652344	-2.130885673	-2.114978205	-2.143512787	-2.17088929	-2.110138279	-2.175028539	-2.138764381	-2.122686257	-2.120674699	-2.132650383	-2.157702866	-2.167235695	-2.111371275	-2.141823862	-2.130240405	-2.077015184	-2.13270933	-2.064996849	-2.078209514	-2.045468057	-2.002701008	-2.039481657	-1.984849897	-1.905948344	-1.958607315	-1.933897803
1926	-1.045723713	-1.692503962	-2.02974613	-2.204885014	-2.371713269	-2.413525221	-2.52042469	-2.498393078	-2.492819023	-2.545460015	-2.551139154	-2.513144645	-2.480040819	-2.475993554	-2.470698002	-2.394694954	-2.348431261	-2.268250116	-2.252199909	-2.194159451	-2.046965543	-2.115941353	-2.150028088	-2.124417896	-2.123493496	-2.147093241	-2.142848497	-2.163675884	-2.128135298	-2.163296201	-2.1168498	-2.169411331	-2.160459107	-2.169989064	-2.186953035	-2.093449481	-2.171468993	-2.13715334	-2.094797971	-2.108908774	-2.050658793	-2.128427064	-2.064442355	-2.017502631	-1.994905325	-2.039624369	-1.990761629	-1.958015499	-1.938924676
1927	-0.986450779	-1.594482893	-1.924672066	-2.120617363	-2.315873074	-2.351249787	-2.434742657	-2.445268623	-2.539703673	-2.496209317	-2.500312917	-2.580870692	-2.525638024	-2.41827784	-2.406271001	-2.352128235	-2.309360988	-2.251656896	-2.20259395	-2.164499672	-2.046965543	-2.102702878	-2.140921775	-2.100562546	-2.091193401	-2.107071018	-2.103914915	-2.112889297	-2.096204857	-2.118843679	-2.147032309	-2.0970186	-2.133771753	-2.149353765	-2.130123187	-2.154034238	-2.121535655	-2.080503512	-2.092481154	-2.076238039	-2.035693218	-2.042680103	-2.010194349	-2.037772769	-1.992935344	-1.975350169	-1.97674754	-1.902673264	-1.928412529
1928	-1.041928501	-1.670236125	-2.023695883	-2.207748428	-2.343614281	-2.424696667	-2.466482138	-2.518557371	-2.591420875	-2.599807511	-2.61672335	-2.649558143	-2.617982957	-2.461929213	-2.49825627	-2.403952992	-2.309892561	-2.27942728	-2.235002401	-2.211195507	-2.099523629	-2.124649303	-2.141823862	-2.115998075	-2.111259039	-2.097235856	-2.143694134	-2.134363112	-2.187153463	-2.16768273	-2.116452121	-2.132061349	-2.124071015	-2.148191486	-2.156455788	-2.163169714	-2.106071873	-2.133594502	-2.090604454	-2.123551213	-2.090443971	-2.069050969	-2.1123827	-2.039291448	-2.024798038	-1.963690556	-1.954520547	-2.039006291	-1.955185952
1929	-0.990600101	-1.604219452	-1.960585881	-2.120674699	-2.323123568	-2.365421977	-2.446723954	-2.473789996	-2.482276405	-2.609594844	-2.538501473	-2.500038134	-2.475863623	-2.523603173	-2.425043224	-2.301638434	-2.25609845	-2.216811309	-2.154034238	-2.133830852	-2.065299598	-2.085656843	-2.056851871	-2.099086932	-2.092105165	-2.065754119	-2.100015437	-2.083072534	-2.093772737	-2.107794054	-2.082231998	-2.105241006	-2.116054805	-2.084600165	-2.131179294	-2.085762652	-2.071245798	-2.105241006	-2.035551792	-2.06469431	-1.978479936	-2.039909932	-2.035316185	-1.978810701	-1.96826846	-1.953348783	-1.928228421	-1.91699933	-1.900284838
1930	-1.100589919	-1.759325972	-2.097181532	-2.240634378	-2.463062977	-2.450138812	-2.479778564	-2.537901619	-2.517126416	-2.542118103	-2.48598382	-2.527097348	-2.515985037	-2.480303233	-2.39815721	-2.342179544	-2.265600257	-2.246876755	-2.168002323	-2.188626103	-2.115148017	-2.097616316	-2.110250225	-2.12090412	-2.139302726	-2.087140525	-2.142064735	-2.165261481	-2.126970188	-2.145086978	-2.117988038	-2.135014539	-2.130592251	-2.101329657	-2.1590788	-2.12332039	-2.113452877	-2.101165162	-2.057843072	-2.135726303	-2.058886273	-2.064996849	-2.012199714	-2.011396457	-2.046433586	-2.016734647	-1.994991179	-1.9557347	-1.950743203
1931	-1.113007588	-1.82156986	-2.08692826	-2.256725476	-2.400007822	-2.460046158	-2.481091426	-2.502517463	-2.509058795	-2.617442678	-2.64435695	-2.598427154	-2.562407968	-2.51215488	-2.55642412	-2.443094731	-2.341035157	-2.285502591	-2.266561973	-2.218101081	-2.110306209	-2.1397219	-2.143694134	-2.16768273	-2.164119268	-2.140621496	-2.169411331	-2.154034238	-2.206419133	-2.160082224	-2.111932887	-2.201142268	-2.124996646	-2.145936988	-2.164372834	-2.15814019	-2.1213059	-2.073966403	-2.103418672	-2.097670694	-2.040433953	-2.030071811	-2.041197297	-2.068237112	-2.017321807	-1.97786043	-1.955264303	-1.965291349	-1.911970282
1932	-1.132951098	-1.807070321	-2.115148017	-2.241996991	-2.343997679	-2.407268234	-2.541513236	-2.523313257	-2.567511744	-2.600845666	-2.595679533	-2.579879152	-2.556580538	-2.553929064	-2.570570736	-2.431563586	-2.406160339	-2.298604731	-2.290645224	-2.237621571	-2.1950432	-2.131003098	-2.175874166	-2.143452355	-2.199764211	-2.176656209	-2.199420378	-2.175939283	-2.208519884	-2.170438944	-2.166215625	-2.208169052	-2.178879676	-2.183361055	-2.199008139	-2.179535809	-2.14917004	-2.144905049	-2.160521953	-2.124880835	-2.06459351	-2.098214855	-2.056011125	-2.067729224	-2.050317309	-1.994862404	-1.953114809	-2.040005162	-1.9647304
1933	-1.111169272	-1.748921736	-2.050854048	-2.19097928	-2.35261703	-2.429573822	-2.436637591	-2.49498576	-2.552067134	-2.573001041	-2.599462011	-2.601886308	-2.595166283	-2.622875958	-2.525929497	-2.472885888	-2.425968732	-2.357733381	-2.307153081	-2.278931698	-2.229147988	-2.180192935	-2.222863287	-2.217169195	-2.262807357	-2.177439663	-2.211054273	-2.243363892	-2.218460031	-2.214670165	-2.227971835	-2.198116293	-2.201004266	-2.219250769	-2.218531857	-2.165197946	-2.144359719	-2.092857469	-2.092749917	-2.148374797	-2.110194248	-2.048079926	-2.10259286	-2.056011125	-1.980385284	-2.034845354	-1.994819487	-1.995635629	-1.937305227
1934	-1.107093247	-1.757955761	-2.045564514	-2.158890916	-2.353106376	-2.336864685	-2.432620692	-2.518987579	-2.508638306	-2.595679533	-2.55705013	-2.621602099	-2.653842698	-2.580705278	-2.552221991	-2.568475416	-2.47820835	-2.450874073	-2.324680017	-2.33003263	-2.243668233	-2.200659451	-2.233661525	-2.26776712	-2.25971628	-2.27392513	-2.26897562	-2.26744542	-2.219106891	-2.233661525	-2.172566105	-2.224535191	-2.208169052	-2.19239733	-2.226359807	-2.190507623	-2.157078879	-2.18482087	-2.156767222	-2.134481481	-2.113114641	-2.137928281	-2.112045296	-2.0736061	-2.079250739	-2.076704159	-2.000217202	-1.985227526	-1.96253366
1935	-1.152063525	-1.876083057	-2.129771721	-2.286677495	-2.382475465	-2.468393368	-2.506123889	-2.549750892	-2.601712695	-2.629116983	-2.592439151	-2.655214877	-2.681102285	-2.690156995	-2.605373236	-2.554863031	-2.450996738	-2.374070507	-2.351737594	-2.370794343	-2.276216063	-2.246953438	-2.239728339	-2.270754193	-2.293452897	-2.240407691	-2.262807357	-2.237021509	-2.281996832	-2.300248968	-2.263683192	-2.292855812	-2.252199909	-2.245422344	-2.181444221	-2.19983301	-2.19983301	-2.263125638	-2.185153331	-2.188023056	-2.111595832	-2.101878424	-2.09350334	-2.094419972	-2.115884638	-2.057843072	-2.023741751	-2.010817249	-1.992166907
1936	-1.172902246	-1.850472986	-2.087352894	-2.262568799	-2.326242063	-2.465719995	-2.48691564	-2.478338985	-2.548981548	-2.526075307	-2.573976984	-2.674279142	-2.608006928	-2.570409198	-2.611721137	-2.492144128	-2.411728293	-2.370284667	-2.339134522	-2.30137757	-2.303206915	-2.216525212	-2.245575211	-2.202524712	-2.203981031	-2.246800086	-2.209574083	-2.221704009	-2.245040412	-2.165325026	-2.18243463	-2.206838471	-2.185153331	-2.221486988	-2.189162849	-2.213674566	-2.176525771	-2.182368533	-2.164309429	-2.134126472	-2.102812923	-2.090711476	-2.068135487	-2.05389177	-2.033670505	-2.026872146	-2.007004902	-2.006079041	-1.963490871
1937	-1.135269454	-1.863882157	-2.188290973	-2.330776126	-2.319755163	-2.468265691	-2.531357332	-2.597566654	-2.549289122	-2.621057301	-2.615467385	-2.705533774	-2.711527199	-2.663140179	-2.621965678	-2.562725203	-2.460171442	-2.475474063	-2.412513535	-2.356547324	-2.284247283	-2.279262023	-2.239803771	-2.307946635	-2.262250926	-2.242452147	-2.266802735	-2.262648304	-2.261377972	-2.240181123	-2.254925208	-2.250263684	-2.237096472	-2.227238353	-2.19239733	-2.236721789	-2.187688391	-2.186285608	-2.211902367	-2.117703199	-2.134599882	-2.097127215	-2.079667928	-2.060680469	-2.088895682	-2.042871802	-2.021910827	-2.005330978	-1.986362388
1938	-1.142462468	-1.880018693	-2.199351645	-2.356547324	-2.458420756	-2.537152964	-2.548981548	-2.565111879	-2.622147581	-2.657774771	-2.760700521	-2.651111277	-2.709075441	-2.621420424	-2.680477551	-2.48399377	-2.495393229	-2.360214787	-2.41589503	-2.321572678	-2.290899718	-2.292514988	-2.238448011	-2.313721322	-2.304518324	-2.237471478	-2.22701855	-2.250418265	-2.247644196	-2.297052754	-2.234554982	-2.258612008	-2.213674566	-2.211336787	-2.20978523	-2.238072162	-2.204258979	-2.188961491	-2.197021145	-2.134777544	-2.125808195	-2.067120542	-2.08518102	-2.074791079	-2.059085262	-2.044600913	-1.991996328	-2.009749967	-1.987204942
1939	-1.132243864	-1.771009689	-2.155336472	-2.341225679	-2.400662867	-2.48148606	-2.59311933	-2.626904013	-2.642065153	-2.659555885	-2.739451627	-2.730253627	-2.654234307	-2.68172792	-2.651695137	-2.508638306	-2.466863712	-2.441411417	-2.382894769	-2.324130045	-2.288867928	-2.186218922	-2.03550466	-1.930479899	-1.899147173	-1.952296892	-1.924489535	-1.933264205	-1.971144191	-1.995506662	-2.008375265	-2.054974799	-2.08980263	-2.061780582	-2.085075352	-2.084864093	-2.10034362	-2.061030203	-2.116111542	-2.08149786	-2.142426296	-2.174898588	-2.131590697	-2.100507804	-2.062833296	-2.02291688	-2.031797332	-1.983342655	-2.020315076
1940	-1.097610878	-1.761527343	-2.063084319	-2.176265012	-2.260427656	-2.363612414	-2.454445493	-2.513994814	-2.513286224	-2.545307551	-2.612966299	-2.6127882	-2.596193389	-2.620331966	-2.549135308	-2.504594437	-2.399571674	-2.293794458	-2.190372958	-2.120732043	-1.984682167	-1.606038929	-1.504400165	-1.532377098	-1.552872991	-1.582794113	-1.601278964	-1.614179313	-1.639539129	-1.67840157	-1.681581858	-1.721818215	-1.773993305	-1.754586047	-1.790726327	-1.761753113	-1.763639112	-1.795527296	-1.800875885	-1.845028558	-1.927419267	-1.877554744	-1.862424366	-1.922559416	-2.002176919	-1.96806666	-1.994733667	-1.996281036	-1.970819211
1941	-1.133978637	-1.927492764	-2.247567391	-2.351542406	-2.462180905	-2.580374639	-2.634137785	-2.684449466	-2.704652852	-2.746661995	-2.681936665	-2.718966633	-2.694863681	-2.635824367	-2.648590248	-2.546375926	-2.499900808	-2.353106376	-2.155088126	-1.917358222	-1.473247306	-1.393941251	-1.479293809	-1.500711662	-1.537362457	-1.562788677	-1.583975596	-1.581483272	-1.611383779	-1.625563285	-1.640923774	-1.656906655	-1.668917036	-1.689604106	-1.696739127	-1.728460414	-1.730814067	-1.745017121	-1.764269603	-1.814004806	-1.83875182	-1.884988929	-1.95280304	-1.910200827	-1.93207405	-1.981133137	-2.061130178	-2.034328029	-1.978727986
1942	-1.238952161	-2.018951941	-2.237771716	-2.387640052	-2.488785299	-2.485319456	-2.538501473	-2.573814175	-2.638461029	-2.643974143	-2.657774771	-2.645891561	-2.650916831	-2.59722293	-2.605548319	-2.459920911	-2.432973634	-2.375717904	-2.160270625	-1.766953098	-1.639009201	-1.771959135	-1.824865241	-1.857235225	-1.859995049	-1.885155587	-1.924197646	-1.922813846	-1.950084564	-1.981715692	-2.032077793	-2.08102657	-2.065148197	-2.073863429	-2.105739336	-2.107293362	-2.137808969	-2.073863429	-2.121880515	-2.084020086	-2.085868487	-2.117020346	-2.060430831	-2.048322563	-2.054777683	-2.001653463	-2.005638848	-1.967139584	-1.947536923
1943	-1.247145205	-1.983635321	-2.176395372	-2.296192935	-2.314079208	-2.424812155	-2.434152181	-2.528561593	-2.473660723	-2.551448261	-2.659555885	-2.627640417	-2.663140179	-2.644931794	-2.542875374	-2.468138051	-2.417368561	-2.327163546	-2.27335428	-1.919914915	-1.870922676	-1.897634909	-1.950045852	-1.988175904	-2.028445847	-2.040052784	-2.070734382	-2.096910013	-2.098923284	-2.102922997	-2.124475736	-2.132473589	-2.126563137	-2.143150321	-2.162916849	-2.221631657	-2.159141446	-2.212327035	-2.211902367	-2.221125528	-2.1690907	-2.140861703	-2.05724808	-2.079563593	-2.073657553	-2.019315026	-2.022459294	-2.066816521	-1.991144436
1944	-1.141240299	-1.809528229	-2.059682778	-2.111595832	-2.232547282	-2.294392837	-2.353890478	-2.444059562	-2.488785299	-2.549904924	-2.615825861	-2.612966299	-2.624519285	-2.5551748	-2.514278574	-2.426896217	-2.367542708	-2.187956102	-1.889443957	-1.555596044	-1.464629917	-1.462432743	-1.493494968	-1.60008411	-1.634474578	-1.717695172	-1.740286695	-1.778090453	-1.799696817	-1.818156412	-1.837047471	-1.881041222	-1.887830852	-1.8976006	-1.928780982	-1.990464123	-1.943133246	-1.980426798	-1.998093296	-2.012512494	-2.047498152	-2.054974799	-2.021728158	-2.069968385	-2.086716098	-2.063235002	-1.992252222	-2.017638298	-1.971713491
1945	-1.107382332	-1.868734303	-2.057843072	-2.187755303	-2.325322532	-2.377061031	-2.494307493	-2.503070352	-2.62378815	-2.628193541	-2.642827742	-2.744004273	-2.67840157	-2.64168436	-2.60119227	-2.585695312	-2.427244535	-2.400226061	-2.278849156	-2.203564441	-2.185819019	-2.206558867	-2.224389552	-2.21903497	-2.206488994	-2.260427656	-2.254847105	-2.293196903	-2.27067319	-2.238222462	-2.251037139	-2.259874263	-2.254847105	-2.250340968	-2.237771716	-2.19695279	-2.264321274	-2.205093893	-2.223444089	-2.193752173	-2.190709699	-2.136736636	-2.116395339	-2.073760479	-2.083335535	-2.102427886	-2.075513956	-1.98001184	-1.994433429
1946	-1.245185507	-2.089428952	-2.326242063	-2.450261269	-2.555642874	-2.623605558	-2.660349842	-2.638083381	-2.817300097	-2.758204569	-2.864549301	-2.82131076	-2.898252926	-2.785156152	-2.730020323	-2.655607726	-2.6127882	-2.519993057	-2.410050399	-2.373351732	-2.35369432	-2.322393047	-2.269863996	-2.281498311	-2.319755163	-2.297052754	-2.273272791	-2.308034897	-2.246953438	-2.339324212	-2.290051983	-2.277942229	-2.294221787	-2.357634419	-2.286425462	-2.331987028	-2.275396485	-2.290645224	-2.274660184	-2.255941834	-2.207468238	-2.162980051	-2.164182646	-2.161150909	-2.133181197	-2.1329452	-2.111820506	-2.057148993	-1.980717504
1947	-1.214143635	-2.091193401	-2.39968067	-2.457921854	-2.632830511	-2.673459331	-2.73400363	-2.737311656	-2.793443956	-2.935542011	-2.925183559	-2.932929144	-2.927382523	-2.849550591	-2.780153614	-2.691008971	-2.663740448	-2.513853003	-2.472756884	-2.379031564	-2.291069464	-2.318216234	-2.329475842	-2.293538262	-2.323946875	-2.299123292	-2.354872601	-2.285251239	-2.39924485	-2.302945108	-2.358525889	-2.353596274	-2.297828049	-2.402853512	-2.351444844	-2.291664097	-2.319936573	-2.280502983	-2.348334396	-2.225775095	-2.227458267	-2.20999648	-2.212397854	-2.157640427	-2.150519163	-2.095446737	-2.091622228	-2.080137746	-2.028538595
1948	-1.269920591	-2.22738495	-2.482012797	-2.602233744	-2.714667772	-2.764471553	-2.839231438	-2.886725308	-2.929223537	-3.031984286	-2.902048929	-2.953114809	-2.987162775	-2.887730232	-2.774174009	-2.774949304	-2.732593581	-2.538501473	-2.52929557	-2.457921854	-2.402304814	-2.389127	-2.346594509	-2.348431261	-2.356744775	-2.347463581	-2.345630909	-2.378823718	-2.341797747	-2.393081474	-2.404393565	-2.358327627	-2.344381416	-2.308034897	-2.289544136	-2.288952396	-2.36886075	-2.319845858	-2.340178842	-2.320208829	-2.26897562	-2.246876755	-2.256490235	-2.199282922	-2.218029326	-2.134896025	-2.124880835	-2.104025268	-2.050951708
1949	-1.315909027	-2.294735138	-2.558461961	-2.718966633	-2.769040444	-2.878768545	-2.876148359	-2.94577009	-3.061980903	-3.015922966	-3.04431225	-3.105683937	-2.990549104	-2.881404635	-2.987584625	-2.837435593	-2.774174009	-2.728158393	-2.610833916	-2.298777516	-2.27942728	-2.25609845	-2.266401539	-2.268814292	-2.390298898	-2.337053386	-2.33648753	-2.343901798	-2.368962303	-2.328364403	-2.320299619	-2.366733589	-2.336864685	-2.396098168	-2.322119418	-2.352128235	-2.300422409	-2.292429824	-2.328919767	-2.329383114	-2.326334124	-2.282246307	-2.237921913	-2.260032303	-2.194295296	-2.138525331	-2.127902026	-2.116906641	-2.044119914
1950		-2.373044049	-2.621420424	-2.787812396	-2.921180817	-2.951169913	-3.041436117	-3.027334408	-3.010995384	-3.077274542	-3.022733788	-3.144480844	-3.186419011	-3.140261434	-2.9476909	-2.936666641	-2.905878404	-2.883724412	-2.71219827	-2.498940738	-2.538951908	-2.513994814	-2.542875374	-2.494850022	-2.532836034	-2.571703186	-2.537302592	-2.526951195	-2.473531488	-2.481617684	-2.538651566	-2.501138311	-2.439017944	-2.483861423	-2.460547508	-2.436163081	-2.408601449	-2.426200418	-2.39761441	-2.395557934	-2.400335221	-2.343614281	-2.293196903	-2.319845858	-2.246263778	-2.178879676	-2.177243667	-2.186018924	-2.105241006
1951	-1.452619168	-2.451487744	-2.701365217	-2.872895202	-2.994390555	-2.993106292	-3.040958608	-3.075204004	-3.106238238	-3.127261173	-3.186419011	-3.228412519	-3.057495894	-3.139063379	-3.139063379	-3.056011125	-3.050122296	-2.88008459	-2.809668302	-2.87484417	-2.7070797	-2.671824339	-2.651695137	-2.654038458	-2.620331966	-2.691649051	-2.580209414	-2.636200055	-2.581201709	-2.559090918	-2.630598586	-2.558619115	-2.600499339	-2.524038411	-2.492144128	-2.566550206	-2.505706231	-2.490528648	-2.468521083	-2.394048842	-2.414313722	-2.309272456	-2.349789645	-2.292514988	-2.311491192	-2.261695207	-2.190238335	-2.132532512	-2.142004504
1952	-1.482936127	-2.442492798	-2.741602196	-2.849550591	-3.012333735	-3.023191663	-3.227678293	-3.107905397	-3.236572006	-3.247951552	-3.444905551	-3.308034897	-3.238824187	-3.160521953	-3.104025268	-3.045275209	-3.07007044	-3.047207557	-2.80161787	-2.86710023	-2.877129077	-2.821598658	-2.779368981	-2.653451441	-2.760200182	-2.72010502	-2.681519275	-2.621965678	-2.587371479	-2.627640417	-2.659754238	-2.627456199	-2.600326279	-2.565910362	-2.603626272	-2.54622314	-2.528708289	-2.518270803	-2.490394295	-2.44648106	-2.425158805	-2.391260081	-2.42666416	-2.332547047	-2.288192771	-2.259321575	-2.228412519	-2.193480866	-2.142305742
1953	-1.46526335	-2.472627917	-2.709520187	-2.840733669	-3.017276612	-3.015922966	-3.130181792	-3.068033885	-3.107905397	-3.302770657	-3.259637311	-3.32330639	-3.166215625	-3.271646218	-3.133712661	-3.102922997	-3.051098239	-3.092588639	-2.935916564	-2.892111975	-2.940815382	-2.873868593	-2.780939668	-2.77702355	-2.84284556	-2.754487332	-2.697020063	-2.721475035	-2.738261453	-2.755228239	-2.71828503	-2.648396928	-2.613857891	-2.611543547	-2.588717087	-2.642827742	-2.577902837	-2.499763525	-2.489053051	-2.503208684	-2.517555208	-2.419531216	-2.346305205	-2.364013888	-2.33847126	-2.300856313	-2.212468684	-2.215882184	-2.130181792
1954	-1.506444366	-2.570409198	-2.816445466	-2.857923539	-2.996108834	-3.122628654	-3.092588639	-3.185086819	-3.263603498	-3.322393047	-3.302770657	-3.212539525	-3.273272791	-3.247183569	-3.205511953	-3.283996656	-3.093126465	-3.081445469	-2.95939766	-2.898940645	-2.913284336	-2.88941029	-2.851089007	-2.839531469	-2.834755674	-2.801342913	-2.741123371	-2.775466937	-2.778585762	-2.672028376	-2.677367288	-2.736600669	-2.65678841	-2.649751982	-2.650528201	-2.583858969	-2.587875594	-2.543178652	-2.548674192	-2.533428928	-2.43985416	-2.45136494	-2.450016389	-2.336204878	-2.336864685	-2.281332265	-2.274496731	-2.221414672	-2.186552456
1955	-1.515871064	-2.529589509	-2.775466937	-2.948461609	-2.969805215	-3.095825632	-3.189767482	-3.235077015	-3.20481541	-3.279840697	-3.298432015	-3.367542708	-3.179798541	-3.178486472	-3.193820026	-3.306273051	-3.11463878	-3.010995384	-2.92628165	-2.915423722	-2.913996294	-2.785686103	-2.92885471	-2.783834098	-2.76853041	-2.793443956	-2.834755674	-2.836540448	-2.715569266	-2.78968148	-2.677367288	-2.656394492	-2.682772651	-2.694004117	-2.689306688	-2.605723473	-2.475733731	-2.511590311	-2.55642412	-2.529736553	-2.48598382	-2.413300198	-2.409046765	-2.364918564	-2.307593765	-2.317403709	-2.256725476	-2.206000199	-2.185819019
1956	-1.58552805	-2.594824454	-2.806875402	-2.987584625	-3.049635146	-3.148130399	-3.169411331	-3.18243463	-3.227678293	-3.171340103	-3.287350298	-3.346787486	-3.367542708	-3.235077015	-3.2069084	-3.164309429	-3.192464972	-3.044793462	-2.940815382	-3.015022874	-2.961379838	-2.980053318	-2.815592515	-2.980053318	-2.882728704	-2.750557039	-2.835647144	-2.731656086	-2.701802133	-2.656000931	-2.681936665	-2.707522406	-2.655018586	-2.657577319	-2.616005211	-2.647046088	-2.528268349	-2.521289244	-2.540155358	-2.490931955	-2.433562508	-2.41273815	-2.471854922	-2.324130045	-2.309449538	-2.284665316	-2.292429824	-2.203911571	-2.1329452
1957	-1.548843211	-2.405386491	-2.659357622	-2.871600731	-2.959793372	-3.174573882	-3.109578981	-3.095284455	-3.238072162	-3.248720896	-3.295849483	-3.255707017	-3.298432015	-3.279014256	-3.211124884	-3.123782159	-3.063989204	-3.153044675	-3.015472687	-2.869666232	-2.964170175	-2.882066165	-2.805208242	-2.821886748	-2.858550227	-2.819014419	-2.846490011	-2.741602196	-2.795608668	-2.751291264	-2.734239083	-2.765482716	-2.647624505	-2.640733835	-2.593630165	-2.620331966	-2.62948691	-2.500450374	-2.47820835	-2.535510453	-2.541211118	-2.465085896	-2.347560252	-2.367340287	-2.334888263	-2.295163394	-2.237096472	-2.20439802	-2.180916924
1958	-1.618073069	-2.513286224	-2.820448209	-3.059483515	-3.058488567	-3.226213555	-3.204119983	-3.428291168	-3.195179321	-3.397940009	-3.401209493	-3.389339837	-3.397940009	-3.372634143	-3.478861916	-3.233587153	-3.090979146	-3.26520017	-3.039529222	-3.124360063	-2.946537395	-3.087246696	-2.993962045	-2.952335805	-2.864867349	-2.827981191	-2.859806321	-2.873219423	-2.781989957	-2.842241114	-2.785421046	-2.716925025	-2.72399801	-2.658169943	-2.670805585	-2.681519275	-2.588548658	-2.542723814	-2.546375926	-2.448916135	-2.574955125	-2.474436942	-2.375511637	-2.41240127	-2.336770365	-2.292855812	-2.279509932	-2.27679069	-2.190777078
1959	-1.612485599	-2.584859648	-2.88941029	-3.068033885	-3.088309841	-3.168130226	-3.218244625	-3.318758763	-3.244125144	-3.308034897	-3.375717904	-3.359518563	-3.389339837	-3.43062609	-3.346787486	-3.168130226	-3.244887734	-3.175223538	-3.01188716	-2.953895213	-3.088842391	-2.887730232	-2.930701988	-2.879097182	-2.87095494	-2.877456476	-2.818442226	-2.888737486	-2.789413975	-2.699621935	-2.742561433	-2.754240644	-2.721932669	-2.7070797	-2.704872915	-2.643018599	-2.61672335	-2.601365675	-2.543178652	-2.494036482	-2.509479691	-2.504316932	-2.482540173	-2.38341947	-2.332266947	-2.37934352	-2.282828973	-2.277201603	-2.200452693
1960	-1.669241363	-2.693574972	-3.019996628	-3.106793247	-3.212539525	-3.162411562	-3.231361899	-3.297569464	-3.361510743	-3.415668776	-3.345823458	-3.326058001	-3.4225082	-3.457174573	-3.28567024	-3.106793247	-3.072629637	-3.19859629	-3.073143291	-2.942714356	-3.01278077	-2.968187729	-2.927015255	-2.945004138	-2.938924676	-2.856048884	-2.861381566	-2.873868593	-2.902048929	-2.803547458	-2.747875447	-2.714442691	-2.747875447	-2.747146969	-2.670398752	-2.637894681	-2.599116784	-2.579384229	-2.570409198	-2.543937776	-2.479778564	-2.520136887	-2.409827168	-2.42044504	-2.363010898	-2.347753659	-2.305394801	-2.212893907	-2.204328494
1961	-1.669464479	-2.71489297	-3.041436117	-3.090443971	-3.119758224	-3.228412519	-3.199970641	-3.27572413	-3.278189385	-3.407823243	-3.454692884	-3.459670525	-3.428291168	-3.444905551	-3.283996656	-3.254144805	-3.099086932	-2.993962045	-2.967381239	-2.970616222	-3.173925197	-2.964970718	-2.94195377	-2.953504836	-2.916855857	-2.903785415	-2.93330145	-2.824198367	-2.795337488	-2.92226882	-2.770318158	-2.756961951	-2.816160963	-2.697020063	-2.730020323	-2.688670048	-2.63921731	-2.57446578	-2.612610174	-2.531209738	-2.432268037	-2.428990328	-2.407490152	-2.409604053	-2.359419194	-2.296966695	-2.325598187	-2.247797847	-2.199145508
1962	-1.683170309	-2.802995272	-2.986741335	-3.2069084	-3.063486258	-3.161780778	-3.377785977	-3.400116928	-3.238072162	-3.40560745	-3.420216403	-3.335358024	-3.472370099	-3.452225295	-3.356547324	-3.266802735	-3.128427064	-3.04383157	-2.998699067	-3.088309841	-3.054531415	-2.966576245	-2.922995673	-2.963371105	-2.937794191	-2.83120798	-2.815308569	-2.904830649	-2.858550227	-2.817015033	-2.763966853	-2.807432547	-2.731422028	-2.70333481	-2.755970411	-2.653255945	-2.619246229	-2.574302787	-2.577902837	-2.488517711	-2.589897923	-2.42400438	-2.44648106	-2.39815721	-2.321481621	-2.292685366	-2.260902554	-2.230770418	-2.203633845
1963	-1.731375232	-2.799696817	-2.953895213	-3.136082623	-3.133122186	-3.152427341	-3.280668713	-3.290730039	-3.386158178	-3.446116973	-3.380906669	-3.444905551	-3.467245621	-3.396855627	-3.296708622	-3.408935393	-3.206209615	-3.048662481	-3.103473783	-3.127843727	-2.975925013	-2.909741947	-2.989276135	-2.98505965	-3.003488328	-2.901010361	-2.843450849	-2.93404702	-2.833273944	-2.8569852	-2.792634963	-2.818156412	-2.738261453	-2.673869043	-2.655018586	-2.68655463	-2.639595945	-2.553307534	-2.628562683	-2.500863005	-2.557363474	-2.512861625	-2.394479477	-2.361610592	-2.344189506	-2.303381541	-2.275396485	-2.209574083	-2.197499932
1964	-1.765811852	-2.834755674	-2.991825816	-3.104577454	-3.166215625	-3.162411562	-3.214670165	-3.320572103	-3.363512104	-3.454692884	-3.380906669	-3.469800302	-3.444905551	-3.424812155	-3.386158178	-3.231361899	-3.123782159	-3.121478204	-3.031517051	-2.890759031	-2.986741335	-2.884389488	-2.992252222	-2.982966661	-2.929962133	-2.903437562	-2.834458923	-2.899284913	-2.889073758	-2.869023308	-2.873868593	-2.92190585	-2.710188161	-2.744486287	-2.739690054	-2.643591673	-2.682354457	-2.695078838	-2.556580538	-2.531504975	-2.478731124	-2.524619407	-2.439376125	-2.375924269	-2.354283061	-2.297397159	-2.271402757	-2.288530218	-2.207468238
1965	-1.75296012	-2.889747083	-2.979224512	-3.181774106	-3.163043263	-3.197910742	-3.071604148	-3.171984936	-3.296708622	-3.30980392	-3.386158178	-3.42945706	-3.484126156	-3.35753548	-3.334419009	-3.226213555	-3.329754147	-3.149966742	-3.024568191	-3.12090412	-3.079876674	-2.988429556	-2.930331903	-2.929223537	-2.909389292	-2.946921557	-2.871277716	-2.93516778	-2.760200182	-2.91150953	-2.843450849	-2.751536282	-2.790753151	-2.762959209	-2.722620025	-2.711303739	-2.590743348	-2.51970554	-2.581367313	-2.550059011	-2.490931955	-2.443094731	-2.435926021	-2.411056357	-2.281830595	-2.290984583	-2.298604731	-2.237921913	-2.190238335
1966	-1.812648518	-2.89997427	-3.130181792	-3.119186408	-3.17327748	-3.153044675	-3.279840697	-3.347753659	-3.202732459	-3.391473966	-3.401209493	-3.436518915	-3.390405591	-3.37675071	-3.259637311	-3.26520017	-3.17327748	-3.039529222	-3.116906641	-3.029188389	-3.035269079	-3.022276395	-3.072629637	-2.953504836	-2.928117993	-3.003488328	-2.981715692	-2.898252926	-2.848017605	-2.90274269	-2.909389292	-2.743522794	-2.81276138	-2.777283529	-2.727462223	-2.644740094	-2.628747371	-2.601018933	-2.615825861	-2.591760035	-2.457797218	-2.473402291	-2.409827168	-2.398918272	-2.360314339	-2.320572103	-2.240407691	-2.245804612	-2.218388218
1967	-1.818385048	-2.888401475	-3.15864053	-3.170053304	-3.274905479	-3.283162277	-3.237321436	-3.20481541	-3.217527376	-3.337242168	-3.403402904	-3.373659633	-3.450996738	-3.364516253	-3.334419009	-3.257274869	-3.30980392	-3.066006836	-3.089375595	-3.086186148	-3.080921908	-3.022733788	-2.978397284	-3.017276612	-2.969400278	-2.904133547	-2.964170175	-2.942714356	-2.86106606	-2.914352712	-2.896538378	-2.88941029	-2.788345599	-2.805485658	-2.827397069	-2.743522794	-2.649170726	-2.610479534	-2.604673607	-2.597566654	-2.51684079	-2.491201035	-2.448184178	-2.386898483	-2.349789645	-2.255941834	-2.263444153	-2.247183569	-2.233661525
1968	-1.861634136	-2.733533105	-3.045275209	-3.220403509	-3.213248578	-3.273272791	-3.290730039	-3.258848401	-3.312471039	-3.402304814	-3.625251654	-3.4710833	-3.424812155	-3.494850022	-3.42945706	-3.195860568	-3.139063379	-3.092051478	-3.086186148	-3.110138279	-3.045275209	-3.088842391	-2.988429556	-3.034798299	-2.968187729	-2.995248844	-2.920456993	-2.949620244	-2.901010361	-2.837435593	-2.85823677	-2.793174124	-2.797511683	-2.777283529	-2.804377056	-2.680685696	-2.716472635	-2.617622697	-2.500038134	-2.516127546	-2.547600154	-2.510463371	-2.418164076	-2.375408541	-2.318035541	-2.283412422	-2.283746174	-2.244735109	-2.208519884
1969	-1.851304821	-2.993962045	-3.126098402	-3.105683937	-3.133122186	-3.166215625	-3.174573882	-3.169411331	-3.27572413	-3.434152181	-3.688246139	-3.468521083	-3.400116928	-3.565431096	-3.450996738	-3.288192771	-3.251037139	-3.106793247	-2.985899678	-3.057495894	-3.052566278	-3.078833949	-2.973058372	-3.024108864	-3.044793462	-2.971428747	-2.878768545	-2.86998805	-2.805485658	-2.836242476	-2.803547458	-2.84924356	-2.756961951	-2.711303739	-2.730253627	-2.70092874	-2.600499339	-2.597910649	-2.584692708	-2.569924944	-2.528708289	-2.470313046	-2.358426747	-2.36552273	-2.297311032	-2.269621531	-2.28058584	-2.212539525	-2.201211286
1970	-1.865058289	-3	-3.123782159	-3.199282922	-3.222573178	-3.2644011	-3.177831921	-3.266000713	-3.384049948	-3.473660723	-3.53313238	-3.382999659	-3.501689446	-3.468521083	-3.395773947	-3.200659451	-3.134896025	-3.121478204	-3.028724151	-2.945004138	-3.122053048	-2.982966661	-2.951558196	-2.956637722	-2.949620244	-3.001304842	-2.939679971	-2.944239535	-2.975514332	-2.893469146	-2.877456476	-2.863596552	-2.756961951	-2.716925025	-2.824488187	-2.706637445	-2.614393726	-2.619426997	-2.594141601	-2.504872119	-2.580870692	-2.48704892	-2.411168274	-2.416121402	-2.367643954	-2.28810845	-2.296708622	-2.266802735	-2.231583912
1971	-1.894115291	-2.948461609	-3.305394801	-3.336299075	-3.217527376	-3.333482019	-3.35753548	-3.241088108	-3.189095719	-3.382999659	-3.356547324	-3.591760035	-3.424812155	-3.295849483	-3.335358024	-3.162411562	-3.173925197	-3.048662481	-3.010105436	-3.029188389	-3.014573526	-3.007446482	-2.979224512	-2.944621669	-3.040958608	-2.956637722	-2.881735274	-2.888401475	-2.923723745	-2.935916564	-2.776504059	-2.881404635	-2.81389162	-2.76421913	-2.815592515	-2.694433686	-2.663540266	-2.655411257	-2.582030358	-2.478338985	-2.482276405	-2.415216621	-2.423428316	-2.386792648	-2.312738654	-2.268733651	-2.263683192	-2.195111255	-2.181774106
1972	-1.926354954	-3.13076828	-3.227678293	-3.235077015	-3.131355562	-3.330683119	-3.252588192	-3.254144805	-3.407823243	-3.308034897	-3.369572125	-3.441291429	-3.55129368	-3.424812155	-3.306273051	-3.242603971	-3.056011125	-3.023650021	-2.931443105	-2.956244873	-3.07109231	-2.955852379	-2.939679971	-2.907279355	-2.956244873	-2.949233689	-2.934420285	-2.977571629	-2.929592678	-2.802719442	-2.989700043	-2.813608784	-2.803823815	-2.788345599	-2.694863681	-2.708409174	-2.640733835	-2.663540266	-2.544546031	-2.56035157	-2.442011852	-2.468393368	-2.412513535	-2.430275051	-2.34920696	-2.327163546	-2.319120826	-2.297224922	-2.215168822
1973	-1.974571239	-3.03574037	-3.32330639	-3.279840697	-3.283996656	-3.204119983	-3.240332155	-3.26520017	-3.446116973	-3.408935393	-3.632644079	-3.412289035	-3.508638306	-3.240332155	-3.331614083	-3.274905479	-3.173925197	-3.026872146	-2.960982678	-2.997833938	-3.055024092	-2.879097182	-2.934793872	-2.987584625	-2.868702203	-2.963371105	-2.93930216	-2.998266287	-2.86774031	-2.898596649	-2.909036923	-2.904481958	-2.87484417	-2.857923539	-2.721475035	-2.753747688	-2.709297757	-2.687611051	-2.653060537	-2.562090964	-2.534022632	-2.484523559	-2.490259984	-2.479123618	-2.395665927	-2.322028247	-2.281332265	-2.250572901	-2.242148656
1974	-1.938509823	-3.14327111	-3.164309429	-3.282329497	-3.243363892	-3.284832642	-3.536107011	-3.320572103	-3.436518915	-3.447331784	-3.524328812	-3.634512015	-3.370590401	-3.473660723	-3.388276692	-3.234331445	-3.148741651	-3.004803708	-3.003926346	-2.950394387	-3.01278077	-2.955852379	-2.978810701	-3.001740662	-3.008330993	-2.942714356	-2.956637722	-2.945386945	-2.89997427	-2.883392256	-2.84103474	-2.910801633	-2.838332588	-2.785156152	-2.735418271	-2.729787145	-2.730020323	-2.693574972	-2.687822644	-2.593630165	-2.589560214	-2.490797478	-2.428291168	-2.419531216	-2.344477404	-2.307858391	-2.233735909	-2.286761538	-2.210983673
1975	-2.007579044	-3.034328029	-3.187755303	-3.36251027	-3.175874166	-3.402304814	-3.449771647	-3.257274869	-3.467245621	-3.507239611	-3.673664139	-3.543633967	-3.397940009	-3.490797478	-3.411168274	-3.239577517	-3.11577123	-3.051098239	-3.008330993	-2.9476909	-3.008773924	-2.8467951	-3.057991947	-2.931443105	-2.855114582	-2.997833938	-3.004803708	-2.935542011	-2.890759031	-2.868060705	-2.841939206	-2.831797253	-2.963371105	-2.83386603	-2.825649403	-2.742801574	-2.696587929	-2.729554092	-2.625618302	-2.589222767	-2.535063571	-2.53165267	-2.513144645	-2.480172006	-2.331241458	-2.367643954	-2.320662969	-2.271971046	-2.301725423
1976	-1.997790727	-3.160521953	-3.411168274	-3.263603498	-3.600326279	-3.557520231	-3.457174573	-3.431798276	-3.49757288	-3.522878745	-3.721246399	-3.555955204	-3.607303047	-3.567030709	-3.473660723	-3.396855627	-3.248720896	-3.046723663	-3.001304842	-3.021819483	-3.009217308	-3.015472687	-2.946537395	-2.999565923	-2.932557157	-2.943095149	-2.869023308	-2.889747083	-2.891434976	-2.87484417	-2.919734373	-2.844967771	-2.868381336	-2.915781313	-2.804931004	-2.657577319	-2.693360559	-2.763462739	-2.64320954	-2.676541633	-2.599980365	-2.499763525	-2.565111879	-2.451487744	-2.422738046	-2.36261035	-2.301638434	-2.240181123	-2.272865576
1977	-2.045130629	-3.1837587	-3.403402904	-3.158015195	-3.338187314	-3.585026652	-3.485452247	-3.441291429	-3.449771647	-3.537602002	-3.661543506	-3.638272164	-3.764471553	-3.681936665	-3.473660723	-3.344861565	-3.368556231	-3.187755303	-3.097997109	-3.057991947	-3.091514981	-3.113509275	-2.954285941	-3.118045029	-3.074687909	-2.956244873	-2.932929144	-2.989700043	-2.907279355	-2.888401475	-2.84284556	-2.907981529	-2.895171596	-2.802168307	-2.823619308	-2.769040444	-2.656394492	-2.681519275	-2.711750774	-2.668370282	-2.629671992	-2.57024772	-2.550059011	-2.450628848	-2.409827168	-2.359220523	-2.331427731	-2.34170235	-2.25111456
1978	-2.120330794	-3.171340103	-3.35261703	-3.49757288	-3.514278574	-3.534617149	-3.431798276	-3.643974143	-3.341035157	-3.684029655	-3.460923901	-3.661543506	-3.638272164	-3.517126416	-3.455931956	-3.442492798	-3.397940009	-3.126679398	-3.125518182	-2.999132278	-3.14691047	-3.013228266	-3.109020403	-3.156144577	-2.998266287	-3.056011125	-3.077793723	-2.974694135	-2.923723745	-2.934793872	-2.91649738	-2.895854449	-2.835944708	-2.885722703	-2.885055584	-2.782779344	-2.761452112	-2.760200182	-2.680269506	-2.638461029	-2.553462833	-2.626904013	-2.549289122	-2.551602897	-2.441051554	-2.47469599	-2.358327627	-2.280006174	-2.297138829
1979	-2.11650891	-3.247951552	-3.415668776	-3.559090918	-3.49757288	-3.468521083	-3.390405591	-3.659555885	-3.675717545	-3.571865206	-3.528708289	-3.460923901	-3.688246139	-3.663540266	-3.536107011	-3.354577731	-3.308918508	-3.14691047	-3.084072788	-3.045757491	-3.090443971	-3.133712661	-3.003050752	-3.066006836	-3.068542129	-3.053056729	-2.950007143	-3.01188716	-2.924088239	-2.887730232	-3.015022874	-2.983802646	-2.898596649	-2.798876103	-2.793443956	-2.868702203	-2.73095429	-2.644740094	-2.727462223	-2.716698771	-2.645123577	-2.602581458	-2.490797478	-2.51970554	-2.490663042	-2.404063094	-2.414877814	-2.377578726	-2.303818413
1980	-2.11844417	-3.234331445	-3.48148606	-3.512861625	-3.559090918	-3.595166283	-3.59345982	-3.548213564	-3.732828272	-3.709965389	-3.627087997	-3.598599459	-3.744727495	-3.752026734	-3.590066877	-3.387216143	-3.20481541	-3.234331445	-3.160521953	-3.163043263	-3.110138279	-2.990974258	-3.130181792	-3.053547735	-3.010105436	-2.980468315	-3.021819483	-3.015022874	-2.969400278	-2.931814138	-3.001740662	-2.90868484	-2.835647144	-2.871923987	-2.817870786	-2.826231177	-2.754240644	-2.7490923	-2.714667772	-2.689731633	-2.664742744	-2.60502328	-2.584025589	-2.566550206	-2.469032318	-2.427128398	-2.491470281	-2.383629528	-2.401100113
1981	-2.184355851	-3.186419011	-3.573488739	-3.525783736	-3.772113295	-3.536107011	-3.68613278	-3.625251654	-3.373659633	-3.519993057	-3.643974143	-3.548213564	-3.600326279	-3.628932138	-3.543633967	-3.324221658	-3.346787486	-3.272458743	-3.122628654	-3.15739076	-3.234331445	-3.180456064	-3.19859629	-3.11407366	-3.034328029	-3.021363052	-3.01278077	-3.005243055	-2.968187729	-2.945386945	-2.945386945	-2.936291441	-2.857297754	-2.806875402	-2.76674999	-2.8569852	-2.817300097	-2.738737131	-2.723308471	-2.764976841	-2.685500772	-2.631899148	-2.535063571	-2.588548658	-2.559563234	-2.413075292	-2.430041182	-2.364114315	-2.346787486
1982	-2.217814134	-3.218244625	-3.625251654	-3.628932138	-3.692503962	-3.612610174	-3.562249437	-3.688246139	-3.869666232	-3.640164518	-3.735182177	-3.71219827	-3.725842151	-3.716698771	-3.397940009	-3.450996738	-3.214670165	-3.372634143	-3.231361899	-3.176525771	-3.209011525	-3.169411331	-3.13076828	-3.107348966	-3.092588639	-3.035269079	-3.016373713	-3.049148541	-3.034328029	-2.964170175	-2.885055584	-2.960189446	-2.950394387	-2.929592678	-2.813608784	-2.871600731	-2.8569852	-2.817300097	-2.699404516	-2.672845488	-2.744245213	-2.692290077	-2.5551748	-2.501138311	-2.476383581	-2.484391051	-2.405828521	-2.377578726	-2.40099076
1983	-2.211407444	-3.266802735	-3.402304814	-3.459670525	-3.602059991	-3.603800653	-3.612610174	-3.614393726	-3.688246139	-3.694648631	-3.756961951	-4	-3.838631998	-3.764471553	-3.716698771	-3.444905551	-3.202732459	-3.135488919	-3.153044675	-3.120330794	-3.098541679	-3.209011525	-3.084600165	-3.139063379	-3.086186148	-3.079876674	-2.958607315	-3.118615343	-3.014573526	-2.955068454	-2.984640245	-2.866141875	-2.965772739	-2.884722409	-2.883392256	-2.859806321	-2.808548986	-2.784891419	-2.739451627	-2.657182685	-2.695078838	-2.626720107	-2.569280112	-2.54408976	-2.55315229	-2.477425367	-2.409604053	-2.42078822	-2.435570673
1984	-2.192532624	-3.408935393	-3.63638802	-3.478861916	-3.548213564	-3.576754126	-3.663540266	-3.614393726	-3.588380294	-3.847711656	-3.732828272	-3.677780705	-3.931814138	-3.752026734	-3.575118363	-3.530177984	-3.226945307	-3.296708622	-3.14327111	-3.098541679	-3.134896025	-3.1123827	-3.088309841	-3.098541679	-3.066512712	-3.147520006	-3.066512712	-2.996108834	-2.90868484	-3.050609993	-2.91829273	-2.877129077	-2.986320303	-2.899284913	-2.925183559	-2.862013267	-2.836242476	-2.76700389	-2.796423225	-2.746177561	-2.662940274	-2.640164518	-2.614215041	-2.53521248	-2.543026986	-2.501276029	-2.45432185	-2.431329022	-2.358724243
1985	-2.208730519	-3.42136079	-3.647817482	-3.63638802	-3.571865206	-3.600326279	-3.661543506	-3.730487056	-3.671620397	-3.518557371	-3.524328812	-3.598599459	-3.642065153	-3.663540266	-3.752026734	-3.390405591	-3.400116928	-3.247183569	-3.140261434	-3.102922997	-3.176525771	-3.248720896	-3.056505484	-3.116338565	-3.070581074	-3.15490196	-3.032920266	-3.101274818	-3.061480275	-2.97510404	-2.92885471	-2.970616222	-3.001304842	-2.85886391	-2.903437562	-2.912928794	-2.791021483	-2.771856392	-2.747389659	-2.714667772	-2.63432486	-2.574791949	-2.63601217	-2.579549141	-2.534022632	-2.510322708	-2.454445493	-2.389552779	-2.416801226
1986	-2.241390857	-3.443697499	-3.777283529	-3.649751982	-3.583359493	-3.655607726	-4.026872146	-3.76700389	-3.8569852	-3.739928612	-3.705533774	-4.026872146	-3.659555885	-3.716698771	-3.632644079	-3.412289035	-3.35753548	-3.131943638	-3.151810883	-3.164309429	-3.149353765	-3.149966742	-3.055024092	-3.024108864	-2.981299501	-3.056505484	-3.003926346	-3.026410377	-3.022276395	-2.969805215	-2.960189446	-2.943095149	-2.884056823	-2.937042166	-2.791827473	-2.819874125	-2.807432547	-2.770318158	-2.720561212	-2.681936665	-2.629116983	-2.625068446	-2.566230166	-2.536107011	-2.541966808	-2.501965276	-2.445874418	-2.417368561	-2.283579266
1987	-2.210913085	-3.136082623	-3.55129368	-3.739928612	-3.679853714	-3.815308569	-3.723538196	-3.804100348	-3.508638306	-3.809668302	-3.777283529	-4.040958608	-4.102372909	-3.57024772	-3.435333936	-3.416801226	-3.201349355	-3.299296283	-3.089909454	-3.087246696	-3.091514981	-3.093126465	-3.201349355	-3.123782159	-3.068033885	-3.027334408	-3.018634491	-3.046240308	-2.957424488	-2.950007143	-2.916139199	-2.955068454	-2.893129456	-2.875495775	-2.744004273	-2.832387327	-2.729554092	-2.714667772	-2.703993331	-2.65678841	-2.614572485	-2.655214877	-2.602755419	-2.567672208	-2.519274621	-2.523603173	-2.459045191	-2.467245621	-2.386263859
1988	-2.208941256	-3.396855627	-3.675717545	-3.659555885	-3.616184634	-3.747146969	-3.860120914	-3.688246139	-3.764471553	-3.605548319	-3.769551079	-3.614393726	-3.565431096	-3.850780887	-3.732828272	-3.581698709	-3.165579296	-3.273272791	-3.063989204	-3.036684489	-3.005682847	-2.992252222	-3.11463878	-3.131943638	-3.073143291	-3.054039296	-3.032920266	-3.056011125	-2.924453039	-3.038578906	-2.965371543	-2.885055584	-2.964970718	-2.764976841	-2.85917782	-2.806875402	-2.702458332	-2.73754891	-2.657972312	-2.637706062	-2.6181632	-2.593971055	-2.57921938	-2.527243551	-2.490259984	-2.517984424	-2.41240127	-2.380906669	-2.33847126
1989	-2.219754716	-3.186419011	-3.522878745	-3.643974143	-3.661543506	-3.643974143	-3.982966661	-3.638272164	-3.761953897	-3.958607315	-3.769551079	-4.031517051	-3.91721463	-3.616184634	-3.460923901	-3.327902142	-3.123782159	-3.197910742	-3.013228266	-3.055024092	-3.087777943	-3.023650021	-3.08249449	-3.01188716	-3.09420412	-3.072629637	-3.005243055	-3.086186148	-2.884722409	-3.009661145	-2.96297212	-2.866780543	-2.825940192	-2.797511683	-2.856360765	-2.796967113	-2.770830297	-2.762205007	-2.693574972	-2.690582774	-2.639028116	-2.566390157	-2.57642648	-2.551757587	-2.460798401	-2.472498989	-2.430158101	-2.416461181	-2.362210171
1990	-2.247490599	-3.254144805	-3.612610174	-3.575118363	-4.013228266	-3.661543506	-3.866461092	-3.681936665	-3.585026652	-3.657577319	-3.659555885	-3.906578315	-3.769551079	-3.643974143	-3.643974143	-3.356547324	-3.111820506	-3.200659451	-3.00656377	-2.991399828	-2.92226882	-3.021819483	-2.869666232	-2.986320303	-3.064492734	-3.087777943	-3.054039296	-3.024108864	-3.080398976	-2.937418016	-2.940058112	-2.980468315	-2.85917782	-2.804931004	-2.801342913	-2.798056937	-2.787279846	-2.771086594	-2.689094371	-2.64244628	-2.551912333	-2.579384229	-2.606951534	-2.538951908	-2.484391051	-2.452225295	-2.455435903	-2.347850395	-2.405717971
1991	-2.236272596	-3.333482019	-3.623423043	-3.511449283	-3.826813732	-3.793174124	-3.663540266	-3.744727495	-3.872895202	-3.640164518	-3.903089987	-4.026872146	-3.696803943	-3.966576245	-3.519993057	-3.478861916	-3.442492798	-3.195860568	-3.144480844	-2.951946827	-3.051587034	-2.958607315	-3.089375595	-3.019088062	-3.01188716	-3.045757491	-2.977159389	-3.00656377	-3.07007044	-3.023650021	-2.991825816	-2.912928794	-2.860750782	-2.820735536	-2.781727146	-2.775466937	-2.677160727	-2.692932049	-2.624336386	-2.671620397	-2.615467385	-2.599116784	-2.575445023	-2.534617149	-2.53165267	-2.474825572	-2.393833685	-2.472370099	-2.366329594
1992	-2.286677495	-3.417936637	-3.966576245	-3.899629455	-3.838631998	-3.739928612	-3.752026734	-3.605548319	-3.59345982	-3.924453039	-3.777283529	-3.850780887	-3.603800653	-3.665546249	-3.732828272	-3.565431096	-3.209011525	-3.274088368	-3.104025268	-3.124360063	-3.071604148	-3.149353765	-3.042392713	-2.986320303	-3.081445469	-3.025949097	-3.119186408	-3.070581074	-2.990974258	-2.998266287	-2.974284616	-2.971428747	-2.886725308	-2.84924356	-2.909389292	-2.785686103	-2.721703792	-2.715343717	-2.750068243	-2.635824367	-2.615825861	-2.630784143	-2.596707855	-2.540004744	-2.491335637	-2.489589052	-2.430041182	-2.353596274	-2.399462706
1993	-2.366632555	-3.37161107	-3.562249437	-3.735182177	-3.847711656	-3.946921557	-3.669586227	-3.681936665	-3.732828272	-3.869666232	-3.987162775	-3.91721463	-3.903089987	-3.694648631	-3.609064893	-3.609064893	-3.459670525	-3.278189385	-3.19314197	-3.153044675	-3.156767222	-3.248720896	-3.202732459	-3.143875556	-3.019996628	-3.075720714	-3.014573526	-2.970616222	-3.008330993	-2.975514332	-2.966576245	-2.901356274	-3.041436117	-2.953504836	-2.853871964	-2.829738285	-2.851089007	-2.830913643	-2.747389659	-2.693146251	-2.68131073	-2.615467385	-2.571703186	-2.559720787	-2.561615893	-2.532984182	-2.462306806	-2.44721015	-2.378408324
1994	-2.325230686	-3.458420756	-3.588380294	-3.974694135	-3.735182177	-3.899629455	-3.795880017	-3.829738285	-3.795880017	-4.113509275	-3.826813732	-3.716698771	-4.040958608	-3.661543506	-3.632644079	-3.450996738	-3.351639989	-3.360513511	-3.090443971	-3.11577123	-3.005682847	-3.060480747	-3.108462542	-3.131355562	-3.144480844	-3.007446482	-3.129011186	-3.008773924	-3.036212173	-3.045275209	-3.064492734	-3.059483515	-2.954285941	-3.011441043	-2.980053318	-2.866461092	-2.796423225	-2.789146635	-2.775725986	-2.685079944	-2.70619564	-2.639595945	-2.537003388	-2.616184634	-2.527097348	-2.490931955	-2.48624985	-2.491874464	-2.428407617
1995	-2.413637777	-3.393618635	-3.742321425	-3.540607512	-3.913640169	-3.815308569	-3.804100348	-3.795880017	-3.882728704	-3.841637508	-3.860120914	-3.747146969	-3.987162775	-3.739928612	-3.603800653	-3.42945706	-3.308918508	-3.434152181	-3.08249449	-3.220403509	-3.081445469	-3.197226275	-3.168130226	-3.224025669	-3.192464972	-3.109020403	-3.189767482	-3.153662888	-3.066512712	-2.960189446	-3.008330993	-2.959793372	-3.016373713	-3.025949097	-2.88941029	-2.857297754	-2.849550591	-2.799696817	-2.731422028	-2.726767166	-2.714442691	-2.637140697	-2.616184634	-2.588548658	-2.539703673	-2.503623946	-2.475603878	-2.430977414	-2.436044535
1996	-2.409381052	-3.663540266	-3.508638306	-3.821023053	-3.866461092	-3.614393726	-3.970616222	-3.764471553	-3.950781977	-3.785156152	-3.756961951	-3.812479279	-3.747146969	-3.655607726	-3.590066877	-3.507239611	-3.448550002	-3.382999659	-3.344861565	-3.179142011	-3.140861703	-3.133712661	-3.164309429	-3.069560405	-3.137868621	-3.078833949	-3.164309429	-3.07007044	-3.089909454	-3.002613616	-3.005243055	-2.953114809	-2.997402019	-3.004803708	-2.919373513	-2.940815382	-2.848936747	-2.795337488	-2.735654493	-2.696803943	-2.662141571	-2.629671992	-2.634137785	-2.591929714	-2.527975302	-2.518987579	-2.446966984	-2.456304368	-2.450506287
1997	-2.413525221	-3.53313238	-3.4867824	-3.663540266	-3.866461092	-3.707743929	-3.563837353	-3.640164518	-3.806875402	-3.795880017	-3.93930216	-4.022276395	-3.970616222	-3.548213564	-3.628932138	-3.590066877	-3.447331784	-3.448550002	-3.240332155	-3.170696227	-3.220403509	-3.058985756	-3.11577123	-3.214670165	-3.107348966	-3.137868621	-3.142064735	-3.113509275	-3.117475462	-2.994819487	-3.023650021	-2.984640245	-3.014124643	-3.017728767	-3.046240308	-2.876475019	-2.815592515	-2.832978204	-2.787812396	-2.767512134	-2.64435695	-2.656591406	-2.639595945	-2.593289541	-2.539102157	-2.489991487	-2.490931955	-2.479909672	-2.437707136
1998	-2.386581055	-3.457174573	-3.790484985	-3.906578315	-3.906578315	-4.124938737	-4.22184875	-3.974694135	-3.818156412	-3.962573502	-3.844663963	-4.008773924	-3.924453039	-3.735182177	-3.623423043	-3.542118103	-3.542118103	-3.412289035	-3.242603971	-3.073657553	-3.133122186	-3.199282922	-3.179142011	-3.111820506	-3.259637311	-3.313363731	-3.14327111	-3.142064735	-3.030118356	-3.113509275	-3.101274818	-2.996539468	-3.042392713	-2.913284336	-2.943857738	-2.963371105	-2.865822892	-2.875495775	-2.813608784	-2.712422191	-2.707743929	-2.663940722	-2.660747366	-2.605723473	-2.574628834	-2.530767257	-2.465719995	-2.458046526	-2.405055263
1999	-2.438540829	-3.504455662	-3.73754891	-4.013228266	-3.580044252	-3.730487056	-3.707743929	-3.567030709	-3.91721463	-3.913640169	-3.661543506	-4.017728767	-4.13667714	-3.543633967	-3.913640169	-3.457174573	-3.4710833	-3.390405591	-3.111259039	-3.177178355	-3.175223538	-3.115204636	-3.141462802	-3.030118356	-3.301899454	-3.097453221	-3.187086643	-3.087246696	-3.040005162	-3.076238039	-3.027797162	-2.960585881	-2.984640245	-3.05207638	-2.952725133	-2.896538378	-2.898252926	-2.845271793	-2.879097182	-2.822752164	-2.71489297	-2.666754301	-2.742801574	-2.554863031	-2.586532587	-2.525346747	-2.485717952	-2.450506287	-2.430743167
2000	-2.431446288	-3.503070352	-3.761953897	-3.876148359	-4.091514981	-3.8569852	-4.031517051	-3.978810701	-4.22184875	-3.821023053	-3.974694135	-4.026872146	-3.756961951	-3.886056648	-3.623423043	-3.408935393	-3.527243551	-3.53313238	-3.11407366	-3.077274542	-3.066512712	-3.089375595	-3.03574037	-3.106238238	-3.210419288	-3.099632871	-3.135488919	-3.075720714	-3.070581074	-3.071604148	-3.060480747	-3.034328029	-3.003488328	-2.891773344	-2.986741335	-2.92226882	-2.907279355	-2.871600731	-2.786747948	-2.790484985	-2.715118285	-2.715794932	-2.646660905	-2.632830511	-2.550984684	-2.564952359	-2.530619864	-2.473014931	-2.431915669
2001	-2.491874464	-3.677780705	-3.8569852	-3.8569852	-3.876148359	-3.790484985	-3.906578315	-3.906578315	-3.744727495	-3.978810701	-4.040958608	-4.119186408	-3.806875402	-3.954677021	-4.008773924	-3.739928612	-3.537602002	-3.249491605	-3.221125528	-3.15864053	-3.106238238	-2.974694135	-3.234331445	-3.258060922	-3.160521953	-3.000869459	-3.100179498	-3.13076828	-3.063486258	-3.13430394	-3.063989204	-3.060480747	-2.988429556	-3.009661145	-2.984221244	-2.98088371	-2.878112015	-2.909389292	-2.806875402	-2.856360765	-2.776244546	-2.698535927	-2.67592342	-2.621238825	-2.584525832	-2.537602002	-2.515415471	-2.488651485	-2.457548053
2002	-2.514988785	-3.847711656	-3.756961951	-3.645891561	-3.982966661	-4.004364805	-3.749579998	-3.8569852	-3.8569852	-4.045757491	-3.920818754	-4.045757491	-4.119186408	-3.962573502	-3.759450752	-3.790484985	-3.596879479	-3.3400838	-3.11407366	-3.190440285	-3.183096161	-3.132532512	-3.051098239	-3.133122186	-3.14327111	-3.129011186	-3.190440285	-3.316952962	-3.162411562	-3.086186148	-3.051098239	-2.983802646	-3.041914151	-3.007888512	-2.980053318	-2.935542011	-2.862962545	-2.884722409	-2.882397308	-2.830913643	-2.809668302	-2.734946211	-2.670602121	-2.672641066	-2.6181632	-2.581367313	-2.545307551	-2.523458191	-2.487582451
2003	-2.505567101	-3.742321425	-3.607303047	-3.679853714	-3.681936665	-3.806875402	-4.080921908	-3.946921557	-4.207608311	-4.207608311	-3.709965389	-3.920818754	-3.978810701	-3.866461092	-3.663540266	-3.68613278	-3.374687549	-3.42136079	-3.249491605	-3.261219442	-3.170696227	-3.073143291	-3.142667504	-3.19859629	-3.139063379	-3.203425667	-3.096367484	-3.143875556	-3.196542884	-3.056505484	-3.161150909	-3.093664958	-3.139063379	-3.080921908	-3.052566278	-2.994819487	-2.975925013	-2.925183559	-2.830619505	-2.963371105	-2.785156152	-2.763714723	-2.687399561	-2.706416487	-2.650722473	-2.5551748	-2.564952359	-2.509479691	-2.450506287
2004	-2.475603878	-3.399027104	-3.744727495	-3.910094889	-3.8569852	-3.806875402	-3.91721463	-4.004364805	-3.88941029	-4.036212173	-4.508638306	-4.013228266	-3.744727495	-3.844663963	-3.974694135	-3.809668302	-3.438898616	-3.358525889	-3.15864053	-3.215382707	-3.181114585	-3.031050319	-3.106238238	-3.125518182	-3.194499142	-3.163675884	-3.209714836	-3.093126465	-3.212539525	-3.069560405	-3.100179498	-3.110698297	-3.140861703	-3.201349355	-3.013676223	-2.956244873	-2.93930216	-2.953895213	-2.829738285	-2.779107751	-2.819587367	-2.772884917	-2.70158362	-2.662341109	-2.584525832	-2.57888987	-2.51970554	-2.471854922	-2.502932064
2005	-2.518700727	-3.468521083	-3.709965389	-3.515700161	-3.498940738	-3.458420756	-4.161150909	-3.617982957	-3.63638802	-3.677780705	-3.772113295	-4.070581074	-3.978810701	-3.764471553	-3.522878745	-3.643974143	-3.554395797	-3.370590401	-3.299296283	-3.246416941	-3.254925208	-3.202040356	-3.279014256	-3.12090412	-3.211124884	-3.246416941	-3.262012674	-3.206209615	-3.106793247	-3.258848401	-3.095284455	-3.034328029	-2.979224512	-3.069560405	-3.099632871	-2.875495775	-2.931443105	-2.879097182	-2.873543887	-2.821598658	-2.785686103	-2.754981129	-2.727694156	-2.676129393	-2.593289541	-2.54090921	-2.563042669	-2.509339347	-2.435570673
2006	-2.543026986	-3.721246399	-4.060480747	-3.798602876	-4.26760624	-3.853871964	-3.8569852	-4.065501549	-4.065501549	-3.93930216	-3.88941029	-3.812479279	-4.337242168	-3.982966661	-3.679853714	-3.425968732	-3.441291429	-3.468521083	-3.099086932	-3.168130226	-3.223298816	-3.155522824	-3.19314197	-3.045275209	-3.154281982	-3.247183569	-3.145086978	-3.153044675	-3.202732459	-3.237321436	-3.111820506	-3.088309841	-3.016824928	-3.197910742	-3.023191663	-2.94195377	-3.011441043	-2.926648298	-2.92190585	-2.905878404	-2.862962545	-2.804100348	-2.788612447	-2.692717953	-2.654626269	-2.5551748	-2.596707855	-2.510744832	-2.505567101
2007	-2.563042669	-3.490797478	-3.809668302	-3.681936665	-3.974694135	-4.050609993	-4.27572413	-3.806875402	-3.91721463	-4.161150909	-4.48148606	-3.88941029	-3.735182177	-3.970616222	-3.785156152	-3.679853714	-3.427128398	-3.391473966	-3.163675884	-3.179798541	-3.201349355	-3.064492734	-3.18243463	-3.144480844	-3.096367484	-3.105130343	-3.119186408	-3.023650021	-3.132532512	-3.232102384	-3.131355562	-3.088842391	-3.085656843	-3.037157319	-2.971428747	-3.047207557	-2.937042166	-2.954285941	-2.871923987	-2.812479279	-2.795337488	-2.770574152	-2.763714723	-2.759950228	-2.638461029	-2.666149855	-2.630227711	-2.512861625	-2.457921854
2008	-2.579549141	-3.730487056	-3.730487056	-3.809668302	-3.721246399	-4.055517328	-3.844663963	-4.060480747	-4.283996656	-3.68613278	-3.987162775	-4.008773924	-3.950781977	-3.913640169	-4.113509275	-3.714442691	-3.447331784	-3.307153081	-3.255707017	-3.308034897	-3.11463878	-3.142064735	-3.164309429	-3.233587153	-3.190440285	-3.13667714	-3.199970641	-3.209011525	-3.123782159	-3.153662888	-3.109020403	-3.083546051	-3.018181393	-3.143875556	-3.067019178	-2.998266287	-3.032920266	-2.887394998	-2.863279433	-2.827981191	-2.826813732	-2.716472635	-2.735890844	-2.734946211	-2.668572703	-2.689519109	-2.619426997	-2.581036169	-2.510322708
2009	-2.565111879	-3.821023053	-3.995678626	-3.995678626	-4.070581074	-3.920818754	-4.769551079	-4.050609993	-4.283996656	-4.161150909	-3.987162775	-4.070581074	-4.30980392	-3.795880017	-3.774690718	-3.537602002	-3.625251654	-3.337242168	-3.214670165	-3.233587153	-3.246416941	-3.238824187	-3.185752404	-3.040481623	-3.248720896	-3.14327111	-3.15739076	-3.234331445	-3.125518182	-3.069560405	-3.103473783	-2.994819487	-3.07007044	-3.00656377	-3.018181393	-3.089375595	-2.931443105	-2.887060024	-3.061980903	-2.845271793	-2.803547458	-2.776244546	-2.786747948	-2.744004273	-2.715118285	-2.610125442	-2.583359493	-2.591420875	-2.494850022
2010	-2.640923774	-3.701146924	-3.823908741	-3.872895202	-3.821023053	-3.815308569	-3.987162775	-4.283996656	-4.050609993	-3.913640169	-4.468521083	-4.468521083	-3.924453039	-4.187086643	-3.841637508	-3.70333481	-3.640164518	-3.575118363	-3.28567024	-3.32330639	-3.19314197	-3.117475462	-3.15739076	-3.061480275	-3.08249449	-3.084072788	-3.183096161	-2.999565923	-3.106793247	-3.193820026	-3.049635146	-3.250263684	-2.996108834	-3.094743951	-3.086186148	-3.137272472	-3.026410377	-2.958607315	-2.93404702	-2.940436582	-2.836838625	-2.923723745	-2.765989182	-2.735418271	-2.747389659	-2.650916831	-2.656197667	-2.568153954	-2.588548658
2011	-2.630598586	-3.485452247	-4.004364805	-3.876148359	-4.075720714	-4.173925197	-4.167491087	-3.920818754	-3.913640169	-3.974694135	-3.8569852	-4.769551079	-3.987162775	-3.769551079	-4.091514981	-3.651695137	-3.863279433	-3.457174573	-3.197910742	-3.353596274	-3.177178355	-3.14691047	-3.372634143	-3.212539525	-3.204119983	-3.175874166	-3.145693958	-3.205511953	-3.220403509	-3.03574037	-3.097453221	-3.074172425	-3.240332155	-3.11463878	-3.030584088	-3.036212173	-3.034798299	-2.998699067	-2.940436582	-2.993106292	-2.860120914	-2.832682665	-2.968995719	-2.80631897	-2.779630368	-2.73754891	-2.588043762	-2.621238825	-2.628562683
2012	-2.625434939	-3.484126156	-4.008773924	-3.782516056	-4.180456064	-3.935542011	-4.48148606	-3.924453039	-3.924453039	-3.91721463	-4.15490196	-3.860120914	-4.070581074	-3.866461092	-4.292429824	-3.675717545	-3.623423043	-3.643974143	-3.315154638	-3.189767482	-3.253365801	-3.241088108	-3.123782159	-3.305394801	-3.185752404	-3.208309351	-3.133712661	-3.216096421	-3.127843727	-3.124360063	-3.211124884	-3.092051478	-3.068542129	-3.200659451	-3.108462542	-3.067526235	-3.004803708	-3.043351421	-2.929223537	-2.948461609	-2.924453039	-2.788345599	-2.861697302	-2.813608784	-2.773400095	-2.692932049	-2.653060537	-2.668977829	-2.597738618
2013	-2.784626847	-3.525783736	-4.008773924	-4.013228266	-4.086186148	-4.48148606	-4.080921908	-4.173925197	-4.075720714	-4.468521083	-4.455931956	-4.15490196	-4.161150909	-4.070581074	-3.769551079	-3.730487056	-3.48945499	-3.801342913	-3.390405591	-3.406713933	-3.316052869	-3.266802735	-3.211831629	-3.2915791	-3.248720896	-3.124360063	-3.161780778	-3.396855627	-3.170696227	-3.147520006	-3.059981845	-3.076238039	-3.056505484	-3.162411562	-3.128427064	-3.086186148	-3.069050969	-2.981299501	-2.948076084	-3.015922966	-2.943476276	-2.855425792	-2.871923987	-2.808269607	-2.798056937	-2.714442691	-2.625618302	-2.694648631	-2.650334016
2014	-2.663140179	-3.732828272	-3.829738285	-3.943095149	-4.013228266	-4.795880017	-3.93930216	-3.829738285	-4.004364805	-4.075720714	-3.818156412	-4.769551079	-4.055517328	-4.065501549	-3.991399828	-4.070581074	-3.493494968	-3.71219827	-3.325138859	-3.480172006	-3.231361899	-3.420216403	-3.332547047	-3.320572103	-3.237321436	-3.133712661	-3.174573882	-3.175874166	-3.218963061	-3.106238238	-3.20481541	-3.163043263	-3.116906641	-3.058488567	-3.146301788	-3.113509275	-3.003488328	-3.015022874	-2.964970718	-3.124938737	-3.031984286	-2.902048929	-2.851089007	-2.932185489	-2.808828544	-2.771599641	-2.720789487	-2.675717545	-2.629301907
2015	-2.774174009	-4.065501549	-3.872895202	-4.086186148	-4.187086643	-4.096910013	-4.795880017	-4.30980392	-4.48148606	-4.080921908	-4.301029996	-3.772113295	-4.065501549	-3.853871964	-4.292429824	-3.772113295	-3.730487056	-3.694648631	-3.539102157	-3.312471039	-3.391473966	-3.292429824	-3.247183569	-3.410050399	-3.262807357	-3.263603498	-3.268411235	-3.384049948	-3.303643611	-3.191114133	-3.195860568	-3.152427341	-3.230622674	-3.134896025	-3.139063379	-3.194499142	-3.11463878	-3.051587034	-3.049635146	-3.021363052	-2.980053318	-2.996970529	-2.964570262	-2.951169913	-2.802995272	-2.680685696	-2.725611204	-2.730020323	-2.655804284
2016	-2.724458312	-3.850780887	-4.070581074	-4.080921908	-4.086186148	-3.71219827	-4.017728767	-4.30980392	-4.30980392	-4.086186148	-3.879426069	-4.173925197	-4.075720714	-4.292429824	-3.759450752	-3.621602099	-4.075720714	-3.821023053	-3.435333936	-3.303643611	-3.286509457	-3.377785977	-3.308034897	-3.297569464	-3.242603971	-3.156767222	-3.316052869	-3.168130226	-3.387216143	-3.135488919	-3.269217724	-3.134896025	-3.209011525	-3.1837587	-3.119758224	-3.131943638	-3.11463878	-3.107348966	-2.945386945	-2.962175249	-3.07109231	-2.911863911	-2.893469146	-2.869666232	-2.852014679	-2.727926212	-2.709742731	-2.732124581	-2.762707662
2017	-2.708853238	-3.510041521	-3.853871964	-4.292429824	-4	-4.187086643	-4.096910013	-4.096910013	-4.091514981	-4.091514981	-4.795880017	-4.180456064	-4.080921908	-4.075720714	-3.863279433	-3.718966633	-3.540607512	-3.378823718	-3.436518915	-3.222573178	-3.26520017	-3.329754147	-3.350665141	-3.274088368	-3.113509275	-3.304518324	-3.259637311	-3.161150909	-3.171984936	-3.281498311	-3.156144577	-3.149353765	-3.209714836	-3.085128182	-3.111259039	-3.230622674	-3.092588639	-2.98254927	-3.116338565	-3.012333735	-3.024108864	-2.966978555	-2.891096872	-2.767257937	-2.787013815	-2.861697302	-2.79832982	-2.795608668	-2.718512112
2018	-2.692932049	-3.57024772	-3.838631998	-3.8569852	-4.769551079	#NUM!	-4.013228266	-4.193820026	-4.494850022	-4.494850022	-4.494850022	-4.187086643	-4.180456064	-4.080921908	-3.872895202	-3.866461092	-3.438898616	-3.625251654	-3.199282922	-3.317854924	-3.381951903	-3.196542884	-3.207608311	-3.3400838	-3.356547324	-3.226213555	-3.250263684	-3.251811973	-3.32330639	-3.234331445	-3.132532512	-3.177178355	-3.109578981	-3.363512104	-3.15739076	-3.089375595	-3.090979146	-3.160521953	-3.041436117	-3.002176919	-2.97510404	-2.980468315	-2.944239535	-2.896196279	-2.882728704	-2.891434976	-2.800244823	-2.682563503	-2.619969752
2019	-2.688246139	-3.850780887	-3.872895202	-4.045757491	-4.161150909	-4.075720714	-4.48148606	-4.795880017	-4.494850022	-4.318758763	-4.193820026	-3.946921557	-4.494850022	-4.008773924	-3.603800653	-3.630784143	-3.655607726	-3.484126156	-3.282329497	-3.274088368	-3.200659451	-3.118045029	-3.128427064	-3.294136288	-3.232102384	-3.19314197	-3.180456064	-3.211831629	-3.266000713	-3.176525771	-3.159893906	-3.179798541	-3.116906641	-3.210419288	-3.166852888	-3.126098402	-2.993533958	-3.062983893	-2.950394387	-3.035269079	-2.955068454	-2.941194513	-2.914709422	-2.933674075	-2.796423225	-2.888065724	-2.828273546	-2.808828544	-2.701802133
2020	-2.745451923	-3.970616222	-3.920818754	-3.943095149	-3.966576245	-4.769551079	-4.301029996	-4.180456064	#NUM!	-4.193820026	-4.327902142	-4.494850022	-4.091514981	-4.013228266	-3.943095149	-3.739928612	-3.602059991	-3.279840697	-3.141462802	-3.473660723	-3.224025669	-3.319664487	-3.120330794	-3.22475374	-3.271646218	-3.175223538	-3.11577123	-3.19314197	-3.225483034	-3.281498311	-3.305394801	-3.219682688	-3.129596095	-3.094743951	-3.164943898	-3.073657553	-3.1123827	-3.051098239	-3.109020403	-3.018181393	-2.997402019	-2.90274269	-2.857297754	-2.871277716	-2.813326133	-2.834755674	-2.713992878	-2.695078838	-2.66514431
[truncated: 52 more columns]
