# Supplementary material for: Advancing mortality rate prediction in European population clusters: integrating deep learning and multiscale analysis
Source: Sci Rep. 2024 Mar 15;14:6255. doi: 10.1038/s41598-024-56390-x (PMC10942990; doi:10.1038/s41598-024-56390-x)
Supplement: Supplementary file 1 — Supplementary Information. [file 41598_2024_56390_MOESM1_ESM.zip › data/France.csv]

-0.687517982	-1.330822637	-1.466990978	-1.637611783	-1.794931036	-1.86223458	-1.925878694	-1.993020809	-2.063687366	-2.134067332	-2.211336787	-2.276626433	-2.320935682	-2.333669256	-2.311847244	-2.270349332	-2.224608028	-2.175874166	-2.127494101	-2.079772289	-2.050219792	-2.026733564	-1.998266287	-1.982632716	-1.980136286	-1.989233766	-2.007225636	-2.022093572	-2.033529736	-2.042488489	-2.031984286	-2.020588217	-2.013676223	-2.005462896	-1.996237979	-1.988387271	-1.976171607	-1.963890333	-1.949658918	-1.933115257	-1.924708581	-1.914673738	-1.895342209	-1.877260007	-1.859240629	-1.837943663	-1.82004627	-1.806346775	-1.789975926	-1.771702324
-0.698392776	-1.267019535	-1.411728293	-1.567511744	-1.724044018	-1.814882999	-1.89038771	-1.969967295	-2.050024822	-2.126795691	-2.19239733	-2.242452147	-2.276134036	-2.284163725	-2.263205245	-2.221486988	-2.186152246	-2.154281982	-2.116679322	-2.077637903	-2.039624369	-2.02420069	-2.015652742	-2.001915112	-2.002875844	-2.015922966	-2.031330298	-2.044023778	-2.050024822	-2.047401265	-2.040100412	-2.026502691	-2.009616741	-2.000782434	-1.992764462	-1.984011895	-1.972813538	-1.961141498	-1.946767851	-1.92892845	-1.907946394	-1.89394516	-1.87962352	-1.858518871	-1.842271316	-1.829298344	-1.810144886	-1.789761764	-1.771060958	-1.74641971
-0.69567538	-1.213596437	-1.381554418	-1.546696952	-1.694455176	-1.785447545	-1.859554812	-1.939113377	-2.021180613	-2.100562546	-2.171404544	-2.226506108	-2.259874263	-2.270025714	-2.249491605	-2.206000199	-2.163359458	-2.13200249	-2.102812923	-2.066715228	-2.030817141	-2.002963289	-1.999132278	-2.002613616	-2.002220569	-2.015067834	-2.025902996	-2.032545632	-2.0345631	-2.02946717	-2.017638298	-2.010194349	-1.997790727	-1.982007262	-1.975637496	-1.969886247	-1.961538804	-1.951053496	-1.939755573	-1.924562538	-1.906193224	-1.886591493	-1.875365376	-1.865281159	-1.849765641	-1.83875182	-1.825416911	-1.803547458	-1.780022743	-1.757980635
-0.665504028	-1.176512729	-1.338263015	-1.522068818	-1.668896774	-1.741338777	-1.800875885	-1.866493026	-1.939415469	-2.020679303	-2.108239599	-2.189431471	-2.247874693	-2.27417001	-2.265440178	-2.222573178	-2.176069545	-2.133712661	-2.101219987	-2.068440433	-2.029002634	-1.998006826	-1.97786043	-1.983342655	-1.998482623	-2.009350412	-2.02017857	-2.024384402	-2.02291688	-2.017005545	-2.00762324	-2.000434512	-1.999782907	-1.992252222	-1.980053318	-1.976912233	-1.970169981	-1.958449418	-1.943934071	-1.926941839	-1.904830649	-1.883724412	-1.864263256	-1.855893027	-1.851891142	-1.843360002	-1.832387327	-1.814911357	-1.786296346	-1.754610729
-0.704784876	-1.242801423	-1.397516778	-1.572351629	-1.7294842	-1.795012296	-1.845545594	-1.903681029	-1.970372761	-2.048419655	-2.139781815	-2.228853651	-2.298777516	-2.330311292	-2.317764643	-2.274741934	-2.22475374	-2.176656209	-2.132355766	-2.09772508	-2.064140202	-2.032826577	-2.012423105	-2.004189368	-2.024108864	-2.053498609	-2.064442355	-2.069509435	-2.065602559	-2.053351266	-2.037725395	-2.02751945	-2.021408673	-2.021819483	-2.013452187	-1.998525903	-1.990251744	-1.977571629	-1.960189446	-1.941460102	-1.921978419	-1.902048929	-1.885055584	-1.870310108	-1.867900478	-1.869055432	-1.855581481	-1.835320059	-1.8064302	-1.764951562
-0.702817474	-1.247728697	-1.381481237	-1.55129368	-1.708808811	-1.789761764	-1.853190037	-1.921615691	-1.998093296	-2.081917215	-2.174898588	-2.261060969	-2.328271912	-2.358228529	-2.336770365	-2.285335007	-2.229295232	-2.178093623	-2.130240405	-2.087512239	-2.05527064	-2.032686082	-2.015832873	-2.008153946	-2.011084479	-2.038057117	-2.060131456	-2.062331686	-2.061630403	-2.057198534	-2.049294465	-2.048371106	-2.046192002	-2.043303435	-2.041531682	-2.023650021	-2.005638848	-1.991016796	-1.974243685	-1.955381854	-1.938057708	-1.920276225	-1.907244276	-1.89664106	-1.887864397	-1.890185304	-1.885422373	-1.864326806	-1.837973568	-1.805652193
-0.648625055	-1.221342368	-1.373741776	-1.531844747	-1.689242982	-1.778507518	-1.851675037	-1.927676562	-2.007225636	-2.08772479	-2.165642887	-2.232028279	-2.279840697	-2.300422409	-2.286761538	-2.244277555	-2.195315485	-2.149292515	-2.103970088	-2.059383918	-2.018271975	-1.997315687	-1.990506612	-1.988049134	-1.994476307	-2.009261671	-2.035127791	-2.051978467	-2.047546604	-2.040148045	-2.029188389	-2.021226216	-2.017276612	-2.013945219	-2.009927665	-2.007049039	-1.996927404	-1.980842152	-1.969238409	-1.955656265	-1.939604383	-1.924051775	-1.913213204	-1.904551673	-1.897052032	-1.889309303	-1.883193084	-1.86879851	-1.839861742	-1.809024343
-0.683396508	-1.245544633	-1.416665176	-1.587757915	-1.730463707	-1.808018319	-1.867548187	-1.932743111	-2.003181978	-2.083598696	-2.171275673	-2.254612879	-2.318668294	-2.351737594	-2.344477404	-2.302334837	-2.251501873	-2.199764211	-2.151379883	-2.102647866	-2.057347188	-2.0266412	-2.018136109	-2.022733788	-2.031797332	-2.048662481	-2.062281556	-2.083072534	-2.093988375	-2.082704599	-2.068542129	-2.053744293	-2.042105513	-2.035174882	-2.030211463	-2.025350166	-2.022733788	-2.01211039	-1.995248844	-1.983970037	-1.971144191	-1.956952257	-1.94275242	-1.930701988	-1.917178739	-1.901771734	-1.882231705	-1.866812501	-1.847742241	-1.818585204
-0.663716421	-1.207377215	-1.360155067	-1.546849905	-1.705291342	-1.791316839	-1.86480372	-1.943323785	-2.023420781	-2.103418672	-2.18482087	-2.257589119	-2.313006434	-2.338944915	-2.329568591	-2.29081487	-2.246800086	-2.200728392	-2.155336472	-2.114356128	-2.074327006	-2.043735497	-2.024384402	-2.022459294	-2.027982401	-2.031283623	-2.033623577	-2.03550466	-2.051929518	-2.066715228	-2.067120542	-2.066006836	-2.059383918	-2.049245818	-2.038057117	-2.025396208	-2.013900375	-2.007049039	-1.992892617	-1.973507593	-1.962215058	-1.950781977	-1.938020053	-1.926318301	-1.916604892	-1.903576669	-1.886725308	-1.865440423	-1.84887541	-1.829650261
-0.678898901	-1.19186333	-1.342131801	-1.513597861	-1.681581858	-1.769270155	-1.83995186	-1.916139199	-1.99753155	-2.078833949	-2.159517513	-2.235674394	-2.288361462	-2.30565809	-2.280751602	-2.226872076	-2.17776652	-2.13834613	-2.103584024	-2.076496933	-2.059483515	-2.044071843	-2.032171321	-2.0258569	-2.031984286	-2.039196375	-2.037914919	-2.034939479	-2.032405227	-2.045275209	-2.056109952	-2.048371106	-2.039006291	-2.025350166	-2.009350412	-1.995721628	-1.986572873	-1.979265915	-1.976459478	-1.964370172	-1.945616792	-1.934756499	-1.92190585	-1.906088259	-1.891029283	-1.876703827	-1.857485395	-1.83621269	-1.81256389	-1.795961455
-0.680956434	-1.209757071	-1.342724186	-1.511505689	-1.664903326	-1.747462493	-1.812141	-1.878505814	-1.951247542	-2.029141943	-2.106571158	-2.174833628	-2.228853651	-2.251269444	-2.235300936	-2.190709699	-2.148680487	-2.111371275	-2.079094396	-2.048176965	-2.027103216	-2.008508111	-1.994647864	-1.984933786	-1.982465841	-1.989318507	-1.996022758	-1.999392413	-2.002220569	-2.005594853	-2.02346662	-2.034140063	-2.025212068	-2.014124643	-1.9996961	-1.984472596	-1.976541762	-1.968187729	-1.959753785	-1.953075826	-1.932594342	-1.914067554	-1.90014678	-1.885589198	-1.870084642	-1.857203964	-1.8395915	-1.82240579	-1.803133253	-1.781123285
-0.691309691	-1.271232415	-1.42075389	-1.57672135	-1.727578174	-1.80479245	-1.867932519	-1.936479	-2.007269796	-2.082074578	-2.158890916	-2.220187137	-2.262250926	-2.280502983	-2.264640667	-2.223008415	-2.183294816	-2.147215131	-2.113227357	-2.082757142	-2.055467979	-2.033248336	-2.01809083	-2.008375265	-2.004101676	-2.003751085	-2.010461197	-2.019587538	-2.02200219	-2.020133077	-2.014977918	-2.020588217	-2.020770407	-2.004320939	-1.990676607	-1.978727986	-1.969400278	-1.962772765	-1.955225126	-1.945386945	-1.935467139	-1.920637836	-1.901979614	-1.888972849	-1.875919843	-1.861002986	-1.843178364	-1.826464105	-1.808325468	-1.787333071
-0.673647751	-1.164239693	-1.332743224	-1.501496469	-1.65315823	-1.750410342	-1.831237424	-1.919914915	-2.010639186	-2.095500845	-2.168450148	-2.228192121	-2.262409834	-2.26954074	-2.250109159	-2.207398219	-2.165706488	-2.131296798	-2.099523629	-2.069764347	-2.043927663	-2.023283296	-2.00824246	-2.000738929	-1.998612477	-2.001087096	-2.003707281	-2.012244383	-2.021271823	-2.021135016	-2.015697768	-2.007093182	-2.01014989	-2.008552402	-1.991144436	-1.97674754	-1.961737593	-1.948076084	-1.937643682	-1.927235579	-1.915781313	-1.908192403	-1.896333086	-1.881140305	-1.873511429	-1.865727243	-1.852447336	-1.833717933	-1.812704945	-1.785845214
-0.707112888	-1.240936812	-1.395536338	-1.580457275	-1.733838888	-1.81692955	-1.88669185	-1.960149822	-2.038578906	-2.117931056	-2.192262078	-2.25609845	-2.302160632	-2.317403709	-2.301986496	-2.263762901	-2.218029326	-2.171404544	-2.125808195	-2.077949598	-2.031657169	-1.999045602	-1.978934803	-1.971428747	-1.979017557	-1.996539468	-2.011351875	-2.019405844	-2.02751945	-2.028260409	-2.01407978	-1.998612477	-1.985941723	-1.990804146	-1.996884283	-1.991399828	-1.985437462	-1.974407431	-1.960110202	-1.94573176	-1.930146979	-1.916461549	-1.908333042	-1.895137482	-1.878046416	-1.868862726	-1.856391965	-1.83827273	-1.817015033	-1.794660279
-0.71611558	-1.238884405	-1.388797308	-1.562725203	-1.731211484	-1.821224428	-1.898321649	-1.978686635	-2.059334128	-2.137510833	-2.207258214	-2.264720552	-2.302770657	-2.315423913	-2.295163394	-2.252277538	-2.207258214	-2.162348442	-2.119643801	-2.079772289	-2.040767751	-2.011931797	-1.995248844	-1.98775348	-1.991655371	-2.00762324	-2.02008759	-2.025626493	-2.024246611	-2.023741751	-2.017774008	-2.004891542	-1.993320072	-1.985479461	-1.996453307	-2.007579044	-1.998439347	-1.985227526	-1.964890597	-1.939415469	-1.915674005	-1.899319355	-1.88883834	-1.88679223	-1.880777113	-1.870696892	-1.863691733	-1.84887541	-1.824865241	-1.79620586
-0.728634753	-1.233282361	-1.368069445	-1.538741647	-1.702502114	-1.799696817	-1.8810082	-1.965010784	-2.049635146	-2.126679398	-2.193413066	-2.247490599	-2.287855586	-2.306800855	-2.29981567	-2.266883019	-2.221776373	-2.168770306	-2.10985854	-2.04982994	-1.991825816	-1.954794414	-1.934868628	-1.933189724	-1.94792197	-1.982841402	-2.013362604	-2.033576654	-2.040052784	-2.034140063	-2.023329119	-2.012333735	-2.002963289	-1.996022758	-1.992807176	-2.006035002	-2.012333735	-1.998223033	-1.981923936	-1.961658066	-1.942181806	-1.932854721	-1.924416545	-1.91825675	-1.916604892	-1.902916304	-1.887026541	-1.870696892	-1.848906077	-1.82131076
-0.694809908	-1.211336787	-1.362700441	-1.520237596	-1.667460553	-1.73721679	-1.78922682	-1.848936747	-1.917322319	-1.995420706	-2.083282922	-2.165325026	-2.229810977	-2.26520017	-2.259163793	-2.217885853	-2.166470418	-2.111371275	-2.055221319	-1.998223033	-1.94443056	-1.908755234	-1.888065724	-1.879327377	-1.884988929	-1.902291619	-1.917071085	-1.924745099	-1.924891204	-1.917178739	-1.902118255	-1.891637965	-1.888032163	-1.88153686	-1.872862793	-1.862456005	-1.863596552	-1.859240629	-1.837674611	-1.819157585	-1.803160854	-1.791854365	-1.784256717	-1.774561483	-1.763236078	-1.751756917	-1.734403977	-1.711460149	-1.693253392	-1.673766579
-0.707670814	-1.224112973	-1.397907438	-1.566518192	-1.708986546	-1.784970822	-1.842513011	-1.905738557	-1.976459478	-2.054629906	-2.137093786	-2.21275212	-2.268733651	-2.295334815	-2.286845598	-2.246876755	-2.200452693	-2.152612449	-2.102702878	-2.052958595	-2.005814872	-1.971632116	-1.953543858	-1.947652401	-1.953114809	-1.969805215	-1.985899678	-1.997445192	-2.003313244	-2.003269485	-1.998093296	-1.989488037	-1.984430694	-1.982590991	-1.972731958	-1.957778998	-1.941991767	-1.941573976	-1.939377696	-1.923978858	-1.914459694	-1.904551673	-1.896469937	-1.890151579	-1.879590605	-1.86588667	-1.852973285	-1.832889521	-1.806736227	-1.787040411
-0.626685173	-1.12852631	-1.286618674	-1.473376456	-1.628747371	-1.712377398	-1.782595026	-1.856329567	-1.93196264	-2.00899556	-2.082389474	-2.144662596	-2.189565844	-2.208239196	-2.197021145	-2.162537829	-2.122974384	-2.084864093	-2.046675304	-2.006872515	-1.969602699	-1.941991767	-1.925329811	-1.921325727	-1.927566274	-1.942219823	-1.95640197	-1.967099321	-1.973793703	-1.975022028	-1.971550757	-1.965652342	-1.955617053	-1.949001921	-1.944698136	-1.93085011	-1.915245037	-1.901010361	-1.903750617	-1.905878404	-1.894523879	-1.883990321	-1.870825897	-1.858989447	-1.849151493	-1.835676891	-1.821051815	-1.808074148	-1.785924791	-1.756639452
-0.718680229	-1.256678418	-1.407157317	-1.582146495	-1.744510402	-1.823966651	-1.886357417	-1.953504836	-2.023145853	-2.093772737	-2.165579296	-2.229074385	-2.272702797	-2.290645224	-2.277448338	-2.239276028	-2.196474604	-2.152365656	-2.109578981	-2.066462098	-2.023191663	-1.990591601	-1.96879358	-1.957700193	-1.958725775	-1.968147369	-1.978355964	-1.987542422	-1.995850658	-2.003225729	-2.007402304	-2.006255243	-1.9988723	-1.982590991	-1.966857823	-1.952296892	-1.932817514	-1.915316502	-1.902326301	-1.909706669	-1.917537779	-1.906438242	-1.894523879	-1.87916294	-1.864612892	-1.852694762	-1.838991563	-1.824604169	-1.81236649	-1.789039745
-0.742940916	-1.316718758	-1.453321641	-1.625178362	-1.788826043	-1.887663164	-1.969319336	-2.052125345	-2.134955278	-2.208309351	-2.268814292	-2.314079208	-2.34275287	-2.348140731	-2.329105046	-2.288952396	-2.248412995	-2.205233202	-2.162096055	-2.120674699	-2.078729814	-2.047159143	-2.02489001	-2.011664044	-2.008109696	-2.012691326	-2.018951941	-2.026041314	-2.033482824	-2.042967684	-2.050951708	-2.054334501	-2.049489107	-2.037015416	-2.01488802	-1.998569188	-1.981382707	-1.968187729	-1.956952257	-1.949388269	-1.957976073	-1.960704882	-1.943934071	-1.927125403	-1.908931268	-1.896230477	-1.888535848	-1.87461634	-1.858205436	-1.842029756
-0.730339981	-1.260095535	-1.408445696	-1.571379327	-1.738927549	-1.846459514	-1.939717771	-2.035457534	-2.124880835	-2.197431502	-2.243744351	-2.27205229	-2.286509457	-2.286929674	-2.269379202	-2.236422276	-2.19893947	-2.157453164	-2.111427403	-2.062632582	-2.015022874	-1.980842152	-1.958646798	-1.947960493	-1.948770277	-1.959199939	-1.970535053	-1.980842152	-1.989869723	-1.997790727	-2.003050752	-2.003882524	-1.998958942	-1.987120613	-1.969967295	-1.948268804	-1.930887149	-1.921470685	-1.912218582	-1.901494717	-1.889275646	-1.890117857	-1.886591493	-1.865982354	-1.849765641	-1.837107159	-1.828566099	-1.8176995	-1.799094808	-1.774742423
-0.723361297	-1.203023472	-1.37161107	-1.54228459	-1.703685897	-1.815109918	-1.909636121	-2.008021209	-2.101878424	-2.176721443	-2.223298816	-2.256333479	-2.275970027	-2.281996832	-2.274905479	-2.252122294	-2.216668237	-2.174119701	-2.124765054	-2.069050969	-2.013407393	-1.973589319	-1.950588139	-1.940815382	-1.945616792	-1.962693049	-1.979597279	-1.992764462	-2.002482561	-2.008330993	-2.01028328	-2.008906892	-2.005682847	-2.00056495	-1.992252222	-1.981840626	-1.969278871	-1.958765269	-1.950665664	-1.935841628	-1.915924432	-1.896367295	-1.894796484	-1.893673088	-1.880579137	-1.874941849	-1.865631615	-1.854120204	-1.837077314	-1.810706244
-0.75319132	-1.247267981	-1.402941368	-1.587841968	-1.748532125	-1.847314244	-1.93159148	-2.01596802	-2.098650675	-2.17050325	-2.222355722	-2.260190401	-2.283662712	-2.287097875	-2.271240525	-2.240332155	-2.201349355	-2.15814019	-2.114469167	-2.068949153	-2.02346662	-1.989827297	-1.9704539	-1.964170175	-1.968955283	-1.985395467	-2.001566281	-2.01331782	-2.020406104	-2.023512463	-2.023191663	-2.021956506	-2.019088062	-2.016013078	-2.013273041	-2.008685302	-2.000434512	-1.986867724	-1.973916379	-1.960110202	-1.936891917	-1.914459694	-1.896093702	-1.898562265	-1.903855019	-1.897189109	-1.888771102	-1.874031037	-1.856173609	-1.833806785
-0.76961495	-1.265664306	-1.415759263	-1.589965497	-1.752026734	-1.835736392	-1.90535421	-1.975760694	-2.044986097	-2.113114641	-2.175093529	-2.22562904	-2.260348556	-2.274741934	-2.263762901	-2.231954186	-2.189767482	-2.139063379	-2.083335535	-2.026872146	-1.972691173	-1.933674075	-1.910766269	-1.904726012	-1.914780799	-1.936967035	-1.960585881	-1.97988743	-1.992978074	-1.999392413	-2.001130636	-2.001958736	-2.002307882	-2.000173753	-1.997358851	-1.994133398	-1.985857638	-1.971835581	-1.951402842	-1.932445623	-1.914067554	-1.892722177	-1.874453676	-1.861444695	-1.871116298	-1.882198592	-1.870342327	-1.853561865	-1.829914386	-1.801948048
-0.777718041	-1.255722667	-1.394457935	-1.565830447	-1.728855682	-1.824662171	-1.904830649	-1.98775348	-2.068186296	-2.138883956	-2.195247398	-2.239577517	-2.270349332	-2.284330858	-2.278519145	-2.252044693	-2.210560315	-2.153786636	-2.088043811	-2.017186238	-1.949891037	-1.904760888	-1.878407331	-1.870471226	-1.882297939	-1.907770758	-1.935055574	-1.959872558	-1.979928896	-1.993277308	-2.00121773	-2.006343371	-2.011619435	-2.015247722	-2.01623844	-2.016644386	-2.011218157	-1.999349046	-1.980717504	-1.956637722	-1.936854363	-1.919445661	-1.905878404	-1.895001051	-1.888502251	-1.899319355	-1.900768385	-1.879788132	-1.855550339	-1.827689031
-0.73304195	-1.271962922	-1.422577141	-1.585177011	-1.746032337	-1.839381428	-1.913533389	-1.992380225	-2.071245798	-2.141222263	-2.194839098	-2.236048174	-2.263603498	-2.274006741	-2.264640667	-2.237096472	-2.197363082	-2.146606023	-2.088629293	-2.025488307	-1.963371105	-1.92245042	-1.901667832	-1.89777217	-1.911474108	-1.940360862	-1.968349206	-1.989360883	-2.003838707	-2.00899556	-2.005594853	-2.000217202	-1.996668741	-1.995420706	-1.996625646	-1.998352809	-1.993962045	-1.982883151	-1.964810491	-1.941080739	-1.913070976	-1.892993654	-1.883790874	-1.876409667	-1.869923667	-1.862994224	-1.866524963	-1.862645889	-1.838003475	-1.814118022
-0.760387741	-1.234696615	-1.398678938	-1.569296221	-1.728972006	-1.836302054	-1.925695656	-2.016824928	-2.107404577	-2.18482087	-2.236497135	-2.269783159	-2.286761538	-2.285251239	-2.264960295	-2.228706557	-2.186619193	-2.142667504	-2.095284455	-2.04628862	-1.998569188	-1.964090202	-1.946422213	-1.943057054	-1.952919927	-1.974407431	-1.99520589	-2.010906307	-2.020497151	-2.025995203	-2.026041314	-2.024384402	-2.021591207	-2.019178833	-2.017186238	-2.015202743	-2.009128595	-1.998006826	-1.983509868	-1.964810491	-1.943972242	-1.923978858	-1.91094312	-1.904726012	-1.89496695	-1.882066165	-1.865695365	-1.862709201	-1.855643773	-1.831119658
-0.772547807	-1.297517765	-1.450788229	-1.632569528	-1.791451158	-1.888636656	-1.971916993	-2.054728418	-2.135073808	-2.209363038	-2.266883019	-2.307241182	-2.327717375	-2.326794718	-2.304168227	-2.264480941	-2.219106891	-2.172953983	-2.126853849	-2.078833949	-2.033670505	-2.000738929	-1.981257904	-1.977035793	-1.986741335	-2.006916639	-2.025396208	-2.039196375	-2.046530257	-2.046433586	-2.043399412	-2.039243909	-2.034751249	-2.029932203	-2.025902996	-2.021819483	-2.01596802	-2.005858889	-1.991868438	-1.976459478	-1.95892328	-1.942447999	-1.925659058	-1.915352239	-1.910094889	-1.898081166	-1.881933778	-1.863089273	-1.85917782	-1.851705903
-0.813557893	-1.317665356	-1.469544156	-1.643305041	-1.810313217	-1.904063898	-1.986699213	-2.069968385	-2.146423456	-2.211902367	-2.263523818	-2.30181243	-2.322575562	-2.323763783	-2.306448914	-2.273761953	-2.23395914	-2.189498652	-2.143754599	-2.096964303	-2.050561199	-2.018000286	-1.997877154	-1.990379159	-1.998352809	-2.018181393	-2.036779013	-2.050268548	-2.059981845	-2.063536526	-2.060880282	-2.059085262	-2.055714779	-2.050317309	-2.04349541	-2.036070578	-2.027704571	-2.019542108	-2.008862565	-1.996711841	-1.985731543	-1.972772746	-1.957542625	-1.937982401	-1.922886568	-1.910766269	-1.89279003	-1.873543887	-1.855052366	-1.855519199
-0.741154478	-1.257651997	-1.396336085	-1.570893992	-1.745331101	-1.862487647	-1.969278871	-2.07717078	-2.174054857	-2.238372815	-2.262330373	-2.268089058	-2.265920593	-2.25305459	-2.229884705	-2.19695279	-2.159956669	-2.117190959	-2.071655365	-2.0258569	-1.980177776	-1.95093711	-1.933785925	-1.930110003	-1.939982457	-1.962573502	-1.985437462	-2.003181978	-2.015922966	-2.024338467	-2.022733788	-2.020724852	-2.018770513	-2.015022874	-2.009527946	-2.003181978	-1.996884283	-1.990634102	-1.985017691	-1.977695377	-1.972568842	-1.961777362	-1.946422213	-1.925439532	-1.899319355	-1.879195822	-1.859240629	-1.842392147	-1.825823853	-1.811212087
-0.760698018	-1.286425462	-1.442721434	-1.607848455	-1.773528985	-1.876017764	-1.960466912	-2.045757491	-2.126563137	-2.1919917	-2.231806038	-2.253833036	-2.264560797	-2.264321274	-2.24848995	-2.216525212	-2.176004409	-2.129830279	-2.07841756	-2.024108864	-1.971957705	-1.938170693	-1.920601661	-1.918220773	-1.930664965	-1.954716149	-1.978149423	-1.995377734	-2.005199101	-2.006167133	-1.998050059	-1.988683357	-1.980426798	-1.975063032	-1.97118483	-1.967703655	-1.962653196	-1.955499438	-1.945310357	-1.933748638	-1.92121704	-1.905214532	-1.887696697	-1.868670106	-1.849151493	-1.828185819	-1.810285158	-1.799149502	-1.786535371	-1.770318158
-0.751788796	-1.251990381	-1.431939151	-1.607355798	-1.764370566	-1.862930869	-1.941536014	-2.020724852	-2.096910013	-2.163612581	-2.212893907	-2.248566918	-2.269621531	-2.278601624	-2.27457845	-2.253210168	-2.214598975	-2.165515715	-2.108908774	-2.045757491	-1.984263126	-1.941725853	-1.919914915	-1.914352712	-1.92580547	-1.9506269	-1.973262506	-1.990846668	-2.00160987	-2.004891542	-2.000434512	-1.994004877	-1.987795704	-1.981424317	-1.977530387	-1.973916379	-1.967743974	-1.959239476	-1.948500181	-1.934494977	-1.919734373	-1.905598755	-1.890826579	-1.878046416	-1.866301454	-1.855519199	-1.840733669	-1.825591268	-1.812056471	-1.790377765
-0.710988856	-1.157047703	-1.322703368	-1.5147756	-1.674895017	-1.765077969	-1.838542153	-1.912218582	-1.984556412	-2.052223292	-2.111090741	-2.159580222	-2.192329699	-2.205163542	-2.200797344	-2.179929966	-2.144905049	-2.098759698	-2.048079926	-1.993790759	-1.938622926	-1.896914998	-1.86998805	-1.856953957	-1.855083473	-1.86353311	-1.871730005	-1.877653034	-1.883193084	-1.887629634	-1.890860356	-1.890556453	-1.887663164	-1.882231705	-1.872927613	-1.86353311	-1.853716887	-1.8429363	-1.832534971	-1.822492358	-1.811577785	-1.802195847	-1.792419485	-1.781333229	-1.772498935	-1.763210901	-1.750508134	-1.731188096	-1.711862605	-1.693189104
-0.801937038	-1.318207197	-1.477647069	-1.662001949	-1.829591588	-1.916318253	-1.987584625	-2.059433714	-2.130006	-2.197431502	-2.259006068	-2.311135432	-2.344669442	-2.352030542	-2.332360294	-2.296107046	-2.256882375	-2.213674566	-2.167235695	-2.123032033	-2.081707487	-2.048613905	-2.025995203	-2.014393917	-2.013586595	-2.020133077	-2.028816959	-2.034751249	-2.039006291	-2.043351421	-2.046772028	-2.048662481	-2.046192002	-2.041627268	-2.034704204	-2.023374948	-2.012825499	-2.001261284	-1.98775348	-1.97403909	-1.960585881	-1.947575412	-1.937869465	-1.928302055	-1.918688705	-1.912041211	-1.8993538	-1.879689357	-1.850842494	-1.822059693
-0.753412797	-1.281299063	-1.424062028	-1.602859829	-1.771779351	-1.871536109	-1.950433131	-2.031190286	-2.110866444	-2.183029962	-2.242224509	-2.289290434	-2.321572678	-2.332173621	-2.316862869	-2.281913705	-2.244735109	-2.204537106	-2.162790472	-2.120044415	-2.080033299	-2.04982994	-2.029978734	-2.020770407	-2.023054249	-2.032218092	-2.042249089	-2.049440438	-2.053596866	-2.054531415	-2.051195954	-2.047837426	-2.04272802	-2.035363296	-2.029606628	-2.017005545	-2.00665196	-1.995764634	-1.983886334	-1.970900433	-1.959120875	-1.947382999	-1.937493225	-1.930516906	-1.921978419	-1.917933066	-1.904970203	-1.884822334	-1.856579215	-1.82085052
-0.744057269	-1.280950599	-1.428815432	-1.592592098	-1.762456262	-1.870116845	-1.954403228	-2.038057117	-2.119415044	-2.189229989	-2.239050049	-2.272296116	-2.29030613	-2.292685366	-2.276626433	-2.243439957	-2.206139799	-2.169026603	-2.1329452	-2.097290187	-2.060730414	-2.032967118	-2.015157769	-2.006431517	-2.006519681	-2.013407393	-2.020315076	-2.026595026	-2.033670505	-2.039148846	-2.040481623	-2.039481657	-2.03574037	-2.029560137	-2.020406104	-2.006079041	-1.991911064	-1.98001184	-1.968510744	-1.958133797	-1.948731681	-1.938849219	-1.93085011	-1.924124705	-1.919589993	-1.916748283	-1.906053276	-1.884988929	-1.855674922	-1.820476933
-0.785527049	-1.314320948	-1.476045538	-1.645296255	-1.807962497	-1.925768862	-2.02608743	-2.118729496	-2.198459094	-2.253287977	-2.274088368	-2.278354234	-2.271565049	-2.256255121	-2.235077015	-2.207398219	-2.173925197	-2.13768969	-2.100836359	-2.063385738	-2.02691835	-1.998136537	-1.981049978	-1.975596437	-1.981715692	-1.997272527	-2.012244383	-2.023558311	-2.032358436	-2.039196375	-2.041340573	-2.039196375	-2.035881857	-2.030584088	-2.023741751	-2.014663358	-2.003050752	-1.992849895	-1.984556412	-1.976089394	-1.968591536	-1.960268704	-1.950084564	-1.941839797	-1.934233612	-1.926795044	-1.915888648	-1.898081166	-1.872635999	-1.841697831
-0.704479081	-1.18438241	-1.339153487	-1.520784712	-1.687293854	-1.803436965	-1.912289551	-2.016463918	-2.100453069	-2.152674169	-2.166343003	-2.168322151	-2.166980453	-2.162790472	-2.158015195	-2.150764909	-2.12482294	-2.07748214	-2.01623844	-1.947883449	-1.880909148	-1.834904125	-1.808129985	-1.801397891	-1.815592515	-1.84817066	-1.87972228	-1.902673264	-1.915066425	-1.917537779	-1.912041211	-1.903889825	-1.895581179	-1.89005042	-1.885555828	-1.882231705	-1.876344326	-1.865918563	-1.855176806	-1.843844739	-1.830149298	-1.818127841	-1.805430161	-1.791693038	-1.7824371	-1.774328957	-1.763236078	-1.748946098	-1.729158188	-1.702918262
-0.736318966	-1.222471685	-1.379405938	-1.554084586	-1.724757769	-1.827221985	-1.919193196	-2.012021084	-2.087884271	-2.133594502	-2.152057361	-2.164563105	-2.175939283	-2.186953035	-2.198870812	-2.205163542	-2.173795577	-2.101823517	-2.002657309	-1.89408126	-1.795418824	-1.733721253	-1.702480223	-1.696048366	-1.718693863	-1.770164633	-1.826464105	-1.876507699	-1.915674005	-1.940020283	-1.951364012	-1.95939766	-1.962613347	-1.962573502	-1.96197626	-1.958567835	-1.953778063	-1.945540163	-1.933078028	-1.921506932	-1.909812512	-1.896469937	-1.884023571	-1.868220991	-1.849366346	-1.83472599	-1.820764279	-1.807767177	-1.796450403	-1.784177445
-0.740879373	-1.265496199	-1.408334478	-1.58614724	-1.756317193	-1.861602557	-1.948963305	-2.037725395	-2.118330092	-2.175483672	-2.206698646	-2.219970873	-2.226579277	-2.225483034	-2.215810795	-2.194431182	-2.158202701	-2.106848787	-2.044649043	-1.974571239	-1.907876131	-1.864136186	-1.841637508	-1.840162209	-1.859995049	-1.899250474	-1.939982457	-1.9746122	-1.999565923	-2.010817249	-2.010238812	-2.00824246	-2.008021209	-2.008021209	-2.010772726	-2.011351875	-2.0117979	-2.00665196	-1.996022758	-1.982007262	-1.965131004	-1.948731681	-1.935916564	-1.926354954	-1.913853809	-1.907244276	-1.894455754	-1.880678114	-1.864104424	-1.845484734
-0.686286707	-1.26334061	-1.41240127	-1.582478486	-1.755252957	-1.862835855	-1.948461609	-2.031750606	-2.108462542	-2.171211252	-2.210489796	-2.226652458	-2.22775166	-2.218675544	-2.197568374	-2.164689999	-2.129713171	-2.094581931	-2.061630403	-2.030537492	-2.000043432	-1.977736634	-1.965853023	-1.966777353	-1.981257904	-2.003400777	-2.0214543	-2.03428103	-2.041006335	-2.039053804	-2.029513651	-2.01899731	-2.0117979	-2.010639186	-2.013093969	-2.01430414	-2.013183495	-2.008640997	-1.997833938	-1.982966661	-1.962334507	-1.93918888	-1.922886568	-1.909988976	-1.900112273	-1.893197372	-1.880546149	-1.862994224	-1.843784117	-1.821886748
-0.701136012	-1.251354654	-1.41461824	-1.584842951	-1.74680743	-1.850165303	-1.930516906	-2.00824246	-2.08249449	-2.150334945	-2.207398219	-2.250418265	-2.268008551	-2.264241463	-2.241996991	-2.204537106	-2.164943898	-2.128076968	-2.093611079	-2.063536526	-2.037678027	-2.017819254	-2.005111205	-2.001566281	-2.009172949	-2.025212068	-2.036448266	-2.041483897	-2.043111545	-2.040243327	-2.032545632	-2.024936004	-2.01768353	-2.01313873	-2.013452187	-2.014393917	-2.008552402	-2.000304113	-1.989106687	-1.971632116	-1.951791333	-1.929518825	-1.906438242	-1.892688255	-1.882198592	-1.873998543	-1.864485719	-1.848538213	-1.82751383	-1.804515477
-0.609285627	-1.120267775	-1.272044165	-1.452385263	-1.619987856	-1.738142614	-1.842664138	-1.943095149	-2.032452024	-2.100945932	-2.142969202	-2.176525771	-2.198321941	-2.200108315	-2.189498652	-2.167938385	-2.135548253	-2.094096234	-2.047449706	-1.996884283	-1.950394387	-1.920818754	-1.905738557	-1.905598755	-1.924964274	-1.962772765	-1.998136537	-2.02086153	-2.031283623	-2.030630688	-2.019996628	-2.009350412	-2.000782434	-1.993362841	-1.989869723	-1.990591601	-1.987247113	-1.976953416	-1.966495827	-1.954325033	-1.93734282	-1.92226882	-1.902603849	-1.881437687	-1.871180858	-1.862076488	-1.850226822	-1.835706641	-1.814741235	-1.788345599
-0.79614882	-1.311882866	-1.459595438	-1.631620128	-1.800381932	-1.909354042	-2.012378418	-2.111708155	-2.196474604	-2.255941834	-2.286593468	-2.307681956	-2.322666849	-2.320844759	-2.298432015	-2.267686673	-2.232028279	-2.190844468	-2.146180154	-2.10067205	-2.05724808	-2.030118356	-2.017276612	-2.014034922	-2.023420781	-2.047788942	-2.07191154	-2.087034379	-2.089749228	-2.083177715	-2.072065318	-2.063084319	-2.05680237	-2.052370253	-2.049489107	-2.050122296	-2.04992737	-2.04320748	-2.029141943	-2.015742798	-2.001653463	-1.986404476	-1.973916379	-1.95455966	-1.934121647	-1.925988554	-1.913213204	-1.895547033	-1.874388628	-1.846551011
-0.695108969	-1.25027914	-1.376916187	-1.54503325	-1.721955563	-1.854896867	-1.990251744	-2.130299026	-2.252976823	-2.320662969	-2.316952962	-2.294392837	-2.276872841	-2.260823368	-2.239879215	-2.220908796	-2.192262078	-2.160333443	-2.126040345	-2.090979146	-2.053449489	-2.028724151	-2.015877917	-2.014708281	-2.022596519	-2.041054068	-2.056752875	-2.066613958	-2.071245798	-2.067779986	-2.058786812	-2.051147094	-2.046095407	-2.043399412	-2.041388342	-2.040005162	-2.037157319	-2.031517051	-2.021682503	-2.009128595	-1.996453307	-1.983593499	-1.971103555	-1.960784234	-1.940588063	-1.931406019	-1.909812512	-1.889982993	-1.865982354	-1.838931615
-0.738572963	-1.325460338	-1.46692734	-1.619155874	-1.789547707	-1.912999879	-2.026733564	-2.146727776	-2.257824957	-2.327717375	-2.339039708	-2.324313291	-2.302683458	-2.279509932	-2.257589119	-2.238222462	-2.209363038	-2.174314292	-2.140501442	-2.106793247	-2.07139934	-2.045371622	-2.030444316	-2.028353118	-2.039909932	-2.060181337	-2.074533199	-2.081288335	-2.084916898	-2.084230934	-2.075462282	-2.065501549	-2.058538261	-2.055764156	-2.055517328	-2.056060536	-2.05207638	-2.044360347	-2.035080706	-2.023420781	-2.006035002	-1.987331466	-1.973957279	-1.962175249	-1.953426802	-1.945272068	-1.924927737	-1.899905285	-1.875463172	-1.846764581
-0.698394945	-1.282687397	-1.463757293	-1.628599614	-1.790967803	-1.926318301	-2.053596866	-2.185952279	-2.307770164	-2.382161252	-2.383104574	-2.361410917	-2.330497166	-2.298950369	-2.27083521	-2.24848995	-2.22701855	-2.194431182	-2.156455788	-2.118558278	-2.081550258	-2.05207638	-2.033952179	-2.02691835	-2.033482824	-2.051440338	-2.066867176	-2.07443009	-2.076704159	-2.07717078	-2.074636333	-2.068592986	-2.061480275	-2.056109952	-2.053203973	-2.050414849	-2.044552789	-2.03428103	-2.021956506	-2.008640997	-1.9942191	-1.976130499	-1.958370492	-1.948693089	-1.940701708	-1.934494977	-1.923395961	-1.899767348	-1.871439193	-1.842090134
-0.71402435	-1.313024292	-1.463668864	-1.665968685	-1.831944697	-1.953856159	-2.075255648	-2.196884445	-2.302596277	-2.367745223	-2.377475138	-2.367239112	-2.346016093	-2.313989709	-2.280420142	-2.248874928	-2.222790742	-2.196201592	-2.159141446	-2.120101676	-2.084072788	-2.056851871	-2.037441264	-2.028260409	-2.029560137	-2.042105513	-2.054925512	-2.061180175	-2.059583135	-2.054186873	-2.048419655	-2.043735497	-2.037962313	-2.033435916	-2.032920266	-2.035646071	-2.034516076	-2.026825947	-2.012512494	-1.994647864	-1.975063032	-1.958173237	-1.937643682	-1.91912109	-1.912360532	-1.906788508	-1.897840817	-1.882861334	-1.857266489	-1.827922743
-0.694702383	-1.255918347	-1.408568068	-1.585979804	-1.788425637	-1.913177643	-2.036259381	-2.166725361	-2.277530614	-2.336016545	-2.333294864	-2.321663753	-2.303381541	-2.274741934	-2.237621571	-2.201349355	-2.168002323	-2.141643295	-2.112776669	-2.073297506	-2.036920839	-2.012244383	-1.996410233	-1.988218169	-1.991272113	-2.003838707	-2.018045556	-2.02839948	-2.030071811	-2.023054249	-2.013945219	-2.008552402	-2.003926346	-1.997574735	-1.992550956	-1.990846668	-1.989106687	-1.984095622	-1.974325551	-1.960347976	-1.946537395	-1.935055574	-1.924818145	-1.906648368	-1.888972849	-1.882795014	-1.871859317	-1.856548001	-1.835855418	-1.80704247
-0.763334283	-1.307126654	-1.443239319	-1.621656616	-1.797811488	-1.936066476	-2.041483897	-2.147947191	-2.242072817	-2.305394801	-2.320118058	-2.321937095	-2.318668294	-2.303993285	-2.273028416	-2.233215485	-2.190171039	-2.151564545	-2.119072135	-2.082757142	-2.055024092	-2.028445847	-2.011976438	-2.00449643	-2.007049039	-2.013093969	-2.01899731	-2.022459294	-2.023191663	-2.017412209	-2.008685302	-1.999782907	-1.992209563	-1.988049134	-1.985857638	-1.982883151	-1.978934803	-1.971672802	-1.961658066	-1.945616792	-1.92892845	-1.912715609	-1.899422697	-1.88941029	-1.871245427	-1.865472282	-1.850442208	-1.835260616	-1.817556814	-1.795608668
-0.722872329	-1.316430681	-1.46830399	-1.632737285	-1.814429516	-1.948770277	-2.092965048	-2.218172847	-2.330125498	-2.407046428	-2.42159003	-2.404724288	-2.3801765	-2.354086725	-2.319030282	-2.274496731	-2.226798858	-2.181642122	-2.140741583	-2.108629825	-2.091461368	-2.07582413	-2.059782444	-2.055665408	-2.061380218	-2.069305612	-2.072732319	-2.074069402	-2.074223946	-2.0740179	-2.071296973	-2.06363708	-2.05207638	-2.045323413	-2.043111545	-2.038294216	-2.028816959	-2.016915227	-2.003838707	-1.98851414	-1.971469413	-1.95397333	-1.938283707	-1.927860437	-1.922051001	-1.916246622	-1.900250319	-1.878472984	-1.855207922	-1.828624633
-0.673524859	-1.259621518	-1.423232628	-1.598875289	-1.770548546	-1.909177837	-2.036353814	-2.18608558	-2.300509155	-2.372839048	-2.387322082	-2.375305469	-2.345534666	-2.312114475	-2.279675283	-2.241163775	-2.199695422	-2.154839922	-2.111034656	-2.069509435	-2.038578906	-2.027010773	-2.017141058	-2.009749967	-2.016734647	-2.032264868	-2.042296958	-2.046481919	-2.048225492	-2.047013935	-2.044697177	-2.040863169	-2.031517051	-2.020042107	-2.014663358	-2.0117979	-2.004014002	-1.992337553	-1.979390147	-1.965973476	-1.951558196	-1.93734282	-1.921760746	-1.907279355	-1.896778008	-1.887998605	-1.875104695	-1.854461764	-1.831178537	-1.807906683
-0.701539931	-1.282587488	-1.444228628	-1.626554658	-1.798630191	-1.91872472	-2.032545632	-2.145936988	-2.266401539	-2.332266947	-2.355659901	-2.362710452	-2.350859936	-2.319392571	-2.283996656	-2.249800272	-2.2142432	-2.174444068	-2.13076828	-2.087937444	-2.049245818	-2.028724151	-2.025258095	-2.020360588	-2.019133445	-2.031703885	-2.042584285	-2.044216071	-2.041579472	-2.037725395	-2.031657169	-2.028028724	-2.023283296	-2.012825499	-2.002919565	-2.001087096	-1.998352809	-1.989445648	-1.977200595	-1.963930299	-1.950433131	-1.938434438	-1.927051968	-1.914174466	-1.90364624	-1.896196279	-1.885756086	-1.868862726	-1.844451423	-1.81692955
-0.669917147	-1.220237614	-1.382297383	-1.563280922	-1.73379183	-1.844390716	-1.944315935	-2.046095407	-2.136023216	-2.216882863	-2.237696637	-2.244964066	-2.245881106	-2.228927217	-2.195996945	-2.16222223	-2.122168109	-2.066512712	-1.996108834	-1.91721463	-1.843208632	-1.793903055	-1.777699819	-1.787359686	-1.804349378	-1.835587656	-1.873414072	-1.90142549	-1.913604573	-1.915566723	-1.911544955	-1.907139057	-1.906298215	-1.903750617	-1.895035154	-1.88880472	-1.889275646	-1.886290562	-1.876278994	-1.86315265	-1.849704187	-1.838452327	-1.829063891	-1.819472717	-1.808046233	-1.799094808	-1.789975926	-1.776945587	-1.757906016	-1.733439061
-0.633142032	-1.120508445	-1.255206497	-1.435535154	-1.607056958	-1.707256729	-1.791800583	-1.875626214	-1.95397333	-2.010550182	-2.055764156	-2.07191154	-2.085075352	-2.090818524	-2.091461368	-2.077793723	-2.022550773	-1.934532328	-1.828712449	-1.712758289	-1.608130224	-1.535748978	-1.500161765	-1.500670395	-1.527872783	-1.581814757	-1.635730496	-1.67869161	-1.709253284	-1.722574168	-1.721680911	-1.717627163	-1.714802877	-1.716224021	-1.715479033	-1.713431266	-1.710321879	-1.706902744	-1.703663945	-1.699578443	-1.691948079	-1.686027381	-1.680477551	-1.677202032	-1.6712128	-1.666472121	-1.659397268	-1.649306283	-1.637347912	-1.622274959
-0.721150408	-1.332537708	-1.506918547	-1.665847947	-1.843996331	-1.965772739	-2.059782444	-2.15539858	-2.242679903	-2.305745888	-2.330311292	-2.358525889	-2.35369432	-2.334982175	-2.314258261	-2.288024146	-2.244277555	-2.196542884	-2.15434394	-2.109523091	-2.061930814	-2.021317435	-1.990124366	-1.971550757	-1.969602699	-1.992849895	-2.013273041	-2.019678414	-2.025350166	-2.031376979	-2.029653124	-2.02420069	-2.018000286	-2.014528617	-2.015337694	-2.018226681	-2.011708658	-1.996625646	-1.983802646	-1.973957279	-1.959753785	-1.943133246	-1.92962961	-1.918652692	-1.909671393	-1.902326301	-1.891604127	-1.875560989	-1.85911502	-1.843208632
-0.706438577	-1.302945108	-1.491039567	-1.681164808	-1.842724604	-1.973058372	-2.08820341	-2.190440285	-2.280668713	-2.339324212	-2.355167671	-2.353204311	-2.363010898	-2.342275046	-2.313631897	-2.286425462	-2.24848995	-2.193413066	-2.13864484	-2.091193401	-2.045371622	-2.011664044	-1.987247113	-1.971998421	-1.97085982	-1.988344989	-2.017547849	-2.034234036	-2.03574037	-2.035080706	-2.031517051	-2.023650021	-2.015022874	-2.008552402	-2.007490665	-2.011396457	-2.01331782	-2.004364805	-1.988049134	-1.973589319	-1.960942982	-1.945118945	-1.928338877	-1.916031802	-1.905948344	-1.897086297	-1.88679223	-1.871665363	-1.851273984	-1.830531302
-0.748515087	-1.391977012	-1.503485481	-1.716630918	-1.899422697	-2.019723859	-2.143633676	-2.265600257	-2.359518563	-2.416008201	-2.424696667	-2.419417123	-2.406492411	-2.405828521	-2.374687549	-2.337525496	-2.299469343	-2.250263684	-2.187889159	-2.131884795	-2.089482314	-2.060980224	-2.043255455	-2.03231165	-2.029327757	-2.037062712	-2.052566278	-2.074120911	-2.078938109	-2.070785496	-2.064543119	-2.060580597	-2.052909536	-2.044745317	-2.039862325	-2.040433953	-2.041770686	-2.039434097	-2.026733564	-2.009217308	-1.99520589	-1.984472596	-1.969238409	-1.953153796	-1.942447999	-1.932334118	-1.919481739	-1.90350711	-1.881602988	-1.854523895
-0.75405079	-1.360204833	-1.509156967	-1.650469936	-1.866333377	-1.996367163	-2.113622093	-2.242452147	-2.351639989	-2.404173223	-2.40428338	-2.394694954	-2.384155117	-2.369368756	-2.368556231	-2.336110701	-2.2915791	-2.243820483	-2.181510178	-2.106404666	-2.045757491	-2.015562705	-2.001130636	-1.998050059	-2.004452551	-2.018861217	-2.030397735	-2.045564514	-2.061330199	-2.052664324	-2.032498825	-2.023695883	-2.01858916	-2.01014989	-2.002963289	-2.00056495	-2.000738929	-2.000521466	-1.995592636	-1.980343775	-1.963091777	-1.952024595	-1.943018963	-1.927529518	-1.911615814	-1.901390881	-1.888199993	-1.871600731	-1.852230954	-1.826930336
-0.759618012	-1.392963388	-1.515913801	-1.690625375	-1.84284556	-1.98953043	-2.119072135	-2.235749125	-2.345630909	-2.413862975	-2.413412695	-2.400881435	-2.384470776	-2.366632555	-2.341130408	-2.323763783	-2.276872841	-2.224316751	-2.164119268	-2.099906098	-2.041006335	-2.002613616	-1.988810312	-1.991655371	-2.007490665	-2.028214062	-2.041292809	-2.044264158	-2.050707599	-2.042105513	-2.031657169	-2.020952673	-2.012199714	-2.007888512	-2.006828395	-2.004233221	-1.999565923	-1.994047713	-1.990166821	-1.980468315	-1.968753164	-1.956284142	-1.941042821	-1.929740423	-1.915817089	-1.904970203	-1.889646017	-1.870858154	-1.851119831	-1.827397069
-0.757277239	-1.39670403	-1.548520595	-1.703883508	-1.876932756	-1.971225473	-2.116906641	-2.245422344	-2.346690987	-2.419189027	-2.43568909	-2.421131671	-2.40164729	-2.3796557	-2.353302269	-2.317223354	-2.296794629	-2.249645911	-2.191451449	-2.13864484	-2.094527938	-2.052811434	-2.026041314	-2.024292536	-2.036779013	-2.053695145	-2.063184769	-2.061380218	-2.052370253	-2.039053804	-2.04124505	-2.043543417	-2.033107704	-2.026733564	-2.028445847	-2.027056992	-2.017276612	-2.00515515	-1.996022758	-1.989615229	-1.985941723	-1.978397284	-1.961101788	-1.945616792	-1.937681304	-1.927934009	-1.910730907	-1.890488948	-1.868959068	-1.845241381
-0.727244319	-1.359558317	-1.538831747	-1.714127773	-1.873122131	-1.999175623	-2.087140525	-2.239502125	-2.356448631	-2.42078822	-2.438898616	-2.435333936	-2.409604053	-2.378097039	-2.343614281	-2.305482546	-2.262886906	-2.240105626	-2.192735645	-2.139302726	-2.097181532	-2.067019178	-2.036589984	-2.021180613	-2.028770553	-2.045034269	-2.056604423	-2.059533322	-2.052762392	-2.040481623	-2.029839157	-2.037914919	-2.040863169	-2.032124554	-2.029188389	-2.031330298	-2.026548856	-2.01331782	-1.99865577	-1.986236145	-1.97621272	-1.968753164	-1.956912928	-1.938434438	-1.924745099	-1.917322319	-1.904481958	-1.884289662	-1.862456005	-1.838991563
-0.755534849	-1.392609321	-1.5514328	-1.750826111	-1.923614456	-2.031563752	-2.13430394	-2.213674566	-2.340844719	-2.408156589	-2.419873675	-2.424235019	-2.415781888	-2.383734595	-2.345727173	-2.305833704	-2.266160999	-2.223952929	-2.201004266	-2.151626116	-2.100234198	-2.068847361	-2.046917156	-2.023925268	-2.019769309	-2.037867531	-2.054629906	-2.062933688	-2.06093025	-2.047885915	-2.029002634	-2.018453195	-2.027889772	-2.027889772	-2.019178833	-2.019360433	-2.021363052	-2.013855535	-1.998439347	-1.982883151	-1.969602699	-1.960189446	-1.953036846	-1.940095944	-1.923032048	-1.912112151	-1.902673264	-1.884722409	-1.859491957	-1.833747548
-0.726871354	-1.328466167	-1.49036743	-1.671559233	-1.868285122	-1.996711841	-2.103033098	-2.215240105	-2.295592073	-2.39761441	-2.416461181	-2.409158165	-2.403622856	-2.38584129	-2.346498053	-2.304255725	-2.262807357	-2.219538667	-2.172243137	-2.142004504	-2.08518102	-2.038721321	-2.018498512	-2.00665196	-1.996237979	-2.00943917	-2.036164969	-2.055418636	-2.063435995	-2.058687375	-2.041770686	-2.022139271	-2.014798142	-2.026225806	-2.02200219	-2.010105436	-2.008286724	-2.006872515	-1.995119993	-1.977654124	-1.96297212	-1.951985709	-1.944889362	-1.938434438	-1.924051775	-1.906578315	-1.894421696	-1.882132373	-1.860341264	-1.832741757
-0.748734192	-1.362600341	-1.505608836	-1.686491326	-1.86786844	-1.995592636	-2.099305226	-2.188894393	-2.277859875	-2.320299619	-2.36081244	-2.382161252	-2.374481771	-2.36261035	-2.340464093	-2.295677859	-2.253210168	-2.208239196	-2.165642887	-2.119129267	-2.089268902	-2.047788942	-2.02420069	-2.010238812	-2.007711646	-2.020451625	-2.034140063	-2.048711063	-2.057545474	-2.057793458	-2.042201225	-2.025442255	-2.004584201	-2.005506877	-2.001522697	-2.006387442	-2.009084245	-2.004759798	-1.998915619	-1.989700043	-1.975883927	-1.960387618	-1.946575796	-1.940436582	-1.93159148	-1.922196202	-1.909883089	-1.88742851	-1.865982354	-1.838931615
-0.736996308	-1.358595303	-1.517397935	-1.682145511	-1.86356483	-1.980385284	-2.088363067	-2.189297139	-2.271971046	-2.336110701	-2.327902142	-2.367745223	-2.374790475	-2.351444844	-2.328271912	-2.295849483	-2.249723085	-2.204467557	-2.16222223	-2.121650578	-2.078157519	-2.066006836	-2.04440845	-2.022047879	-2.017095882	-2.033248336	-2.03654274	-2.033717438	-2.039291448	-2.043687469	-2.038389092	-2.029513651	-2.014977918	-2.00056495	-1.983635321	-1.991697976	-2.003313244	-1.994004877	-1.981674055	-1.976253837	-1.966375229	-1.948847478	-1.929814314	-1.917358222	-1.910448117	-1.90953032	-1.904481958	-1.880414225	-1.852230954	-1.829943743
-0.736110765	-1.35660655	-1.521491222	-1.701016	-1.867356149	-1.999132278	-2.107182176	-2.223589411	-2.320027306	-2.374687549	-2.39008559	-2.355167671	-2.377993327	-2.368251926	-2.337809009	-2.313274379	-2.28141528	-2.231954186	-2.179798541	-2.128251981	-2.079615758	-2.041722874	-2.039624369	-2.027704571	-2.02017857	-2.034516076	-2.052468254	-2.049148541	-2.040481623	-2.037820147	-2.031283623	-2.022733788	-2.013496985	-2	-1.987289287	-1.976541762	-1.988302712	-1.994733667	-1.981590793	-1.969036158	-1.962215058	-1.951597044	-1.934196287	-1.916712431	-1.905808475	-1.899009477	-1.894047231	-1.882198592	-1.853654871	-1.824894259
-0.705077674	-1.341320971	-1.497627512	-1.683400698	-1.858017484	-1.975842846	-2.092911255	-2.200108315	-2.305921538	-2.373351732	-2.387216143	-2.382999659	-2.339608902	-2.352714855	-2.327532687	-2.286089646	-2.255081458	-2.221197796	-2.173730781	-2.127377621	-2.086716098	-2.058140873	-2.038389092	-2.050073556	-2.046192002	-2.043111545	-2.050658793	-2.054285286	-2.036637234	-2.020907099	-2.017095882	-2.01596802	-2.013228266	-2.00793274	-1.997099931	-1.983928183	-1.971957705	-1.982382427	-1.979763056	-1.95939766	-1.94485111	-1.938547521	-1.92771333	-1.911403272	-1.89777217	-1.890860356	-1.884056823	-1.878341688	-1.863311134	-1.832978204
-0.7728566	-1.307549677	-1.573261078	-1.700558079	-1.801013194	-1.941346258	-2.106293707	-2.293538262	-2.45432185	-2.542875374	-2.505845406	-2.441771578	-2.386898483	-2.318939756	-2.326426204	-2.304255725	-2.269459964	-2.239502125	-2.200866307	-2.145026326	-2.092373695	-2.058240186	-2.03881629	-2.03035116	-2.05527064	-2.061230177	-2.05764465	-2.064291252	-2.061280185	-2.034187047	-2.014708281	-2.014708281	-2.01623844	-2.015742798	-2.012244383	-2.002089633	-1.984388795	-1.971103555	-1.981216311	-1.970332197	-1.9446599	-1.933674075	-1.930516906	-1.920927341	-1.906893643	-1.896812251	-1.888502251	-1.878276054	-1.868605918	-1.846429019
-0.742643066	-1.299088702	-1.576541128	-1.708942106	-1.785633078	-1.916748283	-2.106904334	-2.314885531	-2.501413791	-2.575935475	-2.503208684	-2.422853015	-2.355659901	-2.310336035	-2.269944848	-2.263922363	-2.258927228	-2.221414672	-2.183029962	-2.140921775	-2.084336396	-2.04793441	-2.024430342	-2.01858916	-2.022779553	-2.053105805	-2.053646003	-2.055418636	-2.047885915	-2.029002634	-2.013900375	-2.001391971	-1.999609311	-2.002176919	-2.010861776	-2.006431517	-2.000782434	-1.973507593	-1.970129436	-1.948307358	-1.935092973	-1.925366382	-1.913355479	-1.906403231	-1.904656268	-1.899560525	-1.890353969	-1.873608808	-1.860183859	-1.842331727
-0.748546729	-1.367694586	-1.528414946	-1.694842171	-1.875560989	-2.005418919	-2.130357655	-2.26954074	-2.375305469	-2.438540829	-2.42666416	-2.406271001	-2.380906669	-2.349789645	-2.327902142	-2.258848401	-2.258375742	-2.235300936	-2.186685941	-2.149415024	-2.114017189	-2.078886026	-2.055764156	-2.0473044	-2.051293691	-2.057396751	-2.082389474	-2.084916898	-2.067120542	-2.048031416	-2.043783531	-2.028584977	-2.009527946	-2.006740169	-2.013676223	-2.015247722	-2.01157483	-1.995291803	-1.975883927	-1.940891182	-1.931554382	-1.937042166	-1.922196202	-1.905843438	-1.904970203	-1.904098721	-1.892688255	-1.870406772	-1.849489167	-1.828624633
-0.741949675	-1.311669182	-1.627382534	-1.791021483	-1.884389488	-2.011753277	-2.143331516	-2.285000033	-2.418847108	-2.483596852	-2.480697151	-2.450016389	-2.425274416	-2.392974122	-2.352128235	-2.311847244	-2.218029326	-2.190238335	-2.13768969	-2.091246981	-2.079720105	-2.07717078	-2.067729224	-2.063888568	-2.069611382	-2.080294465	-2.08396739	-2.105462415	-2.101823517	-2.079876674	-2.064240896	-2.061280185	-2.043927663	-2.026733564	-2.02691835	-2.03277974	-2.031283623	-2.023879382	-2.005023326	-1.981174722	-1.947459954	-1.947036871	-1.952024595	-1.938359066	-1.929408068	-1.933264205	-1.930442895	-1.914959293	-1.888032163	-1.861855256
-0.763419916	-1.348595981	-1.636651309	-1.830354951	-1.934980786	-2.05774385	-2.195383583	-2.334794372	-2.460923901	-2.530030791	-2.512013669	-2.489589052	-2.455188088	-2.430275051	-2.397831449	-2.352910571	-2.292344676	-2.185419484	-2.157702866	-2.123608938	-2.101768615	-2.102757897	-2.107015449	-2.10204319	-2.101768615	-2.108908774	-2.11407366	-2.11165199	-2.127727154	-2.115148017	-2.085974348	-2.071757817	-2.066816521	-2.044889769	-2.028956208	-2.032732908	-2.037488606	-2.033811319	-2.023191663	-2.001522697	-1.973303344	-1.943743264	-1.953192786	-1.958054928	-1.946076849	-1.943934071	-1.94611521	-1.936591575	-1.913142084	-1.878079214
-0.744951938	-1.258966646	-1.568652321	-1.751193296	-1.889342962	-2.023787623	-2.158515391	-2.296622631	-2.419987887	-2.495801081	-2.496754229	-2.471983659	-2.449771647	-2.405717971	-2.367441485	-2.317313522	-2.254925208	-2.186752699	-2.095771484	-2.102647866	-2.084336396	-2.068186296	-2.073297506	-2.082441979	-2.08396739	-2.091514981	-2.100891142	-2.102812923	-2.094797971	-2.102647866	-2.076859644	-2.039767127	-2.027704571	-2.023283296	-2.001348404	-1.992337553	-2.001827878	-2.006828395	-2.001261284	-1.986741335	-1.96189669	-1.93192551	-1.906193224	-1.923395961	-1.924891204	-1.909001702	-1.902985769	-1.898631037	-1.8818676	-1.853035203
-0.762034236	-1.337790103	-1.59641625	-1.765887842	-1.897052032	-2.035316185	-2.173406946	-2.30390584	-2.414426481	-2.488651485	-2.476643793	-2.460422117	-2.437350328	-2.393726147	-2.351835221	-2.305745888	-2.253988892	-2.195928751	-2.134067332	-2.088842391	-2.061230177	-2.065602559	-2.054629906	-2.060680469	-2.079876674	-2.090497459	-2.103473783	-2.104632711	-2.102812923	-2.088576035	-2.087246696	-2.057148993	-2.041866324	-2.029374223	-2.015202743	-2.016779785	-2.013990068	-2.01211039	-2.003794894	-1.99774752	-1.968308831	-1.952608298	-1.9094598	-1.914602378	-1.900008766	-1.90364624	-1.905738557	-1.892857894	-1.872603609	-1.85823677
-0.695337167	-1.329401658	-1.656709598	-1.867036274	-1.950510628	-2.057892691	-2.19606515	-2.329105046	-2.437469231	-2.50751899	-2.506402551	-2.483200296	-2.465085896	-2.420330706	-2.382580253	-2.330125498	-2.279509932	-2.220908796	-2.158390288	-2.131414333	-2.062582419	-2.081917215	-2.093287943	-2.082652062	-2.0910327	-2.10380459	-2.103253384	-2.09772508	-2.094042301	-2.089909454	-2.076238039	-2.083177715	-2.077326432	-2.052223292	-2.025764723	-2.026548856	-2.017547849	-1.995549647	-1.985479461	-1.987078454	-1.98001184	-1.970210529	-1.948770277	-1.932594342	-1.892179733	-1.881437687	-1.894864662	-1.879327377	-1.852973285	-1.843450849
-0.706213304	-1.312863597	-1.640430106	-1.845515163	-1.915888648	-2.039957544	-2.172372295	-2.324221658	-2.451119437	-2.519561853	-2.520568663	-2.488517711	-2.455188088	-2.428990328	-2.386475297	-2.353400248	-2.292600169	-2.226140448	-2.153601027	-2.109132061	-2.102702878	-2.048516769	-2.082547008	-2.094042301	-2.08687521	-2.095663208	-2.103584024	-2.095933948	-2.08396739	-2.074378545	-2.063435995	-2.047643523	-2.056357117	-2.049002666	-2.023191663	-2.005243055	-2.007225636	-1.991953694	-1.96766334	-1.958252128	-1.95699159	-1.949272329	-1.940020283	-1.923869505	-1.909671393	-1.875267602	-1.876932756	-1.886357417	-1.864453932	-1.837644726
-0.76072305	-1.350733309	-1.678008252	-1.888099287	-1.949079163	-2.06253226	-2.20697834	-2.347366932	-2.488651485	-2.565111879	-2.561774192	-2.534171185	-2.491066474	-2.451856363	-2.416008201	-2.36713796	-2.323123568	-2.255550543	-2.198870812	-2.155647104	-2.127377621	-2.107515821	-2.047255976	-2.087406002	-2.099141495	-2.102867957	-2.119529407	-2.129830279	-2.119758224	-2.102812923	-2.087406002	-2.073297506	-2.05744632	-2.069050969	-2.060880282	-2.033295223	-2.018679827	-2.019042684	-1.996453307	-1.970169981	-1.963650612	-1.964290162	-1.956755646	-1.94573176	-1.930146979	-1.910165511	-1.870696892	-1.876998187	-1.878112015	-1.84863015
-0.742729518	-1.355128317	-1.72925131	-1.974080001	-2.007755856	-2.119815447	-2.269783159	-2.425158805	-2.552376902	-2.630227711	-2.609418121	-2.562883907	-2.510041521	-2.450506287	-2.402963335	-2.355462942	-2.298000525	-2.252355181	-2.1893643	-2.148497047	-2.106959888	-2.074584763	-2.047498152	-1.994176247	-2.054629906	-2.079302866	-2.093826636	-2.116395339	-2.127552352	-2.11356568	-2.092481154	-2.079563593	-2.066968505	-2.052811434	-2.066968505	-2.054826954	-2.019042684	-2.006255243	-2.006167133	-1.979141718	-1.955381854	-1.95648054	-1.959239476	-1.950316911	-1.935092973	-1.916855857	-1.887629634	-1.843329723	-1.85579954	-1.849796371
-0.803039421	-1.428873723	-1.731539041	-1.95475528	-2.033905221	-2.144057054	-2.290390879	-2.419759492	-2.53387413	-2.595337299	-2.587875594	-2.562566556	-2.530619864	-2.484126156	-2.458046526	-2.400116928	-2.350178537	-2.282995593	-2.21275212	-2.163359458	-2.137928281	-2.11673614	-2.099359816	-2.066867176	-2.080764962	-2.085392432	-2.136617652	-2.126388803	-2.131767132	-2.131061822	-2.108016769	-2.101494214	-2.082599532	-2.075565636	-2.064341614	-2.075513956	-2.05232126	-2.034328029	-2.023695883	-1.997963598	-1.987795704	-1.974161836	-1.967703655	-1.954677021	-1.96253366	-1.937944753	-1.930110003	-1.872474075	-1.889040119	-1.847711656
-0.776005932	-1.476813015	-1.745017121	-1.947498437	-2.091783147	-2.211973116	-2.313274379	-2.376854125	-2.446359664	-2.511167366	-2.50962008	-2.552376902	-2.534914712	-2.520136887	-2.487315604	-2.397722916	-2.343135508	-2.277942229	-2.22811868	-2.240936812	-2.171855893	-2.170824926	-2.126330707	-2.129362037	-2.142969202	-2.120617363	-2.151441428	-2.149660145	-2.137630063	-2.162537829	-2.108072466	-2.131767132	-2.096584414	-2.104853811	-2.113791376	-2.07109231	-2.07494588	-2.074275473	-2.055862927	-2.042105513	-2.006387442	-2.042249089	-1.991527581	-1.98514358	-1.993876394	-1.951985709	-1.926721664	-1.923578033	-1.916461549	-1.90815725
-0.725255787	-1.431798276	-1.708831024	-1.930739014	-2.056456023	-2.208660296	-2.315603522	-2.361610592	-2.42573717	-2.445631999	-2.515985037	-2.515557792	-2.528121801	-2.499489089	-2.469160221	-2.408490191	-2.327717375	-2.272784179	-2.224899501	-2.228045251	-2.167810539	-2.140981856	-2.107571453	-2.13430394	-2.14691047	-2.143633676	-2.126505018	-2.136023216	-2.145390362	-2.122974384	-2.096367484	-2.12332039	-2.094258073	-2.095663208	-2.076911485	-2.059383918	-2.047013935	-2.04735283	-2.0214543	-2.029141943	-1.979597279	-2.015022874	-1.971306772	-1.984640245	-1.953778063	-1.927676562	-1.935205189	-1.906088259	-1.873414072	-1.877587505
-0.707803759	-1.443215218	-1.690540178	-1.879294484	-2.019269623	-2.164499672	-2.252899069	-2.333014282	-2.381115515	-2.439615077	-2.461677667	-2.473660723	-2.490528648	-2.471854922	-2.427476902	-2.381219975	-2.322393047	-2.250959731	-2.205860644	-2.210066919	-2.144844423	-2.116281798	-2.081445469	-2.123666671	-2.130299026	-2.127028369	-2.11662251	-2.112157735	-2.110194248	-2.127494101	-2.077845675	-2.096313268	-2.052223292	-2.072167867	-2.069917367	-2.045854011	-2.024430342	-2.027843464	-2.01103993	-2.027195678	-1.966174306	-1.999435784	-1.947421475	-1.965772739	-1.956048582	-1.905913373	-1.911580383	-1.915352239	-1.86312096	-1.865504144
-0.731213823	-1.46436415	-1.72941432	-1.925732257	-2.039006291	-2.189229989	-2.257824957	-2.322119418	-2.376234	-2.434742657	-2.479385478	-2.502241282	-2.4529641	-2.454198243	-2.441171475	-2.36552273	-2.300422409	-2.265120197	-2.201073261	-2.190911869	-2.159580222	-2.096042291	-2.078053546	-2.097398869	-2.118273065	-2.118672416	-2.094906032	-2.099960765	-2.08518102	-2.100234198	-2.070529984	-2.075049111	-2.041722874	-2.043783531	-2.041818502	-2.015517694	-2.004715892	-1.995420706	-1.989106687	-1.981424317	-1.954207767	-1.966335037	-1.9076303	-1.918868813	-1.937267637	-1.879886929	-1.864263256	-1.844967771	-1.831826738	-1.825387858
-0.774359953	-1.51185839	-1.742273439	-1.947498437	-2.060780364	-2.185286387	-2.282912275	-2.345823458	-2.405717971	-2.435097327	-2.483596852	-2.516270101	-2.497846107	-2.473273133	-2.448916135	-2.385419133	-2.337053386	-2.290475644	-2.257824957	-2.229074385	-2.167427225	-2.135904427	-2.090711476	-2.111876693	-2.127843727	-2.135192371	-2.128660619	-2.123435786	-2.120388093	-2.124765054	-2.096747183	-2.11787408	-2.078365539	-2.089108911	-2.075565636	-2.059334128	-2.038341651	-2.01416951	-2.006740169	-2.009883234	-1.972446546	-2.000434512	-1.952919927	-1.954090533	-1.950549382	-1.921506932	-1.906368223	-1.876573065	-1.864199717	-1.867932519
-0.80682251	-1.505845406	-1.760975953	-1.954168686	-2.086027288	-2.218819279	-2.307681956	-2.375408541	-2.433209088	-2.505845406	-2.524619407	-2.525055665	-2.531357332	-2.501965276	-2.45038376	-2.405939099	-2.343614281	-2.300769497	-2.25266589	-2.22701855	-2.185752404	-2.133535434	-2.122455892	-2.116565706	-2.139542205	-2.146666895	-2.135666945	-2.142727826	-2.113001954	-2.13430394	-2.098160408	-2.111989088	-2.079772289	-2.103033098	-2.083704005	-2.060530669	-2.05724808	-2.050122296	-2.027843464	-2.015652742	-1.996927404	-2.008729611	-1.953309779	-1.971916993	-1.939151127	-1.924818145	-1.915996009	-1.900699274	-1.86780437	-1.875560989
-0.804928232	-1.525128417	-1.773709495	-1.986909862	-2.126156467	-2.245193145	-2.322119418	-2.386898483	-2.459045191	-2.497982785	-2.546987609	-2.550213153	-2.521577812	-2.515700161	-2.46470588	-2.403183064	-2.351639989	-2.303643611	-2.249954688	-2.246034134	-2.187889159	-2.150457748	-2.125228363	-2.13715334	-2.147276089	-2.131943638	-2.145633222	-2.137868621	-2.146484303	-2.140081515	-2.117361638	-2.117418546	-2.09006974	-2.105850153	-2.108295324	-2.073760479	-2.077689837	-2.053646003	-2.036684489	-2.032358436	-2.004189368	-2.023329119	-1.971103555	-1.996711841	-1.968955283	-1.936929474	-1.937756559	-1.92226882	-1.901841017	-1.880843125
-0.778398	-1.508610288	-1.798384418	-2.009572342	-2.15814019	-2.281664421	-2.375408541	-2.428640607	-2.470184803	-2.530472521	-2.558619115	-2.56944123	-2.537901619	-2.50962008	-2.478469659	-2.411056357	-2.340654364	-2.276872841	-2.248720896	-2.227165073	-2.181972158	-2.165261481	-2.129947418	-2.125344267	-2.142969202	-2.13990167	-2.125866221	-2.151195299	-2.145329668	-2.158890916	-2.117190959	-2.147886139	-2.098923284	-2.098378236	-2.105241006	-2.088735829	-2.075720714	-2.063737658	-2.040672354	-2.05153813	-1.989657634	-2.026779753	-1.984556412	-1.992978074	-1.984472596	-1.949968438	-1.929814314	-1.921035955	-1.901148693	-1.902083591
-0.811138985	-1.540547198	-1.81690106	-2.012825499	-2.144178095	-2.27580608	-2.373659633	-2.42400438	-2.482540173	-2.51698358	-2.559720787	-2.558619115	-2.539703673	-2.511590311	-2.482276405	-2.406713933	-2.35615269	-2.292770581	-2.258533238	-2.224462365	-2.195996945	-2.174898588	-2.134067332	-2.136023216	-2.145997767	-2.145633222	-2.140201453	-2.115091406	-2.139602095	-2.150457748	-2.1213059	-2.115261262	-2.089695832	-2.100836359	-2.070427821	-2.06945847	-2.064190546	-2.05704993	-2.040481623	-2.030630688	-1.985941723	-1.994862404	-1.949079163	-1.95393427	-1.947613905	-1.921470685	-1.908931268	-1.884555917	-1.874063533	-1.867900478
-0.785540302	-1.505386299	-1.790109831	-2.005199101	-2.144299169	-2.26954074	-2.355758414	-2.430275051	-2.494850022	-2.520856752	-2.559090918	-2.564633493	-2.54090921	-2.519274621	-2.477555766	-2.392116256	-2.338755391	-2.288867928	-2.241012453	-2.215596698	-2.198870812	-2.168578183	-2.131414333	-2.13990167	-2.142848497	-2.138585081	-2.148008252	-2.122513472	-2.133771753	-2.13864484	-2.120560034	-2.125924255	-2.078001569	-2.083282922	-2.086557045	-2.048176965	-2.062933688	-2.061480275	-2.029885678	-2.03602339	-1.994862404	-2.001000028	-1.945080673	-1.944698136	-1.934084332	-1.920276225	-1.907911261	-1.894455754	-1.844542499	-1.857235225
-0.83168523	-1.520554263	-1.871213141	-2.048128443	-2.181576145	-2.286173576	-2.385208208	-2.455188088	-2.504039605	-2.545612533	-2.572838597	-2.590743348	-2.574955125	-2.531800414	-2.466736483	-2.401975928	-2.340464093	-2.296021175	-2.263523818	-2.205860644	-2.186752699	-2.131767132	-2.132414673	-2.13637978	-2.14917004	-2.130474937	-2.13200249	-2.125228363	-2.123724411	-2.120846754	-2.110530216	-2.102317938	-2.09350334	-2.067171233	-2.066462098	-2.05394094	-2.021226216	-2.021956506	-2.015832873	-2.001348404	-1.975145052	-1.972772746	-1.95323178	-1.921180817	-1.910094889	-1.888267143	-1.888367888	-1.86416795	-1.845150158	-1.811605929
-0.829230926	-1.533978076	-1.915888648	-2.084441885	-2.205233202	-2.303818413	-2.412625828	-2.485319456	-2.546528766	-2.589054141	-2.614751318	-2.619969752	-2.596022036	-2.567511744	-2.515273196	-2.435215615	-2.354577731	-2.304693478	-2.273028416	-2.239577517	-2.20809892	-2.145633222	-2.15832775	-2.165706488	-2.159642941	-2.162285332	-2.151318346	-2.152489035	-2.144662596	-2.126272619	-2.139242877	-2.126679398	-2.110698297	-2.113283726	-2.077793723	-2.067272633	-2.07443009	-2.053056729	-2.039386542	-2.040958608	-2.024154775	-2.00678428	-1.990719116	-1.96185691	-1.945042404	-1.930776043	-1.919589993	-1.887060024	-1.866429159	-1.85028835
-0.876667864	-1.555034477	-1.925000814	-2.092696151	-2.225264117	-2.324130045	-2.412850502	-2.498666821	-2.541513236	-2.594824454	-2.608888386	-2.626352528	-2.6181632	-2.567190995	-2.527243551	-2.441291429	-2.387852162	-2.331987028	-2.285167488	-2.267525823	-2.224025669	-2.151564545	-2.157577997	-2.20280173	-2.175613798	-2.169026603	-2.179010824	-2.150764909	-2.164119268	-2.156954189	-2.132179092	-2.139183036	-2.113791376	-2.110866444	-2.089375595	-2.078573659	-2.077637903	-2.067171233	-2.048954052	-2.012601901	-2.025350166	-1.992978074	-1.989106687	-1.982299029	-1.945042404	-1.908368209	-1.907174127	-1.885989838	-1.875169851	-1.839861742
-0.903907229	-1.554598203	-1.91721463	-2.122628654	-2.271240525	-2.379135525	-2.4597957	-2.517698233	-2.574628834	-2.622147581	-2.662141571	-2.653060537	-2.632830511	-2.575935475	-2.558461961	-2.452102282	-2.399789694	-2.355069292	-2.285167488	-2.269217724	-2.247337057	-2.19921421	-2.178224533	-2.19606515	-2.208169052	-2.203217588	-2.174444068	-2.185885644	-2.165897344	-2.172630727	-2.168258166	-2.155460698	-2.147886139	-2.121650578	-2.12182302	-2.111202933	-2.081550258	-2.096584414	-2.079094396	-2.048322563	-2.046433586	-2.023374948	-2.009306039	-1.989360883	-1.971998421	-1.945157221	-1.936967035	-1.93266872	-1.887696697	-1.874779064
-0.766640859	-1.457037711	-1.889646017	-2.103418672	-2.23485321	-2.353792388	-2.458545571	-2.514278574	-2.567832731	-2.59345982	-2.623605558	-2.613144471	-2.603626272	-2.545917729	-2.525492361	-2.439256699	-2.371815492	-2.319483191	-2.280834506	-2.240558803	-2.212185433	-2.161528721	-2.174898588	-2.172889313	-2.187019834	-2.167108055	-2.168962514	-2.153539175	-2.158452835	-2.162032982	-2.150457748	-2.153353671	-2.123378084	-2.128835867	-2.102482871	-2.096475936	-2.085921415	-2.066968505	-2.052811434	-2.04033863	-2.03891128	-2.022550773	-2.014798142	-1.990039469	-1.962852496	-1.95640197	-1.940701708	-1.904412253	-1.882529836	-1.866940357
-0.911562669	-1.578791066	-1.92558587	-2.096042291	-2.22701855	-2.329846955	-2.438660059	-2.538951908	-2.578231599	-2.603451962	-2.610833916	-2.673459331	-2.630784143	-2.611188587	-2.527389802	-2.476513668	-2.41240127	-2.361311113	-2.309449538	-2.28777133	-2.245269531	-2.192059279	-2.208941256	-2.195656082	-2.194975156	-2.187086643	-2.207538269	-2.17685194	-2.177570376	-2.15739076	-2.144299169	-2.174379175	-2.144178095	-2.131708312	-2.107905397	-2.10034362	-2.102427886	-2.079042294	-2.045950553	-2.054285286	-2.037535954	-2.03720463	-2.012467797	-2.003269485	-1.960942982	-1.954794414	-1.942562132	-1.918688705	-1.893469146	-1.861539405
-0.895106781	-1.543178652	-1.945540163	-2.121076266	-2.242148656	-2.355069292	-2.459295217	-2.527828853	-2.59465364	-2.629116983	-2.635824367	-2.66756154	-2.620150821	-2.588548658	-2.529736553	-2.481354476	-2.39051231	-2.356744775	-2.310691141	-2.262250926	-2.231583912	-2.186419011	-2.186819467	-2.220692172	-2.210066919	-2.199420378	-2.178814117	-2.187688391	-2.17327748	-2.176265012	-2.178290003	-2.149844078	-2.157952711	-2.142426296	-2.125750177	-2.118216044	-2.102208018	-2.079928876	-2.076859644	-2.052664324	-2.033952179	-2.034751249	-2.024844022	-2.019587538	-1.966656677	-1.982257336	-1.944086776	-1.924562538	-1.909213072	-1.867036274
-0.905913373	-1.598082749	-1.964170175	-2.179010824	-2.292429824	-2.380593589	-2.453827632	-2.51684079	-2.58236226	-2.616364132	-2.638461029	-2.624336386	-2.609948504	-2.583359493	-2.505706231	-2.453457337	-2.359617955	-2.286761538	-1.371682607	-1.323763783	-1.406713933	-1.341845453	-1.377692702	-1.406736091	-1.415295714	-1.433880832	-1.460823498	-1.485412406	-1.484536812	-1.491564557	-1.491322175	-1.496931472	-1.516255843	-1.562360402	-1.63746098	-1.664742744	-1.719444392	-1.754758851	-1.777673789	-1.776633874	-1.771343042	-1.822030864	-1.856797775	-1.871794656	-1.862582585	-1.898012481	-1.890320231	-1.909918382	-1.880183454	-1.850349887
-0.924420194	-1.517469416	-1.85823677	-2.040624663	-2.177178355	-2.265760396	-2.353596274	-2.420559403	-2.476513668	-2.541815564	-2.548981548	-2.5636783	-2.551757587	-2.506681392	-2.451119437	-2.417822962	-2.342561677	-2.271808601	-1.636651309	-1.343326954	-1.292455371	-1.321645537	-1.334644188	-1.317088137	-1.351942637	-1.373413294	-1.384807733	-1.405994398	-1.428279525	-1.453222979	-1.45685115	-1.450053112	-1.459157685	-1.475007052	-1.511759605	-1.573017289	-1.627198425	-1.669667411	-1.71733258	-1.759051584	-1.761928794	-1.747559623	-1.78299009	-1.815393733	-1.850996548	-1.849397048	-1.850011544	-1.842724604	-1.852849475	-1.846856143
-0.845077194	-1.554940953	-1.895239833	-2.096096473	-2.209433375	-2.317493914	-2.404724288	-2.467755356	-2.528414946	-2.574628834	-2.589560214	-2.591929714	-2.580539927	-2.522734005	-2.466227942	-2.404834585	-2.357337669	-2.266321344	-1.810369342	-1.545536267	-1.477947199	-1.438695834	-1.461237811	-1.477308042	-1.458158761	-1.496304627	-1.518471381	-1.52619199	-1.543907385	-1.567784567	-1.592371191	-1.591031168	-1.588077404	-1.597841828	-1.608535588	-1.643419671	-1.697820646	-1.747438214	-1.791881259	-1.817785135	-1.860561726	-1.865536008	-1.849120809	-1.888367888	-1.892179733	-1.915459468	-1.900284838	-1.878834252	-1.856391965	-1.875300191
-0.822027981	-1.493603216	-1.880843125	-2.096421706	-2.214385475	-2.314168725	-2.417936637	-2.476904162	-2.553618188	-2.567832731	-2.610656689	-2.603975103	-2.577902837	-2.528561593	-2.457672617	-2.369979149	-2.352812702	-2.256020135	-1.878144818	-1.711058066	-1.697604127	-1.647643799	-1.625801742	-1.645622612	-1.661762701	-1.642027059	-1.679168527	-1.696026797	-1.698232331	-1.719626534	-1.743210118	-1.764017297	-1.759051584	-1.756986769	-1.76115132	-1.767130895	-1.799395708	-1.843450849	-1.882231705	-1.907595193	-1.93330145	-1.958528359	-1.953426802	-1.934607038	-1.937079736	-1.943628821	-1.944774616	-1.92892845	-1.892247501	-1.866812501
-0.765568774	-1.359081507	-1.656926366	-1.910448117	-2.012646611	-2.111315153	-2.190171039	-2.271240525	-2.315783205	-2.325782054	-2.333107789	-2.355069292	-2.329939783	-2.284330858	-2.193955764	-2.13288622	-2.050171041	-1.95651983	-1.864326806	-1.63395079	-1.517626715	-1.498954438	-1.448672012	-1.426965858	-1.437195802	-1.4344237	-1.427314232	-1.450910869	-1.471250368	-1.480775977	-1.481078278	-1.498228914	-1.517569508	-1.520453481	-1.519188488	-1.537003388	-1.546788718	-1.581582691	-1.623258845	-1.669525349	-1.699752439	-1.742609451	-1.766191934	-1.752149433	-1.755970411	-1.777960203	-1.76674999	-1.768912879	-1.753994096	-1.73095429
-0.81599035	-1.521938792	-1.839471446	-2.057991947	-2.212043877	-2.316142795	-2.391260081	-2.458420756	-2.515415471	-2.527243551	-2.544698228	-2.563996464	-2.561299467	-2.495937117	-2.410385459	-2.337809009	-2.271321633	-2.203009609	-2.164436248	-2.076082777	-2.008640997	-1.97621272	-1.971225473	-1.944086776	-1.927088684	-1.936854363	-1.940815382	-1.934270941	-1.953270778	-1.957306382	-1.971388085	-1.959635044	-1.96806666	-1.983551682	-1.969319336	-1.970778606	-1.973711938	-1.97485805	-1.997143074	-1.980966836	-1.990591601	-1.977324238	-1.979100327	-1.987795704	-1.963171567	-1.934644399	-1.936328946	-1.933338698	-1.915280768	-1.869344651
-0.879192534	-1.593051264	-1.924745099	-2.123378084	-2.233810307	-2.362110183	-2.438779321	-2.502655619	-2.559090918	-2.605723473	-2.621965678	-2.645315446	-2.632085261	-2.591760035	-2.534022632	-2.435926021	-2.384049948	-2.3357342	-2.288361462	-2.22184875	-2.176786687	-2.199008139	-2.170760572	-2.161528721	-2.16615195	-2.163802519	-2.169668007	-2.165515715	-2.172307711	-2.168450148	-2.16761884	-2.157765314	-2.151749285	-2.148741651	-2.158890916	-2.139123204	-2.139003563	-2.136855654	-2.117646254	-2.123262703	-2.101658834	-2.086080235	-2.08018998	-2.066259701	-2.038104526	-2.0266412	-2.002701008	-1.991740585	-1.952608298	-1.93674172
-0.889342962	-1.649015856	-2.036920839	-2.22541005	-2.336864685	-2.402963335	-2.490931955	-2.565750548	-2.611188587	-2.651111277	-2.673869043	-2.67325462	-2.659357622	-2.62948691	-2.562883907	-2.499077761	-2.435452288	-2.367441485	-2.323123568	-2.205651396	-2.198664904	-2.216668237	-2.214100972	-2.203842123	-2.190440285	-2.211266141	-2.200452693	-2.205860644	-2.205651396	-2.199420378	-2.212114649	-2.207538269	-2.19064233	-2.191451449	-2.163106484	-2.16768273	-2.153353671	-2.132414673	-2.114243119	-2.112945622	-2.101768615	-2.09323411	-2.062231433	-2.054925512	-2.057793458	-2.026548856	-1.996194926	-1.979763056	-1.949117789	-1.924599044
-1.022166692	-1.773168189	-2.112889297	-2.282579163	-2.406381692	-2.507938395	-2.600672468	-2.639974911	-2.70863115	-2.711303739	-2.725380381	-2.753009301	-2.712646227	-2.670602121	-2.594482893	-2.517555208	-2.453333975	-2.367643954	-2.331800516	-2.298604731	-2.26744542	-2.251424383	-2.247490599	-2.211478113	-2.223516744	-2.202663199	-2.217312432	-2.214598975	-2.2069084	-2.212043877	-2.19990182	-2.204676236	-2.216811309	-2.180587689	-2.172695359	-2.154281982	-2.168450148	-2.133653577	-2.113734941	-2.119643801	-2.095988116	-2.0970186	-2.075617323	-2.045516283	-2.019405844	-1.999392413	-1.979638717	-1.970778606	-1.924562538	-1.900561084
-0.965191126	-1.666472121	-2.101000729	-2.292174432	-2.416801226	-2.510041521	-2.559563234	-2.62598526	-2.7242281	-2.759950228	-2.745451923	-2.739928612	-2.739928612	-2.678815973	-2.585695312	-2.492279023	-2.444301105	-2.400553624	-2.332080315	-2.295506303	-2.242376254	-2.2612987	-2.260506769	-2.255628773	-2.234927799	-2.235151643	-2.230548821	-2.227898431	-2.245345931	-2.238072162	-2.225848141	-2.237321436	-2.232102384	-2.227678293	-2.186285608	-2.186018924	-2.170246081	-2.15539858	-2.148925195	-2.11577123	-2.101329657	-2.108351056	-2.081917215	-2.06945847	-2.039719536	-2.023191663	-2.010016542	-1.983928183	-1.960387618	-1.929814314
-1.019582995	-1.736482284	-2.136498699	-2.33733659	-2.466863712	-2.552686891	-2.615109203	-2.684869683	-2.710857164	-2.752026734	-2.763462739	-2.772113295	-2.736127323	-2.689306688	-2.590066877	-2.514988785	-2.429223631	-2.384892013	-2.329105046	-2.289628736	-2.236497135	-2.247721015	-2.23143589	-2.249954688	-2.236497135	-2.22811868	-2.241390857	-2.224608028	-2.240030142	-2.240936812	-2.221631657	-2.218316415	-2.224608028	-2.207678364	-2.205233202	-2.173471694	-2.165070904	-2.161780778	-2.131355562	-2.120502713	-2.080764962	-2.083388155	-2.071296973	-2.050317309	-2.025212068	-1.998179783	-1.987458027	-1.957936651	-1.945080673	-1.904516814
-1.001919474	-1.661304511	-2.076031035	-2.2892059	-2.41827784	-2.503208684	-2.557833914	-2.652279783	-2.709520187	-2.722620025	-2.758702613	-2.753501419	-2.711303739	-2.644740094	-2.586700236	-2.477686205	-2.4225082	-2.358327627	-2.317313522	-2.280668713	-2.232102384	-2.235749125	-2.226652458	-2.223298816	-2.24290778	-2.236646891	-2.243363892	-2.234331445	-2.231731984	-2.228412519	-2.217527376	-2.21417208	-2.213390527	-2.207048292	-2.176265012	-2.167427225	-2.168706256	-2.151564545	-2.127377621	-2.116168287	-2.078886026	-2.058687375	-2.051587034	-2.03035116	-2.016103209	-1.997704317	-1.980260767	-1.943781419	-1.933078028	-1.891570292
-0.967901253	-1.654979338	-2.082336976	-2.280502983	-2.409938769	-2.496345481	-2.566390157	-2.632457726	-2.664943481	-2.697020063	-2.771086594	-2.739928612	-2.731188096	-2.662141571	-2.560036064	-2.472627917	-2.416347891	-2.348721986	-2.322210609	-2.267204302	-2.205930416	-2.221993539	-2.240861184	-2.218603695	-2.216882863	-2.237921913	-2.241921178	-2.242224509	-2.243135776	-2.230179742	-2.224098421	-2.212823008	-2.213248578	-2.201073261	-2.184488663	-2.175613798	-2.176395372	-2.156642622	-2.120101676	-2.09669292	-2.079928876	-2.069152808	-2.050463627	-2.040529298	-2.007490665	-2.000521466	-1.978149423	-1.957542625	-1.92580547	-1.906438242
-1.033351495	-1.725588117	-2.112270203	-2.31452698	-2.369165482	-2.536256279	-2.659952682	-2.594995335	-2.705093089	-2.755970411	-2.791558644	-2.711974465	-2.743282254	-2.70863115	-2.609948504	-2.526221165	-2.451487744	-2.377682339	-2.331520897	-2.284916329	-2.274741934	-2.247644196	-2.248105312	-2.245116772	-2.248951965	-2.248028425	-2.264720552	-2.278024598	-2.258375742	-2.249183157	-2.234778634	-2.247721015	-2.241769592	-2.213745604	-2.204537106	-2.202247871	-2.21346152	-2.176330187	-2.17450897	-2.134540677	-2.130592251	-2.115544504	-2.094150173	-2.074327006	-2.054186873	-2.031470356	-2.028538595	-1.990761629	-1.967220121	-1.936704179
-0.991565914	-1.683023761	-2.145268983	-2.342179544	-2.456801414	-2.514562519	-2.592439151	-2.632644079	-2.70092874	-2.721703792	-2.763714723	-2.753009301	-2.727230413	-2.67592342	-2.602407566	-2.532243949	-2.415103656	-2.400116928	-2.334982175	-2.308653236	-2.251656896	-2.263444153	-2.266802735	-2.270349332	-2.257982253	-2.260111345	-2.251889533	-2.261853911	-2.282745687	-2.266963317	-2.253210168	-2.263523818	-2.243668233	-2.251579378	-2.218603695	-2.221053272	-2.203911571	-2.201487467	-2.178879676	-2.154839922	-2.134244776	-2.11713408	-2.101110344	-2.078053546	-2.052664324	-2.036259381	-2.025304128	-2.00943917	-1.983802646	-1.954950987
-0.976677565	-1.68905192	-2.113170995	-2.322210609	-2.428990328	-2.498803758	-2.563042669	-2.65247484	-2.685079944	-2.722390786	-2.760450279	-2.80106813	-2.740167301	-2.687188174	-2.605198223	-2.498803758	-2.452717692	-2.383734595	-2.341893164	-2.280171714	-2.239050049	-2.246110669	-2.25469094	-2.257903598	-2.260902554	-2.251656896	-2.253910957	-2.244430019	-2.255863548	-2.238297632	-2.234778634	-2.241769592	-2.230622674	-2.212893907	-2.203356296	-2.185020316	-2.1807852	-2.149476291	-2.147886139	-2.121076266	-2.110082317	-2.084758503	-2.062632582	-2.042536384	-2.013452187	-1.984221244	-1.983384452	-1.948654501	-1.95546024	-1.904377405
-1.053248155	-1.789253551	-2.193006486	-2.38341947	-2.485186705	-2.55129368	-2.634512015	-2.66174277	-2.726304412	-2.781727146	-2.795608668	-2.799696817	-2.805208242	-2.724688645	-2.640354207	-2.580044252	-2.500450374	-2.426780173	-2.365220542	-2.339988779	-2.310957661	-2.281664421	-2.293452897	-2.280006174	-2.285921835	-2.286677495	-2.290645224	-2.274741934	-2.282579163	-2.279179418	-2.260744197	-2.261615876	-2.254534831	-2.231806038	-2.226286675	-2.221486988	-2.197431502	-2.183957659	-2.156206802	-2.156767222	-2.13076828	-2.10985854	-2.081288335	-2.079302866	-2.055714779	-2.023329119	-1.990421639	-1.979514414	-1.952063484	-1.945655111
-1.083309228	-1.788398956	-2.203286937	-2.39631445	-2.488785299	-2.576918042	-2.654038458	-2.70158362	-2.756465898	-2.762456262	-2.78968148	-2.782516056	-2.792634963	-2.750557039	-2.660946264	-2.547600154	-2.504316932	-2.426548178	-2.383839687	-2.33170729	-2.313900228	-2.25735341	-2.295592073	-2.290390879	-2.280668713	-2.287518662	-2.289290434	-2.291324207	-2.286509457	-2.275478373	-2.267525823	-2.259084924	-2.25703933	-2.255003326	-2.232473101	-2.22475374	-2.205233202	-2.188290973	-2.171533453	-2.150580586	-2.141583122	-2.127086558	-2.088629293	-2.077637903	-2.052272273	-2.037441264	-2.016013078	-1.98775348	-1.961141498	-1.924818145
-1.068186296	-1.788799338	-2.217026005	-2.416914634	-2.527975302	-2.564633493	-2.659357622	-2.711527199	-2.760200182	-2.770830297	-2.804377056	-2.809948582	-2.783570169	-2.740645073	-2.677987561	-2.589897923	-2.495121541	-2.466736483	-2.410608977	-2.366935727	-2.327163546	-2.296107046	-2.303381541	-2.320208829	-2.313453101	-2.311046537	-2.32707131	-2.307593765	-2.31309573	-2.292344676	-2.281996832	-2.300248968	-2.276544328	-2.255863548	-2.246953438	-2.237171447	-2.226506108	-2.202524712	-2.184355851	-2.16678912	-2.130123187	-2.144480844	-2.120560034	-2.07717078	-2.059632954	-2.032873419	-2.024017056	-1.995678626	-1.971957705	-1.940929087
-1.089018276	-1.846703551	-2.236197776	-2.428990328	-2.538651566	-2.602407566	-2.664943481	-2.711303739	-2.757210191	-2.793984123	-2.828566099	-2.822175028	-2.803823815	-2.762456262	-2.695509472	-2.604848408	-2.521289244	-2.467372999	-2.403842919	-2.409827168	-2.378927629	-2.333856573	-2.342657263	-2.346884007	-2.317584138	-2.335264031	-2.338281942	-2.330218385	-2.322575562	-2.309183942	-2.294221787	-2.290899718	-2.262727823	-2.270187493	-2.239652921	-2.232398932	-2.231066058	-2.217885853	-2.194703084	-2.159016163	-2.124765054	-2.144905049	-2.103584024	-2.098650675	-2.059085262	-2.033717438	-2.005243055	-1.986404476	-1.955029295	-1.930998283
-1.106682188	-1.841818502	-2.247951552	-2.405828521	-2.53313238	-2.604673607	-2.67325462	-2.740167301	-2.769295686	-2.802443787	-2.831502516	-2.866780543	-2.840733669	-2.802443787	-2.722161667	-2.662341109	-2.57105571	-2.508638306	-2.458670422	-2.420673796	-2.391473966	-2.338376591	-2.348721986	-2.353890478	-2.342466112	-2.335452038	-2.348818938	-2.339134522	-2.330497166	-2.318668294	-2.304781081	-2.308211476	-2.289628736	-2.26816958	-2.243135776	-2.217742426	-2.221921138	-2.205581669	-2.200177169	-2.166852888	-2.151626116	-2.146666895	-2.116679322	-2.105739336	-2.076911485	-2.053154886	-2.027889772	-1.99451919	-1.980717504	-1.942600183
-1.127756294	-1.891705649	-2.304168227	-2.455683858	-2.581201709	-2.643591673	-2.71828503	-2.749336081	-2.819300799	-2.843450849	-2.886725308	-2.846185136	-2.889747083	-2.796967113	-2.725842151	-2.648783655	-2.580705278	-2.530619864	-2.431798276	-2.414313722	-2.386581055	-2.337903555	-2.345727173	-2.349109922	-2.350859936	-2.351347305	-2.345246067	-2.336864685	-2.331334585	-2.312738654	-2.298086789	-2.290221398	-2.264560797	-2.25111456	-2.249491605	-2.227898431	-2.203633845	-2.17685194	-2.174054857	-2.148802824	-2.141162149	-2.10812817	-2.105573162	-2.081235969	-2.066613958	-2.028306761	-2.011218157	-1.96879358	-1.939642175	-1.924380054
-1.126987642	-1.870149049	-2.296966695	-2.487983031	-2.595850751	-2.648396928	-2.726998728	-2.795066478	-2.846490011	-2.885389016	-2.889073758	-2.901010361	-2.86710023	-2.841939206	-2.761702932	-2.707522406	-2.60292945	-2.553929064	-2.463694128	-2.456925765	-2.382580253	-2.352323687	-2.377785977	-2.379447555	-2.370488466	-2.3801765	-2.356054087	-2.362810578	-2.357436563	-2.334512819	-2.324130045	-2.303731003	-2.294136288	-2.286509457	-2.257274869	-2.260427656	-2.222428195	-2.20259395	-2.192735645	-2.164499672	-2.148130399	-2.123666671	-2.097181532	-2.086080235	-2.078573659	-2.052958595	-2.029513651	-2.00160987	-1.974080001	-1.936591575
-1.136159864	-1.885756086	-2.318668294	-2.493224463	-2.602059991	-2.67840157	-2.718739313	-2.803547458	-2.868060705	-2.868381336	-2.888065724	-2.89997427	-2.872895202	-2.869666232	-2.780415474	-2.698535927	-2.602407566	-2.549750892	-2.464326197	-2.443697499	-2.394156461	-2.359419194	-2.392009141	-2.369267107	-2.364918564	-2.358724243	-2.345246067	-2.332266947	-2.346787486	-2.350762528	-2.320481256	-2.315064917	-2.294735138	-2.271483895	-2.264321274	-2.237696637	-2.235524973	-2.214029875	-2.186285608	-2.17114684	-2.1490476	-2.158577956	-2.128310334	-2.096150662	-2.081707487	-2.051587034	-2.042536384	-2.004584201	-1.982257336	-1.944736374
-1.13367721	-1.913426634	-2.324130045	-2.515557792	-2.616543703	-2.683400698	-2.730487056	-2.800519085	-2.830325566	-2.91829273	-2.900664722	-2.904481958	-2.891096872	-2.876801925	-2.772884917	-2.70092874	-2.647817482	-2.590066877	-2.509058795	-2.437350328	-2.368150538	-2.347850395	-2.355856949	-2.360413913	-2.366026844	-2.362410214	-2.349012906	-2.354872601	-2.34428545	-2.333294864	-2.322849479	-2.31461659	-2.285000033	-2.276462238	-2.256568635	-2.245269531	-2.209926052	-2.207678364	-2.186819467	-2.151934105	-2.148619332	-2.120273503	-2.115034802	-2.085709744	-2.069050969	-2.03891128	-2.013541787	-2.003138232	-1.978645287	-1.937493225
-1.144063105	-1.965090927	-2.370998381	-2.562883907	-2.65247484	-2.725842151	-2.773400095	-2.84863015	-2.897909474	-2.909741947	-2.948461609	-2.951558196	-2.95546024	-2.874193542	-2.816160963	-2.741841807	-2.654234307	-2.614930224	-2.547906751	-2.496890563	-2.427709394	-2.40329297	-2.383839687	-2.381638069	-2.402195158	-2.406492411	-2.395342028	-2.379135525	-2.377061031	-2.355758414	-2.338376591	-2.342657263	-2.33866066	-2.31229272	-2.28567024	-2.255315937	-2.249568751	-2.235002401	-2.204189475	-2.187889159	-2.16171775	-2.145511775	-2.135726303	-2.11356568	-2.082179518	-2.050219792	-2.031517051	-2.009705554	-1.979597279	-1.949891037
-1.022203257	-1.794200378	-2.255863548	-2.409827168	-2.548827842	-2.599980365	-2.659357622	-2.701365217	-2.747632486	-2.76649624	-2.793713956	-2.807711387	-2.783834098	-2.745451923	-2.711080394	-2.617622697	-2.547906751	-2.504594437	-2.397940009	-2.206628751	-1.912822188	-1.615987272	-1.594585333	-1.634418427	-1.651480964	-1.758951849	-1.777413577	-1.833333117	-1.818842682	-1.821944388	-1.844026655	-1.870020245	-1.87962352	-1.899491605	-1.905808475	-1.902395671	-1.934009711	-1.947729403	-1.946345442	-1.977736634	-1.993063549	-1.999479159	-1.987458027	-1.981674055	-1.957976073	-1.936178944	-1.954677021	-1.96237433	-1.924927737	-1.888099287
-1.076605715	-1.943781419	-2.326242063	-2.518270803	-2.57741016	-2.66514431	-2.740645073	-2.751291264	-2.820448209	-2.873543887	-2.874193542	-2.864231485	-2.878112015	-2.843450849	-2.780677492	-2.684869683	-2.613679426	-2.544393887	-2.499626286	-2.441291429	-2.392223396	-2.33592241	-2.277942229	-2.283829652	-2.279923427	-2.245957613	-2.301551462	-2.300422409	-2.294221787	-2.284498055	-2.277366077	-2.270430274	-2.262250926	-2.263205245	-2.247337057	-2.238598443	-2.222065951	-2.176265012	-2.157577997	-2.147459014	-2.112157735	-2.092319976	-2.072424345	-2.053547735	-2.033764376	-1.997704317	-1.976171607	-1.956637722	-1.933226963	-1.906893643
-1.090818524	-1.93516778	-2.335358024	-2.493224463	-2.587539453	-2.670805585	-2.723768042	-2.805763251	-2.825649403	-2.888065724	-2.872571222	-2.896880746	-2.873219423	-2.856048884	-2.773657913	-2.672845488	-2.59636481	-2.520856752	-2.41240127	-2.333107789	-2.198390512	-2.140321423	-2.144783805	-2.139123204	-2.161528721	-2.17114684	-2.184555084	-2.249029016	-2.254144805	-2.261933285	-2.257196342	-2.261615876	-2.256568635	-2.249337354	-2.234108024	-2.240936812	-2.226579277	-2.214955042	-2.22184875	-2.186285608	-2.163675884	-2.149415024	-2.126330707	-2.106127321	-2.080398976	-2.064039531	-2.036164969	-2.009527946	-1.989572827	-1.952686184
-1.061975893	-1.948808875	-2.279675283	-2.419189027	-2.506681392	-2.557990841	-2.614572485	-2.613501034	-2.675306086	-2.701365217	-2.721703792	-2.744245213	-2.716925025	-2.680477551	-2.64054398	-2.570732334	-2.512861625	-2.410273744	-2.169347186	-1.976665217	-1.891942626	-1.862456005	-1.840402732	-1.800436788	-1.729018544	-1.787226626	-1.790887296	-1.812846046	-1.968429968	-2.018000286	-2.051000546	-2.075204004	-2.078261516	-2.075617323	-2.07748214	-2.07319469	-2.078990199	-2.084758503	-2.097561944	-2.084811295	-2.065703593	-2.054334501	-2.062682752	-2.045371622	-2.027149444	-2.035598929	-2.007313961	-1.996324097	-1.982132281	-1.949156419
-1.057342232	-1.914067554	-2.254222782	-2.297914279	-2.448794056	-2.435452288	-2.468904453	-2.507798549	-2.491201035	-2.49498576	-2.49757288	-2.507379278	-2.502241282	-2.470441327	-2.427825686	-2.352421446	-2.269783159	-2.195383583	-2.059782444	-1.85786092	-1.72040149	-1.687568744	-1.684176542	-1.661663053	-1.603608838	-1.509114891	-1.548950802	-1.550552458	-1.579565635	-1.744534518	-1.79658632	-1.832859964	-1.861886854	-1.870374548	-1.871374595	-1.87053569	-1.869344651	-1.895001051	-1.898768613	-1.894183363	-1.899732871	-1.888737486	-1.882629259	-1.871503801	-1.851058185	-1.842724604	-1.845423883	-1.853437887	-1.845302206	-1.822117357
-0.912577094	-1.824111459	-2.243059764	-2.423543468	-2.504039605	-2.590574131	-2.628193541	-2.70289635	-2.709520187	-2.743282254	-2.754981129	-2.750557039	-2.738023809	-2.743041847	-2.699404516	-2.632085261	-2.563042669	-2.538801711	-2.450138812	-2.395342028	-2.305131672	-2.200452693	-2.161591722	-2.149292515	-2.132827249	-2.078365539	-1.977076988	-1.993320072	-1.999175623	-2.00780007	-2.127261173	-2.174573882	-2.200659451	-2.215382707	-2.245422344	-2.228780098	-2.228927217	-2.218388218	-2.203286937	-2.187755303	-2.175483672	-2.171275673	-2.165579296	-2.13200249	-2.119072135	-2.086769129	-2.070990015	-2.041531682	-2.033717438	-2.00665196
-1.068125325	-2.013721044	-2.419645339	-2.571865206	-2.655411257	-2.760700521	-2.807990407	-2.917933066	-2.952335805	-2.986741335	-2.995678626	-3.004803708	-3.007446482	-2.966978555	-2.930701988	-2.864867349	-2.797511683	-2.732359018	-2.661344334	-2.634137785	-2.599289363	-2.578396073	-2.561615893	-2.519418213	-2.532984182	-2.511449283	-2.520280765	-2.505149978	-2.484656107	-2.482804102	-2.467882884	-2.500863005	-2.503623946	-2.489186989	-2.468393368	-2.473919308	-2.442974278	-2.423083044	-2.399789694	-2.386369565	-2.362410214	-2.333482019	-2.330962199	-2.314437389	-2.269459964	-2.242831808	-2.212468684	-2.187621489	-2.162474691	-2.1213059
-1.126743355	-2.136260893	-2.546070408	-2.726998728	-2.847405922	-2.91649738	-2.956244873	-3.01188716	-3.048662481	-3.07007044	-3.083019953	-3.119758224	-3.124938737	-3.023191663	-2.989276135	-2.918652692	-2.852942329	-2.767766479	-2.730020323	-2.683819901	-2.646468441	-2.634886568	-2.617622697	-2.587707491	-2.562566556	-2.587371479	-2.56735134	-2.557520231	-2.587371479	-2.523603173	-2.543633967	-2.499214827	-2.541060138	-2.524619407	-2.489589052	-2.500587874	-2.494850022	-2.456925765	-2.4529641	-2.433798281	-2.403402904	-2.372736583	-2.348140731	-2.308388126	-2.280171714	-2.234182485	-2.207468238	-2.170696227	-2.156891858	-2.117931056
-1.23327493	-2.267365032	-2.628378073	-2.807990407	-2.9476909	-3.018634491	-3.057991947	-3.135488919	-3.123782159	-3.171984936	-3.190440285	-3.235077015	-3.233587153	-3.159893906	-3.04383157	-3.028260409	-2.936291441	-2.892111975	-2.819587367	-2.786482243	-2.750312572	-2.700492701	-2.689306688	-2.660946264	-2.654234307	-2.641874715	-2.630598586	-2.639974911	-2.591251394	-2.575118363	-2.574302787	-2.5636783	-2.558933593	-2.536256279	-2.531800414	-2.521289244	-2.493630283	-2.497163361	-2.457797218	-2.409827168	-2.395126229	-2.369368756	-2.335076107	-2.293709043	-2.272540079	-2.222718208	-2.213319547	-2.174444068	-2.138405855	-2.094797971
-1.205233202	-2.185619206	-2.634886568	-2.796151536	-2.940058112	-3.040005162	-3.079876674	-3.118045029	-3.159266765	-3.188424994	-3.204119983	-3.170696227	-3.183096161	-3.117475462	-3.040958608	-3.001740662	-3.002176919	-2.892111975	-2.860750782	-2.826813732	-2.790484985	-2.790484985	-2.76853041	-2.719877104	-2.713319031	-2.678194516	-2.675511767	-2.670805585	-2.663940722	-2.635824367	-2.649751982	-2.587203571	-2.567993313	-2.588380294	-2.543937776	-2.545917729	-2.51970554	-2.493630283	-2.484391051	-2.434388275	-2.393941251	-2.370284667	-2.349401102	-2.308388126	-2.269217724	-2.245498771	-2.204467557	-2.176199846	-2.143633676	-2.105794741
-1.271500125	-2.30434324	-2.734239083	-2.901356274	-3.010995384	-3.08249449	-3.132532512	-3.212539525	-3.229884705	-3.246416941	-3.232844134	-3.248720896	-3.239577517	-3.170053304	-3.155522824	-3.058985756	-3.031984286	-2.965772739	-2.940815382	-2.873868593	-2.863279433	-2.822752164	-2.76853041	-2.781989957	-2.760700521	-2.73072061	-2.709297757	-2.703115524	-2.693789492	-2.67943832	-2.665546249	-2.64320954	-2.622875958	-2.597566654	-2.562407968	-2.567511744	-2.551757587	-2.509199048	-2.478992748	-2.466863712	-2.434152181	-2.396098168	-2.355856949	-2.324496615	-2.290984583	-2.25469094	-2.210489796	-2.182897596	-2.152489035	-2.11696349
-1.287123111	-2.253833036	-2.740167301	-2.885389016	-3.030584088	-3.09420412	-3.204119983	-3.232102384	-3.282329497	-3.339134522	-3.260427656	-3.305394801	-3.295849483	-3.208309351	-3.146301788	-3.086716098	-3.104577454	-3.010105436	-2.949620244	-2.896196279	-2.915781313	-2.859806321	-2.807711387	-2.778846678	-2.744004273	-2.733298033	-2.735418271	-2.705093089	-2.696587929	-2.691435586	-2.673869043	-2.641113796	-2.608359297	-2.60119227	-2.587707491	-2.531800414	-2.54622314	-2.509199048	-2.500725418	-2.45432185	-2.425390059	-2.38007229	-2.346112442	-2.323580768	-2.290730039	-2.244048959	-2.200246034	-2.167810539	-2.128368695	-2.104909103
-1.331642043	-2.252821329	-2.736837535	-2.946537395	-3.052566278	-3.132532512	-3.283162277	-3.30980392	-3.289882635	-3.337242168	-3.413412695	-3.332547047	-3.397940009	-3.304518324	-3.189767482	-3.151195299	-3.091514981	-3.019088062	-3.010995384	-2.972242795	-2.932185489	-2.919012953	-2.837137007	-2.844360366	-2.809108283	-2.82131076	-2.82131076	-2.797784224	-2.759201229	-2.752272167	-2.749824052	-2.72010502	-2.666754301	-2.683610249	-2.611366031	-2.584859648	-2.623605558	-2.549596914	-2.53253989	-2.510463371	-2.457423524	-2.439017944	-2.384049948	-2.357634419	-2.314079208	-2.273680388	-2.236646891	-2.197636826	-2.171340103	-2.129069642
-1.369653499	-2.375924269	-2.752272167	-2.988429556	-3.070581074	-3.142667504	-3.26760624	-3.341988603	-3.385102784	-3.367542708	-3.386158178	-3.406713933	-3.313363731	-3.348721986	-3.253365801	-3.208309351	-3.122053048	-3.048662481	-3.015472687	-2.97510404	-2.948461609	-2.954677021	-2.868381336	-2.86774031	-2.832387327	-2.838033384	-2.81276138	-2.788612447	-2.787546039	-2.756218084	-2.726304412	-2.728855682	-2.699187206	-2.649945906	-2.659555885	-2.635636645	-2.582030358	-2.543785845	-2.53387413	-2.504872119	-2.45432185	-2.432503109	-2.399027104	-2.341320971	-2.310957661	-2.282828973	-2.22541005	-2.178028182	-2.145026326	-2.12182302
-1.375862349	-2.383524486	-2.800244823	-3.038104526	-3.124938737	-3.247183569	-3.281498311	-3.374687549	-3.42365865	-3.396855627	-3.419075024	-3.349692477	-3.4225082	-3.40560745	-3.303643611	-3.216811309	-3.150580586	-3.079354999	-3.014573526	-2.986320303	-2.961379838	-2.982966661	-2.925183559	-2.901010361	-2.883724412	-2.847711656	-2.8224635	-2.8569852	-2.821886748	-2.772113295	-2.756218084	-2.74641971	-2.727462223	-2.707965564	-2.644165504	-2.611543547	-2.587203571	-2.572676214	-2.524764777	-2.529148675	-2.483200296	-2.455559863	-2.39501837	-2.369877357	-2.342657263	-2.289967301	-2.244048959	-2.19873353	-2.185552621	-2.124765054
-1.404382545	-2.381742655	-2.848017605	-3.012333735	-3.134896025	-3.261219442	-3.318758763	-3.391473966	-3.431798276	-3.465973894	-3.472370099	-3.438898616	-3.394694954	-3.400116928	-3.281498311	-3.217527376	-3.187755303	-3.107348966	-3.026410377	-2.987584625	-2.92628165	-2.991399828	-2.929223537	-2.905528871	-2.857923539	-2.832978204	-2.861381566	-2.834458923	-2.806597097	-2.803547458	-2.786747948	-2.767766479	-2.715794932	-2.707300997	-2.666552726	-2.61690307	-2.617262734	-2.57105571	-2.562566556	-2.539252458	-2.496345481	-2.467627866	-2.427709394	-2.378719832	-2.352128235	-2.297655642	-2.255394125	-2.226798858	-2.17685194	-2.142486585
-1.432103563	-2.492819023	-2.865504144	-3.048176965	-3.142667504	-3.249491605	-3.300162274	-3.367542708	-3.4225082	-3.446116973	-3.488116639	-3.469800302	-3.413412695	-3.452225295	-3.329754147	-3.21395879	-3.211124884	-3.132532512	-3.030118356	-2.968187729	-2.981299501	-3.046723663	-3.01278077	-2.891434976	-2.927015255	-2.905528871	-2.851089007	-2.857610534	-2.825068406	-2.809668302	-2.768275617	-2.741362717	-2.745935547	-2.689944262	-2.673050006	-2.652865217	-2.588043762	-2.573651426	-2.546834607	-2.526075307	-2.480303233	-2.449894001	-2.41499072	-2.377475138	-2.332733881	-2.293111605	-2.260981754	-2.215882184	-2.174573882	-2.137093786
-1.462193493	-2.447818661	-2.857610534	-3.04383157	-3.148741651	-3.242603971	-3.2915791	-3.341035157	-3.380906669	-3.447331784	-3.427128398	-3.444905551	-3.368556231	-3.378823718	-3.301899454	-3.239577517	-3.124360063	-3.044793462	-2.984640245	-2.957030927	-3.022276395	-3.001304842	-2.995248844	-2.892111975	-2.856360765	-2.819874125	-2.850165303	-2.818156412	-2.805485658	-2.814741235	-2.745693668	-2.765482716	-2.739213331	-2.709965389	-2.7044329	-2.663740448	-2.650139918	-2.593289541	-2.564474149	-2.518414064	-2.52042469	-2.460547508	-2.440931666	-2.394371778	-2.363411816	-2.31354249	-2.288530218	-2.231361899	-2.19873353	-2.150457748
-1.494863594	-2.515557792	-2.922632095	-3.111820506	-3.199282922	-3.307153081	-3.316052869	-3.432973634	-3.46470588	-3.46470588	-3.508638306	-3.503070352	-3.515700161	-3.434152181	-3.363512104	-3.233587153	-3.201349355	-3.14691047	-3.053547735	-2.988429556	-2.998699067	-3.085656843	-3.035269079	-2.915066425	-2.889073758	-2.888737486	-2.872571222	-2.870632404	-2.84103474	-2.84375381	-2.80631897	-2.799149502	-2.780415474	-2.750312572	-2.750312572	-2.705754284	-2.66274046	-2.663940722	-2.602233744	-2.599807511	-2.529589509	-2.537602002	-2.464579282	-2.447575154	-2.412962882	-2.378615972	-2.332920795	-2.304080747	-2.244887734	-2.20439802
-1.521447933	-2.542572307	-2.925549281	-3.094743951	-3.159266765	-3.235823868	-3.307153081	-3.380906669	-3.381951903	-3.438898616	-3.455931956	-3.455931956	-3.442492798	-3.4225082	-3.296708622	-3.259637311	-3.195179321	-3.098541679	-3.015022874	-2.984221244	-2.995248844	-3.052566278	-2.993962045	-2.921543182	-2.916139199	-2.910094889	-2.875495775	-2.873868593	-2.86518563	-2.855114582	-2.792634963	-2.792365633	-2.783570169	-2.763462739	-2.745693668	-2.698752911	-2.681936665	-2.633577043	-2.619065537	-2.580374639	-2.536554968	-2.516412703	-2.468393368	-2.42573717	-2.409715596	-2.371713269	-2.316862869	-2.290221398	-2.242148656	-2.211054273
-1.555237181	-2.629301907	-2.953504836	-3.151195299	-3.245651664	-3.299296283	-3.412289035	-3.401209493	-3.444905551	-3.477555766	-3.537602002	-3.477555766	-3.46470588	-3.480172006	-3.392544977	-3.287350298	-3.255707017	-3.125518182	-3.09420412	-2.979224512	-3.069050969	-3.11463878	-2.988852639	-2.949233689	-2.93404702	-2.91150953	-2.941573976	-2.906578315	-2.889747083	-2.850165303	-2.831502516	-2.826231177	-2.778846678	-2.757458572	-2.741841807	-2.712422191	-2.679645967	-2.654430244	-2.61780279	-2.587371479	-2.530177984	-2.52900183	-2.491874464	-2.477034405	-2.399898744	-2.373454341	-2.326886896	-2.298432015	-2.232844134	-2.202247871
-1.580159859	-2.64435695	-3.000869459	-3.146301788	-3.226213555	-3.318758763	-3.36552273	-3.403402904	-3.42136079	-3.500312917	-3.512861625	-3.543633967	-3.472370099	-3.4710833	-3.366531544	-3.246416941	-3.1837587	-3.088309841	-3.040958608	-3.013676223	-3.019996628	-3.047207557	-3.019996628	-2.953504836	-2.92628165	-2.912218582	-2.885389016	-2.886056648	-2.855737226	-2.853251986	-2.841637508	-2.798876103	-2.765735876	-2.773657913	-2.744486287	-2.711974465	-2.704652852	-2.634512015	-2.631713115	-2.600499339	-2.557833914	-2.502793819	-2.485319456	-2.447575154	-2.408601449	-2.360015752	-2.367947833	-2.311224345	-2.255863548	-2.21275212
-1.584542517	-2.628009089	-3.010550182	-3.133712661	-3.232102384	-3.299296283	-3.331614083	-3.399027104	-3.432973634	-3.476253533	-3.500312917	-3.527243551	-3.459670525	-3.450996738	-3.373659633	-3.263603498	-3.191789027	-3.11463878	-3.017276612	-3.007446482	-3.052566278	-3.022733788	-2.994390555	-2.943857738	-2.973058372	-2.937418016	-2.931443105	-2.907981529	-2.892111975	-2.856048884	-2.819874125	-2.80161787	-2.795066478	-2.760450279	-2.735182177	-2.702677286	-2.677780705	-2.631155493	-2.604498876	-2.561141341	-2.543330371	-2.505149978	-2.482540173	-2.452225295	-2.400772137	-2.363311552	-2.319483191	-2.292344676	-2.25641185	-2.201763824
-1.581765018	-2.677573948	-2.999132278	-3.161150909	-3.266802735	-3.274905479	-3.363512104	-3.413412695	-3.428291168	-3.514278574	-3.49757288	-3.518557371	-3.557520231	-3.42136079	-3.364516253	-3.276544328	-3.202040356	-3.127843727	-3.040005162	-3.003926346	-3.054531415	-2.968995719	-2.905878404	-2.961379838	-2.920095532	-2.90517962	-2.924453039	-2.906578315	-2.909389292	-2.869344651	-2.829738285	-2.839831707	-2.791558644	-2.762456262	-2.752517739	-2.70158362	-2.676954265	-2.664341548	-2.617082865	-2.584525832	-2.550059011	-2.515842576	-2.470698002	-2.432150549	-2.387110231	-2.377682339	-2.299296283	-2.264480941	-2.241163775	-2.217814134
-1.624190122	-2.7490923	-3.018634491	-3.159893906	-3.283162277	-3.308034897	-3.387216143	-3.457174573	-3.492144128	-3.468521083	-3.4710833	-3.534617149	-3.482804102	-3.437707136	-3.337242168	-3.258848401	-3.202732459	-3.099632871	-3.025028006	-3.045757491	-3.027797162	-2.96297212	-2.925549281	-2.929962133	-2.929592678	-2.920095532	-2.925549281	-2.917573699	-2.91721463	-2.891773344	-2.879426069	-2.861381566	-2.807153885	-2.788345599	-2.767257937	-2.711974465	-2.686765708	-2.651889932	-2.633577043	-2.587875594	-2.568314655	-2.515557792	-2.49268396	-2.453827632	-2.4225082	-2.367643954	-2.326426204	-2.306712843	-2.26776712	-2.240634378
-1.656847528	-2.800244823	-3.060980224	-3.18243463	-3.279014256	-3.320572103	-3.379863945	-3.424812155	-3.4710833	-3.480172006	-3.4867824	-3.53165267	-3.504455662	-3.48148606	-3.326979093	-3.222573178	-3.167491087	-3.109578981	-3.055517328	-3.036684489	-2.996539468	-2.924818145	-2.927015255	-2.954285941	-2.957818405	-2.964970718	-2.924453039	-2.940436582	-2.905528871	-2.872895202	-2.886725308	-2.841336019	-2.801893001	-2.777543663	-2.732593581	-2.72399801	-2.663140179	-2.654430244	-2.588043762	-2.580870692	-2.546528766	-2.525783736	-2.482936127	-2.434742657	-2.392652223	-2.351932871	-2.334231449	-2.276052024	-2.247260306	-2.210983673
-1.657616802	-2.796151536	-3.083019953	-3.229147988	-3.310691141	-3.308918508	-3.380906669	-3.438898616	-3.462180905	-3.507239611	-3.542118103	-3.549750892	-3.488116639	-3.515700161	-3.377785977	-3.213248578	-3.164309429	-3.124938737	-3.042392713	-3.041914151	-2.960982678	-2.931443105	-2.937418016	-2.944621669	-2.93330145	-2.930331903	-2.948461609	-2.894830572	-2.897909474	-2.894149326	-2.878768545	-2.840733669	-2.813608784	-2.821023053	-2.744727495	-2.713992878	-2.702020756	-2.652865217	-2.603277721	-2.57741016	-2.538951908	-2.509058795	-2.492009275	-2.449038248	-2.424350385	-2.37427609	-2.31452698	-2.284163725	-2.268653024	-2.235002401
-1.681519275	-2.824198367	-3.081969663	-3.215382707	-3.308918508	-3.37161107	-3.388276692	-3.443697499	-3.425968732	-3.477555766	-3.503070352	-3.504455662	-3.514278574	-3.435333936	-3.305394801	-3.244125144	-3.165579296	-3.089375595	-3.009661145	-2.981299501	-3.000869459	-2.91150953	-2.920818754	-2.901702464	-2.915066425	-2.964570262	-2.925183559	-2.927750102	-2.915781313	-2.878112015	-2.88008459	-2.850472986	-2.814741235	-2.796423225	-2.776504059	-2.737074531	-2.709075441	-2.661344334	-2.632830511	-2.608711951	-2.547293773	-2.522878745	-2.479123618	-2.450874073	-2.4225082	-2.358129455	-2.324404944	-2.277612906	-2.250031916	-2.221921138
-1.685227187	-2.821023053	-3.11463878	-3.223298816	-3.270025714	-3.305394801	-3.397940009	-3.443697499	-3.455931956	-3.472370099	-3.511449283	-3.462180905	-3.465973894	-3.419075024	-3.295849483	-3.180456064	-3.133712661	-3.08249449	-2.981715692	-2.979224512	-2.975925013	-2.936666641	-2.949620244	-2.924088239	-2.947306058	-2.960982678	-2.948076084	-2.909389292	-2.942333896	-2.90274269	-2.935542011	-2.880744111	-2.842543232	-2.818442226	-2.767766479	-2.728158393	-2.710188161	-2.670398752	-2.627456199	-2.591420875	-2.560667306	-2.505149978	-2.473660723	-2.441651491	-2.401318901	-2.366834646	-2.332920795	-2.296622631	-2.235749125	-2.220259249
-1.699534954	-2.839531469	-3.069050969	-3.22475374	-3.278189385	-3.334419009	-3.335358024	-3.427128398	-3.428291168	-3.465973894	-3.443697499	-3.444905551	-3.400116928	-3.436518915	-3.311580178	-3.229147988	-3.098541679	-3.027797162	-2.98505965	-2.929223537	-2.950007143	-2.894489815	-2.93404702	-2.963371105	-2.928486195	-2.936291441	-2.925915311	-2.940815382	-2.902048929	-2.880744111	-2.891096872	-2.866461092	-2.855425792	-2.804100348	-2.763714723	-2.727230413	-2.6767479	-2.641874715	-2.6127882	-2.592609096	-2.535063571	-2.505149978	-2.463820468	-2.445995679	-2.406271001	-2.360015752	-2.32707131	-2.28567024	-2.240105626	-2.206209615
-1.730370326	-2.882066165	-3.131943638	-3.211124884	-3.269217724	-3.312471039	-3.370590401	-3.385102784	-3.448550002	-3.48945499	-3.521433504	-3.501689446	-3.472370099	-3.447331784	-3.338187314	-3.283996656	-3.13430394	-3.005682847	-2.929592678	-2.932185489	-2.960189446	-2.927015255	-2.930701988	-2.960585881	-2.959002308	-2.957030927	-2.932557157	-2.950394387	-2.926648298	-2.890084137	-2.873219423	-2.868381336	-2.827105302	-2.84103474	-2.803547458	-2.737074531	-2.708853238	-2.677160727	-2.649170726	-2.59465364	-2.570409198	-2.524038411	-2.488116639	-2.443818153	-2.423773863	-2.39653084	-2.355758414	-2.328919767	-2.270592203	-2.232992636
-1.754882325	-2.889073758	-3.100726813	-3.219682688	-3.301029996	-3.328827157	-3.326979093	-3.412289035	-3.462180905	-3.448550002	-3.4867824	-3.505845406	-3.424812155	-3.42365865	-3.320572103	-3.170053304	-3.137272472	-3.023650021	-2.912218582	-2.897223385	-2.912928794	-2.893129456	-2.917573699	-2.93516778	-2.965371543	-2.946153573	-2.934793872	-2.933674075	-2.94577009	-2.912573543	-2.886390849	-2.903785415	-2.847405922	-2.835647144	-2.795337488	-2.760450279	-2.729554092	-2.673459331	-2.626168855	-2.589729036	-2.570086302	-2.504178247	-2.470056598	-2.441291429	-2.403842919	-2.383524486	-2.335170059	-2.301116863	-2.260744197	-2.236497135
-1.788425637	-2.93330145	-3.11577123	-3.232102384	-3.314258261	-3.318758763	-3.373659633	-3.415668776	-3.48148606	-3.46470588	-3.472370099	-3.505845406	-3.463441557	-3.442492798	-3.3400838	-3.263603498	-3.104577454	-2.98505965	-2.895512889	-2.868702203	-2.857610534	-2.891434976	-2.884722409	-2.927382523	-2.972650392	-2.957818405	-2.93330145	-2.91721463	-2.921180817	-2.872895202	-2.860435734	-2.858550227	-2.844967771	-2.809388202	-2.785156152	-2.754981129	-2.702239489	-2.6767479	-2.640923774	-2.594312213	-2.550830268	-2.511308302	-2.480565805	-2.449771647	-2.39739748	-2.371304617	-2.332266947	-2.299209779	-2.270268405	-2.23462952
-1.811662221	-2.93516778	-3.116906641	-3.215382707	-3.289882635	-3.338187314	-3.350665141	-3.446116973	-3.408935393	-3.512861625	-3.473660723	-3.528708289	-3.474955193	-3.436518915	-3.377785977	-3.218963061	-3.106793247	-2.976336082	-2.898252926	-2.850780887	-2.881735274	-2.910801633	-2.879097182	-2.925915311	-2.979224512	-2.972242795	-2.988852639	-2.954285941	-2.945386945	-2.90274269	-2.876801925	-2.88941029	-2.914709422	-2.816160963	-2.794795636	-2.765229705	-2.743041847	-2.701365217	-2.658961368	-2.624702262	-2.540607512	-2.542723814	-2.498803758	-2.44551084	-2.404503778	-2.372122305	-2.341035157	-2.303643611	-2.272784179	-2.234108024
-1.836540448	-2.951558196	-3.096367484	-3.235823868	-3.288192771	-3.386158178	-3.416801226	-3.41453927	-3.457174573	-3.508638306	-3.455931956	-3.54515514	-3.534617149	-3.460923901	-3.3400838	-3.258060922	-3.099086932	-3.015922966	-2.913640169	-2.878112015	-2.921180817	-2.942333896	-2.93930216	-2.953504836	-2.962175249	-2.98505965	-2.97798426	-2.993533958	-2.969805215	-2.936666641	-2.91721463	-2.890084137	-2.883060353	-2.851089007	-2.83209219	-2.774174009	-2.757955761	-2.711303739	-2.67325462	-2.639595945	-2.565750548	-2.547140664	-2.506123889	-2.449404793	-2.403842919	-2.369673845	-2.338850143	-2.318577844	-2.27392513	-2.240030142
-1.867260162	-2.988006885	-3.148741651	-3.273272791	-3.349692477	-3.441291429	-3.404503778	-3.424812155	-3.482804102	-3.501689446	-3.539102157	-3.542118103	-3.508638306	-3.493494968	-3.36251027	-3.284832642	-3.187755303	-3.019542108	-2.919373513	-2.885389016	-2.909741947	-2.923359556	-2.964570262	-2.968187729	-2.975514332	-2.988429556	-2.973058372	-2.986741335	-2.987162775	-2.934793872	-2.954285941	-2.89279003	-2.901356274	-2.895512889	-2.812479279	-2.807990407	-2.765229705	-2.705093089	-2.673869043	-2.643782866	-2.585695312	-2.538351432	-2.495393229	-2.45136494	-2.410720779	-2.359220523	-2.339513984	-2.316322701	-2.2612987	-2.221414672
-1.890927919	-2.989276135	-3.211831629	-3.331614083	-3.367542708	-3.408935393	-3.441291429	-3.492144128	-3.498940738	-3.554395797	-3.585026652	-3.537602002	-3.514278574	-3.512861625	-3.389339837	-3.263603498	-3.105130343	-3.002176919	-2.925915311	-2.906928694	-2.886056648	-2.897223385	-2.906228219	-2.943857738	-2.958607315	-2.935542011	-3.003488328	-2.991825816	-2.949620244	-2.953504836	-2.969805215	-2.925549281	-2.881404635	-2.878112015	-2.825649403	-2.788879459	-2.787812396	-2.713768146	-2.676541633	-2.633763876	-2.598599459	-2.545460015	-2.516412703	-2.465212641	-2.41453927	-2.383104574	-2.329197716	-2.30390584	-2.254925208	-2.236497135
-1.921434441	-3.018181393	-3.202732459	-3.26520017	-3.360513511	-3.410050399	-3.428291168	-3.48148606	-3.4867824	-3.552841969	-3.623423043	-3.528708289	-3.536107011	-3.49757288	-3.389339837	-3.289036881	-3.154281982	-3.014573526	-2.913640169	-2.89245087	-2.918652692	-2.891096872	-2.922632095	-2.959002308	-2.953895213	-2.960585881	-3.005243055	-2.948847478	-2.973058372	-2.957030927	-2.958607315	-2.93330145	-2.913996294	-2.891096872	-2.823908741	-2.802168307	-2.780415474	-2.725842151	-2.698102283	-2.660349842	-2.627087997	-2.598599459	-2.541815564	-2.4597957	-2.427476902	-2.390725828	-2.358525889	-2.298259368	-2.272133551	-2.254456798
-1.964090202	-3.015022874	-3.211831629	-3.28567024	-3.364516253	-3.431798276	-3.472370099	-3.46470588	-3.519993057	-3.514278574	-3.607303047	-3.603800653	-3.53165267	-3.519993057	-3.402304814	-3.277366077	-3.127843727	-3.03574037	-2.932557157	-2.936666641	-2.903089987	-2.927750102	-2.957030927	-2.973466735	-2.97510404	-2.998699067	-3.000869459	-2.978810701	-2.993106292	-2.998266287	-2.956244873	-2.953114809	-2.927015255	-2.86998805	-2.844360366	-2.815024809	-2.789413975	-2.776244546	-2.707300997	-2.661543506	-2.636764196	-2.598599459	-2.538951908	-2.484523559	-2.442132038	-2.384365531	-2.35615269	-2.318487413	-2.271646218	-2.239125362
-1.978976178	-3.074687909	-3.254144805	-3.366531544	-3.379863945	-3.453457337	-3.454692884	-3.540607512	-3.478861916	-3.591760035	-3.586700236	-3.575118363	-3.512861625	-3.552841969	-3.416801226	-3.301029996	-3.148741651	-3.026410377	-2.902395671	-2.91150953	-2.901702464	-2.900664722	-2.927382523	-2.952335805	-2.964970718	-2.982132281	-2.963371105	-2.98254927	-2.979638717	-2.950394387	-2.942714356	-2.93516778	-2.933674075	-2.885389016	-2.845880474	-2.823908741	-2.778325003	-2.760450279	-2.70863115	-2.695078838	-2.621057301	-2.582030358	-2.548827842	-2.506541949	-2.463946845	-2.418733195	-2.368353337	-2.342466112	-2.277859875	-2.258060922
-1.975555383	-3.036212173	-3.235077015	-3.311580178	-3.420216403	-3.395773947	-3.517126416	-3.463441557	-3.54668166	-3.554395797	-3.542118103	-3.548213564	-3.602059991	-3.562249437	-3.42136079	-3.304518324	-3.142667504	-3.037157319	-2.906578315	-2.906578315	-2.887060024	-2.896880746	-2.910448117	-2.946537395	-2.935542011	-2.959793372	-2.970616222	-2.970616222	-2.961379838	-2.966174306	-2.956244873	-2.952725133	-2.915781313	-2.878112015	-2.85823677	-2.816445466	-2.774690718	-2.744004273	-2.756713854	-2.691649051	-2.641113796	-2.607830851	-2.549904924	-2.499214827	-2.473660723	-2.42945706	-2.375614759	-2.325047052	-2.295249096	-2.264800452
-2.000651931	-3.059483515	-3.273272791	-3.306273051	-3.37675071	-3.484126156	-3.508638306	-3.512861625	-3.539102157	-3.57024772	-3.562249437	-3.565431096	-3.588380294	-3.518557371	-3.4225082	-3.337242168	-3.195860568	-3.07007044	-2.940058112	-2.925915311	-2.919373513	-2.912218582	-2.932557157	-2.965371543	-2.958607315	-2.962175249	-2.972242795	-2.991825816	-2.996108834	-2.974694135	-2.960585881	-2.943857738	-2.903785415	-2.876148359	-2.862645889	-2.841637508	-2.787013815	-2.748118545	-2.715118285	-2.731422028	-2.65130581	-2.608359297	-2.562249437	-2.535808629	-2.49757288	-2.441291429	-2.405496956	-2.354086725	-2.296966695	-2.265360161
-2.016689514	-3.096367484	-3.27083521	-3.40560745	-3.493494968	-3.432973634	-3.554395797	-3.549750892	-3.586700236	-3.616184634	-3.679853714	-3.585026652	-3.628932138	-3.517126416	-3.387216143	-3.3400838	-3.202732459	-3.097453221	-2.957424488	-2.931072388	-2.910801633	-2.920818754	-2.920095532	-2.95939766	-2.96297212	-2.947306058	-2.97510404	-2.971428747	-2.970210529	-2.97510404	-2.943476276	-2.933674075	-2.915423722	-2.914709422	-2.864867349	-2.840432807	-2.788345599	-2.760200182	-2.725380381	-2.663740448	-2.649945906	-2.604324215	-2.592949185	-2.52042469	-2.522011024	-2.452717692	-2.391794992	-2.373044049	-2.321117585	-2.269621531
-2.043735497	-3.077793723	-3.251037139	-3.379863945	-3.43062609	-3.444905551	-3.511449283	-3.57024772	-3.554395797	-3.619788758	-3.591760035	-3.657577319	-3.575118363	-3.54668166	-3.480172006	-3.349692477	-3.227678293	-3.124938737	-3.009661145	-2.957030927	-2.931443105	-2.914352712	-2.934420285	-2.928486195	-2.946537395	-2.962175249	-2.938924676	-2.966576245	-2.965371543	-2.923723745	-2.916139199	-2.928117993	-2.924088239	-2.875821945	-2.865822892	-2.816445466	-2.809108283	-2.758453519	-2.711750774	-2.689306688	-2.666754301	-2.641494089	-2.581698709	-2.535063571	-2.485186705	-2.454445493	-2.427593132	-2.365119859	-2.334231449	-2.287687091
-2.066360887	-3.145693958	-3.306273051	-3.431798276	-3.463441557	-3.521433504	-3.576754126	-3.607303047	-3.634512015	-3.575118363	-3.677780705	-3.659555885	-3.616184634	-3.554395797	-3.468521083	-3.339134522	-3.222573178	-3.15739076	-3.037157319	-3.003926346	-2.954677021	-2.932557157	-2.933674075	-2.949233689	-2.951558196	-2.965371543	-2.964570262	-2.966174306	-2.955852379	-2.929223537	-2.936291441	-2.92885471	-2.916855857	-2.877456476	-2.8569852	-2.862013267	-2.788078916	-2.781727146	-2.725842151	-2.698752911	-2.643400564	-2.640733835	-2.59636481	-2.546375926	-2.513286224	-2.468138051	-2.424119684	-2.37923951	-2.343997679	-2.305219364
-2.070887743	-3.119758224	-3.37675071	-3.425968732	-3.552841969	-3.578396073	-3.573488739	-3.59345982	-3.630784143	-3.684029655	-3.640164518	-3.701146924	-3.623423043	-3.612610174	-3.463441557	-3.350665141	-3.279014256	-3.15490196	-3.063989204	-3.018181393	-2.988429556	-2.97674754	-2.960982678	-2.974284616	-2.974694135	-2.966978555	-2.968995719	-2.972650392	-2.974284616	-2.969805215	-2.93516778	-2.931072388	-2.921543182	-2.896196279	-2.879097182	-2.838631998	-2.792634963	-2.787013815	-2.742801574	-2.705313376	-2.657972312	-2.636952405	-2.593630165	-2.571703186	-2.525055665	-2.475603878	-2.438183336	-2.392009141	-2.353890478	-2.309626693
-2.084547398	-3.18243463	-3.344861565	-3.444905551	-3.482804102	-3.581698709	-3.625251654	-3.623423043	-3.591760035	-3.66756154	-3.66756154	-3.659555885	-3.673664139	-3.651695137	-3.476253533	-3.435333936	-3.2644011	-3.149966742	-3.05207638	-3.018181393	-2.970616222	-2.994819487	-2.968591536	-2.979224512	-3	-2.989276135	-2.975925013	-2.98505965	-2.979638717	-2.988429556	-2.958212681	-2.92628165	-2.92190585	-2.870310108	-2.87095494	-2.84924356	-2.804931004	-2.778846678	-2.748118545	-2.718512112	-2.662141571	-2.638649976	-2.584025589	-2.554551486	-2.506820879	-2.477816682	-2.450996738	-2.40882405	-2.37161107	-2.329846955
-2.100891142	-3.187086643	-3.402304814	-3.477555766	-3.552841969	-3.548213564	-3.623423043	-3.621602099	-3.673664139	-3.718966633	-3.728158393	-3.71219827	-3.653647026	-3.616184634	-3.537602002	-3.442492798	-3.341988603	-3.221125528	-3.121478204	-3.04431225	-3.007004902	-3.035269079	-3.015022874	-2.977159389	-3.022276395	-2.999565923	-3.01278077	-2.998699067	-2.969805215	-2.961777362	-2.952725133	-2.917573699	-2.920095532	-2.927015255	-2.875169851	-2.837435593	-2.799423073	-2.797511683	-2.756465898	-2.719649307	-2.694218849	-2.64054398	-2.58519372	-2.570893992	-2.525055665	-2.509339347	-2.460798401	-2.430392032	-2.374173287	-2.338281942
-2.095988116	-3.15864053	-3.399027104	-3.485452247	-3.573488739	-3.605548319	-3.679853714	-3.716698771	-3.698970004	-3.705533774	-3.772113295	-3.707743929	-3.671620397	-3.628932138	-3.612610174	-3.441291429	-3.314258261	-3.210419288	-3.085128182	-3.042392713	-3.025028006	-3.003050752	-2.983384452	-3.007004902	-2.988852639	-2.998266287	-3.004803708	-2.990974258	-2.979224512	-2.97798426	-2.951169913	-2.951946827	-2.90868484	-2.884722409	-2.859491957	-2.828566099	-2.798056937	-2.769295686	-2.773400095	-2.72010502	-2.69572495	-2.655214877	-2.601018933	-2.564474149	-2.517984424	-2.491874464	-2.482804102	-2.430509046	-2.395342028	-2.36181036
-2.116452121	-3.188424994	-3.427128398	-3.459670525	-3.596879479	-3.643974143	-3.612610174	-3.716698771	-3.749579998	-3.692503962	-3.694648631	-3.723538196	-3.721246399	-3.609064893	-3.515700161	-3.446116973	-3.36552273	-3.209714836	-3.101823517	-3.039053804	-3.017276612	-2.987584625	-2.983802646	-2.982132281	-2.986741335	-2.980053318	-2.963371105	-2.985479461	-2.969805215	-2.953895213	-2.936291441	-2.940815382	-2.911863911	-2.875495775	-2.820161072	-2.841939206	-2.807990407	-2.762959209	-2.753747688	-2.718058067	-2.693360559	-2.632085261	-2.623058243	-2.561457651	-2.524183587	-2.508358207	-2.485717952	-2.454692884	-2.394371778	-2.348625056
-2.127319393	-3.218244625	-3.395773947	-3.539102157	-3.621602099	-3.694648631	-3.684029655	-3.769551079	-3.774690718	-3.739928612	-3.716698771	-3.759450752	-3.718966633	-3.730487056	-3.609064893	-3.42365865	-3.366531544	-3.214670165	-3.105130343	-3.056011125	-3.050122296	-2.994819487	-2.991825816	-2.990974258	-2.993533958	-2.988006885	-2.964170175	-2.95546024	-2.973058372	-2.931814138	-2.937042166	-2.893809103	-2.917573699	-2.867420152	-2.839831707	-2.828858849	-2.787812396	-2.778585762	-2.713094647	-2.727462223	-2.681102285	-2.656591406	-2.61690307	-2.578725209	-2.538351432	-2.502793819	-2.465719995	-2.442733471	-2.418619311	-2.392116256
-2.1329452	-3.179798541	-3.424812155	-3.562249437	-3.586700236	-3.669586227	-3.642065153	-3.761953897	-3.728158393	-3.769551079	-3.761953897	-3.71219827	-3.705533774	-3.645891561	-3.612610174	-3.459670525	-3.341035157	-3.254144805	-3.117475462	-3.066006836	-3.016824928	-3.024108864	-2.990974258	-2.987162775	-2.97798426	-2.976336082	-2.934420285	-2.948847478	-2.937794191	-2.912573543	-2.907279355	-2.884056823	-2.868702203	-2.862013267	-2.840733669	-2.808548986	-2.799423073	-2.772113295	-2.740884156	-2.711527199	-2.659555885	-2.623058243	-2.611011215	-2.583858969	-2.539703673	-2.509900995	-2.47820835	-2.442974278	-2.408156589	-2.378823718
-2.164182646	-3.269217724	-3.462180905	-3.596879479	-3.628932138	-3.659555885	-3.735182177	-3.777283529	-3.769551079	-3.809668302	-3.832682665	-3.732828272	-3.793174124	-3.684029655	-3.59345982	-3.503070352	-3.391473966	-3.253365801	-3.104577454	-3.088842391	-3.079354999	-3.027334408	-3.008330993	-3	-3.004803708	-2.978810701	-2.97798426	-2.962175249	-2.911155437	-2.930331903	-2.888065724	-2.867420152	-2.87095494	-2.844663963	-2.830325566	-2.775208044	-2.780153614	-2.76421913	-2.747389659	-2.691649051	-2.673664139	-2.650916831	-2.628009089	-2.570086302	-2.53521248	-2.513003112	-2.484788696	-2.440093375	-2.408045445	-2.37934352
-2.189767482	-3.253365801	-3.515700161	-3.573488739	-3.653647026	-3.692503962	-3.812479279	-3.785156152	-3.70333481	-3.804100348	-3.764471553	-3.756961951	-3.769551079	-3.730487056	-3.616184634	-3.465973894	-3.331614083	-3.249491605	-3.142667504	-3.077274542	-3.046240308	-3.008773924	-3.008330993	-3.046723663	-3.020907099	-3.01278077	-2.989276135	-2.973466735	-2.931443105	-2.893469146	-2.895171596	-2.876148359	-2.864231485	-2.842241114	-2.829738285	-2.796423225	-2.763966853	-2.775208044	-2.721475035	-2.707743929	-2.669383333	-2.63432486	-2.609064893	-2.553773598	-2.551912333	-2.527828853	-2.484391051	-2.440452444	-2.399135964	-2.374996399
-2.220259249	-3.30980392	-3.557520231	-3.642065153	-3.739928612	-3.721246399	-3.756961951	-3.777283529	-3.774690718	-3.88941029	-3.764471553	-3.823908741	-3.68613278	-3.661543506	-3.57024772	-3.488116639	-3.40560745	-3.2915791	-3.164943898	-3.117475462	-3.083546051	-3.022276395	-3.045757491	-3.037630664	-3.019542108	-3.005682847	-3.002613616	-2.972650392	-2.950394387	-2.92190585	-2.885055584	-2.888065724	-2.881735274	-2.852632892	-2.834458923	-2.795337488	-2.78994915	-2.738023809	-2.72514968	-2.718966633	-2.66594856	-2.648203693	-2.626720107	-2.585862638	-2.544393887	-2.518557371	-2.488919154	-2.445268623	-2.395665927	-2.373967752
-2.299729063	-3.286509457	-3.57024772	-3.628932138	-3.694648631	-3.73754891	-3.777283529	-3.779891912	-3.869666232	-3.866461092	-3.876148359	-3.774690718	-3.714442691	-3.735182177	-3.609064893	-3.420216403	-3.384049948	-3.3400838	-3.18243463	-3.130181792	-3.104025268	-3.075204004	-3.04769199	-3.062983893	-3.021819483	-3.035269079	-3.015472687	-2.996108834	-2.948847478	-2.921543182	-2.913996294	-2.904133547	-2.866461092	-2.852942329	-2.822752164	-2.805763251	-2.787279846	-2.774949304	-2.741841807	-2.699187206	-2.677160727	-2.641874715	-2.623423043	-2.558933593	-2.538351432	-2.531062194	-2.480959961	-2.455311978	-2.41930306	-2.374893425
-2.314079208	-3.3400838	-3.542118103	-3.709965389	-3.728158393	-3.829738285	-3.787812396	-3.853871964	-3.790484985	-3.872895202	-3.8569852	-3.832682665	-3.779891912	-3.730487056	-3.59345982	-3.457174573	-3.427128398	-3.306273051	-3.195860568	-3.142064735	-3.137868621	-3.099086932	-3.053547735	-3.092051478	-3.079354999	-3.07007044	-3.034798299	-3.030118356	-3.013676223	-2.998266287	-2.954677021	-2.924818145	-2.943476276	-2.891434976	-2.862013267	-2.8247782	-2.806041022	-2.776763727	-2.773400095	-2.735418271	-2.68803434	-2.648010545	-2.608888386	-2.590404981	-2.567832731	-2.518700727	-2.499763525	-2.469288162	-2.443094731	-2.386369565
-2.320935682	-3.346787486	-3.581698709	-3.630784143	-3.749579998	-3.832682665	-3.8569852	-3.866461092	-3.882728704	-3.809668302	-3.872895202	-3.913640169	-3.769551079	-3.721246399	-3.610833916	-3.488116639	-3.397940009	-3.319664487	-3.197226275	-3.125518182	-3.159266765	-3.095284455	-3.118615343	-3.099086932	-3.088309841	-3.11463878	-3.079354999	-3.072629637	-3.090979146	-3.046723663	-3.008773924	-3.004364805	-2.972650392	-2.995678626	-2.921180817	-2.898252926	-2.864231485	-2.834755674	-2.795066478	-2.746177561	-2.735182177	-2.676335464	-2.647817482	-2.597910649	-2.572189427	-2.536256279	-2.498940738	-2.469544156	-2.437826137	-2.395665927
-2.324404944	-3.453457337	-3.565431096	-3.707743929	-3.850780887	-3.759450752	-3.886056648	-3.896196279	-3.872895202	-3.88941029	-3.946921557	-3.866461092	-3.829738285	-3.782516056	-3.659555885	-3.560667306	-3.454692884	-3.342944147	-3.180456064	-3.170053304	-3.145693958	-3.099632871	-3.073143291	-3.123205024	-3.110138279	-3.096367484	-3.103473783	-3.089909454	-3.100726813	-3.07007044	-3.03574037	-3.032920266	-3.018181393	-2.986741335	-2.961379838	-2.928486195	-2.884056823	-2.8569852	-2.780677492	-2.765989182	-2.739690054	-2.694863681	-2.642827742	-2.603277721	-2.587707491	-2.529148675	-2.507658747	-2.462684727	-2.444301105	-2.412176829
-2.352128235	-3.387216143	-3.645891561	-3.655607726	-3.88941029	-3.779891912	-3.866461092	-3.958607315	-3.841637508	-3.946921557	-3.89279003	-3.886056648	-3.847711656	-3.804100348	-3.684029655	-3.539102157	-3.431798276	-3.306273051	-3.178486472	-3.159266765	-3.105130343	-3.129596095	-3.119758224	-3.088309841	-3.145086978	-3.105683937	-3.105130343	-3.102922997	-3.11577123	-3.100726813	-3.062983893	-3.057000407	-3.025028006	-3.017728767	-2.97798426	-2.945004138	-2.910801633	-2.84924356	-2.83209219	-2.797784224	-2.741841807	-2.692717953	-2.647046088	-2.613679426	-2.563042669	-2.53670439	-2.505149978	-2.476643793	-2.434270212	-2.410385459
-2.337431033	-3.373659633	-3.638272164	-3.714442691	-3.815308569	-3.89279003	-3.896196279	-3.89279003	-3.931814138	-3.866461092	-4.008773924	-3.869666232	-3.787812396	-3.777283529	-3.634512015	-3.53313238	-3.446116973	-3.364516253	-3.202732459	-3.158015195	-3.165579296	-3.15739076	-3.164309429	-3.156144577	-3.14327111	-3.149353765	-3.145693958	-3.13667714	-3.133712661	-3.12090412	-3.103473783	-3.052566278	-3.030118356	-3.009661145	-2.992252222	-2.93516778	-2.896196279	-2.876801925	-2.86710023	-2.792365633	-2.757707095	-2.709075441	-2.656197667	-2.627824714	-2.570570736	-2.544241797	-2.501276029	-2.467500414	-2.431446288	-2.4165745
-2.342275046	-3.403402904	-3.568636236	-3.663540266	-3.772113295	-3.869666232	-3.841637508	-3.995678626	-3.982966661	-3.995678626	-3.928117993	-3.946921557	-3.787812396	-3.823908741	-3.623423043	-3.53165267	-3.415668776	-3.35261703	-3.173925197	-3.12090412	-3.138465589	-3.163675884	-3.14327111	-3.181774106	-3.160521953	-3.118045029	-3.169411331	-3.109020403	-3.125518182	-3.120330794	-3.096910013	-3.095825632	-3.066512712	-3.007888512	-2.999565923	-2.93930216	-2.91649738	-2.876475019	-2.816445466	-2.79832982	-2.762707662	-2.7044329	-2.679645967	-2.628193541	-2.58435902	-2.523748204	-2.49268396	-2.470698002	-2.434388275	-2.416801226
-2.37934352	-3.448550002	-3.586700236	-3.739928612	-3.841637508	-3.903089987	-3.882728704	-3.906578315	-3.954677021	-3.866461092	-3.954677021	-3.970616222	-3.906578315	-3.782516056	-3.742321425	-3.63638802	-3.465973894	-3.393618635	-3.193820026	-3.213248578	-3.146301788	-3.179798541	-3.140261434	-3.183096161	-3.180456064	-3.139063379	-3.152427341	-3.13430394	-3.119186408	-3.126679398	-3.11577123	-3.104025268	-3.053056729	-3.054531415	-3.022276395	-2.978810701	-2.927015255	-2.896196279	-2.852632892	-2.820448209	-2.77314243	-2.724919102	-2.670602121	-2.630784143	-2.60153915	-2.550830268	-2.513994814	-2.467500414	-2.448062305	-2.406492411
-2.386581055	-3.408935393	-3.59345982	-3.779891912	-3.785156152	-3.906578315	-3.928117993	-3.920818754	-4.065501549	-3.995678626	-3.950781977	-4.036212173	-3.8569852	-3.841637508	-3.698970004	-3.669586227	-3.478861916	-3.425968732	-3.311580178	-3.233587153	-3.187086643	-3.209011525	-3.1837587	-3.181114585	-3.241845378	-3.247183569	-3.163043263	-3.17327748	-3.177831921	-3.163675884	-3.121478204	-3.111820506	-3.074172425	-3.045275209	-3.00656377	-2.964970718	-2.950007143	-2.928117993	-2.850165303	-2.813326133	-2.788078916	-2.74860515	-2.701365217	-2.651695137	-2.617622697	-2.564314862	-2.51413667	-2.477164686	-2.444059562	-2.413637777
-2.393833685	-3.469800302	-3.688246139	-3.739928612	-3.928117993	-3.978810701	-3.958607315	-4.075720714	-4.045757491	-4.096910013	-4.017728767	-4.060480747	-3.946921557	-3.850780887	-3.795880017	-3.669586227	-3.559090918	-3.449771647	-3.287350298	-3.258848401	-3.230622674	-3.228412519	-3.232102384	-3.214670165	-3.229147988	-3.232844134	-3.224025669	-3.22184875	-3.226945307	-3.180456064	-3.139661993	-3.137868621	-3.143875556	-3.053056729	-3.068033885	-2.998699067	-2.978810701	-2.920456993	-2.891773344	-2.864549301	-2.821598658	-2.772627558	-2.726767166	-2.658169943	-2.628193541	-2.598599459	-2.550521601	-2.506960412	-2.463567824	-2.444301105
-2.433091345	-3.507239611	-3.694648631	-3.809668302	-3.876148359	-3.93930216	-3.966576245	-4.022276395	-4.008773924	-4.124938737	-4.050609993	-4.017728767	-4.070581074	-3.920818754	-3.815308569	-3.688246139	-3.514278574	-3.448550002	-3.316952962	-3.279840697	-3.236572006	-3.244887734	-3.238824187	-3.189767482	-3.246416941	-3.234331445	-3.201349355	-3.250263684	-3.227678293	-3.191789027	-3.166852888	-3.111259039	-3.11463878	-3.093664958	-3.059483515	-3.036212173	-2.974694135	-2.966978555	-2.906928694	-2.868702203	-2.811071516	-2.798056937	-2.754734161	-2.715343717	-2.650916831	-2.60292945	-2.557363474	-2.51484665	-2.46470588	-2.4225082
-2.417822962	-3.485452247	-3.68613278	-3.823908741	-3.910094889	-3.962573502	-4.017728767	-4.096910013	-4.086186148	-4.055517328	-4.119186408	-4.031517051	-3.935542011	-3.8569852	-3.804100348	-3.673664139	-3.583359493	-3.427128398	-3.375717904	-3.301899454	-3.293282218	-3.294136288	-3.297569464	-3.256490235	-3.230622674	-3.288192771	-3.226945307	-3.245651664	-3.22184875	-3.228412519	-3.212539525	-3.146301788	-3.134896025	-3.11407366	-3.066512712	-3.034328029	-2.972242795	-2.974694135	-2.912218582	-2.887730232	-2.838631998	-2.805485658	-2.755970411	-2.721475035	-2.672028376	-2.625618302	-2.555799011	-2.53165267	-2.49268396	-2.450016389
-2.433916216	-3.49757288	-3.698970004	-3.844663963	-3.920818754	-4.060480747	-4.050609993	-4.031517051	-4.017728767	-4.080921908	-4.173925197	-4.091514981	-3.958607315	-3.943095149	-3.829738285	-3.721246399	-3.621602099	-3.473660723	-3.360513511	-3.36552273	-3.266802735	-3.269217724	-3.30980392	-3.241845378	-3.280668713	-3.242603971	-3.213248578	-3.216096421	-3.22475374	-3.22475374	-3.211831629	-3.2069084	-3.152427341	-3.146301788	-3.096910013	-3.062482108	-3.010105436	-2.96297212	-2.935542011	-2.920818754	-2.868060705	-2.81276138	-2.767766479	-2.745935547	-2.687611051	-2.624336386	-2.602233744	-2.5551748	-2.51413667	-2.448184178
-2.428524096	-3.507239611	-3.735182177	-3.764471553	-3.913640169	-3.991399828	-4.004364805	-4.15490196	-4.107905397	-4.142667504	-4.050609993	-4.031517051	-4.031517051	-3.995678626	-3.863279433	-3.759450752	-3.617982957	-3.560667306	-3.370590401	-3.364516253	-3.337242168	-3.284832642	-3.263603498	-3.263603498	-3.250263684	-3.244887734	-3.251037139	-3.229884705	-3.231361899	-3.209011525	-3.214670165	-3.201349355	-3.155522824	-3.143875556	-3.084600165	-3.075204004	-3.013676223	-3.000434512	-2.9476909	-2.896538378	-2.868702203	-2.816160963	-2.791558644	-2.741841807	-2.684659523	-2.668977829	-2.60153915	-2.563519305	-2.513994814	-2.464452721
-2.421704695	-3.537602002	-3.673664139	-3.829738285	-3.987162775	-3.946921557	-4.017728767	-4.091514981	-4.065501549	-4.13667714	-4.065501549	-4.065501549	-4.065501549	-3.982966661	-3.764471553	-3.661543506	-3.617982957	-3.474955193	-3.407823243	-3.35753548	-3.3400838	-3.268411235	-3.317854924	-3.26760624	-3.260427656	-3.255707017	-3.223298816	-3.255707017	-3.195179321	-3.249491605	-3.206209615	-3.216811309	-3.149966742	-3.125518182	-3.081969663	-3.037157319	-3.026872146	-2.981299501	-2.960189446	-2.898252926	-2.8569852	-2.821023053	-2.770574152	-2.738261453	-2.690156995	-2.656197667	-2.627824714	-2.56193255	-2.536107011	-2.492279023
-2.444059562	-3.537602002	-3.759450752	-3.882728704	-4.065501549	-4.050609993	-3.982966661	-4.102372909	-4.086186148	-4.124938737	-4.070581074	-4.070581074	-3.987162775	-4.036212173	-3.91721463	-3.688246139	-3.571865206	-3.573488739	-3.438898616	-3.35753548	-3.344861565	-3.369572125	-3.300162274	-3.276544328	-3.284832642	-3.295849483	-3.278189385	-3.250263684	-3.199282922	-3.223298816	-3.212539525	-3.211831629	-3.176525771	-3.127843727	-3.120330794	-3.090979146	-3.016824928	-2.996970529	-2.955068454	-2.91829273	-2.904481958	-2.817585348	-2.802995272	-2.768785352	-2.709520187	-2.679645967	-2.632271454	-2.581532979	-2.541664374	-2.502241282
-2.472370099	-3.540607512	-3.793174124	-3.970616222	-4.026872146	-3.991399828	-4.031517051	-4.107905397	-4.13076828	-4.142667504	-4.180456064	-4.148741651	-4.040958608	-4.036212173	-3.823908741	-3.790484985	-3.617982957	-3.575118363	-3.437707136	-3.370590401	-3.327902142	-3.305394801	-3.316052869	-3.314258261	-3.299296283	-3.271646218	-3.263603498	-3.250263684	-3.212539525	-3.266802735	-3.210419288	-3.209714836	-3.195860568	-3.171340103	-3.139063379	-3.084600165	-3.067019178	-2.996108834	-2.969805215	-2.943857738	-2.906578315	-2.864549301	-2.791827473	-2.77237035	-2.73189027	-2.689306688	-2.647238808	-2.611188587	-2.564474149	-2.509479691
-2.458670422	-3.567030709	-3.774690718	-3.866461092	-3.970616222	-4.086186148	-4.070581074	-4.13667714	-4.180456064	-4.13076828	-4.173925197	-4.091514981	-4.065501549	-4.055517328	-3.838631998	-3.823908741	-3.759450752	-3.600326279	-3.438898616	-3.361510743	-3.346787486	-3.348721986	-3.32330639	-3.355561411	-3.338187314	-3.297569464	-3.276544328	-3.2915791	-3.26760624	-3.277366077	-3.244125144	-3.241845378	-3.187086643	-3.181774106	-3.17327748	-3.162411562	-3.116906641	-3.042392713	-2.994819487	-2.949233689	-2.931443105	-2.860435734	-2.827689031	-2.802995272	-2.744004273	-2.699621935	-2.655214877	-2.614036429	-2.567832731	-2.531948209
-2.442853858	-3.596879479	-3.742321425	-3.863279433	-3.93930216	-3.899629455	-4.086186148	-4.040958608	-4.124938737	-4.119186408	-4.161150909	-4.091514981	-4.200659451	-4.050609993	-3.847711656	-3.903089987	-3.73754891	-3.616184634	-3.530177984	-3.43062609	-3.382999659	-3.408935393	-3.350665141	-3.368556231	-3.342944147	-3.322393047	-3.294992041	-3.349692477	-3.276544328	-3.294136288	-3.247183569	-3.244125144	-3.22475374	-3.190440285	-3.142667504	-3.140861703	-3.064492734	-3.038578906	-3.010995384	-2.994390555	-2.911863911	-2.886390849	-2.836242476	-2.805208242	-2.767766479	-2.725611204	-2.656197667	-2.625434939	-2.58236226	-2.543937776
-2.457672617	-3.557520231	-3.793174124	-3.958607315	-4.036212173	-4.070581074	-4.080921908	-4.086186148	-4.102372909	-4.113509275	-4.22184875	-4.119186408	-4.119186408	-4.017728767	-3.962573502	-3.838631998	-3.772113295	-3.653647026	-3.540607512	-3.476253533	-3.404503778	-3.452225295	-3.402304814	-3.403402904	-3.381951903	-3.331614083	-3.320572103	-3.315154638	-3.286509457	-3.252588192	-3.228412519	-3.280668713	-3.190440285	-3.210419288	-3.171340103	-3.168130226	-3.120330794	-3.052566278	-3.022276395	-2.951169913	-2.959793372	-2.91829273	-2.883060353	-2.828858849	-2.76853041	-2.72514968	-2.679645967	-2.645315446	-2.594482893	-2.565431096
-2.438064237	-3.581698709	-3.806875402	-3.832682665	-4.008773924	-4.096910013	-4.070581074	-4.102372909	-4.065501549	-4.148741651	-4.200659451	-4.124938737	-4.050609993	-3.950781977	-3.88941029	-3.732828272	-3.645891561	-3.659555885	-3.485452247	-3.443697499	-3.419075024	-3.354577731	-3.452225295	-3.387216143	-3.356547324	-3.356547324	-3.341035157	-3.332547047	-3.311580178	-3.248720896	-3.276544328	-3.184422252	-3.241845378	-3.207608311	-3.151810883	-3.142667504	-3.08249449	-3.060980224	-3.030584088	-2.994819487	-2.951946827	-2.897223385	-2.890759031	-2.796695084	-2.771343042	-2.711750774	-2.685079944	-2.626352528	-2.601018933	-2.572838597
-2.441771578	-3.623423043	-3.749579998	-3.899629455	-4.008773924	-3.995678626	-4.060480747	-4.167491087	-4.22184875	-4.214670165	-4.102372909	-4.161150909	-4.167491087	-4.070581074	-3.913640169	-3.812479279	-3.815308569	-3.647817482	-3.518557371	-3.443697499	-3.438898616	-3.434152181	-3.393618635	-3.353596274	-3.393618635	-3.364516253	-3.306273051	-3.313363731	-3.308918508	-3.288192771	-3.299296283	-3.244125144	-3.227678293	-3.190440285	-3.168770306	-3.153662888	-3.133122186	-3.061480275	-3.045275209	-2.994819487	-2.98254927	-2.943095149	-2.879755204	-2.823330067	-2.796151536	-2.745210313	-2.711527199	-2.644165504	-2.61672335	-2.564155634
-2.422968014	-3.565431096	-3.853871964	-3.924453039	-4.060480747	-4.055517328	-4.119186408	-4.13076828	-4.251811973	-4.366531544	-4.173925197	-4.096910013	-4.124938737	-4.070581074	-3.950781977	-3.847711656	-3.730487056	-3.66756154	-3.536107011	-3.528708289	-3.408935393	-3.375717904	-3.391473966	-3.384049948	-3.406713933	-3.356547324	-3.359518563	-3.353596274	-3.314258261	-3.2915791	-3.307153081	-3.251811973	-3.218963061	-3.217527376	-3.189767482	-3.131943638	-3.1123827	-3.076755981	-3.056505484	-3.020451625	-2.975925013	-2.941573976	-2.879755204	-2.829444941	-2.823041019	-2.759700418	-2.709297757	-2.671009145	-2.624336386	-2.585026652
-2.418619311	-3.596879479	-3.790484985	-3.931814138	-3.958607315	-4.102372909	-4.096910013	-4.236572006	-4.173925197	-4.173925197	-4.13076828	-4.173925197	-4.060480747	-4.050609993	-3.958607315	-3.815308569	-3.735182177	-3.705533774	-3.567030709	-3.463441557	-3.454692884	-3.364516253	-3.41453927	-3.394694954	-3.370590401	-3.341035157	-3.363512104	-3.388276692	-3.353596274	-3.250263684	-3.293282218	-3.286509457	-3.245651664	-3.209714836	-3.159893906	-3.140861703	-3.095825632	-3.056011125	-3.049148541	-2.988429556	-2.967784297	-2.92885471	-2.895171596	-2.841939206	-2.787279846	-2.747875447	-2.718739313	-2.682145511	-2.636952405	-2.577738549
-2.426896217	-3.568636236	-3.721246399	-3.974694135	-3.966576245	-4.060480747	-4.113509275	-4.148741651	-4.26760624	-4.075720714	-4.236572006	-4.236572006	-4.13076828	-4.008773924	-3.974694135	-3.821023053	-3.723538196	-3.66756154	-3.472370099	-3.482804102	-3.455931956	-3.440093375	-3.42136079	-3.402304814	-3.408935393	-3.408935393	-3.286509457	-3.347753659	-3.2915791	-3.308918508	-3.259637311	-3.257274869	-3.22184875	-3.197910742	-3.178486472	-3.126679398	-3.110698297	-3.062482108	-3.029653124	-3.002613616	-2.987162775	-2.943095149	-2.919734373	-2.863279433	-2.819300799	-2.779630368	-2.736837535	-2.67592342	-2.640733835	-2.596536299
[truncated: 51 more columns]
