# Supplementary material for: Advancing mortality rate prediction in European population clusters: integrating deep learning and multiscale analysis
Source: Sci Rep. 2024 Mar 15;14:6255. doi: 10.1038/s41598-024-56390-x (PMC10942990; doi:10.1038/s41598-024-56390-x)
Supplement: Supplementary file 1 — Supplementary Information. [file 41598_2024_56390_MOESM1_ESM.zip › data/Hungary.csv]

1950	-1.044317059	-2.13288622	-2.474436942	-2.614751318	-2.736363931	-2.859806321	-2.825068406	-2.939679971	-2.974694135	-2.978397284	-3.030584088	-2.986320303	-2.953504836	-2.987162775	-2.947306058	-2.832978204	-2.802719442	-2.742561433	-2.678194516	-2.66695597	-2.551757587	-2.581532979	-2.581532979	-2.582694417	-2.568314655	-2.550521601	-2.580209414	-2.545917729	-2.521866572	-2.559720787	-2.517698233	-2.598599459	-2.545917729	-2.53521248	-2.544393887	-2.511872504	-2.482012797	-2.49390104	-2.460046158	-2.381324461	-2.390405591	-2.349886836	-2.321390583	-2.317764643	-2.264480941	-2.219610672	-2.238673678	-2.179207619	-2.131355562
1951	-1.061030203	-2.099578247	-2.502655619	-2.680477551	-2.779107751	-2.905528871	-2.962573502	-2.980468315	-3.035269079	-3.080921908	-3.040481623	-3.112945622	-3.019088062	-2.982966661	-2.97798426	-2.925915311	-2.808828544	-2.736837535	-2.712646227	-2.682563503	-2.615825861	-2.625434939	-2.63638802	-2.562883907	-2.609771638	-2.575771929	-2.61690307	-2.565590792	-2.597738618	-2.594824454	-2.606600305	-2.51484665	-2.592949185	-2.57626275	-2.523023534	-2.583692413	-2.511872504	-2.482540173	-2.478600372	-2.463820468	-2.441291429	-2.391046301	-2.342944147	-2.353792388	-2.295763663	-2.289967301	-2.238372815	-2.197979248	-2.145026326
1952	-1.132732911	-2.259006068	-2.679230772	-2.816730156	-2.937418016	-3.04431225	-3.119758224	-3.026872146	-3.160521953	-3.200659451	-3.139661993	-3.195179321	-3.164943898	-3.177831921	-3.005682847	-2.931443105	-2.93516778	-2.817585348	-2.817870786	-2.756218084	-2.696587929	-2.673459331	-2.666149855	-2.660548559	-2.64320954	-2.632830511	-2.633017024	-2.688670048	-2.656394492	-2.64454848	-2.604848408	-2.651889932	-2.535063571	-2.673869043	-2.546070408	-2.620694482	-2.560983272	-2.512720184	-2.475863623	-2.506681392	-2.485850866	-2.459920911	-2.377993327	-2.388382889	-2.3400838	-2.270268405	-2.234108024	-2.204885014	-2.1786175
1953	-1.110166263	-2.160962127	-2.603626272	-2.79209647	-2.889747083	-3.007888512	-3.035269079	-3.100726813	-3.151195299	-3.169411331	-3.142667504	-3.19859629	-3.140261434	-3.112945622	-3.127261173	-3.045757491	-3.018634491	-2.907279355	-2.859806321	-2.838931615	-2.803547458	-2.799696817	-2.805763251	-2.737786295	-2.757210191	-2.850472986	-2.74208155	-2.747389659	-2.720789487	-2.709965389	-2.721475035	-2.660548559	-2.709965389	-2.617442678	-2.69572495	-2.567993313	-2.64168436	-2.646660905	-2.516270101	-2.542875374	-2.52042469	-2.482012797	-2.432033093	-2.384576047	-2.372736583	-2.31461659	-2.267686673	-2.245804612	-2.215525356
1954	-1.183096161	-2.287855586	-2.7070797	-2.870310108	-3.066006836	-3.171340103	-3.124360063	-3.186419011	-3.30980392	-3.229884705	-3.307153081	-3.295849483	-3.277366077	-3.143875556	-3.151810883	-3.110698297	-3.078833949	-2.916855857	-2.968187729	-2.913284336	-2.856048884	-2.836242476	-2.807432547	-2.857610534	-2.809108283	-2.829444941	-2.796967113	-2.789146635	-2.790216985	-2.712646227	-2.748118545	-2.753009301	-2.729787145	-2.750557039	-2.620513186	-2.692503962	-2.653647026	-2.571865206	-2.632644079	-2.572676214	-2.527243551	-2.475084852	-2.467882884	-2.386581055	-2.395126229	-2.358030402	-2.319936573	-2.254534831	-2.217670731
1955	-1.22139298	-2.34428545	-2.749336081	-2.91150953	-3.089909454	-3.116906641	-3.156144577	-3.221125528	-3.266802735	-3.161780778	-3.276544328	-3.241088108	-3.290730039	-3.241088108	-3.187086643	-3.147520006	-3.073657553	-2.976336082	-2.960585881	-2.953504836	-2.882066165	-2.865822892	-2.885389016	-2.876801925	-2.901702464	-2.81417464	-2.83120798	-2.81276138	-2.76700389	-2.772113295	-2.844360366	-2.750801643	-2.812479279	-2.709297757	-2.712422191	-2.66514431	-2.735654493	-2.6181632	-2.611011215	-2.61960784	-2.519561853	-2.547293773	-2.509900995	-2.469288162	-2.461175011	-2.363010898	-2.347656945	-2.305921538	-2.289797985
1956	-1.227795686	-2.343422709	-2.742321425	-2.899629455	-3.032920266	-3.177831921	-3.183096161	-3.139063379	-3.325138859	-3.274905479	-3.195179321	-3.294136288	-3.142667504	-3.209714836	-3.107348966	-3.034328029	-2.862645889	-2.825649403	-2.721703792	-2.645699438	-2.648590248	-2.643400564	-2.660349842	-2.73072061	-2.709520187	-2.737311656	-2.728855682	-2.682563503	-2.639028116	-2.74641971	-2.709075441	-2.678608722	-2.683191248	-2.704652852	-2.676954265	-2.660946264	-2.597051171	-2.606073993	-2.530177984	-2.566390157	-2.519993057	-2.482408269	-2.465339424	-2.403842919	-2.387322082	-2.35222595	-2.331520897	-2.285586408	-2.260981754
1957	-1.210496847	-2.336110701	-2.737311656	-2.953895213	-3.056505484	-3.126679398	-3.231361899	-3.212539525	-3.2915791	-3.3400838	-3.282329497	-3.28567024	-3.279014256	-3.257274869	-3.177178355	-3.087246696	-2.957818405	-2.984221244	-2.946153573	-2.929592678	-2.875821945	-2.799149502	-2.812479279	-2.824488187	-2.883060353	-2.866461092	-2.791827473	-2.807432547	-2.81276138	-2.743763467	-2.758951849	-2.736127323	-2.752272167	-2.736127323	-2.660946264	-2.648010545	-2.691649051	-2.569924944	-2.633763876	-2.552067134	-2.482804102	-2.51741223	-2.473144013	-2.46967221	-2.417709317	-2.404834585	-2.349886836	-2.262330373	-2.281498311
1958	-1.235965915	-2.335546071	-2.821598658	-3.038104526	-3.11463878	-3.26520017	-3.154281982	-3.226213555	-3.315154638	-3.437707136	-3.321481621	-3.315154638	-3.354577731	-3.236572006	-3.212539525	-3.203425667	-3.107905397	-3.091514981	-3.022733788	-3.003050752	-2.918652692	-2.946921557	-2.89279003	-2.9476909	-2.871923987	-2.880744111	-2.864231485	-2.823330067	-2.869023308	-2.817015033	-2.770574152	-2.806597097	-2.769551079	-2.763966853	-2.750068243	-2.695294102	-2.69079582	-2.68172792	-2.60747891	-2.68613278	-2.591760035	-2.538951908	-2.541815564	-2.439256699	-2.442252258	-2.388276692	-2.367745223	-2.350178537	-2.304868702
1959	-1.277711676	-2.408267761	-2.80106813	-3.029188389	-3.158015195	-3.168770306	-3.261219442	-3.312471039	-3.367542708	-3.330683119	-3.354577731	-3.387216143	-3.344861565	-3.250263684	-3.181114585	-3.129596095	-3.131355562	-3.048176965	-3.005243055	-2.893809103	-2.955068454	-2.900319359	-2.875169851	-2.916139199	-2.904830649	-2.938547521	-2.84924356	-2.930331903	-2.84284556	-2.852014679	-2.820161072	-2.84103474	-2.738975166	-2.769040444	-2.737074531	-2.72399801	-2.680685696	-2.649170726	-2.663140179	-2.579879152	-2.573001041	-2.609594844	-2.506541949	-2.504039605	-2.403732874	-2.393941251	-2.37644061	-2.309272456	-2.301116863
1960	-1.314679328	-2.41240127	-2.857923539	-3.046240308	-3.235823868	-3.250263684	-3.379863945	-3.322393047	-3.345823458	-3.356547324	-3.346787486	-3.504455662	-3.349692477	-3.234331445	-3.374687549	-3.180456064	-3.103473783	-3.045757491	-3.015922966	-2.929962133	-2.922632095	-2.943476276	-2.954285941	-2.921543182	-2.993962045	-2.917573699	-2.902048929	-2.859806321	-2.92226882	-2.8569852	-2.876801925	-2.795608668	-2.807432547	-2.791021483	-2.727230413	-2.758951849	-2.664141089	-2.68803434	-2.64320954	-2.594824454	-2.537302592	-2.584859648	-2.573326112	-2.542572307	-2.518557371	-2.430158101	-2.395234115	-2.348334396	-2.286089646
1961	-1.350752788	-2.530472521	-2.915066425	-3.037630664	-3.196542884	-3.232102384	-3.311580178	-3.364516253	-3.322393047	-3.374687549	-3.278189385	-3.345823458	-3.330683119	-3.379863945	-3.238824187	-3.135488919	-3.13076828	-3.078313525	-3.002176919	-2.988429556	-2.955068454	-2.948076084	-2.910801633	-2.945386945	-2.952335805	-2.925915311	-2.940815382	-2.92190585	-2.890759031	-2.937042166	-2.854182286	-2.8467951	-2.803823815	-2.751781439	-2.777543663	-2.738737131	-2.689306688	-2.70421306	-2.629116983	-2.642255675	-2.653255945	-2.513144645	-2.595166283	-2.496209317	-2.509479691	-2.515415471	-2.374173287	-2.369775589	-2.32670256
1962	-1.32118127	-2.386581055	-2.830619505	-3.095825632	-3.202732459	-3.287350298	-3.305394801	-3.312471039	-3.385102784	-3.40560745	-3.356547324	-3.372634143	-3.308918508	-3.364516253	-3.258848401	-3.274088368	-3.14327111	-3.036212173	-2.981299501	-2.967784297	-2.973466735	-2.970616222	-2.936291441	-2.928117993	-2.983384452	-2.932185489	-2.922632095	-2.94577009	-2.874518734	-2.883392256	-2.906228219	-2.832978204	-2.756713854	-2.795880017	-2.771343042	-2.698319051	-2.652279783	-2.671620397	-2.666351243	-2.626720107	-2.597394758	-2.57921938	-2.458545571	-2.525201181	-2.490797478	-2.410832609	-2.41827784	-2.340178842	-2.304518324
1963	-1.347164038	-2.489053051	-2.886725308	-3.105130343	-3.218244625	-3.384049948	-3.292429824	-3.436518915	-3.42136079	-3.448550002	-3.450996738	-3.454692884	-3.390405591	-3.283162277	-3.223298816	-3.239577517	-3.061480275	-3.086716098	-2.999132278	-2.906228219	-2.943476276	-2.953504836	-2.929592678	-2.973875483	-2.949620244	-2.950394387	-2.934793872	-2.947306058	-2.897909474	-2.86710023	-2.91649738	-2.850780887	-2.80161787	-2.728855682	-2.787812396	-2.727462223	-2.681519275	-2.691222226	-2.67223251	-2.627640417	-2.6127882	-2.572189427	-2.534022632	-2.448184178	-2.51812759	-2.404614019	-2.359916269	-2.372634143	-2.294563953
1964	-1.385450781	-2.588717087	-2.93516778	-3.096910013	-3.236572006	-3.395773947	-3.2915791	-3.301899454	-3.436518915	-3.515700161	-3.591760035	-3.517126416	-3.563837353	-3.434152181	-3.343901798	-3.253365801	-3.229884705	-3.087777943	-3.085656843	-2.986741335	-2.919012953	-3.017728767	-2.94195377	-2.965772739	-2.942333896	-2.948847478	-2.973466735	-2.909741947	-2.908333042	-2.904830649	-2.89245087	-2.898596649	-2.858550227	-2.793443956	-2.787812396	-2.771086594	-2.750801643	-2.705093089	-2.647817482	-2.61852391	-2.603277721	-2.628193541	-2.557363474	-2.529736553	-2.495121541	-2.495665088	-2.381533508	-2.391794992	-2.351737594
1965	-1.395860382	-2.574139855	-2.877129077	-3.066512712	-3.253365801	-3.317854924	-3.347753659	-3.350665141	-3.442492798	-3.400116928	-3.560667306	-3.530177984	-3.559090918	-3.339134522	-3.258060922	-3.277366077	-3.217527376	-3.170696227	-3.134896025	-2.976336082	-3.027334408	-3.021363052	-3.010995384	-2.993962045	-3.005682847	-3.005243055	-2.948076084	-2.966978555	-2.917573699	-2.972650392	-2.877456476	-2.850165303	-2.845880474	-2.838931615	-2.755970411	-2.774690718	-2.709075441	-2.68803434	-2.682354457	-2.60119227	-2.609064893	-2.540607512	-2.548367053	-2.48148606	-2.512013669	-2.388595362	-2.455188088	-2.388489113	-2.305745888
1966	-1.393167375	-2.650722473	-3.019542108	-3.140261434	-3.238824187	-3.258848401	-3.581698709	-3.458420756	-3.46470588	-3.504455662	-3.505845406	-3.552841969	-3.443697499	-3.431798276	-3.374687549	-3.315154638	-3.262807357	-3.088842391	-3.033389013	-3.083019953	-3.076755981	-2.971428747	-2.972242795	-3.031517051	-3.016824928	-3.026872146	-2.988852639	-2.925183559	-2.948847478	-2.956637722	-2.907279355	-2.92190585	-2.86774031	-2.860435734	-2.799970733	-2.740406121	-2.758702613	-2.68613278	-2.67840157	-2.628932138	-2.630598586	-2.587035728	-2.556111453	-2.495529138	-2.485186705	-2.485585079	-2.365119859	-2.430392032	-2.321299565
1967	-1.400750281	-2.649364392	-2.973058372	-3.15739076	-3.202040356	-3.343901798	-3.289036881	-3.310691141	-3.522878745	-3.586700236	-3.46470588	-3.344861565	-3.510041521	-3.462180905	-3.413412695	-3.257274869	-3.171340103	-3.139661993	-3.134896025	-3	-3.032920266	-3.001740662	-3.007446482	-2.928486195	-2.927382523	-3.007004902	-2.974284616	-2.953504836	-2.938170693	-2.897223385	-2.882728704	-2.817300097	-2.841637508	-2.807153885	-2.819587367	-2.820735536	-2.749579998	-2.711974465	-2.695294102	-2.64454848	-2.597566654	-2.538501473	-2.504594437	-2.535957795	-2.476513668	-2.410273744	-2.390619056	-2.291749111	-2.372224625
1968	-1.433044257	-2.668572703	-3.048176965	-3.173925197	-3.316052869	-3.249491605	-3.435333936	-3.393618635	-3.468521083	-3.458420756	-3.326058001	-3.539102157	-3.37161107	-3.350665141	-3.341988603	-3.30980392	-3.164943898	-3.121478204	-3.021819483	-3.001304842	-3.046723663	-3.067526235	-3.023191663	-2.868381336	-2.937042166	-2.952335805	-2.916139199	-2.94577009	-2.925915311	-2.923723745	-2.886725308	-2.853251986	-2.823041019	-2.803271277	-2.783042793	-2.767512134	-2.700710666	-2.705974906	-2.599116784	-2.598944274	-2.566550206	-2.557990841	-2.501138311	-2.476773958	-2.426548178	-2.428291168	-2.379135525	-2.368962303	-2.268491816
1969	-1.434813568	-2.771599641	-3.075204004	-3.230622674	-3.239577517	-3.368556231	-3.345823458	-3.515700161	-3.393618635	-3.505845406	-3.484126156	-3.369572125	-3.46470588	-3.412289035	-3.360513511	-3.314258261	-3.241845378	-3.179798541	-3.067526235	-2.975514332	-2.987584625	-3.112945622	-2.989700043	-2.993533958	-2.952335805	-2.909741947	-2.953895213	-2.932557157	-2.97510404	-2.894489815	-2.889073758	-2.827689031	-2.838931615	-2.761702932	-2.79209647	-2.76700389	-2.703115524	-2.693574972	-2.700274846	-2.64054398	-2.597566654	-2.527097348	-2.48598382	-2.448672012	-2.433680378	-2.406713933	-2.36081244	-2.315603522	-2.333388432
1970	-1.438099963	-2.707522406	-3.034328029	-3.181114585	-3.248720896	-3.310691141	-3.386158178	-3.460923901	-3.425968732	-3.410050399	-3.442492798	-3.53313238	-3.46470588	-3.381951903	-3.388276692	-3.276544328	-3.177178355	-3.090979146	-2.981715692	-3.025028006	-3.022733788	-2.974694135	-3.025028006	-2.959002308	-2.999132278	-2.941194513	-2.928117993	-2.953114809	-2.883060353	-2.86774031	-2.852323676	-2.896196279	-2.827397069	-2.805485658	-2.841637508	-2.750312572	-2.68803434	-2.690156995	-2.637517525	-2.575935475	-2.550830268	-2.530325227	-2.525929497	-2.428873723	-2.417482116	-2.393188853	-2.340559218	-2.305745888	-2.275232754
1971	-1.439686788	-2.828273546	-3.03574037	-3.236572006	-3.283996656	-3.266802735	-3.37161107	-3.346787486	-3.370590401	-3.444905551	-3.435333936	-3.408935393	-3.493494968	-3.498940738	-3.356547324	-3.256490235	-3.185086819	-3.109578981	-2.973466735	-2.993106292	-2.998699067	-2.984221244	-2.899629455	-2.93516778	-2.910801633	-2.95939766	-2.982966661	-2.894489815	-2.890759031	-2.898596649	-2.89245087	-2.862645889	-2.802719442	-2.750557039	-2.77237035	-2.700710666	-2.651695137	-2.712422191	-2.662940274	-2.597051171	-2.516127546	-2.480303233	-2.461049438	-2.439615077	-2.396963944	-2.365825128	-2.334982175	-2.26816958	-2.270268405
1972	-1.460434654	-2.839831707	-3.137272472	-3.253365801	-3.364516253	-3.329754147	-3.334419009	-3.536107011	-3.559090918	-3.387216143	-3.444905551	-3.460923901	-3.476253533	-3.563837353	-3.395773947	-3.260427656	-3.304518324	-3.193820026	-3.057991947	-2.988429556	-2.997402019	-3.029188389	-2.953114809	-3.006123085	-2.931814138	-2.964970718	-2.931072388	-2.944239535	-2.898252926	-2.95939766	-2.819300799	-2.882397308	-2.81079051	-2.835647144	-2.776244546	-2.746661995	-2.679023323	-2.649170726	-2.626352528	-2.564474149	-2.563042669	-2.509058795	-2.452840879	-2.445874418	-2.407379179	-2.377475138	-2.31309573	-2.308388126	-2.249954688
1973	-1.455758273	-2.823619308	-3.066512712	-3.251037139	-3.315154638	-3.48945499	-3.379863945	-3.581698709	-3.503070352	-3.524328812	-3.663540266	-3.515700161	-3.443697499	-3.363512104	-3.345823458	-3.361510743	-3.344861565	-3.150580586	-3.017276612	-3.032452024	-3.050122296	-2.996108834	-3.036684489	-3.036684489	-2.966978555	-3.013676223	-2.958607315	-2.974694135	-2.899284913	-2.866461092	-2.886390849	-2.812479279	-2.85667287	-2.806041022	-2.775208044	-2.72399801	-2.734946211	-2.67943832	-2.628562683	-2.622511617	-2.546528766	-2.543026986	-2.457423524	-2.44721015	-2.407379179	-2.355856949	-2.31884925	-2.294392837	-2.256647049
1974	-1.409002213	-2.843450849	-3.126098402	-3.215382707	-3.35753548	-3.359518563	-3.37161107	-3.403402904	-3.48945499	-3.492144128	-3.503070352	-3.515700161	-3.425968732	-3.500312917	-3.262012674	-3.278189385	-3.224025669	-3.193820026	-3.024108864	-3.018181393	-3.038578906	-2.976336082	-2.984640245	-2.979224512	-3.009661145	-2.978397284	-2.950781977	-2.955068454	-2.939679971	-2.985479461	-2.859491957	-2.802443787	-2.795880017	-2.777283529	-2.745451923	-2.73400363	-2.718058067	-2.662540739	-2.591760035	-2.606073993	-2.552997102	-2.479516467	-2.433209088	-2.427593132	-2.379447555	-2.373044049	-2.296364762	-2.277942229	-2.239879215
1975	-1.47375121	-2.923359556	-3.134896025	-3.229147988	-3.381951903	-3.463441557	-3.447331784	-3.498940738	-3.454692884	-3.450996738	-3.628932138	-3.560667306	-3.42365865	-3.463441557	-3.288192771	-3.302770657	-3.186419011	-3.066512712	-3.075720714	-3.051587034	-2.991399828	-2.97674754	-3.013228266	-2.991399828	-2.998266287	-2.966978555	-2.998266287	-2.959793372	-2.946153573	-2.963770456	-2.871923987	-2.803547458	-2.818728228	-2.765482716	-2.729321164	-2.755228239	-2.686343653	-2.650528201	-2.653842698	-2.596879479	-2.496073196	-2.515842576	-2.460547508	-2.428291168	-2.358823453	-2.312114475	-2.298863934	-2.259242677	-2.213106675
1976	-1.523588673	-2.926648298	-3.135488919	-3.318758763	-3.42365865	-3.360513511	-3.508638306	-3.591760035	-3.580044252	-3.591760035	-3.698970004	-3.575118363	-3.575118363	-3.40560745	-3.366531544	-3.269217724	-3.188424994	-3.122053048	-3.107348966	-3.030584088	-3.020451625	-3.018634491	-3.050609993	-3.024568191	-3.078313525	-3.015472687	-2.954677021	-2.940815382	-2.994390555	-2.878440156	-2.857610534	-2.847405922	-2.802719442	-2.804100348	-2.746904414	-2.739928612	-2.694433686	-2.644740094	-2.576590272	-2.515842576	-2.525783736	-2.53387413	-2.467118281	-2.386052523	-2.384365531	-2.314168725	-2.29081487	-2.251889533	-2.209644454
1977	-1.581881084	-2.951169913	-3.22184875	-3.425968732	-3.428291168	-3.407823243	-3.436518915	-3.463441557	-3.393618635	-3.602059991	-3.617982957	-3.460923901	-3.505845406	-3.562249437	-3.283996656	-3.343901798	-3.187755303	-3.117475462	-3.137868621	-2.971428747	-3.021363052	-3.022276395	-2.98505965	-3.085656843	-2.997833938	-3.074172425	-2.937794191	-2.935916564	-2.971022295	-2.915423722	-2.835052627	-2.834162375	-2.800519085	-2.792634963	-2.759450752	-2.655411257	-2.70158362	-2.624519285	-2.61852391	-2.567993313	-2.514420523	-2.504733256	-2.439017944	-2.383314479	-2.393403691	-2.296107046	-2.262330373	-2.262330373	-2.201418405
1978	-1.617748754	-2.929223537	-3.217527376	-3.42945706	-3.40560745	-3.377785977	-3.448550002	-3.404503778	-3.508638306	-3.709965389	-3.527243551	-3.395773947	-3.462180905	-3.55129368	-3.343901798	-3.27083521	-3.147520006	-3.145086978	-3.039529222	-3.013228266	-3.042392713	-3.049635146	-3.062983893	-3.003050752	-3.007446482	-2.979638717	-2.953504836	-2.973875483	-2.901356274	-2.925549281	-2.886390849	-2.793443956	-2.832978204	-2.688670048	-2.68613278	-2.665345233	-2.623423043	-2.593289541	-2.526367073	-2.511872504	-2.490528648	-2.405496956	-2.414877814	-2.394587202	-2.353008463	-2.263444153	-2.260823368	-2.190238335	-2.196133366
1979	-1.624391248	-2.982966661	-3.234331445	-3.417936637	-3.416801226	-3.399027104	-3.534617149	-3.501689446	-3.57024772	-3.463441557	-3.46470588	-3.614393726	-3.503070352	-3.424812155	-3.427128398	-3.359518563	-3.216096421	-3.115204636	-3.038104526	-2.972650392	-3.000869459	-3.020451625	-3.040005162	-3.102372909	-2.997833938	-2.988429556	-2.957818405	-2.927015255	-2.900319359	-2.856048884	-2.85667287	-2.805485658	-2.813043665	-2.743763467	-2.674279142	-2.661543506	-2.633203617	-2.582528307	-2.548060131	-2.531357332	-2.487582451	-2.413075292	-2.42400438	-2.318216234	-2.33866066	-2.308299792	-2.247413821	-2.204119983	-2.19388789
1980	-1.64851291	-2.974284616	-3.202732459	-3.333482019	-3.492144128	-3.474955193	-3.434152181	-3.524328812	-3.401209493	-3.642065153	-3.463441557	-3.518557371	-3.462180905	-3.437707136	-3.424812155	-3.316052869	-3.231361899	-3.141462802	-3.088309841	-2.984221244	-2.938170693	-2.973058372	-2.955852379	-2.994819487	-2.983384452	-2.987584625	-2.900319359	-2.929962133	-2.849857838	-2.854803594	-2.863913903	-2.813326133	-2.791827473	-2.744004273	-2.70333481	-2.637517525	-2.584025589	-2.53521248	-2.538351432	-2.474436942	-2.428174751	-2.402304814	-2.35753548	-2.32330639	-2.277777536	-2.244811414	-2.2153114	-2.20059052	-2.139123204
1981	-1.68432348	-3.023650021	-3.325138859	-3.401209493	-3.427128398	-3.54668166	-3.442492798	-3.53165267	-3.496209317	-3.716698771	-3.4867824	-3.692503962	-3.557520231	-3.443697499	-3.315154638	-3.327902142	-3.22475374	-3.164943898	-3.080398976	-2.936291441	-2.991825816	-2.925549281	-2.985479461	-3.03574037	-2.914352712	-2.913640169	-2.898940645	-2.907279355	-2.893469146	-2.845880474	-2.748848657	-2.777283529	-2.707300997	-2.730253627	-2.630969778	-2.661344334	-2.599462011	-2.540306024	-2.507099989	-2.440811811	-2.443335738	-2.363211311	-2.335640125	-2.329939783	-2.252588192	-2.240483241	-2.184687956	-2.171340103	-2.140081515
1982	-1.703927434	-2.966978555	-3.26760624	-3.448550002	-3.413412695	-3.530177984	-3.463441557	-3.490797478	-3.655607726	-3.496209317	-3.500312917	-3.627087997	-3.525783736	-3.478861916	-3.435333936	-3.247183569	-3.254144805	-3.126098402	-3.045275209	-3.012333735	-3.019088062	-2.98088371	-3.034328029	-3.067019178	-3.001304842	-2.970616222	-2.896196279	-2.950394387	-2.959793372	-2.887730232	-2.838631998	-2.788078916	-2.761953897	-2.715118285	-2.639406586	-2.620150821	-2.618884919	-2.539252458	-2.475603878	-2.487715937	-2.427709394	-2.413975618	-2.355561411	-2.299902295	-2.263842625	-2.242452147	-2.213887716	-2.156269035	-2.136498699
1983	-1.722941164	-2.961379838	-3.250263684	-3.455931956	-3.425968732	-3.454692884	-3.453457337	-3.563837353	-3.623423043	-3.514278574	-3.53313238	-3.528708289	-3.590066877	-3.419075024	-3.389339837	-3.28567024	-3.286509457	-3.140861703	-3.036684489	-3.031050319	-2.95546024	-3.010105436	-2.943476276	-2.996539468	-2.973058372	-2.963371105	-2.8569852	-2.864867349	-2.874518734	-2.878768545	-2.790753151	-2.739213331	-2.685922008	-2.661543506	-2.644931794	-2.609418121	-2.547906751	-2.53521248	-2.434624497	-2.397831449	-2.398809467	-2.358129455	-2.315334136	-2.262171494	-2.239652921	-2.168258166	-2.173925197	-2.125344267	-2.084178212
1984	-1.685732401	-3.032920266	-3.22475374	-3.413412695	-3.661543506	-3.494850022	-3.612610174	-3.621602099	-3.671620397	-3.707743929	-3.560667306	-3.645891561	-3.559090918	-3.467245621	-3.543633967	-3.347753659	-3.191789027	-3.126098402	-3.148741651	-2.991825816	-2.953895213	-3.041436117	-3.037630664	-2.987162775	-2.910094889	-2.910094889	-2.923359556	-2.887060024	-2.857610534	-2.817870786	-2.807153885	-2.750312572	-2.665345233	-2.664141089	-2.603800653	-2.589391457	-2.569763647	-2.496754229	-2.459670525	-2.422623108	-2.385946894	-2.361111575	-2.313989709	-2.26520017	-2.237321436	-2.210560315	-2.162537829	-2.146423456	-2.093611079
1985	-1.673766579	-3.094743951	-3.258848401	-3.37161107	-3.360513511	-3.576754126	-3.446116973	-3.562249437	-3.739928612	-3.563837353	-3.643974143	-3.669586227	-3.632644079	-3.642065153	-3.474955193	-3.3400838	-3.246416941	-3.185752404	-3.053547735	-2.995248844	-2.972650392	-3.049148541	-3.01278077	-2.956637722	-2.957818405	-2.910801633	-2.903089987	-2.805208242	-2.862962545	-2.852014679	-2.75325529	-2.72514968	-2.677573948	-2.690156995	-2.585026652	-2.583193128	-2.512861625	-2.490125715	-2.454569171	-2.458295977	-2.392652223	-2.315423913	-2.303818413	-2.276134036	-2.255081458	-2.163929191	-2.146666895	-2.137510833	-2.084916898
1986	-1.719080337	-3.089909454	-3.214670165	-3.469800302	-3.428291168	-3.404503778	-3.543633967	-3.576754126	-3.623423043	-3.632644079	-3.591760035	-3.665546249	-3.657577319	-3.522878745	-3.517126416	-3.36251027	-3.339134522	-3.115204636	-3.079354999	-3.000434512	-3.112945622	-3.09420412	-3.078833949	-2.989276135	-2.970616222	-2.927382523	-2.958212681	-2.861381566	-2.841939206	-2.771856392	-2.742561433	-2.713094647	-2.683191248	-2.665747358	-2.598082749	-2.561141341	-2.548060131	-2.517555208	-2.490394295	-2.421934116	-2.395342028	-2.369165482	-2.291324207	-2.287939858	-2.241921178	-2.209714836	-2.167554959	-2.139123204	-2.109690783
1987	-1.757930888	-3.046723663	-3.224025669	-3.3400838	-3.403402904	-3.503070352	-3.659555885	-3.575118363	-3.655607726	-3.643974143	-3.621602099	-3.694648631	-3.675717545	-3.49757288	-3.476253533	-3.353596274	-3.290730039	-3.102922997	-3.084072788	-3.01188716	-3.139063379	-3.064492734	-3.054531415	-2.972242795	-2.946537395	-2.988852639	-2.911863911	-2.931072388	-2.818442226	-2.818156412	-2.780939668	-2.686765708	-2.709520187	-2.661344334	-2.643591673	-2.595679533	-2.57642648	-2.514278574	-2.488116639	-2.428640607	-2.408267761	-2.42136079	-2.311936303	-2.28777133	-2.267123959	-2.231066058	-2.182104243	-2.136974704	-2.101055533
1988	-1.79827523	-3.076238039	-3.303643611	-3.600326279	-3.379863945	-3.625251654	-3.534617149	-3.583359493	-3.684029655	-3.735182177	-3.580044252	-3.571865206	-3.684029655	-3.563837353	-3.48148606	-3.412289035	-3.346787486	-3.119758224	-3.028724151	-3.132532512	-3.099086932	-3.020451625	-3.050609993	-3.080921908	-2.966174306	-3.006123085	-2.914709422	-2.929592678	-2.816730156	-2.896880746	-2.795337488	-2.725842151	-2.697669071	-2.691222226	-2.622147581	-2.621420424	-2.548060131	-2.548827842	-2.462684727	-2.443576879	-2.427476902	-2.369368756	-2.349401102	-2.293367549	-2.251191995	-2.240709967	-2.191924132	-2.143996546	-2.112832979
1989	-1.799313624	-3.076755981	-3.279014256	-3.42945706	-3.327902142	-3.530177984	-3.557520231	-3.581698709	-3.488116639	-3.562249437	-3.642065153	-3.542118103	-3.698970004	-3.548213564	-3.453457337	-3.369572125	-3.220403509	-3.149966742	-3.139063379	-3.015022874	-3.063486258	-3.04769199	-2.97674754	-2.98088371	-2.946921557	-2.916855857	-2.94195377	-2.850780887	-2.84103474	-2.819014419	-2.736127323	-2.696156225	-2.66594856	-2.617262734	-2.59722293	-2.538801711	-2.51741223	-2.494714326	-2.455435903	-2.394156461	-2.407490152	-2.340464093	-2.306976932	-2.25641185	-2.220692172	-2.164309429	-2.154467883	-2.111932887	-2.079407138
1990	-1.81692955	-3.116906641	-3.341035157	-3.351639989	-3.478861916	-3.643974143	-3.443697499	-3.583359493	-3.410050399	-3.632644079	-3.595166283	-3.749579998	-3.653647026	-3.494850022	-3.443697499	-3.27083521	-3.244887734	-3.053056729	-3.096910013	-3.011441043	-2.948076084	-3.013228266	-2.987162775	-2.972650392	-2.935542011	-2.949233689	-2.915423722	-2.854803594	-2.830325566	-2.813043665	-2.7490923	-2.679023323	-2.636952405	-2.642065153	-2.574302787	-2.555642874	-2.500312917	-2.462558717	-2.387216143	-2.428058365	-2.376543952	-2.329290405	-2.294649537	-2.260427656	-2.224316751	-2.171984936	-2.103970088	-2.121708051	-2.079981084
1991	-1.800985729	-3.060480747	-3.344861565	-3.455931956	-3.449771647	-3.431798276	-3.588380294	-3.57024772	-3.627087997	-3.559090918	-3.573488739	-3.68613278	-3.735182177	-3.598599459	-3.580044252	-3.317854924	-3.347753659	-3.229147988	-3.104577454	-3.042871802	-2.97798426	-2.981299501	-3.007004902	-3.046723663	-3.03574037	-2.957030927	-2.910094889	-2.857923539	-2.796423225	-2.798056937	-2.819587367	-2.72607322	-2.645507399	-2.648590248	-2.571217489	-2.54090921	-2.51215488	-2.44648106	-2.433798281	-2.364114315	-2.346594509	-2.325230686	-2.268653024	-2.239803771	-2.208660296	-2.186285608	-2.1340082	-2.080764962	-2.053154886
1992	-1.855768382	-3.143875556	-3.223298816	-3.609064893	-3.559090918	-3.661543506	-3.804100348	-3.591760035	-3.522878745	-3.642065153	-3.571865206	-3.774690718	-3.659555885	-3.565431096	-3.540607512	-3.403402904	-3.26520017	-3.141462802	-3.13430394	-3.028724151	-3.056011125	-3.033858267	-3.011441043	-2.954677021	-2.972650392	-2.985479461	-2.954285941	-2.850780887	-2.940436582	-2.768020973	-2.755722879	-2.711080394	-2.631899148	-2.584525832	-2.536853863	-2.504594437	-2.466609292	-2.41273815	-2.41273815	-2.333014282	-2.308564848	-2.251037139	-2.213887716	-2.202040356	-2.170567566	-2.110194248	-2.131414333	-2.088150204	-2.033154576
1993	-1.906508273	-3.124360063	-3.2915791	-3.32330639	-3.507239611	-3.835647144	-3.696803943	-3.630784143	-3.580044252	-3.630784143	-3.602059991	-3.749579998	-3.795880017	-3.576754126	-3.435333936	-3.49757288	-3.327902142	-3.258848401	-3.212539525	-3.151195299	-3.109578981	-3.11463878	-3.086716098	-2.981299501	-3.058488567	-3.023650021	-2.966978555	-2.901356274	-2.871600731	-2.807153885	-2.727462223	-2.67141655	-2.705754284	-2.594482893	-2.596193389	-2.482408269	-2.40494491	-2.410832609	-2.327255802	-2.327163546	-2.296880654	-2.23047498	-2.200521601	-2.165706488	-2.150949309	-2.129771721	-2.073451775	-2.089002284	-2.01430414
1994	-1.939377696	-3.086716098	-3.302770657	-3.496209317	-3.625251654	-3.764471553	-3.628932138	-3.647817482	-3.806875402	-3.869666232	-3.634512015	-3.787812396	-3.809668302	-3.627087997	-3.517126416	-3.555955204	-3.313363731	-3.231361899	-3.232102384	-3.097997109	-3.069560405	-3.127843727	-3.028260409	-3.001740662	-3.107348966	-3.116906641	-2.966978555	-3.028724151	-2.94195377	-2.861381566	-2.840733669	-2.731422028	-2.686343653	-2.586030028	-2.617622697	-2.509199048	-2.469160221	-2.388595362	-2.351152292	-2.339513984	-2.302683458	-2.262568799	-2.20238627	-2.166852888	-2.145936988	-2.097290187	-2.095446737	-2.047449706	-2.053842605
1995	-1.968510744	-3.18243463	-3.387216143	-3.474955193	-3.485452247	-3.610833916	-3.610833916	-3.692503962	-3.754487332	-3.634512015	-3.688246139	-3.651695137	-3.580044252	-3.614393726	-3.4867824	-3.448550002	-3.373659633	-3.252588192	-3.18243463	-3.210419288	-3.219682688	-3.170696227	-3.142667504	-3.086186148	-3.071604148	-3.077793723	-3.024568191	-2.992679047	-2.929223537	-2.898596649	-2.815024809	-2.782779344	-2.735418271	-2.620513186	-2.575281663	-2.565431096	-2.487582451	-2.457921854	-2.382685067	-2.350178537	-2.315873074	-2.268330668	-2.221414672	-2.200039473	-2.171211252	-2.140921775	-2.106127321	-2.052762392	-2.021226216
1996	-1.977612874	-3.175223538	-3.329754147	-3.500312917	-3.707743929	-3.567030709	-3.642065153	-3.690369833	-3.946921557	-3.605548319	-3.790484985	-3.560667306	-3.73754891	-3.665546249	-3.53313238	-3.453457337	-3.36251027	-3.42136079	-3.296708622	-3.189095719	-3.193820026	-3.191114133	-3.211831629	-3.142064735	-3.154281982	-3.097453221	-3.095825632	-3.027797162	-2.939679971	-2.940436582	-2.910094889	-2.836540448	-2.761953897	-2.759950228	-2.729321164	-2.659555885	-2.508078287	-2.496754229	-2.468648835	-2.384470776	-2.373249146	-2.315962963	-2.295334815	-2.228927217	-2.195315485	-2.157577997	-2.119987162	-2.102317938	-2.075255648
1997	-2.013049212	-3.149966742	-3.353596274	-3.493494968	-3.537602002	-3.690369833	-3.844663963	-3.642065153	-3.673664139	-3.694648631	-4.142667504	-3.970616222	-3.806875402	-3.655607726	-3.623423043	-3.503070352	-3.384049948	-3.397940009	-3.2915791	-3.19859629	-3.220403509	-3.181114585	-3.207608311	-3.179798541	-3.129011186	-3.127843727	-3.08249449	-3.036684489	-2.987584625	-3.030118356	-2.934793872	-2.904481958	-2.831797253	-2.722620025	-2.67141655	-2.694433686	-2.590066877	-2.542572307	-2.480303233	-2.405496956	-2.37202001	-2.315962963	-2.255003326	-2.23069654	-2.183228588	-2.184090349	-2.158202701	-2.096910013	-2.073143291
1998	-2.015922966	-3.057495894	-3.373659633	-3.4867824	-3.543633967	-3.707743929	-3.640164518	-3.777283529	-3.675717545	-3.8569852	-3.71219827	-3.701146924	-3.669586227	-3.591760035	-3.690369833	-3.548213564	-3.447331784	-3.255707017	-3.315154638	-3.27572413	-3.2069084	-3.15739076	-3.158015195	-3.187086643	-3.116338565	-3.11577123	-3.123782159	-3.060480747	-3.014573526	-2.956244873	-2.853871964	-2.838931615	-2.821023053	-2.817585348	-2.726304412	-2.661344334	-2.564474149	-2.497163361	-2.453951134	-2.418050342	-2.343326954	-2.294392837	-2.260032303	-2.241390857	-2.181444221	-2.180192935	-2.123724411	-2.110586236	-2.062732928
1999	-2.07443009	-3.175874166	-3.36251027	-3.53165267	-3.627087997	-3.759450752	-3.76700389	-3.655607726	-3.756961951	-3.76700389	-3.747146969	-3.88941029	-3.568636236	-3.600326279	-3.488116639	-3.549750892	-3.427128398	-3.360513511	-3.314258261	-3.288192771	-3.256490235	-3.284832642	-3.089909454	-3.132532512	-3.185086819	-3.176525771	-3.024108864	-3.076755981	-3.08249449	-2.993106292	-2.987162775	-2.944621669	-2.874193542	-2.823330067	-2.687399561	-2.660946264	-2.630598586	-2.520568663	-2.474825572	-2.435097327	-2.359419194	-2.28567024	-2.291834142	-2.238448011	-2.17776652	-2.15539858	-2.126446906	-2.079146504	-2.064442355
2000	-2.024982002	-3.251037139	-3.443697499	-3.437707136	-3.517126416	-3.698970004	-3.8569852	-3.76700389	-3.744727495	-3.896196279	-3.728158393	-3.728158393	-3.562249437	-3.759450752	-3.657577319	-3.66756154	-3.565431096	-3.394694954	-3.259637311	-3.212539525	-3.317854924	-3.218963061	-3.111820506	-3.170696227	-3.151195299	-3.147520006	-3.166215625	-3.163043263	-3.04769199	-3.013676223	-2.984640245	-2.909389292	-2.866780543	-2.836540448	-2.741362717	-2.660548559	-2.696587929	-2.6181632	-2.524764777	-2.484258583	-2.41930306	-2.331241458	-2.338187314	-2.289797985	-2.221776373	-2.176460566	-2.183162369	-2.128251981	-2.05232126
2001	-2.089482314	-3.316052869	-3.510041521	-3.554395797	-3.725842151	-3.804100348	-3.718966633	-3.946921557	-3.920818754	-3.744727495	-3.924453039	-3.628932138	-3.583359493	-3.647817482	-3.823908741	-3.690369833	-3.559090918	-3.316952962	-3.37161107	-3.232844134	-3.223298816	-3.307153081	-3.260427656	-3.236572006	-3.140861703	-3.190440285	-3.19859629	-3.061980903	-3.124360063	-3.080398976	-2.977571629	-2.985899678	-2.930331903	-2.940815382	-2.810509686	-2.766242637	-2.788612447	-2.682772651	-2.566710315	-2.543482142	-2.42044504	-2.391046301	-2.319120826	-2.297397159	-2.25352149	-2.194567112	-2.172695359	-2.146666895	-2.109970414
2002	-2.135133086	-3.209714836	-3.4867824	-3.575118363	-3.625251654	-3.623423043	-3.804100348	-3.698970004	-3.913640169	-3.812479279	-3.882728704	-3.821023053	-3.657577319	-3.709965389	-3.480172006	-3.521433504	-3.565431096	-3.442492798	-3.282329497	-3.268411235	-3.244125144	-3.209011525	-3.191114133	-3.200659451	-3.181114585	-3.11407366	-3.172630727	-3.191114133	-3.057495894	-3.097453221	-3.045275209	-3.009217308	-2.950394387	-2.937042166	-2.870632404	-2.835647144	-2.736837535	-2.620150821	-2.588043762	-2.457797218	-2.453087357	-2.386686839	-2.369165482	-2.275232754	-2.251889533	-2.209363038	-2.182632984	-2.147520006	-2.108295324
2003	-2.136201461	-3.297569464	-3.446116973	-3.563837353	-3.931814138	-3.756961951	-3.860120914	-3.756961951	-3.698970004	-3.759450752	-3.76700389	-3.882728704	-3.68613278	-3.692503962	-3.627087997	-3.677780705	-3.42136079	-3.381951903	-3.366531544	-3.384049948	-3.239577517	-3.315154638	-3.304518324	-3.247183569	-3.140261434	-3.169411331	-3.197226275	-3.172630727	-3.155522824	-3.087246696	-3.035269079	-3.028724151	-2.945386945	-2.90517962	-2.819300799	-2.827981191	-2.76700389	-2.74208155	-2.658169943	-2.565431096	-2.510182092	-2.425043224	-2.410497204	-2.31452698	-2.243820483	-2.223008415	-2.190709699	-2.145572494	-2.083019953
2004	-2.169218924	-3.27083521	-3.600326279	-3.71219827	-3.774690718	-3.826813732	-3.812479279	-3.829738285	-3.832682665	-3.718966633	-3.913640169	-3.89279003	-3.943095149	-3.70333481	-3.559090918	-3.571865206	-3.4710833	-3.43062609	-3.32330639	-3.246416941	-3.310691141	-3.321481621	-3.207608311	-3.276544328	-3.191789027	-3.180456064	-3.140261434	-3.108462542	-3.11577123	-3.129596095	-3.084600165	-2.993106292	-2.980468315	-2.910094889	-2.896196279	-2.839831707	-2.814457845	-2.73400363	-2.624519285	-2.559563234	-2.523313257	-2.445389715	-2.38563016	-2.342561677	-2.306185146	-2.259479414	-2.198321941	-2.171984936	-2.116168287
2005	-2.198116293	-3.298432015	-3.377785977	-3.725842151	-3.735182177	-4.026872146	-3.651695137	-3.841637508	-3.663540266	-3.88941029	-4	-3.946921557	-4.167491087	-3.8569852	-3.669586227	-3.628932138	-3.500312917	-3.395773947	-3.3400838	-3.236572006	-3.266000713	-3.272458743	-3.277366077	-3.274905479	-3.226213555	-3.185086819	-3.194499142	-3.145086978	-3.099632871	-3.043351421	-3.070581074	-3.085128182	-3.026872146	-2.960585881	-2.943857738	-2.852014679	-2.758702613	-2.729321164	-2.652669985	-2.576918042	-2.534914712	-2.532391894	-2.419645339	-2.304255725	-2.310069896	-2.230253533	-2.174898588	-2.147093241	-2.09323411
2006	-2.231583912	-3.236572006	-3.575118363	-3.679853714	-3.602059991	-3.950781977	-4.026872146	-3.896196279	-4.036212173	-4.102372909	-3.806875402	-3.764471553	-3.614393726	-3.669586227	-3.625251654	-3.583359493	-3.536107011	-3.411168274	-3.244125144	-3.253365801	-3.286509457	-3.348721986	-3.293282218	-3.325138859	-3.253365801	-3.232102384	-3.137868621	-3.15490196	-3.149966742	-3.150580586	-3.060480747	-3.070581074	-3.01188716	-2.936291441	-2.916139199	-2.85917782	-2.800244823	-2.793174124	-2.724458312	-2.651111277	-2.562249437	-2.499351937	-2.463694128	-2.387958255	-2.335452038	-2.283495836	-2.226725652	-2.172243137	-2.116679322
2007	-2.227971835	-3.337242168	-3.510041521	-3.769551079	-3.752026734	-3.903089987	-3.879426069	-3.982966661	-3.863279433	-3.841637508	-3.89279003	-3.675717545	-3.962573502	-3.663540266	-3.524328812	-3.54515514	-3.522878745	-3.459670525	-3.260427656	-3.318758763	-3.321481621	-3.240332155	-3.287350298	-3.251037139	-3.326058001	-3.260427656	-3.218244625	-3.227678293	-3.231361899	-3.125518182	-3.161780778	-3.028260409	-3.046723663	-2.966174306	-2.913996294	-2.885055584	-2.850780887	-2.769551079	-2.765735876	-2.619788758	-2.566550206	-2.511167366	-2.433798281	-2.372941536	-2.335828295	-2.285754089	-2.233438447	-2.185819019	-2.094042301
2008	-2.243592127	-3.447331784	-3.651695137	-3.645891561	-3.896196279	-3.903089987	-3.779891912	-3.913640169	-4.080921908	-3.801342913	-3.987162775	-3.966576245	-3.806875402	-3.721246399	-3.614393726	-3.525783736	-3.477555766	-3.303643611	-3.301029996	-3.294136288	-3.454692884	-3.322393047	-3.349692477	-3.289036881	-3.252588192	-3.246416941	-3.218244625	-3.187086643	-3.238072162	-3.227678293	-3.086186148	-3.076755981	-3.087246696	-3.047207557	-3.007004902	-2.934420285	-2.880414225	-2.799696817	-2.817300097	-2.712870379	-2.656000931	-2.555330769	-2.508218224	-2.475603878	-2.369979149	-2.312471039	-2.288867928	-2.216382235	-2.159831151
2009	-2.289459552	-3.434152181	-3.790484985	-3.651695137	-3.987162775	-3.935542011	-3.903089987	-3.869666232	-3.950781977	-3.835647144	-4.200659451	-3.844663963	-3.804100348	-3.640164518	-3.681936665	-3.585026652	-3.446116973	-3.522878745	-3.40560745	-3.396855627	-3.252588192	-3.257274869	-3.241845378	-3.338187314	-3.324221658	-3.332547047	-3.350665141	-3.292429824	-3.192464972	-3.156144577	-3.13430394	-3.116338565	-3.111259039	-3.090443971	-2.994819487	-2.969400278	-2.886056648	-2.809948582	-2.78994915	-2.702458332	-2.680893941	-2.622511617	-2.506123889	-2.479647496	-2.437350328	-2.3341377	-2.311936303	-2.219826756	-2.199970641
2010	-2.283412422	-3.444905551	-3.764471553	-3.821023053	-3.91721463	-3.876148359	-4.193820026	-3.943095149	-3.982966661	-4.040958608	-3.835647144	-3.896196279	-4.142667504	-3.752026734	-3.806875402	-3.539102157	-3.53165267	-3.580044252	-3.458420756	-3.336299075	-3.419075024	-3.534617149	-3.279840697	-3.381951903	-3.442492798	-3.293282218	-3.256490235	-3.272458743	-3.235823868	-3.251037139	-3.211124884	-3.181114585	-3.140861703	-3.077274542	-3.033858267	-2.953895213	-2.915781313	-2.881074247	-2.805485658	-2.772627558	-2.697236292	-2.64168436	-2.597910649	-2.496481687	-2.471983659	-2.375202421	-2.345630909	-2.272458743	-2.216739767
2011	-2.303556237	-3.450996738	-3.671620397	-3.818156412	-3.671620397	-3.954677021	-3.946921557	-4.070581074	-4.026872146	-4.080921908	-3.879426069	-3.899629455	-4.075720714	-4.036212173	-3.756961951	-3.68613278	-3.43062609	-3.48148606	-3.48945499	-3.351639989	-3.395773947	-3.351639989	-3.366531544	-3.293282218	-3.313363731	-3.279014256	-3.312471039	-3.313363731	-3.297569464	-3.252588192	-3.246416941	-3.122053048	-3.163043263	-3.159893906	-3.073657553	-3.026872146	-2.975925013	-2.924818145	-2.91721463	-2.839231438	-2.790753151	-2.684869683	-2.609241471	-2.556893543	-2.496890563	-2.459545386	-2.365925975	-2.294906389	-2.263922363
2012	-2.307153081	-3.450996738	-3.826813732	-3.761953897	-4.040958608	-4.148741651	-3.954677021	-4.142667504	-3.970616222	-3.866461092	-3.679853714	-3.950781977	-3.93930216	-3.63638802	-3.850780887	-3.679853714	-3.754487332	-3.571865206	-3.458420756	-3.434152181	-3.355561411	-3.412289035	-3.348721986	-3.336299075	-3.263603498	-3.364516253	-3.19314197	-3.263603498	-3.28567024	-3.229147988	-3.214670165	-3.153662888	-3.214670165	-3.069050969	-3.089375595	-3.040481623	-3.032452024	-3.001304842	-2.890421453	-2.855114582	-2.769295686	-2.690369833	-2.670195478	-2.579054594	-2.52900183	-2.436163081	-2.422163659	-2.346787486	-2.263762901
2013	-2.290730039	-3.521433504	-3.688246139	-4.017728767	-3.879426069	-4.040958608	-4.15490196	-4.148741651	-4.080921908	-3.970616222	-3.804100348	-4.080921908	-4.086186148	-3.835647144	-3.723538196	-3.76700389	-3.607303047	-3.455931956	-3.485452247	-3.460923901	-3.508638306	-3.406713933	-3.341035157	-3.397940009	-3.448550002	-3.348721986	-3.324221658	-3.274905479	-3.334419009	-3.232102384	-3.351639989	-3.247951552	-3.252588192	-3.147520006	-3.085656843	-3.073657553	-3.032452024	-2.968591536	-2.901702464	-2.838033384	-2.848936747	-2.749824052	-2.746177561	-2.662940274	-2.557363474	-2.485452247	-2.41589503	-2.392223396	-2.309892561
2014	-2.334794372	-3.447331784	-3.723538196	-3.866461092	-3.860120914	-3.954677021	-3.882728704	-4.15490196	-3.995678626	-4.207608311	-3.970616222	-3.93930216	-4.026872146	-3.844663963	-3.777283529	-3.701146924	-3.600326279	-3.562249437	-3.628932138	-3.476253533	-3.42365865	-3.446116973	-3.373659633	-3.348721986	-3.380906669	-3.366531544	-3.37161107	-3.395773947	-3.218244625	-3.241845378	-3.290730039	-3.187755303	-3.147520006	-3.161780778	-3.103473783	-3.092588639	-3.006123085	-2.973466735	-2.943857738	-2.893809103	-2.792634963	-2.754487332	-2.693574972	-2.660946264	-2.573163546	-2.544850479	-2.500587874	-2.387004344	-2.341606974
2015	-2.384997385	-3.380906669	-3.630784143	-3.653647026	-3.798602876	-4.070581074	-4.214670165	-3.850780887	-3.795880017	-3.742321425	-4.207608311	-4.017728767	-4.080921908	-3.982966661	-3.761953897	-3.752026734	-3.679853714	-3.568636236	-3.424812155	-3.372634143	-3.321481621	-3.434152181	-3.488116639	-3.380906669	-3.284832642	-3.363512104	-3.326058001	-3.223298816	-3.19859629	-3.178486472	-3.223298816	-3.312471039	-3.209714836	-3.124938737	-3.036212173	-3.025028006	-3.004364805	-2.998266287	-2.904481958	-2.879755204	-2.845880474	-2.762707662	-2.775208044	-2.667157733	-2.611721137	-2.573814175	-2.484391051	-2.412064651	-2.397940009
2016	-2.401100113	-3.367542708	-3.640164518	-4	-4.259637311	-4.638272164	-4.022276395	-3.954677021	-4.301029996	-3.920818754	-3.850780887	-4.031517051	-3.860120914	-3.835647144	-3.903089987	-3.73754891	-3.603800653	-3.55129368	-3.369572125	-3.449771647	-3.463441557	-3.416801226	-3.36251027	-3.446116973	-3.388276692	-3.30980392	-3.403402904	-3.424812155	-3.259637311	-3.251811973	-3.28567024	-3.161150909	-3.136082623	-3.166852888	-3.175874166	-3.003488328	-3.118615343	-2.953504836	-2.943095149	-2.906228219	-2.877456476	-2.803823815	-2.732828272	-2.661344334	-2.704872915	-2.603451962	-2.534171185	-2.439376125	-2.34930402
2017	-2.457050151	-3.521433504	-3.76700389	-3.732828272	-3.876148359	-3.701146924	-3.991399828	-4.022276395	-4.040958608	-3.882728704	-3.920818754	-4	-3.785156152	-3.89279003	-3.70333481	-3.705533774	-3.764471553	-3.586700236	-3.467245621	-3.438898616	-3.453457337	-3.510041521	-3.399027104	-3.388276692	-3.4867824	-3.404503778	-3.368556231	-3.287350298	-3.201349355	-3.314258261	-3.238824187	-3.147520006	-3.059483515	-3.093664958	-3.034798299	-3.063486258	-2.970616222	-2.955852379	-2.93330145	-2.917933066	-2.884056823	-2.844967771	-2.785421046	-2.748848657	-2.700492701	-2.570732334	-2.497846107	-2.461175011	-2.378304538
2018	-2.487849463	-3.548213564	-3.66756154	-3.931814138	-3.850780887	-4.48148606	-4.180456064	-4.468521083	-4.27572413	-3.954677021	-4.040958608	-4.397940009	-4.096910013	-4.387216143	-3.860120914	-3.943095149	-3.754487332	-3.518557371	-3.512861625	-3.319664487	-3.3400838	-3.374687549	-3.337242168	-3.374687549	-3.36552273	-3.374687549	-3.319664487	-3.403402904	-3.238072162	-3.256490235	-3.206209615	-3.081969663	-3.180456064	-3.100179498	-3.105130343	-3.007446482	-3.028260409	-2.993106292	-2.946537395	-2.924818145	-2.897223385	-2.790753151	-2.757210191	-2.68697689	-2.654822383	-2.601886308	-2.526221165	-2.475733731	-2.400553624
2019	-2.439256699	-3.692503962	-3.657577319	-3.8569852	-3.742321425	-3.886056648	-3.879426069	-3.91721463	-3.906578315	-3.935542011	-3.995678626	-4.096910013	-4.15490196	-3.677780705	-3.785156152	-3.974694135	-3.603800653	-3.68613278	-3.494850022	-3.428291168	-3.453457337	-3.343901798	-3.472370099	-3.4710833	-3.343901798	-3.286509457	-3.344861565	-3.336299075	-3.313363731	-3.304518324	-3.278189385	-3.290730039	-3.102372909	-3.142667504	-3.1123827	-3.016824928	-2.959793372	-3.010105436	-2.954285941	-2.959002308	-2.89245087	-2.799696817	-2.76421913	-2.753747688	-2.667157733	-2.596879479	-2.580209414	-2.521145032	-2.439495585
2020	-2.467245621	-3.585026652	-3.860120914	-4.026872146	-3.89279003	-4.070581074	-4.060480747	-4.180456064	-3.879426069	-4.102372909	-4.27572413	-4.301029996	-4.096910013	-4.096910013	-3.958607315	-3.815308569	-3.744727495	-3.605548319	-3.498940738	-3.500312917	-3.318758763	-3.336299075	-3.41453927	-3.388276692	-3.341035157	-3.329754147	-3.307153081	-3.345823458	-3.281498311	-3.131355562	-3.258848401	-3.168130226	-3.199282922	-3.090443971	-3.053056729	-3.066006836	-2.978810701	-2.906928694	-2.920095532	-2.874193542	-2.851705903	-2.788612447	-2.770574152	-2.702677286	-2.668572703	-2.57626275	-2.563042669	-2.452717692	-2.42934033
[truncated: 52 more columns]
