# Supplementary material for: Advancing mortality rate prediction in European population clusters: integrating deep learning and multiscale analysis
Source: Sci Rep. 2024 Mar 15;14:6255. doi: 10.1038/s41598-024-56390-x (PMC10942990; doi:10.1038/s41598-024-56390-x)
Supplement: Supplementary file 1 — Supplementary Information. [file 41598_2024_56390_MOESM1_ESM.zip › data/Italy.csv]

1950	-1.174937569	-1.948307358	-2.421934116	-2.653060537	-2.795066478	-2.898596649	-2.975925013	-3.022276395	-3.095825632	-3.136082623	-3.137868621	-3.119186408	-3.137868621	-3.107905397	-3.073143291	-3.019088062	-2.962573502	-2.925549281	-2.887394998	-2.853561865	-2.841637508	-2.798876103	-2.792365633	-2.746177561	-2.775725986	-2.757707095	-2.737311656	-2.732359018	-2.722849386	-2.715794932	-2.693360559	-2.697236292	-2.691008971	-2.675511767	-2.645315446	-2.632085261	-2.617982957	-2.580870692	-2.554551486	-2.523748204	-2.494850022	-2.475733731	-2.434624497	-2.416461181	-2.361011841	-2.324496615	-2.294735138	-2.2892059	-2.240709967
1951	-1.170664058	-1.957070267	-2.457797218	-2.683610249	-2.81079051	-2.92885471	-3.003050752	-3.049635146	-3.105683937	-3.151810883	-3.152427341	-3.149966742	-3.13667714	-3.092588639	-3.095284455	-3.030584088	-2.962175249	-2.938547521	-2.90274269	-2.880414225	-2.867420152	-2.826231177	-2.814741235	-2.787812396	-2.769040444	-2.771086594	-2.751046385	-2.73095429	-2.721475035	-2.744245213	-2.709520187	-2.691649051	-2.67141655	-2.68131073	-2.655411257	-2.643018599	-2.611543547	-2.59311933	-2.572027286	-2.537751785	-2.523313257	-2.471340355	-2.43794517	-2.400116928	-2.372429336	-2.335264031	-2.299729063	-2.252432837	-2.210913085
1952	-1.181055278	-1.997488369	-2.467755356	-2.70333481	-2.817585348	-2.927750102	-3.016824928	-3.090979146	-3.124360063	-3.162411562	-3.18243463	-3.202040356	-3.166215625	-3.139063379	-3.124360063	-3.094743951	-3.010550182	-2.994390555	-2.970210529	-2.941194513	-2.913996294	-2.893129456	-2.861697302	-2.869023308	-2.843148099	-2.855737226	-2.82131076	-2.823330067	-2.796151536	-2.785686103	-2.775208044	-2.736837535	-2.739451627	-2.723078868	-2.720561212	-2.677780705	-2.656197667	-2.645315446	-2.61960784	-2.567511744	-2.557520231	-2.525055665	-2.483729117	-2.448916135	-2.389765825	-2.346112442	-2.333950262	-2.286845598	-2.246800086
1953	-1.218158493	-2.095068173	-2.5172693	-2.748848657	-2.853871964	-2.964970718	-3.022276395	-3.063989204	-3.158015195	-3.167491087	-3.188424994	-3.235077015	-3.207608311	-3.187086643	-3.127261173	-3.100179498	-3.062983893	-3.026872146	-3.004364805	-2.962175249	-2.925915311	-2.937794191	-2.891434976	-2.885055584	-2.894489815	-2.863596552	-2.865822892	-2.844967771	-2.812479279	-2.804931004	-2.821886748	-2.775725986	-2.77314243	-2.732124581	-2.708187313	-2.72514968	-2.697452628	-2.659555885	-2.624336386	-2.606775884	-2.573814175	-2.528855035	-2.490931955	-2.452717692	-2.427476902	-2.366733589	-2.349886836	-2.298432015	-2.251656896
1954	-1.24895967	-2.189162849	-2.604324215	-2.783042793	-2.914352712	-3.03574037	-3.091514981	-3.145086978	-3.191114133	-3.226213555	-3.222573178	-3.235077015	-3.238072162	-3.199970641	-3.14327111	-3.089909454	-3.07211659	-3.044793462	-3.029188389	-2.970616222	-2.929962133	-2.938170693	-2.916855857	-2.936291441	-2.86998805	-2.886056648	-2.846185136	-2.855737226	-2.830325566	-2.819014419	-2.793984123	-2.812479279	-2.808548986	-2.761452112	-2.730020323	-2.736837535	-2.702239489	-2.689519109	-2.63921731	-2.621965678	-2.575608446	-2.573163546	-2.499763525	-2.491739694	-2.455807889	-2.401100113	-2.365825128	-2.330311292	-2.303381541
1955	-1.278906934	-2.252277538	-2.625251654	-2.815308569	-2.917573699	-3.010995384	-3.079354999	-3.137272472	-3.205511953	-3.256490235	-3.26760624	-3.258848401	-3.222573178	-3.191114133	-3.147520006	-3.13667714	-3.07109231	-3.034328029	-2.995248844	-2.947306058	-2.956244873	-2.929592678	-2.936666641	-2.912928794	-2.883060353	-2.889747083	-2.865504144	-2.862645889	-2.85667287	-2.820735536	-2.774432287	-2.797239313	-2.784098187	-2.774690718	-2.716020716	-2.703993331	-2.7070797	-2.68172792	-2.675100503	-2.6413039	-2.573163546	-2.578067187	-2.537003388	-2.48399377	-2.464452721	-2.432385557	-2.374173287	-2.333107789	-2.297828049
1956	-1.296347577	-2.283996656	-2.654038458	-2.84924356	-2.962175249	-3.060480747	-3.096910013	-3.130181792	-3.207608311	-3.231361899	-3.253365801	-3.283996656	-3.234331445	-3.233587153	-3.170053304	-3.115204636	-3.104577454	-3.053056729	-3.007004902	-3.014124643	-2.958607315	-2.960982678	-2.967381239	-2.943857738	-2.91721463	-2.897909474	-2.9076303	-2.882397308	-2.848936747	-2.894149326	-2.835349784	-2.825940192	-2.7780644	-2.774174009	-2.763210901	-2.713768146	-2.703773713	-2.695078838	-2.674689628	-2.638649976	-2.593289541	-2.55705013	-2.520712684	-2.490125715	-2.453457337	-2.40263395	-2.356054087	-2.318397001	-2.268653024
1957	-1.280362163	-2.257196342	-2.648977147	-2.799970733	-2.929223537	-3.046723663	-3.11463878	-3.124938737	-3.184422252	-3.203425667	-3.19859629	-3.211124884	-3.226945307	-3.199970641	-3.150580586	-3.100726813	-3.088842391	-3.022276395	-2.988852639	-2.97674754	-2.931814138	-2.954677021	-2.948076084	-2.920095532	-2.921543182	-2.89245087	-2.877129077	-2.85917782	-2.884722409	-2.865504144	-2.825649403	-2.832387327	-2.783306401	-2.791021483	-2.738499227	-2.726767166	-2.680477551	-2.641113796	-2.638272164	-2.630598586	-2.565590792	-2.543178652	-2.534022632	-2.502103257	-2.467755356	-2.417595702	-2.37161107	-2.338376591	-2.288445832
1958	-1.302918936	-2.269298456	-2.664141089	-2.85667287	-2.980053318	-3.045757491	-3.103473783	-3.15864053	-3.211124884	-3.294992041	-3.308918508	-3.328827157	-3.2644011	-3.276544328	-3.199282922	-3.175223538	-3.099632871	-3.056011125	-3.036212173	-3.007888512	-2.982966661	-2.979224512	-2.994819487	-2.949620244	-2.949620244	-2.930701988	-2.944621669	-2.903785415	-2.879426069	-2.892111975	-2.868060705	-2.828273546	-2.837137007	-2.836838625	-2.778325003	-2.764976841	-2.732593581	-2.716698771	-2.680893941	-2.66514431	-2.627087997	-2.599807511	-2.546528766	-2.517698233	-2.474436942	-2.454940415	-2.399353764	-2.367846516	-2.316952962
1959	-1.319519444	-2.330218385	-2.689094371	-2.855737226	-3.015472687	-3.057991947	-3.154281982	-3.232844134	-3.220403509	-3.262012674	-3.304518324	-3.300162274	-3.27083521	-3.253365801	-3.251811973	-3.152427341	-3.111259039	-3.080921908	-3.022276395	-3.019996628	-2.998699067	-2.999132278	-2.976336082	-2.935542011	-2.950781977	-2.920095532	-2.930701988	-2.937418016	-2.909389292	-2.903089987	-2.874518734	-2.834458923	-2.808548986	-2.799696817	-2.789413975	-2.77237035	-2.733533105	-2.709742731	-2.669992299	-2.653451441	-2.615288257	-2.594824454	-2.562407968	-2.522734005	-2.507239611	-2.458920232	-2.406160339	-2.370998381	-2.335640125
1960	-1.342122253	-2.363211311	-2.737786295	-2.906928694	-3.014573526	-3.128427064	-3.161150909	-3.235077015	-3.273272791	-3.351639989	-3.30980392	-3.343901798	-3.316052869	-3.266802735	-3.249491605	-3.221125528	-3.110698297	-3.083546051	-3.041436117	-3.001304842	-2.993533958	-3.028724151	-3.010550182	-2.963770456	-2.922632095	-2.904481958	-2.91721463	-2.934420285	-2.920095532	-2.884389488	-2.85823677	-2.867420152	-2.838631998	-2.817015033	-2.795880017	-2.76649624	-2.744727495	-2.723308471	-2.694433686	-2.650334016	-2.60153915	-2.579714115	-2.565910362	-2.526951195	-2.475863623	-2.432620692	-2.39631445	-2.35615269	-2.312471039
1961	-1.365401829	-2.435097327	-2.785156152	-2.937042166	-3.073657553	-3.116338565	-3.172630727	-3.266802735	-3.336299075	-3.329754147	-3.336299075	-3.30980392	-3.301899454	-3.289036881	-3.220403509	-3.191114133	-3.101823517	-3.058985756	-3.018634491	-2.996108834	-2.990124366	-2.969805215	-2.999565923	-2.94577009	-2.943095149	-2.9476909	-2.937418016	-2.92190585	-2.898596649	-2.91150953	-2.884722409	-2.84375381	-2.857610534	-2.789413975	-2.802719442	-2.784362437	-2.737786295	-2.70158362	-2.693789492	-2.660946264	-2.616543703	-2.597910649	-2.54408976	-2.534617149	-2.492009275	-2.447696891	-2.410944469	-2.382265965	-2.341130408
1962	-1.359458939	-2.43687504	-2.761452112	-2.958607315	-3.073657553	-3.162411562	-3.19314197	-3.249491605	-3.287350298	-3.322393047	-3.35753548	-3.358525889	-3.318758763	-3.308918508	-3.241088108	-3.200659451	-3.13430394	-3.060980224	-3.005682847	-2.960585881	-2.996970529	-3.001740662	-2.986741335	-2.948461609	-2.940436582	-2.937042166	-2.94195377	-2.933674075	-2.91829273	-2.893809103	-2.891434976	-2.860435734	-2.83386603	-2.811352704	-2.77237035	-2.769806621	-2.749336081	-2.685079944	-2.671620397	-2.664141089	-2.604498876	-2.573326112	-2.550984684	-2.504733256	-2.499489089	-2.451119437	-2.395342028	-2.36552273	-2.313900228
1963	-1.37746478	-2.489053051	-2.822175028	-2.972650392	-3.046240308	-3.159893906	-3.201349355	-3.221125528	-3.295849483	-3.318758763	-3.342944147	-3.313363731	-3.316052869	-3.297569464	-3.278189385	-3.143875556	-3.079354999	-3.025028006	-2.988429556	-2.937042166	-2.946921557	-2.958212681	-2.980053318	-2.92885471	-2.935542011	-2.91649738	-2.911863911	-2.92190585	-2.886390849	-2.897909474	-2.862013267	-2.84924356	-2.845271793	-2.819014419	-2.799970733	-2.765989182	-2.710411047	-2.696803943	-2.654038458	-2.614393726	-2.612966299	-2.561299467	-2.527828853	-2.511026475	-2.465846926	-2.436993813	-2.392330563	-2.339798799	-2.308918508
1964	-1.417936637	-2.547906751	-2.871600731	-3.029188389	-3.093664958	-3.219682688	-3.241845378	-3.273272791	-3.347753659	-3.378823718	-3.366531544	-3.378823718	-3.343901798	-3.360513511	-3.312471039	-3.209011525	-3.136082623	-3.101274818	-3.017276612	-3.024108864	-3.030584088	-3.019542108	-3.020451625	-2.955852379	-2.977159389	-2.983384452	-2.966174306	-2.988006885	-2.951558196	-2.935542011	-2.919012953	-2.883060353	-2.872895202	-2.819014419	-2.826813732	-2.788345599	-2.753009301	-2.729088361	-2.685922008	-2.649945906	-2.619426997	-2.586365003	-2.56320149	-2.513144645	-2.487849463	-2.455931956	-2.424581209	-2.390298898	-2.319664487
1965	-1.439149243	-2.589897923	-2.890759031	-3.043351421	-3.152427341	-3.226945307	-3.277366077	-3.293282218	-3.367542708	-3.35753548	-3.403402904	-3.42136079	-3.374687549	-3.388276692	-3.258848401	-3.2069084	-3.166852888	-3.088842391	-3.060980224	-3.037157319	-3.058488567	-3.077793723	-3.030118356	-3.029188389	-3.01188716	-3.010550182	-3.016824928	-3.008773924	-2.960585881	-2.975514332	-2.942333896	-2.910094889	-2.883724412	-2.863913903	-2.835647144	-2.771599641	-2.76649624	-2.719649307	-2.67840157	-2.629857153	-2.611898798	-2.58236226	-2.556267759	-2.509760515	-2.485186705	-2.437707136	-2.411056357	-2.382370702	-2.320027306
1966	-1.450923135	-2.624702262	-2.95546024	-3.112945622	-3.179798541	-3.229147988	-3.307153081	-3.37161107	-3.390405591	-3.397940009	-3.478861916	-3.406713933	-3.393618635	-3.363512104	-3.303643611	-3.204119983	-3.158015195	-3.116338565	-3.106238238	-3.057000407	-3.066512712	-3.12090412	-3.035269079	-3.049635146	-3.018634491	-3.07007044	-3.025949097	-3.025488307	-2.996108834	-2.970210529	-2.963770456	-2.936291441	-2.915781313	-2.881404635	-2.849550591	-2.827105302	-2.807153885	-2.75325529	-2.729088361	-2.711080394	-2.647046088	-2.61672335	-2.566390157	-2.543026986	-2.499900808	-2.455683858	-2.41128022	-2.39351115	-2.340654364
1967	-1.473298961	-2.67243674	-2.963371105	-3.116338565	-3.197910742	-3.279014256	-3.30980392	-3.36552273	-3.404503778	-3.440093375	-3.406713933	-3.399027104	-3.408935393	-3.384049948	-3.333482019	-3.2069084	-3.177178355	-3.129596095	-3.062482108	-3.07007044	-3.101274818	-3.046723663	-3.047207557	-3.002613616	-3.010995384	-3.006123085	-3.008773924	-3.042392713	-3.016824928	-2.971022295	-2.996108834	-2.945386945	-2.932185489	-2.878112015	-2.863596552	-2.817015033	-2.792365633	-2.772884917	-2.729088361	-2.677780705	-2.609241471	-2.625618302	-2.570409198	-2.544698228	-2.498940738	-2.465339424	-2.424119684	-2.383839687	-2.349012906
1968	-1.480276984	-2.68613278	-2.98088371	-3.095284455	-3.188424994	-3.262807357	-3.331614083	-3.401209493	-3.389339837	-3.377785977	-3.42365865	-3.448550002	-3.395773947	-3.359518563	-3.244125144	-3.218244625	-3.120330794	-3.147520006	-3.07211659	-3.073657553	-3.126098402	-3.062983893	-3.062983893	-3.038578906	-3.058985756	-3.040958608	-3.049635146	-3.040481623	-3.037630664	-2.996539468	-2.971835581	-2.970616222	-2.912928794	-2.88008459	-2.876801925	-2.823330067	-2.807153885	-2.776763727	-2.709297757	-2.708409174	-2.640354207	-2.623423043	-2.575445023	-2.526805091	-2.484258583	-2.44551084	-2.407157317	-2.37975981	-2.340178842
1969	-1.497477291	-2.705533774	-2.973466735	-3.140861703	-3.218963061	-3.262012674	-3.343901798	-3.428291168	-3.404503778	-3.417936637	-3.443697499	-3.468521083	-3.42945706	-3.370590401	-3.226213555	-3.186419011	-3.13076828	-3.124360063	-3.054039296	-3.054039296	-3.123782159	-3.031517051	-3.038578906	-3.033858267	-3.057991947	-3.035269079	-3.043351421	-3.005243055	-3.025028006	-3.010550182	-2.975514332	-2.959793372	-2.940436582	-2.903785415	-2.860120914	-2.827397069	-2.822175028	-2.76700389	-2.717151397	-2.689306688	-2.629857153	-2.602233744	-2.573326112	-2.515842576	-2.482804102	-2.432503109	-2.419987887	-2.361510743	-2.327994555
1970	-1.524663013	-2.746177561	-3.015922966	-3.151195299	-3.246416941	-3.289036881	-3.341988603	-3.35753548	-3.438898616	-3.458420756	-3.476253533	-3.465973894	-3.413412695	-3.332547047	-3.258060922	-3.221125528	-3.135488919	-3.062983893	-3.054531415	-3.058488567	-3.122053048	-3.057495894	-3.051098239	-3.048662481	-3.050122296	-3.029188389	-3.041914151	-3.015472687	-3.043351421	-3.045757491	-2.998699067	-2.970210529	-2.953114809	-2.930701988	-2.896196279	-2.855114582	-2.837734386	-2.77702355	-2.771343042	-2.724688645	-2.677160727	-2.639785387	-2.579549141	-2.530914701	-2.516555352	-2.455931956	-2.4225082	-2.379968105	-2.345919765
1971	-1.530163262	-2.823908741	-3.025949097	-3.190440285	-3.243363892	-3.310691141	-3.350665141	-3.384049948	-3.419075024	-3.492144128	-3.485452247	-3.480172006	-3.444905551	-3.380906669	-3.288192771	-3.235077015	-3.176525771	-3.087246696	-3.054039296	-3.079876674	-3.07211659	-3.047207557	-3.066006836	-3.074172425	-3.048662481	-3.039529222	-3.04769199	-3.087777943	-3.017728767	-3.003050752	-3.023191663	-3.011441043	-2.968995719	-2.934420285	-2.940058112	-2.877784122	-2.845271793	-2.782516056	-2.730253627	-2.71489297	-2.68613278	-2.642636969	-2.621057301	-2.549289122	-2.51741223	-2.456428576	-2.423543468	-2.401100113	-2.34920696
1972	-1.560256894	-2.857923539	-3.090443971	-3.226945307	-3.266802735	-3.359518563	-3.351639989	-3.397940009	-3.417936637	-3.468521083	-3.484126156	-3.457174573	-3.458420756	-3.420216403	-3.299296283	-3.205511953	-3.138465589	-3.121478204	-3.022276395	-3.060980224	-3.066006836	-3.025488307	-3.04769199	-3.09420412	-3.05207638	-3.08249449	-3.064996849	-3.034328029	-3.020451625	-3.031984286	-3.008773924	-2.998266287	-2.967381239	-2.923723745	-2.901010361	-2.877456476	-2.84924356	-2.81389162	-2.781989957	-2.699187206	-2.674484337	-2.648396928	-2.611898798	-2.566230166	-2.517698233	-2.484126156	-2.422853015	-2.370488466	-2.346980549
1973	-1.577311692	-2.918652692	-3.126098402	-3.215382707	-3.303643611	-3.316952962	-3.374687549	-3.444905551	-3.450996738	-3.449771647	-3.446116973	-3.472370099	-3.442492798	-3.41453927	-3.310691141	-3.215382707	-3.177831921	-3.09420412	-3.058488567	-3.055517328	-3.119758224	-3.079354999	-3.083546051	-3.039053804	-3.068542129	-3.055517328	-3.066006836	-3.073143291	-3.098541679	-2.997833938	-3.011441043	-2.98254927	-3.009217308	-2.94577009	-2.943095149	-2.895854449	-2.860435734	-2.833273944	-2.77702355	-2.732828272	-2.68006156	-2.652669985	-2.627456199	-2.569924944	-2.531357332	-2.468138051	-2.434270212	-2.382999659	-2.342084063
1974	-1.631731715	-2.973058372	-3.21395879	-3.308918508	-3.385102784	-3.424812155	-3.437707136	-3.428291168	-3.492144128	-3.504455662	-3.571865206	-3.519993057	-3.476253533	-3.463441557	-3.392544977	-3.268411235	-3.192464972	-3.170053304	-3.101274818	-3.097453221	-3.15490196	-3.127261173	-3.119758224	-3.137272472	-3.129011186	-3.13076828	-3.111820506	-3.12090412	-3.110698297	-3.097997109	-3.073657553	-3.022276395	-3.005682847	-2.983802646	-2.933674075	-2.905528871	-2.866461092	-2.855737226	-2.810509686	-2.782252927	-2.71354353	-2.662141571	-2.654038458	-2.57888987	-2.537602002	-2.491604967	-2.417822962	-2.387110231	-2.355266073
1975	-1.68006156	-3.019088062	-3.216811309	-3.316052869	-3.348721986	-3.438898616	-3.389339837	-3.519993057	-3.477555766	-3.534617149	-3.552841969	-3.543633967	-3.477555766	-3.474955193	-3.343901798	-3.27083521	-3.186419011	-3.161780778	-3.072629637	-3.085128182	-3.079876674	-3.089909454	-3.102922997	-3.100726813	-3.13076828	-3.124938737	-3.126679398	-3.116338565	-3.089909454	-3.097453221	-3.061980903	-3.047207557	-3.024108864	-3.001304842	-2.969805215	-2.925549281	-2.869344651	-2.844360366	-2.815876646	-2.779891912	-2.735654493	-2.653451441	-2.625251654	-2.57446578	-2.538351432	-2.500725418	-2.448672012	-2.38902062	-2.352421446
1976	-1.715907809	-3.033858267	-3.251037139	-3.349692477	-3.395773947	-3.446116973	-3.460923901	-3.482804102	-3.459670525	-3.576754126	-3.53313238	-3.501689446	-3.490797478	-3.457174573	-3.410050399	-3.302770657	-3.214670165	-3.151810883	-3.123205024	-3.089375595	-3.11463878	-3.095825632	-3.092051478	-3.156767222	-3.122628654	-3.127261173	-3.163043263	-3.119758224	-3.123205024	-3.095284455	-3.04769199	-3.064492734	-3.018181393	-2.986741335	-2.970616222	-2.957818405	-2.884056823	-2.86106606	-2.800244823	-2.785421046	-2.73072061	-2.70421306	-2.628747371	-2.587707491	-2.530767257	-2.516412703	-2.453210648	-2.39924485	-2.343805938
1977	-1.747219762	-3.055024092	-3.292429824	-3.361510743	-3.458420756	-3.498940738	-3.450996738	-3.467245621	-3.53313238	-3.53313238	-3.580044252	-3.512861625	-3.53165267	-3.49757288	-3.361510743	-3.331614083	-3.214670165	-3.159266765	-3.149353765	-3.09420412	-3.115204636	-3.09420412	-3.131355562	-3.080921908	-3.151195299	-3.133712661	-3.176525771	-3.163675884	-3.126679398	-3.122053048	-3.085656843	-3.069050969	-3.086186148	-3.015472687	-2.965772739	-2.943476276	-2.878112015	-2.863596552	-2.851397345	-2.811071516	-2.758951849	-2.68613278	-2.653255945	-2.598771833	-2.557363474	-2.497846107	-2.477295007	-2.426316307	-2.376854125
1978	-1.77059976	-3.063486258	-3.295849483	-3.364516253	-3.452225295	-3.53313238	-3.473660723	-3.540607512	-3.55129368	-3.565431096	-3.559090918	-3.563837353	-3.568636236	-3.490797478	-3.356547324	-3.339134522	-3.246416941	-3.21395879	-3.143875556	-3.151195299	-3.177831921	-3.144480844	-3.111259039	-3.146301788	-3.165579296	-3.147520006	-3.131355562	-3.139063379	-3.149966742	-3.126098402	-3.101274818	-3.088309841	-3.079876674	-3.039053804	-2.968591536	-2.985899678	-2.904133547	-2.907279355	-2.835052627	-2.809668302	-2.762205007	-2.721703792	-2.653842698	-2.630042393	-2.570086302	-2.529736553	-2.487849463	-2.433680378	-2.381219975
1979	-1.812987193	-3.086186148	-3.316052869	-3.4225082	-3.494850022	-3.515700161	-3.588380294	-3.602059991	-3.560667306	-3.580044252	-3.590066877	-3.519993057	-3.560667306	-3.492144128	-3.402304814	-3.331614083	-3.199970641	-3.170696227	-3.145086978	-3.133712661	-3.104025268	-3.133712661	-3.13076828	-3.11463878	-3.121478204	-3.133712661	-3.134896025	-3.116906641	-3.148741651	-3.118045029	-3.086186148	-3.093664958	-3.07109231	-3.026410377	-2.990549104	-2.966576245	-2.944621669	-2.881404635	-2.865504144	-2.827689031	-2.772627558	-2.703115524	-2.71489297	-2.652279783	-2.586030028	-2.519418213	-2.486116814	-2.445874418	-2.392652223
1980	-1.83878178	-3.074687909	-3.26520017	-3.364516253	-3.469800302	-3.480172006	-3.465973894	-3.488116639	-3.54515514	-3.498940738	-3.595166283	-3.511449283	-3.515700161	-3.453457337	-3.364516253	-3.284832642	-3.168130226	-3.13430394	-3.107905397	-3.119758224	-3.107348966	-3.107905397	-3.087246696	-3.099086932	-3.1123827	-3.132532512	-3.12090412	-3.11463878	-3.116906641	-3.155522824	-3.090979146	-3.062482108	-3.026872146	-3.01188716	-3.021819483	-2.978397284	-2.909036923	-2.887394998	-2.854182286	-2.797239313	-2.776504059	-2.715794932	-2.675306086	-2.660151217	-2.588885581	-2.541211118	-2.507239611	-2.431211788	-2.410273744
1981	-1.84807882	-3.124938737	-3.363512104	-3.434152181	-3.557520231	-3.563837353	-3.586700236	-3.610833916	-3.68613278	-3.596879479	-3.681936665	-3.675717545	-3.640164518	-3.534617149	-3.389339837	-3.37161107	-3.230622674	-3.159893906	-3.111259039	-3.129596095	-3.096910013	-3.12090412	-3.163043263	-3.118615343	-3.162411562	-3.13430394	-3.139063379	-3.140261434	-3.140861703	-3.135488919	-3.089375595	-3.14327111	-3.080921908	-3.07211659	-3.042871802	-3.028724151	-2.957030927	-2.937418016	-2.871277716	-2.831797253	-2.794795636	-2.750312572	-2.724458312	-2.668977829	-2.620694482	-2.562566556	-2.497436331	-2.458420756	-2.416008201
1982	-1.882231705	-3.17327748	-3.37161107	-3.484126156	-3.562249437	-3.576754126	-3.548213564	-3.643974143	-3.647817482	-3.649751982	-3.716698771	-3.665546249	-3.612610174	-3.555955204	-3.463441557	-3.348721986	-3.276544328	-3.168130226	-3.148130399	-3.148741651	-3.153662888	-3.162411562	-3.102922997	-3.148130399	-3.156144577	-3.151810883	-3.1837587	-3.124360063	-3.173925197	-3.119758224	-3.153662888	-3.128427064	-3.085128182	-3.084600165	-3.032920266	-3.014573526	-2.9476909	-2.931072388	-2.882397308	-2.871277716	-2.810509686	-2.734474665	-2.725842151	-2.675306086	-2.636764196	-2.575771929	-2.538801711	-2.483729117	-2.43687504
1983	-1.921506932	-3.142667504	-3.328827157	-3.438898616	-3.53165267	-3.630784143	-3.612610174	-3.655607726	-3.677780705	-3.673664139	-3.663540266	-3.653647026	-3.605548319	-3.567030709	-3.48148606	-3.366531544	-3.2644011	-3.188424994	-3.189095719	-3.13667714	-3.140261434	-3.128427064	-3.151810883	-3.15739076	-3.149966742	-3.148741651	-3.146301788	-3.140261434	-3.14327111	-3.131943638	-3.128427064	-3.124938737	-3.088309841	-3.086716098	-3.041436117	-3.019088062	-2.973466735	-2.944621669	-2.891773344	-2.830031826	-2.795066478	-2.779107751	-2.705974906	-2.68172792	-2.626720107	-2.596022036	-2.550675907	-2.501138311	-2.42934033
1984	-1.951402842	-3.279840697	-3.415668776	-3.485452247	-3.549750892	-3.681936665	-3.649751982	-3.659555885	-3.655607726	-3.721246399	-3.705533774	-3.681936665	-3.701146924	-3.581698709	-3.525783736	-3.35753548	-3.298432015	-3.248720896	-3.201349355	-3.19314197	-3.199970641	-3.145693958	-3.124360063	-3.166852888	-3.140261434	-3.189095719	-3.18243463	-3.209714836	-3.158015195	-3.141462802	-3.136082623	-3.13076828	-3.095284455	-3.056505484	-3.053547735	-3.050122296	-2.996539468	-2.975925013	-2.908333042	-2.877456476	-2.816730156	-2.76649624	-2.726767166	-2.707743929	-2.656394492	-2.605198223	-2.557677044	-2.518700727	-2.464452721
1985	-1.986236145	-3.259637311	-3.436518915	-3.507239611	-3.565431096	-3.694648631	-3.669586227	-3.70333481	-3.675717545	-3.707743929	-3.669586227	-3.709965389	-3.643974143	-3.647817482	-3.498940738	-3.431798276	-3.280668713	-3.195860568	-3.187086643	-3.170696227	-3.164309429	-3.161780778	-3.184422252	-3.15490196	-3.165579296	-3.153044675	-3.186419011	-3.164309429	-3.184422252	-3.168770306	-3.125518182	-3.165579296	-3.12090412	-3.084600165	-3.069050969	-2.993106292	-3.030584088	-2.985479461	-2.891096872	-2.871600731	-2.825940192	-2.785686103	-2.760950907	-2.702020756	-2.6712128	-2.631155493	-2.588548658	-2.513853003	-2.479254528
1986	-2.001827878	-3.300162274	-3.488116639	-3.609064893	-3.671620397	-3.718966633	-3.677780705	-3.707743929	-3.752026734	-3.772113295	-3.698970004	-3.681936665	-3.787812396	-3.567030709	-3.507239611	-3.462180905	-3.32330639	-3.258848401	-3.240332155	-3.226945307	-3.177178355	-3.179798541	-3.174573882	-3.171984936	-3.197910742	-3.15864053	-3.166852888	-3.167491087	-3.163043263	-3.174573882	-3.131943638	-3.131355562	-3.13076828	-3.088309841	-3.087777943	-3.015022874	-3.007446482	-2.956244873	-2.947306058	-2.889073758	-2.841336019	-2.773400095	-2.735890844	-2.686765708	-2.668370282	-2.6127882	-2.580374639	-2.543178652	-2.489589052
1987	-2.011307297	-3.225483034	-3.505845406	-3.575118363	-3.588380294	-3.688246139	-3.688246139	-3.747146969	-3.716698771	-3.777283529	-3.718966633	-3.795880017	-3.701146924	-3.661543506	-3.590066877	-3.507239611	-3.308034897	-3.289882635	-3.20481541	-3.217527376	-3.187086643	-3.191114133	-3.171340103	-3.136082623	-3.152427341	-3.151810883	-3.133712661	-3.159266765	-3.144480844	-3.147520006	-3.170053304	-3.109020403	-3.089909454	-3.104577454	-3.093126465	-3.017728767	-3.006123085	-2.981299501	-2.943476276	-2.90274269	-2.84924356	-2.807711387	-2.765735876	-2.7000571	-2.673664139	-2.649751982	-2.600153287	-2.5551748	-2.499077761
1988	-2.028816959	-3.295849483	-3.4710833	-3.571865206	-3.673664139	-3.659555885	-3.759450752	-3.728158393	-3.8569852	-3.772113295	-3.841637508	-3.76700389	-3.688246139	-3.694648631	-3.576754126	-3.460923901	-3.308918508	-3.253365801	-3.247951552	-3.216096421	-3.175223538	-3.146301788	-3.137868621	-3.150580586	-3.126098402	-3.111820506	-3.123205024	-3.119186408	-3.096367484	-3.130181792	-3.111259039	-3.100179498	-3.080921908	-3.08249449	-3.057000407	-3.055517328	-2.992252222	-2.966978555	-2.960585881	-2.912573543	-2.871277716	-2.823041019	-2.778846678	-2.740167301	-2.68006156	-2.64244628	-2.589054141	-2.565750548	-2.5172693
1989	-2.064492734	-3.372634143	-3.485452247	-3.647817482	-3.690369833	-3.739928612	-3.764471553	-3.785156152	-3.798602876	-3.790484985	-3.832682665	-3.804100348	-3.754487332	-3.718966633	-3.575118363	-3.469800302	-3.296708622	-3.238072162	-3.189767482	-3.214670165	-3.190440285	-3.139661993	-3.138465589	-3.147520006	-3.135488919	-3.097453221	-3.078313525	-3.086716098	-3.067526235	-3.048662481	-3.048176965	-3.066512712	-3.056011125	-3.026410377	-3.010995384	-2.988429556	-3.044793462	-2.989276135	-2.949233689	-2.902395671	-2.864549301	-2.826522357	-2.824488187	-2.761201437	-2.712870379	-2.654822383	-2.605723473	-2.568153954	-2.529148675
1990	-2.086769129	-3.36251027	-3.552841969	-3.638272164	-3.657577319	-3.701146924	-3.832682665	-3.779891912	-3.812479279	-3.742321425	-3.815308569	-3.798602876	-3.747146969	-3.679853714	-3.573488739	-3.391473966	-3.268411235	-3.223298816	-3.211124884	-3.191789027	-3.177831921	-3.109578981	-3.149966742	-3.126098402	-3.097453221	-3.053547735	-3.051587034	-3.047207557	-3.024108864	-3.031984286	-3.031517051	-3.017276612	-3.017728767	-2.990974258	-3.014573526	-2.98254927	-2.959002308	-2.931443105	-2.913996294	-2.895854449	-2.851089007	-2.83386603	-2.779107751	-2.756713854	-2.709520187	-2.677987561	-2.630784143	-2.579384229	-2.535063571
1991	-2.072578305	-3.304518324	-3.498940738	-3.596879479	-3.692503962	-3.627087997	-3.71219827	-3.798602876	-3.714442691	-3.88941029	-3.850780887	-3.772113295	-3.752026734	-3.66756154	-3.536107011	-3.48945499	-3.269217724	-3.212539525	-3.173925197	-3.165579296	-3.125518182	-3.105683937	-3.120330794	-3.08249449	-3.09420412	-3.045275209	-3.022733788	-2.997833938	-2.992252222	-2.978810701	-2.97798426	-2.962175249	-2.945004138	-2.956244873	-2.968995719	-2.957030927	-2.965772739	-2.973058372	-2.916139199	-2.886725308	-2.86106606	-2.85886391	-2.774690718	-2.763714723	-2.721932669	-2.680893941	-2.61960784	-2.554395797	-2.531209738
1992	-2.08175991	-3.303643611	-3.46470588	-3.617982957	-3.730487056	-3.709965389	-3.790484985	-3.779891912	-3.742321425	-3.829738285	-3.761953897	-3.774690718	-3.681936665	-3.723538196	-3.469800302	-3.424812155	-3.295849483	-3.222573178	-3.168770306	-3.188424994	-3.131355562	-3.129011186	-3.128427064	-3.105130343	-3.095284455	-3.108462542	-3.074687909	-3.031050319	-3.019542108	-2.996539468	-2.93330145	-2.942714356	-2.967784297	-2.953895213	-2.951946827	-2.950007143	-2.969400278	-2.91150953	-2.922995673	-2.897566294	-2.884389488	-2.863913903	-2.809668302	-2.759201229	-2.733063089	-2.682772651	-2.646660905	-2.604673607	-2.527243551
1993	-2.156206802	-3.316952962	-3.373659633	-3.438898616	-3.643974143	-3.669586227	-3.619788758	-3.73754891	-3.735182177	-3.732828272	-3.774690718	-3.701146924	-3.759450752	-3.653647026	-3.55129368	-3.476253533	-3.320572103	-3.26760624	-3.248720896	-3.190440285	-3.199282922	-3.173925197	-3.156144577	-3.171340103	-3.149353765	-3.170053304	-3.093126465	-3.105683937	-3.029653124	-2.990124366	-2.988006885	-2.967381239	-2.953895213	-2.956637722	-2.953504836	-2.982966661	-2.924818145	-2.954285941	-2.904481958	-2.90517962	-2.882728704	-2.848017605	-2.811352704	-2.764724123	-2.746661995	-2.71354353	-2.648783655	-2.611898798	-2.567190995
1994	-2.189095719	-3.388276692	-3.449771647	-3.524328812	-3.617982957	-3.698970004	-3.71219827	-3.732828272	-3.829738285	-3.744727495	-3.790484985	-3.860120914	-3.793174124	-3.764471553	-3.537602002	-3.500312917	-3.350665141	-3.244887734	-3.244887734	-3.21395879	-3.203425667	-3.202732459	-3.241845378	-3.19859629	-3.18243463	-3.17327748	-3.128427064	-3.107905397	-3.042871802	-3.025949097	-2.973058372	-2.931443105	-2.919012953	-2.923723745	-2.915781313	-2.924453039	-2.935916564	-2.924453039	-2.90517962	-2.890084137	-2.857923539	-2.840132153	-2.808548986	-2.775725986	-2.743041847	-2.699621935	-2.656985503	-2.627456199	-2.565590792
1995	-2.208239196	-3.348721986	-3.492144128	-3.596879479	-3.785156152	-3.651695137	-3.653647026	-3.747146969	-3.777283529	-3.928117993	-3.801342913	-3.801342913	-3.764471553	-3.677780705	-3.537602002	-3.493494968	-3.364516253	-3.317854924	-3.199282922	-3.19859629	-3.174573882	-3.168770306	-3.164309429	-3.176525771	-3.148741651	-3.181774106	-3.159893906	-3.101274818	-3.098541679	-3.025488307	-2.971835581	-2.93930216	-2.911863911	-2.92885471	-2.897566294	-2.898940645	-2.904830649	-2.88941029	-2.877129077	-2.886725308	-2.854492829	-2.840432807	-2.827689031	-2.78994915	-2.729554092	-2.697020063	-2.672028376	-2.630969778	-2.591251394
1996	-2.211054273	-3.37161107	-3.603800653	-3.688246139	-3.659555885	-3.723538196	-3.815308569	-3.728158393	-3.787812396	-3.821023053	-3.863279433	-3.774690718	-3.774690718	-3.66756154	-3.524328812	-3.449771647	-3.390405591	-3.30980392	-3.224025669	-3.244125144	-3.227678293	-3.208309351	-3.187755303	-3.199282922	-3.151195299	-3.163675884	-3.133712661	-3.121478204	-3.099086932	-3.065501549	-3.014573526	-3.020907099	-2.929223537	-2.927750102	-2.898252926	-2.917933066	-2.908333042	-2.906578315	-2.869344651	-2.923359556	-2.87095494	-2.856360765	-2.852323676	-2.797511683	-2.749824052	-2.728855682	-2.676541633	-2.648783655	-2.580705278
1997	-2.260348556	-3.37675071	-3.53165267	-3.548213564	-3.705533774	-3.756961951	-3.716698771	-3.785156152	-3.88941029	-3.896196279	-3.913640169	-3.754487332	-3.847711656	-3.795880017	-3.568636236	-3.534617149	-3.435333936	-3.326058001	-3.288192771	-3.229147988	-3.245651664	-3.226945307	-3.181774106	-3.188424994	-3.177831921	-3.191789027	-3.200659451	-3.189095719	-3.12090412	-3.15490196	-3.102372909	-3.080921908	-3.074687909	-3.007888512	-2.995678626	-2.972650392	-2.98505965	-2.955068454	-2.9476909	-2.935916564	-2.909036923	-2.858550227	-2.830619505	-2.809668302	-2.76674999	-2.73095429	-2.699404516	-2.638461029	-2.614751318
1998	-2.267525823	-3.530177984	-3.677780705	-3.68613278	-3.860120914	-3.958607315	-3.8569852	-3.886056648	-3.928117993	-3.809668302	-3.872895202	-3.826813732	-3.798602876	-3.71219827	-3.614393726	-3.505845406	-3.388276692	-3.392544977	-3.245651664	-3.226213555	-3.219682688	-3.1837587	-3.188424994	-3.151810883	-3.166852888	-3.171340103	-3.215382707	-3.175874166	-3.171984936	-3.147520006	-3.161780778	-3.106238238	-3.102922997	-3.075720714	-3.066006836	-3.055517328	-3.019996628	-2.968995719	-2.960982678	-2.926648298	-2.876148359	-2.871277716	-2.85823677	-2.795608668	-2.770830297	-2.742321425	-2.678815973	-2.64454848	-2.635449005
1999	-2.28810845	-3.510041521	-3.777283529	-3.801342913	-3.872895202	-3.853871964	-3.8569852	-3.958607315	-4.091514981	-3.982966661	-3.987162775	-3.903089987	-3.798602876	-3.795880017	-3.621602099	-3.485452247	-3.505845406	-3.401209493	-3.254925208	-3.277366077	-3.212539525	-3.212539525	-3.206209615	-3.186419011	-3.244887734	-3.202732459	-3.20481541	-3.208309351	-3.187755303	-3.202040356	-3.137272472	-3.12090412	-3.163675884	-3.108462542	-3.098541679	-3.059981845	-3.046240308	-3.003050752	-2.966576245	-2.958212681	-2.931814138	-2.869344651	-2.852323676	-2.838033384	-2.76853041	-2.742321425	-2.707965564	-2.675717545	-2.626720107
2000	-2.34170235	-3.511449283	-3.725842151	-3.8569852	-3.860120914	-3.899629455	-3.863279433	-3.970616222	-3.853871964	-3.913640169	-4.036212173	-3.826813732	-3.774690718	-3.790484985	-3.70333481	-3.536107011	-3.500312917	-3.396855627	-3.262012674	-3.2915791	-3.202040356	-3.210419288	-3.197910742	-3.20481541	-3.244887734	-3.187755303	-3.197226275	-3.196542884	-3.174573882	-3.166215625	-3.186419011	-3.178486472	-3.163043263	-3.119186408	-3.1123827	-3.083019953	-3.05207638	-3.023191663	-2.956637722	-2.966174306	-2.921543182	-2.912928794	-2.877129077	-2.840132153	-2.785421046	-2.769295686	-2.710188161	-2.676541633	-2.633763876
2001	-2.331987028	-3.528708289	-3.655607726	-3.782516056	-3.787812396	-3.906578315	-3.93930216	-4.026872146	-4	-3.950781977	-3.982966661	-3.886056648	-3.920818754	-3.821023053	-3.692503962	-3.525783736	-3.453457337	-3.401209493	-3.316052869	-3.27083521	-3.262807357	-3.222573178	-3.244887734	-3.217527376	-3.211124884	-3.218963061	-3.2069084	-3.243363892	-3.194499142	-3.199282922	-3.179142011	-3.174573882	-3.15490196	-3.145086978	-3.111820506	-3.087777943	-3.057991947	-3.019088062	-3.000434512	-2.957818405	-2.936291441	-2.886390849	-2.870632404	-2.838631998	-2.79128998	-2.779368981	-2.719194072	-2.679230772	-2.647431614
2002	-2.352323687	-3.530177984	-3.679853714	-3.752026734	-3.826813732	-3.899629455	-3.832682665	-3.89279003	-3.869666232	-3.910094889	-3.913640169	-4.013228266	-3.832682665	-3.847711656	-3.694648631	-3.54668166	-3.469800302	-3.457174573	-3.274905479	-3.318758763	-3.272458743	-3.268411235	-3.211124884	-3.227678293	-3.237321436	-3.235823868	-3.199282922	-3.249491605	-3.184422252	-3.224025669	-3.205511953	-3.211831629	-3.164943898	-3.171340103	-3.111820506	-3.11407366	-3.096367484	-3.055024092	-3.01188716	-2.986320303	-2.939679971	-2.897909474	-2.876148359	-2.845271793	-2.82131076	-2.756961951	-2.728623128	-2.707743929	-2.643018599
2003	-2.42573717	-3.602059991	-3.809668302	-3.829738285	-3.872895202	-3.995678626	-3.970616222	-3.943095149	-4.050609993	-4.060480747	-4.065501549	-3.991399828	-3.958607315	-3.899629455	-3.735182177	-3.669586227	-3.488116639	-3.403402904	-3.316952962	-3.372634143	-3.30980392	-3.302770657	-3.331614083	-3.301029996	-3.313363731	-3.300162274	-3.295849483	-3.236572006	-3.305394801	-3.272458743	-3.266000713	-3.261219442	-3.228412519	-3.186419011	-3.204119983	-3.138465589	-3.112945622	-3.092588639	-3.016373713	-3.007446482	-2.965772739	-2.934793872	-2.90517962	-2.901010361	-2.811071516	-2.783306401	-2.747875447	-2.702458332	-2.656394492
2004	-2.416121402	-3.588380294	-3.801342913	-3.906578315	-3.924453039	-4.045757491	-4.022276395	-4.075720714	-4.045757491	-4.080921908	-4.124938737	-3.954677021	-4.096910013	-3.913640169	-3.742321425	-3.671620397	-3.542118103	-3.447331784	-3.355561411	-3.341988603	-3.330683119	-3.284832642	-3.354577731	-3.295849483	-3.338187314	-3.322393047	-3.311580178	-3.302770657	-3.289882635	-3.297569464	-3.277366077	-3.239577517	-3.260427656	-3.245651664	-3.22475374	-3.19314197	-3.140861703	-3.123782159	-3.101274818	-3.031517051	-2.988429556	-2.93330145	-2.93404702	-2.87484417	-2.851705903	-2.808828544	-2.751291264	-2.741123371	-2.680477551
2005	-2.445389715	-3.671620397	-3.844663963	-3.821023053	-3.931814138	-3.962573502	-4.022276395	-4.008773924	-4.13076828	-4.013228266	-4.055517328	-4.193820026	-3.899629455	-3.910094889	-3.761953897	-3.675717545	-3.602059991	-3.522878745	-3.411168274	-3.35753548	-3.350665141	-3.372634143	-3.313363731	-3.334419009	-3.283996656	-3.307153081	-3.343901798	-3.241845378	-3.303643611	-3.304518324	-3.30980392	-3.298432015	-3.26520017	-3.235077015	-3.240332155	-3.209714836	-3.146301788	-3.148130399	-3.087777943	-3.079354999	-3.014124643	-2.968591536	-2.911863911	-2.909741947	-2.854803594	-2.8224635	-2.781989957	-2.745451923	-2.690156995
2006	-2.460798401	-3.625251654	-3.879426069	-3.946921557	-3.829738285	-4.050609993	-3.974694135	-4.091514981	-4.107905397	-4.075720714	-4.200659451	-4.107905397	-4.080921908	-3.991399828	-3.823908741	-3.696803943	-3.549750892	-3.436518915	-3.404503778	-3.419075024	-3.424812155	-3.356547324	-3.329754147	-3.358525889	-3.335358024	-3.326058001	-3.382999659	-3.324221658	-3.313363731	-3.30980392	-3.314258261	-3.297569464	-3.247183569	-3.261219442	-3.235823868	-3.20481541	-3.179798541	-3.117475462	-3.140861703	-3.069560405	-3.026410377	-2.988006885	-2.949620244	-2.895171596	-2.853871964	-2.81389162	-2.780677492	-2.743282254	-2.720789487
2007	-2.479254528	-3.649751982	-3.823908741	-3.928117993	-4.008773924	-4.102372909	-4.004364805	-4.026872146	-3.995678626	-4.15490196	-3.987162775	-4.065501549	-4.045757491	-3.954677021	-3.744727495	-3.600326279	-3.49757288	-3.512861625	-3.397940009	-3.384049948	-3.370590401	-3.397940009	-3.332547047	-3.373659633	-3.372634143	-3.336299075	-3.325138859	-3.347753659	-3.350665141	-3.315154638	-3.319664487	-3.351639989	-3.312471039	-3.283996656	-3.287350298	-3.2069084	-3.19314197	-3.144480844	-3.127261173	-3.070581074	-3.057991947	-2.997402019	-2.949233689	-2.895854449	-2.879426069	-2.820448209	-2.784362437	-2.747146969	-2.727694156
2008	-2.475084852	-3.705533774	-3.759450752	-3.809668302	-4.060480747	-4.102372909	-4.065501549	-4.167491087	-4.13076828	-4.161150909	-4.086186148	-4.086186148	-4.050609993	-3.920818754	-3.815308569	-3.690369833	-3.578396073	-3.501689446	-3.412289035	-3.390405591	-3.403402904	-3.419075024	-3.344861565	-3.476253533	-3.400116928	-3.375717904	-3.438898616	-3.380906669	-3.361510743	-3.335358024	-3.280668713	-3.344861565	-3.341035157	-3.273272791	-3.251037139	-3.259637311	-3.211124884	-3.179142011	-3.131355562	-3.100726813	-3.069050969	-3.011441043	-2.993533958	-2.93516778	-2.877456476	-2.844360366	-2.78968148	-2.749824052	-2.730020323
2009	-2.462810774	-3.640164518	-3.866461092	-4.050609993	-3.970616222	-4.091514981	-4.091514981	-3.970616222	-4.161150909	-4.026872146	-4.13076828	-3.970616222	-3.974694135	-4.013228266	-3.829738285	-3.732828272	-3.549750892	-3.567030709	-3.474955193	-3.437707136	-3.369572125	-3.431798276	-3.339134522	-3.404503778	-3.408935393	-3.385102784	-3.389339837	-3.385102784	-3.416801226	-3.370590401	-3.361510743	-3.320572103	-3.344861565	-3.333482019	-3.289036881	-3.227678293	-3.241088108	-3.200659451	-3.168770306	-3.137272472	-3.075204004	-3.014124643	-2.989700043	-2.93404702	-2.909741947	-2.834162375	-2.819300799	-2.779368981	-2.730487056
2010	-2.496754229	-3.671620397	-3.88941029	-3.88941029	-3.978810701	-4.075720714	-4.080921908	-4.086186148	-4.251811973	-4.173925197	-4.161150909	-4.008773924	-4.004364805	-4.022276395	-3.928117993	-3.809668302	-3.612610174	-3.621602099	-3.476253533	-3.473660723	-3.48148606	-3.453457337	-3.485452247	-3.514278574	-3.416801226	-3.473660723	-3.446116973	-3.435333936	-3.454692884	-3.386158178	-3.40560745	-3.360513511	-3.351639989	-3.303643611	-3.28567024	-3.266802735	-3.246416941	-3.202040356	-3.175223538	-3.149966742	-3.081969663	-3.065501549	-3.016824928	-2.934420285	-2.923723745	-2.873543887	-2.829151796	-2.784098187	-2.749579998
2011	-2.510322708	-3.709965389	-3.906578315	-3.954677021	-4.026872146	-4.008773924	-4.107905397	-4.13076828	-4.065501549	-4.065501549	-4.124938737	-4.13076828	-4.036212173	-4.031517051	-3.89279003	-3.730487056	-3.643974143	-3.651695137	-3.525783736	-3.54515514	-3.4225082	-3.482804102	-3.4710833	-3.436518915	-3.395773947	-3.417936637	-3.478861916	-3.446116973	-3.458420756	-3.40560745	-3.404503778	-3.393618635	-3.348721986	-3.356547324	-3.2915791	-3.292429824	-3.258848401	-3.288192771	-3.174573882	-3.13430394	-3.095825632	-3.08249449	-3.01188716	-2.981299501	-2.932929144	-2.889747083	-2.811915626	-2.810229044	-2.724688645
2012	-2.525201181	-3.663540266	-3.863279433	-4.070581074	-4.036212173	-4.065501549	-4.161150909	-4.15490196	-4.200659451	-4.207608311	-4.124938737	-4.244125144	-4.008773924	-3.982966661	-3.995678626	-3.841637508	-3.735182177	-3.707743929	-3.537602002	-3.549750892	-3.565431096	-3.48945499	-3.4710833	-3.496209317	-3.477555766	-3.41453927	-3.474955193	-3.510041521	-3.419075024	-3.469800302	-3.394694954	-3.424812155	-3.351639989	-3.385102784	-3.316952962	-3.262807357	-3.260427656	-3.266000713	-3.156767222	-3.145086978	-3.094743951	-3.089909454	-2.996970529	-2.980053318	-2.952335805	-2.877784122	-2.838931615	-2.802719442	-2.754981129
2013	-2.535659515	-3.694648631	-3.821023053	-4	-4.080921908	-4.187086643	-4.214670165	-4.036212173	-4.251811973	-4.113509275	-4.173925197	-4.15490196	-4.26760624	-3.995678626	-3.928117993	-3.835647144	-3.769551079	-3.649751982	-3.621602099	-3.580044252	-3.517126416	-3.560667306	-3.600326279	-3.501689446	-3.490797478	-3.473660723	-3.453457337	-3.473660723	-3.480172006	-3.48945499	-3.415668776	-3.412289035	-3.378823718	-3.377785977	-3.3400838	-3.319664487	-3.258848401	-3.235077015	-3.215382707	-3.18243463	-3.126098402	-3.096910013	-3.036212173	-2.994819487	-2.937418016	-2.902048929	-2.872571222	-2.833569886	-2.779891912
2014	-2.559720787	-3.809668302	-3.879426069	-3.920818754	-4.040958608	-4.148741651	-4.055517328	-4.251811973	-4.22184875	-4.207608311	-4.346787486	-4.13076828	-4.148741651	-4.045757491	-3.872895202	-3.850780887	-3.790484985	-3.694648631	-3.583359493	-3.621602099	-3.617982957	-3.581698709	-3.508638306	-3.575118363	-3.540607512	-3.496209317	-3.501689446	-3.508638306	-3.490797478	-3.485452247	-3.437707136	-3.473660723	-3.435333936	-3.386158178	-3.364516253	-3.302770657	-3.286509457	-3.231361899	-3.202732459	-3.183096161	-3.15864053	-3.096367484	-3.063486258	-2.998699067	-2.966978555	-2.945004138	-2.878768545	-2.837734386	-2.784098187
2015	-2.543178652	-3.71219827	-3.924453039	-4.004364805	-4.050609993	-4.200659451	-4.207608311	-4.26760624	-4.200659451	-4.173925197	-4.283996656	-4.13667714	-4.180456064	-4.031517051	-3.943095149	-3.815308569	-3.749579998	-3.642065153	-3.605548319	-3.54668166	-3.581698709	-3.511449283	-3.540607512	-3.563837353	-3.515700161	-3.498940738	-3.473660723	-3.500312917	-3.510041521	-3.521433504	-3.460923901	-3.37675071	-3.408935393	-3.396855627	-3.322393047	-3.333482019	-3.277366077	-3.273272791	-3.230622674	-3.151195299	-3.122053048	-3.097997109	-3.056011125	-2.996970529	-2.977571629	-2.896880746	-2.855425792	-2.803547458	-2.777283529
2016	-2.550830268	-3.76700389	-4.091514981	-4.045757491	-4.214670165	-4.180456064	-4.065501549	-4.22184875	-4.080921908	-4.119186408	-4.017728767	-4.229147988	-4.113509275	-3.91721463	-3.962573502	-3.954677021	-3.782516056	-3.690369833	-3.634512015	-3.661543506	-3.578396073	-3.53313238	-3.534617149	-3.557520231	-3.552841969	-3.518557371	-3.518557371	-3.528708289	-3.498940738	-3.49757288	-3.459670525	-3.488116639	-3.419075024	-3.379863945	-3.317854924	-3.356547324	-3.262807357	-3.250263684	-3.234331445	-3.188424994	-3.145086978	-3.115204636	-3.063989204	-3.027797162	-2.95939766	-2.924818145	-2.887730232	-2.828566099	-2.803823815
[truncated: 51 more columns]
