# Supplementary material for: Advancing mortality rate prediction in European population clusters: integrating deep learning and multiscale analysis
Source: Sci Rep. 2024 Mar 15;14:6255. doi: 10.1038/s41598-024-56390-x (PMC10942990; doi:10.1038/s41598-024-56390-x)
Supplement: Supplementary file 1 — Supplementary Information. [file 41598_2024_56390_MOESM1_ESM.zip › data/Netherlands.csv]

-0.650033201	-1.181734507	-1.484748915	-1.7062398	-1.832859964	-1.927198851	-2.02923484	-2.096150662	-2.14327111	-2.206488994	-2.256490235	-2.302073555	-2.358228529	-2.38902062	-2.314706219	-2.304255725	-2.340559218	-2.249800272	-2.160773426	-2.149966742	-2.117077209	-2.107460195	-2.050463627	-2.07473949	-2.110250225	-2.043879614	-2.050609993	-2.017547849	-1.995334767	-1.989954587	-2.021910827	-2.022093572	-1.942257844	-1.936291441	-1.952413643	-1.970575636	-1.956441253	-1.938811495	-1.8818676	-1.88435621	-1.888065724	-1.873478974	-1.837764276	-1.868862726	-1.888166422	-1.833037336	-1.842241114	-1.844694334	-1.805874338	-1.834636949
-0.660510796	-1.143736459	-1.401264194	-1.66705684	-1.819988881	-1.947652401	-2	-2.076082777	-2.154715874	-2.22562904	-2.254847105	-2.313810766	-2.398048596	-2.426432227	-2.379031564	-2.379551615	-2.352030542	-2.271889816	-2.189834715	-2.139242877	-2.085233863	-2.150028088	-2.096964303	-2.083651348	-2.111539682	-2.057148993	-2.076652344	-2.060231225	-2.04282387	-2.043927663	-2.033060837	-2.056357117	-1.990294212	-1.93085011	-1.965933321	-2.01028328	-1.982215647	-1.976089394	-1.903020505	-1.897943807	-1.941498057	-1.946806272	-1.890961704	-1.891232082	-1.928891578	-1.86918395	-1.880018693	-1.875235016	-1.841336019	-1.85933486
-0.600999871	-1.164956597	-1.458196179	-1.678774515	-1.873024861	-1.972365034	-2.02751945	-2.13483678	-2.159454812	-2.212327035	-2.283913146	-2.33460665	-2.326426204	-2.359121221	-2.302247726	-2.300248968	-2.329475842	-2.245345931	-2.162853656	-2.113396486	-2.034140063	-2.09843271	-2.069560405	-2.057099459	-2.041054068	-2.009794385	-2.034657164	-2.026872146	-2.015382687	-2.007711646	-2.037914919	-2.033107704	-1.984807958	-1.94210578	-1.922959302	-1.964130186	-1.959081349	-1.938886946	-1.873966052	-1.857704412	-1.899905285	-1.924380054	-1.885989838	-1.86502646	-1.867452158	-1.849796371	-1.86128689	-1.858769781	-1.816844085	-1.837943663
-0.650811867	-1.215846488	-1.49825627	-1.678463705	-1.821281981	-1.970900433	-2.051684859	-2.16627931	-2.17114684	-2.233364114	-2.267686673	-2.329754147	-2.260981754	-2.303294219	-2.30137757	-2.298777516	-2.302247726	-2.227971835	-2.148130399	-2.111034656	-2.029792641	-2.047449706	-2.02489001	-2.053203973	-2.055024092	-1.983677146	-2.002919565	-2.002919565	-2.007049039	-2.015382687	-1.989954587	-1.988937305	-1.916103397	-1.891671806	-1.887931496	-1.883027177	-1.892044227	-1.895820281	-1.818928542	-1.80997662	-1.815109918	-1.83434028	-1.814882999	-1.814033107	-1.795907162	-1.763891198	-1.791504898	-1.790726327	-1.748410443	-1.764017297
-0.651299972	-1.188740106	-1.456925765	-1.67483339	-1.820534387	-1.877751346	-1.996798053	-2.082022117	-2.135488919	-2.228559513	-2.262489309	-2.302160632	-2.310158591	-2.347270304	-2.305043998	-2.304518324	-2.312917155	-2.236497135	-2.166343003	-2.126214539	-2.04992737	-2.071757817	-2.005814872	-2.028492218	-2.06093025	-2.02613355	-2.013407393	-2.006255243	-2.021135016	-2.040100412	-2.002832129	-2.002526241	-1.934980786	-1.887126998	-1.903472334	-1.935729247	-1.893435165	-1.909213072	-1.854399642	-1.832594043	-1.84652051	-1.850996548	-1.827076136	-1.847742241	-1.852107355	-1.772936408	-1.772524657	-1.790511795	-1.752542304	-1.767817366
-0.613310236	-1.072111462	-1.316529686	-1.519174135	-1.668511967	-1.783095501	-1.882331059	-1.923723745	-2.049002666	-2.150273556	-2.169475486	-2.219754716	-2.274251667	-2.320027306	-2.274741934	-2.288783476	-2.301029996	-2.223371447	-2.154096161	-2.128018646	-2.021135016	-2.052762392	-1.994090554	-1.977942979	-2.010461197	-1.989360883	-1.983718975	-1.945310357	-1.951791333	-1.98001184	-1.972691173	-1.983886334	-1.916855857	-1.874974413	-1.862519291	-1.894251444	-1.868702203	-1.831856225	-1.794768561	-1.795798595	-1.786588505	-1.797702444	-1.755648647	-1.767868259	-1.788745932	-1.751364755	-1.728832421	-1.715276075	-1.691990814	-1.709631444
-0.647663094	-1.146532987	-1.408701605	-1.636877112	-1.759026648	-1.867324151	-1.927934009	-1.975432243	-2.10796108	-2.179273237	-2.227458267	-2.307153081	-2.330218385	-2.354086725	-2.313900228	-2.319120826	-2.303294219	-2.229516191	-2.156704917	-2.126156467	-2.079772289	-2.104356495	-2.055714779	-2.046917156	-2.040005162	-2.04349541	-2.075049111	-2.046143702	-2.019678414	-2.049878652	-2.017638298	-2.042153366	-1.989064335	-1.946806272	-1.939906816	-1.962254871	-1.957385115	-1.935354855	-1.84481584	-1.860341264	-1.882960832	-1.884289662	-1.853221011	-1.852076461	-1.867356149	-1.839561483	-1.833747548	-1.795662924	-1.741338777	-1.776244546
-0.564928436	-1.104527728	-1.40397501	-1.622602673	-1.766953098	-1.86710023	-1.96253366	-1.995463682	-2.079876674	-2.10662667	-2.182038195	-2.270106596	-2.285921835	-2.319936573	-2.270025714	-2.285586408	-2.249954688	-2.185819019	-2.11356568	-2.079302866	-2.03077052	-2.065956281	-2.015742798	-2.013452187	-2.010817249	-1.972650392	-1.999652703	-2.010016542	-1.993106292	-1.98775348	-1.957739593	-1.992294886	-1.952024595	-1.922196202	-1.915280768	-1.919842689	-1.887294479	-1.889982993	-1.814259582	-1.775596442	-1.824981324	-1.847987	-1.806458011	-1.814372864	-1.818242137	-1.795717187	-1.814514508	-1.797729702	-1.720606857	-1.724251116
-0.594598994	-1.159298101	-1.409894125	-1.603399683	-1.709854045	-1.821281981	-1.898906233	-1.982340726	-2.007534852	-2.039814723	-2.154839922	-2.214883805	-2.215596698	-2.281166282	-2.218531857	-2.214955042	-2.207748428	-2.138047625	-2.079667928	-2.04875965	-1.990421639	-2.021363052	-1.981715692	-1.975801768	-1.981341102	-1.939264397	-1.922741136	-1.923650883	-1.943972242	-1.945272068	-1.882761858	-1.913640169	-1.883193084	-1.866365302	-1.87500698	-1.866620788	-1.839351426	-1.814429516	-1.759251122	-1.738237682	-1.73369773	-1.774458123	-1.754956426	-1.74770536	-1.757557964	-1.737193077	-1.746661995	-1.749994972	-1.691670404	-1.669890745
-0.530584497	-1.014088752	-1.25352149	-1.459120184	-1.627437782	-1.697777334	-1.787679197	-1.866493026	-1.976541762	-1.9959367	-2.12182302	-2.11577123	-2.1807852	-2.260348556	-2.198047765	-2.197842247	-2.17276	-2.109634879	-2.048905443	-2.032077793	-1.964010243	-1.994562077	-1.945310357	-1.955617053	-1.94161194	-1.934793872	-1.911651248	-1.875919843	-1.885155587	-1.923359556	-1.893367211	-1.884489338	-1.845119755	-1.835052627	-1.854927962	-1.847925797	-1.825969282	-1.809360202	-1.725218877	-1.737952541	-1.731375232	-1.730697249	-1.720355866	-1.737074531	-1.734286189	-1.706703755	-1.698210653	-1.70304976	-1.663840574	-1.672477597
-0.640166414	-1.144014697	-1.391827108	-1.570700009	-1.704103181	-1.778246806	-1.909001702	-1.968712751	-2.029792641	-2.102812923	-2.189901959	-2.208800754	-2.258139606	-2.306536873	-2.291834142	-2.244277555	-2.182699122	-2.147642016	-2.158703113	-2.128427064	-2.05724808	-2.057198534	-2.017955021	-2.041436117	-2.024660115	-1.990124366	-1.983133729	-2.010016542	-1.989657634	-1.993191792	-1.997358851	-1.958370492	-1.94780642	-1.971103555	-1.926978546	-1.877653034	-1.895001051	-1.865727243	-1.86059323	-1.889477627	-1.820247193	-1.843784117	-1.835736392	-1.815393733	-1.835766145	-1.764017297	-1.791343699	-1.777413577	-1.747292567	-1.734899034
-0.595041484	-1.13764795	-1.383724087	-1.603225463	-1.695251041	-1.787226626	-1.906053276	-1.983342655	-2.069662364	-2.122916743	-2.15459186	-2.245728131	-2.261377972	-2.26066504	-2.300595918	-2.23739645	-2.204189475	-2.162474691	-2.176395372	-2.074584763	-2.043015632	-2.075152367	-2.025810809	-2.083440781	-2.023604163	-2.0345631	-2.031657169	-1.998785675	-2.00160987	-1.999826317	-1.967300673	-2.011218157	-1.9800948	-1.933674075	-2.001653463	-1.913568979	-1.907946394	-1.917861169	-1.916175004	-1.869344651	-1.857673117	-1.87916294	-1.823098814	-1.870020245	-1.823214425	-1.849090126	-1.825649403	-1.799806363	-1.769729943	-1.774122371
-0.6352952	-1.148925195	-1.397343264	-1.618559997	-1.756713854	-1.831149096	-1.964650323	-2.039386542	-2.095663208	-2.148802824	-2.191316491	-2.238072162	-2.301986496	-2.351737594	-2.248874928	-2.27876663	-2.261219442	-2.223444089	-2.173730781	-2.133004187	-2.095284455	-2.088309841	-2.069815348	-2.070734382	-2.083230316	-2.083125121	-2.066057397	-2.031050319	-2.033107704	-2.030910397	-2.026825947	-2.048419655	-1.986572873	-1.965211169	-1.97510404	-1.954990139	-1.934121647	-1.934121647	-1.919553905	-1.904586536	-1.881569923	-1.867004299	-1.886190297	-1.859083623	-1.892993654	-1.839411432	-1.852138252	-1.830943067	-1.786376007	-1.815762971
-0.618152383	-1.134309857	-1.414009416	-1.593204427	-1.752444053	-1.854648183	-1.929408068	-1.997229372	-2.110754339	-2.204606665	-2.198253381	-2.262727823	-2.259637311	-2.320481256	-2.297569464	-2.316682738	-2.282412703	-2.225264117	-2.214100972	-2.176982477	-2.137510833	-2.147215131	-2.092534893	-2.096259059	-2.117361638	-2.080712659	-2.074894273	-2.099906098	-2.041340573	-2.028260409	-2.041149548	-2.045130629	-1.994090554	-1.999218973	-1.991144436	-1.953192786	-1.951830201	-1.954833552	-1.8976006	-1.902083591	-1.89907832	-1.925402955	-1.843027058	-1.89295971	-1.861476263	-1.865759124	-1.848323769	-1.851119831	-1.820965534	-1.786774527
-0.632278903	-1.153601027	-1.431411105	-1.588195169	-1.723860015	-1.824981324	-1.896812251	-1.938773775	-2.064996849	-2.103363569	-2.231066058	-2.26776712	-2.245804612	-2.34930402	-2.326426204	-2.24672343	-2.251037139	-2.196474604	-2.128368695	-2.141884068	-2.081655071	-2.083440781	-2.064845553	-2.090657962	-2.091139827	-2.048274025	-2.067171233	-2.009350412	-2.01809083	-2.03277974	-2.012736046	-2.007976972	-1.988852639	-1.953582883	-1.963770456	-1.920312372	-1.911544955	-1.94248604	-1.863977401	-1.872538837	-1.875300191	-1.882960832	-1.847039326	-1.82666802	-1.841185353	-1.810397407	-1.840914286	-1.854182286	-1.779212224	-1.786827691
-0.56274107	-1.139506274	-1.42704712	-1.604027452	-1.734781112	-1.850073041	-1.899905285	-2.002351545	-2.056901377	-2.118957892	-2.187287133	-2.219898809	-2.23852322	-2.262648304	-2.252976823	-2.230401152	-2.208870999	-2.168450148	-2.143754599	-2.075255648	-2.035551792	-2.041675068	-2.045323413	-2.023374948	-2.047110735	-2.052713355	-2.032498825	-2.01291497	-2.034187047	-2.029049066	-1.987880164	-1.977406686	-1.964410183	-1.95455966	-1.929334247	-1.967945625	-1.930257924	-1.925439532	-1.905493934	-1.873219423	-1.876017764	-1.906123245	-1.843905369	-1.868638011	-1.869473255	-1.863374544	-1.873998543	-1.821023053	-1.809332204	-1.821166883
-0.625477106	-1.127179677	-1.336365025	-1.52250252	-1.643629905	-1.706350221	-1.770830297	-1.851089007	-1.929039084	-1.970575636	-1.994647864	-2.070581074	-2.15739076	-2.149598852	-2.140981856	-2.124360063	-2.114865034	-2.118558278	-2.058488567	-2.025626493	-2.003838707	-1.981507547	-1.960546221	-1.952452567	-1.933823214	-1.917609622	-1.932817514	-1.906193224	-1.911120044	-1.884988929	-1.847834009	-1.859460533	-1.810397407	-1.786668219	-1.835171466	-1.767791922	-1.769423364	-1.794579084	-1.720949352	-1.735607238	-1.718602978	-1.735182177	-1.723101823	-1.718398556	-1.679749828	-1.684596495	-1.712422191	-1.673746089	-1.712220657	-1.690731896
-0.613865031	-1.175802549	-1.461376004	-1.675038847	-1.817813683	-1.93771893	-2.03550466	-2.073554652	-2.143694134	-2.207048292	-2.237321436	-2.26816958	-2.34920696	-2.390619056	-2.29981567	-2.359021943	-2.251889533	-2.233364114	-2.181972158	-2.159392121	-2.080921908	-2.121880515	-2.080242219	-2.076963331	-2.076134525	-2.079302866	-2.094906032	-2.070734382	-2.059931986	-2.050219792	-2.06641149	-2.08692826	-1.996410233	-1.991357252	-2.034093085	-2.012959713	-1.967421528	-1.955303483	-1.913782584	-1.912893256	-1.936591575	-1.950316911	-1.910483456	-1.890117857	-1.891502629	-1.854617108	-1.853004243	-1.869666232	-1.836838625	-1.876115707
-0.557308623	-1.142788158	-1.444820878	-1.653744851	-1.803962059	-1.914959293	-1.985269505	-2.100562546	-2.204537106	-2.248182212	-2.2817475	-2.322393047	-2.318577844	-2.345823458	-2.298086789	-2.317043074	-2.289797985	-2.1807852	-2.156767222	-2.13388996	-2.046240308	-2.089002284	-2.105905573	-2.088576035	-2.077637903	-2.081550258	-2.127494101	-2.049976093	-2.044697177	-2.069917367	-2.074120911	-2.065552051	-2.016915227	-2.016418813	-2.024706085	-2	-1.948654501	-1.959991364	-1.950471878	-1.927345783	-1.938509823	-1.921035955	-1.897840817	-1.883857346	-1.901806374	-1.883458667	-1.913996294	-1.857767008	-1.847772828	-1.853004243
-0.634551328	-1.256247286	-1.532140417	-1.702239489	-1.855332406	-1.961737593	-2.031657169	-2.099196065	-2.152180653	-2.255237763	-2.295592073	-2.333294864	-2.452840879	-2.413412695	-2.366632555	-2.322119418	-2.285000033	-2.241769592	-2.180258703	-2.142426296	-2.104632711	-2.104080455	-2.083072534	-2.159329439	-2.097507579	-2.099196065	-2.097997109	-2.056208801	-2.098214855	-2.05596172	-2.023695883	-2.042680103	-2.00762324	-2.023100049	-1.979183113	-1.977241806	-1.937944753	-1.971266121	-1.9076303	-1.916461549	-1.894830572	-1.927382523	-1.92558587	-1.929592678	-1.886424283	-1.862044876	-1.891468801	-1.846398526	-1.817271582	-1.783517403
-0.582858928	-1.154554663	-1.480631473	-1.64779818	-1.80459855	-1.860561726	-1.975760694	-2.067983094	-2.165007396	-2.193413066	-2.302596277	-2.276380164	-2.358922687	-2.328364403	-2.288614621	-2.273272791	-2.165833716	-2.184621515	-2.157952711	-2.097888277	-2.052958595	-2.08249449	-2.048128443	-2.028631363	-2.038199361	-2.054826954	-2.018543833	-2.015337694	-2.032405227	-2.009261671	-2.022550773	-2.00353211	-1.987204942	-1.967381239	-1.970413328	-1.968672342	-1.911899365	-1.934868628	-1.944965876	-1.908860846	-1.897154836	-1.870793642	-1.873868593	-1.904098721	-1.867548187	-1.821023053	-1.813835038	-1.807767177	-1.783913308	-1.843238902
-0.552070231	-1.074069402	-1.321572678	-1.478286726	-1.610267044	-1.692782171	-1.826813732	-1.92343237	-2.021591207	-2.040100412	-2.063938883	-2.149966742	-2.175874166	-2.177701129	-2.191789027	-2.148191486	-2.096964303	-2.066259701	-2.049976093	-1.969805215	-1.917178739	-1.941004906	-1.963411023	-1.941573976	-1.919048996	-1.938585222	-1.926721664	-1.920384676	-1.95475528	-1.955185952	-1.904063898	-1.913462216	-1.888939218	-1.865918563	-1.851551596	-1.852942329	-1.848231897	-1.839651539	-1.818556604	-1.843784117	-1.792958379	-1.854679261	-1.777439591	-1.825387858	-1.812056471	-1.819960189	-1.782937394	-1.773812677	-1.760875776	-1.770753438
-0.566519792	-1.099152409	-1.397256533	-1.594005159	-1.734969802	-1.802802173	-1.892213616	-1.972854334	-2.10380459	-2.162411562	-2.247567391	-2.221776373	-2.262409834	-2.2892059	-2.263683192	-2.236347429	-2.191114133	-2.168642215	-2.105573162	-2.109411332	-2.040481623	-2.044504671	-2.027426919	-2.023283296	-2.031283623	-2.049197177	-2.025995203	-2.031003673	-1.997229372	-1.998050059	-2.022139271	-1.992380225	-1.975473286	-2.014932967	-1.943476276	-1.966174306	-1.943781419	-1.934980786	-1.92962961	-1.936779264	-1.906053276	-1.871665363	-1.865982354	-1.902256941	-1.853530867	-1.876540381	-1.857923539	-1.863469676	-1.839171457	-1.821138113
-0.590704422	-1.207412222	-1.510097744	-1.714015358	-1.83132577	-1.94799902	-2.036401037	-2.085022528	-2.18809002	-2.193548677	-2.237621571	-2.340464093	-2.321937095	-2.394156461	-2.351835221	-2.341130408	-2.295935321	-2.213532523	-2.174119701	-2.105683937	-2.069000058	-2.072732319	-2.057694247	-2.06459351	-2.06864385	-2.088576035	-2.111090741	-2.071501732	-2.088469538	-2.034140063	-2.001827878	-2.041006335	-2.024522237	-2.010016542	-1.990166821	-1.952958897	-1.950278178	-1.984640245	-1.9466142	-1.959358108	-1.90315948	-1.970656812	-1.894251444	-1.935280016	-1.899939776	-1.908403379	-1.891333517	-1.870277891	-1.86518563	-1.874583802
-0.621262428	-1.274455878	-1.598823558	-1.766217285	-1.90319423	-2.00899556	-2.100398341	-2.17685194	-2.267525823	-2.304956341	-2.391473966	-2.403183064	-2.433326862	-2.402304814	-2.388914267	-2.387852162	-2.309095446	-2.264081883	-2.214314332	-2.148558185	-2.141102043	-2.089856039	-2.105905573	-2.096475936	-2.092319976	-2.093557206	-2.06459351	-2.101494214	-2.062281556	-2.039243909	-2.042584285	-2.046240308	-2.034939479	-2.024614151	-2.035834689	-2.025949097	-1.974489327	-1.953075826	-1.971632116	-1.960744556	-1.957700193	-1.940020283	-1.897154836	-1.894353587	-1.927198851	-1.926978546	-1.875104695	-1.889915577	-1.865344858	-1.849673464
-0.566761562	-1.174074309	-1.507644769	-1.703444494	-1.877194537	-1.956677026	-2.082704599	-2.179535809	-2.239728339	-2.282329497	-2.354086725	-2.395881994	-2.461175011	-2.400772137	-2.367239112	-2.326886896	-2.257196342	-2.204050501	-2.181840114	-2.117077209	-2.081393085	-2.081864774	-2.076859644	-2.070019409	-2.035033625	-2.051000546	-2.052713355	-2.054186873	-2.098541679	-2.03891128	-2.00735813	-2.04522701	-1.954872693	-2.001130636	-1.965572095	-1.978479936	-1.924526035	-1.91912109	-1.903924634	-1.935729247	-1.91699933	-1.943819577	-1.885088916	-1.90434256	-1.862044876	-1.858456166	-1.866461092	-1.862962545	-1.861634136	-1.775078654
-0.597963993	-1.228250883	-1.598754592	-1.787093607	-1.933562254	-2.042296958	-2.136082623	-2.198802166	-2.23694656	-2.328734567	-2.329754147	-2.411616232	-2.414200991	-2.402304814	-2.382685067	-2.31461659	-2.264720552	-2.199764211	-2.159893906	-2.111427403	-2.10380459	-2.118957892	-2.094851998	-2.074584763	-2.067272633	-2.054137676	-2.072065318	-2.067881528	-2.074894273	-2.043111545	-2.030211463	-2.033999142	-2.006255243	-1.982048931	-1.972854334	-2.011485634	-2.012244383	-1.959991364	-1.917178739	-1.969926769	-1.922486749	-1.934009711	-1.941118661	-1.941232445	-1.914745109	-1.919553905	-1.904412253	-1.897360516	-1.869859294	-1.834547927
-0.632156005	-1.23283671	-1.601573854	-1.829591588	-1.962453988	-2.07191154	-2.129362037	-2.245575211	-2.316952962	-2.368049174	-2.400881435	-2.411728293	-2.450506287	-2.424927674	-2.411952503	-2.378927629	-2.279840697	-2.247260306	-2.217599048	-2.147459014	-2.106515654	-2.151072287	-2.111595832	-2.124649303	-2.144359719	-2.096964303	-2.073966403	-2.06083032	-2.122916743	-2.070734382	-2.038578906	-2.111315153	-2.06063053	-2.032405227	-2.015562705	-2.005858889	-1.990294212	-1.997445192	-1.991144436	-1.960744556	-1.970494475	-1.968147369	-1.938660633	-1.958054928	-1.947036871	-1.927970799	-1.887696697	-1.933450461	-1.873771155	-1.895581179
-0.612007208	-1.18918299	-1.558917864	-1.783886903	-1.927786877	-2.051831638	-2.143029567	-2.233364114	-2.295849483	-2.357041121	-2.354479485	-2.440931666	-2.437350328	-2.433798281	-2.375408541	-2.414426481	-2.33866066	-2.263046046	-2.227898431	-2.20495463	-2.151995729	-2.140381421	-2.100726813	-2.10419085	-2.10985854	-2.12239832	-2.059732609	-2.113001954	-2.103584024	-2.107515821	-2.065400562	-2.031143625	-2.054974799	-2.033529736	-2.012244383	-1.996410233	-2.00806545	-1.929112856	-1.98505965	-2.000825944	-1.991996328	-1.960110202	-1.970656812	-1.936591575	-1.923942404	-1.926905135	-1.923250359	-1.879327377	-1.887060024	-1.911899365
-0.642690377	-1.223778402	-1.59386876	-1.788585755	-1.939793379	-2.039291448	-2.137570444	-2.181510178	-2.296794629	-2.338376591	-2.39968067	-2.44648106	-2.442011852	-2.438421632	-2.386686839	-2.366531544	-2.31309573	-2.281996832	-2.244887734	-2.201694718	-2.150580586	-2.139482323	-2.129771721	-2.1125515	-2.171211252	-2.123608938	-2.130474937	-2.09881422	-2.085339569	-2.057545474	-2.078781879	-2.084705717	-2.054186873	-2.075152367	-2.034798299	-2.020633758	-2.010238812	-1.998093296	-2.014034922	-1.977736634	-1.953387791	-1.969117047	-1.932296956	-1.915638241	-1.922886568	-1.958686285	-1.937079736	-1.882264821	-1.880282341	-1.890995492
-0.579697615	-1.17560729	-1.543907385	-1.763941633	-1.918652692	-2.030444316	-2.129713171	-2.249414473	-2.288024146	-2.329197716	-2.401975928	-2.463315327	-2.436637591	-2.408156589	-2.393296259	-2.372941536	-2.358129455	-2.250572901	-2.20999648	-2.159642941	-2.1490476	-2.187287133	-2.162727297	-2.153848523	-2.121133663	-2.098269308	-2.159392121	-2.095392636	-2.11713408	-2.088682558	-2.085815567	-2.122110575	-2.08055579	-2.018815863	-2.066462098	-2.033295223	-1.995506662	-2.02017857	-1.976706377	-1.950433131	-1.983928183	-2.002002364	-1.936103962	-1.920746378	-1.969521719	-1.937418016	-1.920927341	-1.940020283	-1.876181014	-1.860845342
-0.645113986	-1.26476849	-1.611952111	-1.808828544	-1.970291637	-2.092212557	-2.182831428	-2.260348556	-2.321937095	-2.371202514	-2.403842919	-2.486382926	-2.466863712	-2.469800302	-2.424350385	-2.377993327	-2.37716452	-2.268250116	-2.21509755	-2.241088108	-2.186419011	-2.201142268	-2.181774106	-2.13200249	-2.174184555	-2.130123187	-2.143633676	-2.136439235	-2.121420762	-2.067019178	-2.075565636	-2.087299792	-2.085022528	-2.055467979	-2.07109231	-2.024430342	-1.978521268	-1.99774752	-2.016644386	-1.978025545	-1.959832964	-1.982048931	-1.941801812	-1.931072388	-1.9557347	-1.943934071	-1.933599524	-1.938660633	-1.888871964	-1.882828172
-0.663996815	-1.262370101	-1.631582939	-1.813523969	-1.992550956	-2.104411724	-2.197773762	-2.294221787	-2.350373113	-2.412064651	-2.436637591	-2.454816632	-2.473014931	-2.471854922	-2.461929213	-2.418164076	-2.338376591	-2.292855812	-2.276626433	-2.250340968	-2.196679476	-2.179798541	-2.175158528	-2.196542884	-2.157328366	-2.194975156	-2.106349183	-2.160962127	-2.123205024	-2.13430394	-2.085603948	-2.135251664	-2.030817141	-2.049148541	-2.063536526	-2.072680975	-2.044071843	-2.02923484	-1.996668741	-2.01211039	-1.987078454	-1.968187729	-2.000651931	-1.920456993	-1.926905135	-1.930998283	-1.927382523	-1.95648054	-1.900595628	-1.908790435
-0.644345461	-1.232043099	-1.581731862	-1.760300203	-1.9094598	-2.015787833	-2.141282385	-2.233364114	-2.336959025	-2.403622856	-2.418505458	-2.472112434	-2.498119506	-2.524474085	-2.432268037	-2.350081281	-2.353890478	-2.296708622	-2.270511231	-2.201349355	-2.195724233	-2.186953035	-2.151010794	-2.163549286	-2.116054805	-2.138824164	-2.133299244	-2.091300568	-2.112270203	-2.108072466	-2.082127045	-2.072475659	-2.037393927	-2.016463918	-2.035174882	-2.005946936	-2.04590228	-2.010327752	-1.983635321	-1.992978074	-1.953621912	-1.929408068	-1.912857721	-1.926135077	-1.986362388	-1.917897116	-1.949736277	-1.940095944	-1.8818676	-1.842271316
-0.618098304	-1.180383688	-1.518915848	-1.691286223	-1.798220646	-1.961618309	-2.064895979	-2.159454812	-2.245269531	-2.301029996	-2.404834585	-2.430509046	-2.458046526	-2.456056058	-2.440931666	-2.342657263	-2.346690987	-2.277695213	-2.250882338	-2.262171494	-2.181906131	-2.170631892	-2.179207619	-2.174963559	-2.183957659	-2.150703459	-2.124649303	-2.117760152	-2.097670694	-2.114865034	-2.103749438	-2.106016433	-2.08687521	-2.064240896	-2.072424345	-2.070478899	-2.039909932	-2.054925512	-1.974694135	-2.010683695	-1.950433131	-2.017457418	-1.945693434	-1.963610671	-1.977447916	-1.9690766	-1.933674075	-1.917969019	-1.935242601	-1.874193542
-0.679149855	-1.261417614	-1.580622595	-1.726026996	-1.862329463	-2.016148281	-2.08687521	-2.168514161	-2.306888885	-2.357337669	-2.450261269	-2.450751443	-2.467627866	-2.458670422	-2.414200991	-2.386369565	-2.353008463	-2.31354249	-2.250263684	-2.220547817	-2.197431502	-2.177243667	-2.211690188	-2.172307711	-2.178093623	-2.167874457	-2.145997767	-2.139841739	-2.11582793	-2.113170995	-2.103308473	-2.118558278	-2.059383918	-2.075204004	-2.072937757	-2.031750606	-2.02397116	-2.001435542	-1.984430694	-1.978769342	-1.942980876	-1.9800948	-1.929371156	-1.989954587	-1.923177577	-1.932594342	-1.904098721	-1.937794191	-1.891401154	-1.883392256
-0.627701227	-1.202310145	-1.554972125	-1.701321549	-1.86710023	-1.968874424	-2.074791079	-2.181642122	-2.291749111	-2.374893425	-2.410832609	-2.417936637	-2.490663042	-2.475603878	-2.436163081	-2.430041182	-2.37089635	-2.324313291	-2.251191995	-2.219178824	-2.205860644	-2.187353984	-2.191249028	-2.17327748	-2.159768405	-2.145511775	-2.174314292	-2.127377621	-2.173536451	-2.141462802	-2.090764997	-2.130944381	-2.066462098	-2.101329657	-2.059234564	-2.018951941	-2.021180613	-2.041914151	-1.968026311	-1.964290162	-1.972976745	-1.975596437	-1.983050187	-1.967340954	-1.960784234	-1.930294912	-1.948500181	-1.946383826	-1.908333042	-1.884223124
-0.699330618	-1.294341515	-1.629431401	-1.791773694	-1.933748638	-2.054580657	-2.152303979	-2.254066842	-2.292429824	-2.431915669	-2.423889106	-2.493494968	-2.524764777	-2.527243551	-2.481091426	-2.441051554	-2.365321248	-2.329661359	-2.324313291	-2.252199909	-2.195724233	-2.226798858	-2.211478113	-2.197568374	-2.210419288	-2.169924834	-2.215382707	-2.11582793	-2.169732199	-2.173795577	-2.14308994	-2.164246032	-2.140621496	-2.110922507	-2.105905573	-2.084916898	-2.02613355	-2.071962794	-2.008906892	-1.992081609	-2.03498655	-2.008729611	-1.954794414	-2.011753277	-1.981341102	-1.975145052	-1.937267637	-1.946153573	-1.933450461	-1.859711988
-0.673649799	-1.244422395	-1.645565002	-1.799614676	-1.968914852	-2.072835026	-2.178028182	-2.266802735	-2.390405591	-2.401100113	-2.404173223	-2.493359694	-2.542723814	-2.523023534	-2.476643793	-2.421246216	-2.358625055	-2.334512819	-2.319664487	-2.246800086	-2.222645687	-2.184090349	-2.201349355	-2.216596719	-2.196816111	-2.222428195	-2.203495048	-2.19921421	-2.157265981	-2.181774106	-2.128894299	-2.153601027	-2.113001954	-2.097833871	-2.08149786	-2.105683937	-2.075875847	-2.037441264	-2.002045996	-2.025442255	-2.00274471	-2.009794385	-1.985311488	-1.993234548	-2.00718148	-1.985815602	-1.940360862	-1.937681304	-1.945425245	-1.908368209
-0.668708378	-1.247106845	-1.651111277	-1.847130946	-1.986067879	-2.111989088	-2.200659451	-2.304255725	-2.362210171	-2.402085529	-2.429223631	-2.475474063	-2.491335637	-2.449282577	-2.455435903	-2.425274416	-2.364013888	-2.33460665	-2.271808601	-2.264081883	-2.243820483	-2.179338865	-2.197499932	-2.201487467	-2.17554873	-2.197089511	-2.167108055	-2.185286387	-2.162790472	-2.196747789	-2.217527376	-2.119758224	-2.135014539	-2.085392432	-2.045082446	-2.075204004	-2.062833296	-2.042153366	-2.028677755	-2.020042107	-2.019269623	-2.029374223	-1.976336082	-2.002395213	-2.003094489	-1.973344186	-1.909107374	-1.918040934	-1.932222641	-1.901217876
-0.68172792	-1.261100582	-1.671335039	-1.878932833	-2.031657169	-2.163612581	-2.264002116	-2.347753659	-2.395990068	-2.421475395	-2.459545386	-2.48399377	-2.501827339	-2.506960412	-2.467372999	-2.432385557	-2.384786665	-2.324313291	-2.337525496	-2.27392513	-2.214385475	-2.191316491	-2.214100972	-2.221486988	-2.195451692	-2.146788665	-2.207468238	-2.138465589	-2.128894299	-2.152982902	-2.102647866	-2.124649303	-2.131296798	-2.118216044	-2.070478899	-2.040005162	-2.045419837	-2.064140202	-2.034469056	-1.967018807	-1.965732603	-2.020269569	-1.953778063	-1.948114621	-1.933189724	-1.945540163	-1.934158966	-1.952686184	-1.914995001	-1.834815048
-0.677650436	-1.24842069	-1.660151217	-1.850657701	-2.019769309	-2.129420539	-2.216167857	-2.281830595	-2.416914634	-2.455188088	-2.492548939	-2.540456742	-2.430743167	-2.477816682	-2.464959187	-2.39739748	-2.35971737	-2.338092707	-2.293623644	-2.266802735	-2.225775095	-2.221704009	-2.197979248	-2.236422276	-2.187353984	-2.208379517	-2.162790472	-2.177243667	-2.189834715	-2.158452835	-2.153662888	-2.144238628	-2.10812817	-2.104356495	-2.089055594	-2.07717078	-2.053351266	-2.023374948	-2.034469056	-2.047110735	-2.0090399	-2.018951941	-1.98514358	-1.970048358	-1.978603943	-1.982841402	-1.954246852	-1.915960219	-1.906963747	-1.878801397
-0.683063533	-1.241163775	-1.651364187	-1.85779831	-1.979472988	-2.145693958	-2.251967106	-2.326334124	-2.404614019	-2.42365865	-2.500863005	-2.518987579	-2.484788696	-2.478338985	-2.469288162	-2.389659289	-2.356744775	-2.336299075	-2.290051983	-2.26704363	-2.243668233	-2.208941256	-2.240030142	-2.1919917	-2.171211252	-2.220042949	-2.182566856	-2.21275212	-2.191451449	-2.174314292	-2.139362583	-2.139003563	-2.105296347	-2.124186611	-2.078261516	-2.053007659	-2.036589984	-2.037015416	-1.999175623	-1.997617925	-2.015697768	-1.965572095	-1.99122955	-1.95726702	-1.959437215	-1.939339926	-1.927566274	-1.914638056	-1.870213465	-1.88669185
-0.689310935	-1.35222595	-1.693617868	-1.885155587	-2.035269079	-2.140921775	-2.250650239	-2.330590133	-2.432738308	-2.45136494	-2.457050151	-2.522734005	-2.521289244	-2.483729117	-2.483464626	-2.45432185	-2.374996399	-2.334888263	-2.276872841	-2.284581677	-2.217169195	-2.240861184	-2.240483241	-2.255550543	-2.237096472	-2.175809059	-2.218963061	-2.217097594	-2.20481541	-2.205511953	-2.199351645	-2.155088126	-2.123724411	-2.148130399	-2.108351056	-2.127086558	-2.094689938	-2.092965048	-2.017412209	-2.065501549	-2.015067834	-2.018226681	-2.009306039	-2.011664044	-2.016058141	-1.978976178	-1.978025545	-1.907174127	-1.92376018	-1.889073758
-0.739315783	-1.350460701	-1.725541945	-1.915781313	-2.041292809	-2.148069321	-2.261853911	-2.393296259	-2.40428338	-2.461929213	-2.538501473	-2.518700727	-2.53253989	-2.46470588	-2.506263198	-2.436637591	-2.377682339	-2.331520897	-2.303818413	-2.283579266	-2.251037139	-2.23935138	-2.207398219	-2.208590084	-2.217026005	-2.177962752	-2.168002323	-2.254378779	-2.193413066	-2.186152246	-2.171018046	-2.168194191	-2.130885673	-2.135904427	-2.068745594	-2.100398341	-2.055665408	-2.059433714	-2.046626949	-2.024798038	-2.029606628	-2.006255243	-1.987162775	-1.957070267	-1.988852639	-2.007225636	-1.959199939	-1.967784297	-1.952335805	-1.905493934
-0.691933122	-1.32656436	-1.778038348	-1.977076988	-2.123147352	-2.254847105	-2.297397159	-2.370386555	-2.471726223	-2.487983031	-2.508218224	-2.565750548	-2.552376902	-2.510041521	-2.522878745	-2.437112619	-2.411840384	-2.364315237	-2.328641997	-2.29191919	-2.262330373	-2.251734427	-2.250109159	-2.226432951	-2.243059764	-2.206838471	-2.215240105	-2.250882338	-2.224098421	-2.203148251	-2.182104243	-2.1690907	-2.161654731	-2.124244421	-2.141342516	-2.11787408	-2.11356568	-2.082652062	-2.110082317	-2.094150173	-2.073143291	-2.070683273	-2.028956208	-1.997661119	-2.018362575	-2.015202743	-1.996453307	-1.965652342	-1.932817514	-1.930664965
-0.738937072	-1.352411669	-1.762632227	-1.967864953	-2.125054564	-2.247951552	-2.331427731	-2.434860848	-2.48624985	-2.557206774	-2.582030358	-2.608359297	-2.598599459	-2.596193389	-2.510885631	-2.500038134	-2.438302467	-2.364114315	-2.34275287	-2.274660184	-2.266241164	-2.235375602	-2.259953276	-2.258612008	-2.265520211	-2.244430019	-2.28058584	-2.257196342	-2.239502125	-2.217026005	-2.247413821	-2.197842247	-2.207538269	-2.182236368	-2.16717187	-2.160962127	-2.11901501	-2.107515821	-2.114412644	-2.098759698	-2.074894273	-2.111427403	-2.085445301	-2.055714779	-2.059931986	-2.041101805	-2.040052784	-1.998525903	-1.942067773	-1.928486195
-0.74749163	-1.431493203	-1.846947725	-2.046868775	-2.211760903	-2.287855586	-2.373659633	-2.494578672	-2.512861625	-2.538651566	-2.571703186	-2.604498876	-2.584025589	-2.582030358	-2.495257364	-2.500312917	-2.419075024	-2.347753659	-2.359617955	-2.321754848	-2.283162277	-2.278271801	-2.244735109	-2.258060922	-2.240634378	-2.220836576	-2.267525823	-2.265360161	-2.240030142	-2.270916243	-2.275396485	-2.213532523	-2.206209615	-2.203981031	-2.183957659	-2.153291855	-2.160647671	-2.158452835	-2.12482294	-2.106349183	-2.107515821	-2.106959888	-2.094258073	-2.060580597	-2.029606628	-2.041961984	-1.997229372	-1.975719624	-1.964530237	-1.930368897
-0.727928534	-1.380301584	-1.804764745	-2.033858267	-2.176721443	-2.331334585	-2.409492538	-2.487983031	-2.524764777	-2.568797115	-2.67840157	-2.671009145	-2.65915945	-2.635261445	-2.600845666	-2.54408976	-2.465719995	-2.412962882	-2.358228529	-2.373454341	-2.282579163	-2.282662417	-2.287097875	-2.315244378	-2.250495576	-2.295677859	-2.293282218	-2.259637311	-2.294992041	-2.216024997	-2.247797847	-2.244125144	-2.192262078	-2.227971835	-2.18032448	-2.213177621	-2.177047759	-2.107627093	-2.123666671	-2.112607781	-2.078990199	-2.076393357	-2.087937444	-2.089322245	-2.052370253	-2.02346662	-2.027010773	-1.971876285	-1.993619541	-1.954012394
-0.741391448	-1.435357604	-1.852014679	-2.040529298	-2.19983301	-2.306360974	-2.402085529	-2.427244535	-2.578725209	-2.632830511	-2.644165504	-2.606775884	-2.604324215	-2.607830851	-2.582528307	-2.536405598	-2.435926021	-2.404724288	-2.375821074	-2.349789645	-2.315334136	-2.25609845	-2.300509155	-2.297655642	-2.293282218	-2.296021175	-2.230992129	-2.258060922	-2.245804612	-2.212823008	-2.234182485	-2.216167857	-2.220836576	-2.22701855	-2.190440285	-2.209574083	-2.184621515	-2.138047625	-2.12395545	-2.148741651	-2.104798525	-2.093180285	-2.055517328	-2.088256622	-2.058737091	-2.063435995	-2.012870232	-2.00104356	-1.984346901	-2.013855535
-0.731496913	-1.418607925	-1.835349784	-2.04416799	-2.165642887	-2.311669182	-2.371304617	-2.445389715	-2.504872119	-2.561141341	-2.566070234	-2.628193541	-2.623970818	-2.616543703	-2.556267759	-2.487449007	-2.4405722	-2.425390059	-2.340749531	-2.309006968	-2.326886896	-2.315423913	-2.260981754	-2.277777536	-2.243135776	-2.229737262	-2.283996656	-2.249568751	-2.198870812	-2.22366209	-2.260427656	-2.194635093	-2.207678364	-2.216453718	-2.180390267	-2.175158528	-2.172695359	-2.1103622	-2.122686257	-2.084178212	-2.065602559	-2.04992737	-2.023879382	-2.049343117	-2.023054249	-1.997402019	-1.98876799	-2.010950844	-1.985647499	-1.898803014
-0.732884616	-1.355650051	-1.766090547	-1.954481437	-2.090443971	-2.216024997	-2.321937095	-2.387428046	-2.447696891	-2.543026986	-2.575281663	-2.603975103	-2.637517525	-2.591760035	-2.532096053	-2.48691564	-2.4165745	-2.405276054	-2.366935727	-2.318306608	-2.308741642	-2.319120826	-2.31452698	-2.28777133	-2.271321633	-2.313185045	-2.300248968	-2.275888046	-2.27083521	-2.267928059	-2.259874263	-2.246570158	-2.224608028	-2.216096421	-2.208239196	-2.20809892	-2.219322726	-2.191653964	-2.160899217	-2.134126472	-2.131473113	-2.127086558	-2.106460156	-2.090283547	-2.051147094	-2.04992737	-2.024017056	-2.002307882	-1.997229372	-1.978314648
-0.80198108	-1.4011548	-1.820965534	-2.00899556	-2.148313685	-2.262648304	-2.325690111	-2.410832609	-2.499900808	-2.568636236	-2.553618188	-2.578067187	-2.619969752	-2.614572485	-2.563996464	-2.51215488	-2.445268623	-2.429690615	-2.384681343	-2.329661359	-2.309449538	-2.300943145	-2.307505592	-2.319664487	-2.318939756	-2.314795866	-2.329475842	-2.315513708	-2.267928059	-2.286929674	-2.287939858	-2.273435784	-2.277366077	-2.263125638	-2.25735341	-2.22775166	-2.219250769	-2.203425667	-2.192735645	-2.135370275	-2.151564545	-2.137868621	-2.108908774	-2.108016769	-2.066057397	-2.042153366	-2.051880576	-2.055319966	-2.01768353	-1.981965597
-0.792031895	-1.456963077	-1.897052032	-2.100781582	-2.212468684	-2.326886896	-2.409269594	-2.492548939	-2.589729036	-2.662141571	-2.652865217	-2.637706062	-2.658367664	-2.633203617	-2.575118363	-2.523748204	-2.448306085	-2.423198104	-2.373556975	-2.354283061	-2.330311292	-2.308918508	-2.299729063	-2.286509457	-2.312917155	-2.296107046	-2.276544328	-2.296622631	-2.300682699	-2.286845598	-2.286257522	-2.277283833	-2.286593468	-2.294820755	-2.236272596	-2.234033575	-2.223734782	-2.195111255	-2.234033575	-2.175223538	-2.134777544	-2.129654629	-2.104411724	-2.131825959	-2.124244421	-2.107460195	-2.056950889	-2.003313244	-1.981549168	-2.00169706
-0.777595709	-1.400881435	-1.813721897	-2.032967118	-2.179732843	-2.300162274	-2.410162057	-2.482012797	-2.546375926	-2.619065537	-2.624153564	-2.677780705	-2.669586227	-2.605723473	-2.554395797	-2.534319788	-2.483596852	-2.443456292	-2.382789905	-2.351347305	-2.382685067	-2.377993327	-2.335170059	-2.322301819	-2.310336035	-2.320208829	-2.307593765	-2.317133204	-2.332173621	-2.328827157	-2.327625021	-2.294478387	-2.281581358	-2.294050805	-2.275396485	-2.243439957	-2.220187137	-2.191114133	-2.207048292	-2.170696227	-2.152242312	-2.130240405	-2.110306209	-2.102867957	-2.110082317	-2.079876674	-2.036920839	-2.03002527	-2.030164907	-1.991783198
-0.811116494	-1.466736483	-1.88941029	-2.08820341	-2.247721015	-2.363211311	-2.428640607	-2.512861625	-2.582528307	-2.620150821	-2.639595945	-2.673459331	-2.67840157	-2.645123577	-2.602407566	-2.568475416	-2.504316932	-2.467755356	-2.409158165	-2.372634143	-2.326979093	-2.310424784	-2.337809009	-2.342466112	-2.326518303	-2.331893762	-2.324771746	-2.337998121	-2.32339783	-2.316862869	-2.32817944	-2.287687091	-2.281830595	-2.270916243	-2.258297016	-2.277366077	-2.245116772	-2.238222462	-2.255394125	-2.206279443	-2.177962752	-2.158515391	-2.164689999	-2.145754703	-2.081602661	-2.088842391	-2.072835026	-2.064341614	-2.01809083	-1.992465582
-0.816121147	-1.49287306	-1.939037887	-2.146788665	-2.26520017	-2.370590401	-2.479123618	-2.541513236	-2.584525832	-2.68006156	-2.68131073	-2.68006156	-2.691649051	-2.669992299	-2.602407566	-2.558147824	-2.477164686	-2.425274416	-2.389127	-2.387110231	-2.372736583	-2.352714855	-2.352519227	-2.345919765	-2.356448631	-2.378927629	-2.342084063	-2.311669182	-2.316052869	-2.341035157	-2.347850395	-2.298518364	-2.278271801	-2.291154362	-2.252510508	-2.2367967	-2.254847105	-2.221921138	-2.224098421	-2.187353984	-2.175158528	-2.164563105	-2.131296798	-2.122283199	-2.116338565	-2.106182776	-2.092212557	-2.073966403	-2.036401037	-2.008818242
-0.865666677	-1.508680337	-1.92918664	-2.12182302	-2.265600257	-2.359916269	-2.467627866	-2.560983272	-2.611898798	-2.68131073	-2.707965564	-2.719877104	-2.691435586	-2.667763585	-2.636200055	-2.580870692	-2.528268349	-2.49498576	-2.427593132	-2.408712735	-2.405496956	-2.382265965	-2.365925975	-2.376234	-2.368657714	-2.37934352	-2.375099398	-2.369673845	-2.341797747	-2.332080315	-2.346884007	-2.329754147	-2.313274379	-2.301725423	-2.299642472	-2.281664421	-2.256725476	-2.222428195	-2.220981028	-2.201487467	-2.202040356	-2.190777078	-2.167554959	-2.158703113	-2.105130343	-2.08639805	-2.073554652	-2.082336976	-2.030490901	-1.996668741
-0.830572461	-1.458645449	-1.89660683	-2.118558278	-2.232324776	-2.348625056	-2.442853858	-2.513994814	-2.617982957	-2.693146251	-2.683400698	-2.692932049	-2.748118545	-2.737786295	-2.633763876	-2.56944123	-2.538951908	-2.544546031	-2.453951134	-2.403512866	-2.393188853	-2.376854125	-2.364516253	-2.361710465	-2.364114315	-2.357832366	-2.358327627	-2.383209514	-2.393726147	-2.374996399	-2.337525496	-2.325414398	-2.33592241	-2.328827157	-2.291069464	-2.292344676	-2.271971046	-2.230548821	-2.261536561	-2.215739417	-2.199420378	-2.186285608	-2.208379517	-2.19097928	-2.119643801	-2.1168498	-2.107126593	-2.08375667	-2.055616042	-2.027982401
-0.919626083	-1.551401881	-1.973221671	-2.190709699	-2.304255725	-2.40428338	-2.494036482	-2.562090964	-2.648590248	-2.689519109	-2.693574972	-2.739928612	-2.750801643	-2.731422028	-2.691008971	-2.61690307	-2.518270803	-2.514562519	-2.489320969	-2.427012292	-2.385735713	-2.382370702	-2.392437757	-2.398483216	-2.385102784	-2.373762315	-2.373351732	-2.366127737	-2.347270304	-2.376027488	-2.380280734	-2.33460665	-2.326979093	-2.343997679	-2.301029996	-2.281913705	-2.271971046	-2.223226198	-2.255159603	-2.214527797	-2.175743962	-2.168642215	-2.194907122	-2.188357979	-2.114921616	-2.083282922	-2.059483515	-2.091729501	-2.050171041	-2.013676223
-0.895151127	-1.517397935	-1.981798978	-2.213390527	-2.348140731	-2.440213032	-2.538651566	-2.619788758	-2.653060537	-2.75276345	-2.702458332	-2.761702932	-2.76674999	-2.73400363	-2.668775219	-2.648396928	-2.591251394	-2.535659515	-2.449649328	-2.431915669	-2.417936637	-2.41408829	-2.406603158	-2.407823243	-2.405276054	-2.39870069	-2.410608977	-2.433798281	-2.397180658	-2.368454772	-2.333950262	-2.377061031	-2.368251926	-2.316052869	-2.314437389	-2.314795866	-2.304781081	-2.310957661	-2.263922363	-2.230253533	-2.250418265	-2.199008139	-2.18422308	-2.160521953	-2.142908845	-2.150212176	-2.096313268	-2.090283547	-2.103198302	-2.053056729
-0.796211293	-1.501262255	-1.980551363	-2.194295296	-2.330683119	-2.423198104	-2.514988785	-2.583193128	-2.656591406	-2.702020756	-2.68697689	-2.721475035	-2.760950907	-2.677160727	-2.637706062	-2.63638802	-2.579879152	-2.491335637	-2.454074671	-2.413750361	-2.44660249	-2.415668776	-2.419759492	-2.436756299	-2.442613118	-2.417595702	-2.386898483	-2.37934352	-2.34959533	-2.384786665	-2.42136079	-2.344765493	-2.309095446	-2.354675998	-2.306888885	-2.277283833	-2.305131672	-2.268491816	-2.29030613	-2.223298816	-2.237246435	-2.218101081	-2.203078925	-2.186953035	-2.175028539	-2.116565706	-2.125692167	-2.08958906	-2.04561275	-2.037630664
-0.965427688	-1.634287438	-2.025626493	-2.205930416	-2.365321248	-2.473402291	-2.538801711	-2.603277721	-2.642827742	-2.733298033	-2.739213331	-2.755970411	-2.774690718	-2.694648631	-2.689519109	-2.603975103	-2.59722293	-2.515273196	-2.482276405	-2.465212641	-2.513144645	-2.466736483	-2.439615077	-2.462684727	-2.410608977	-2.4597957	-2.414764937	-2.473919308	-2.395665927	-2.462306806	-2.419645339	-2.40560745	-2.397072287	-2.358625055	-2.379135525	-2.297741837	-2.330683119	-2.288952396	-2.309360988	-2.267123959	-2.276216063	-2.223952929	-2.264560797	-2.208239196	-2.179273237	-2.141402655	-2.135073808	-2.152427341	-2.056456023	-2.075720714
-0.960003246	-1.59828936	-2.060780364	-2.235599677	-2.373659633	-2.482276405	-2.573326112	-2.70863115	-2.721475035	-2.84103474	-2.80631897	-2.7780644	-2.815876646	-2.815024809	-2.646083769	-2.623058243	-2.57105571	-2.58686795	-2.507239611	-2.509479691	-2.502241282	-2.485319456	-2.463441557	-2.465339424	-2.489186989	-2.45259454	-2.422278475	-2.427476902	-2.42666416	-2.43062609	-2.392652223	-2.420902673	-2.382894769	-2.390619056	-2.35261703	-2.355462942	-2.382789905	-2.324588306	-2.274251667	-2.291409155	-2.291154362	-2.245345931	-2.256568635	-2.213532523	-2.190507623	-2.152489035	-2.131767132	-2.107794054	-2.065804651	-2.079302866
-0.943076101	-1.613697269	-2.038673844	-2.273272791	-2.384892013	-2.483596852	-2.587035728	-2.716698771	-2.711750774	-2.79832982	-2.813043665	-2.782252927	-2.783834098	-2.749824052	-2.67840157	-2.635824367	-2.635261445	-2.550213153	-2.500725418	-2.489857301	-2.462306806	-2.456428576	-2.426200418	-2.477164686	-2.463315327	-2.500725418	-2.424235019	-2.403073186	-2.399789694	-2.439137305	-2.423083044	-2.394910538	-2.371202514	-2.419075024	-2.373249146	-2.347656945	-2.343326954	-2.350178537	-2.312827895	-2.276872841	-2.288530218	-2.232769902	-2.229295232	-2.229074385	-2.20155654	-2.152921138	-2.150764909	-2.110306209	-2.110978578	-2.064996849
-0.994622126	-1.599427476	-2.003663482	-2.214385475	-2.366127737	-2.468904453	-2.5636783	-2.628009089	-2.703993331	-2.765735876	-2.752026734	-2.794795636	-2.818442226	-2.74208155	-2.676129393	-2.62948691	-2.588380294	-2.5636783	-2.474566447	-2.452471424	-2.455311978	-2.430392032	-2.459670525	-2.449649328	-2.434624497	-2.43450637	-2.449282577	-2.425852936	-2.42934033	-2.425390059	-2.424119684	-2.370590401	-2.427709394	-2.376854125	-2.384155117	-2.293196903	-2.330218385	-2.284498055	-2.307329301	-2.260981754	-2.25305459	-2.199420378	-2.245116772	-2.193752173	-2.172049472	-2.156891858	-2.154034238	-2.095122233	-2.07654873	-2.079981084
-0.983468059	-1.541815564	-1.985605484	-2.19859629	-2.364415734	-2.456801414	-2.503901008	-2.598599459	-2.674895017	-2.679645967	-2.698970004	-2.755475488	-2.747875447	-2.7242281	-2.620513186	-2.544698228	-2.470826397	-2.424465782	-2.39739748	-2.354283061	-2.354086725	-2.411056357	-2.383209514	-2.36261035	-2.37202001	-2.389978975	-2.36081244	-2.410608977	-2.358327627	-2.389339837	-2.341606974	-2.366228654	-2.341511619	-2.336770365	-2.312114475	-2.329754147	-2.284498055	-2.309981219	-2.298691115	-2.241466578	-2.233661525	-2.210066919	-2.250572901	-2.200866307	-2.170824926	-2.171533453	-2.148435918	-2.127727154	-2.046481919	-2.037441264
-0.979050663	-1.587069291	-1.970819211	-2.166406706	-2.288783476	-2.414200991	-2.504039605	-2.540155358	-2.577246059	-2.674484337	-2.717831222	-2.647817482	-2.66735959	-2.675717545	-2.545002783	-2.49757288	-2.459670525	-2.412962882	-2.347753659	-2.315064917	-2.338281942	-2.357733381	-2.347560252	-2.352030542	-2.382475465	-2.366430557	-2.370284667	-2.353400248	-2.351054818	-2.352128235	-2.388489113	-2.35615269	-2.327809749	-2.345246067	-2.29191919	-2.286089646	-2.282995593	-2.267928059	-2.271402757	-2.22775166	-2.251967106	-2.223226198	-2.229958446	-2.172501492	-2.165388579	-2.150396342	-2.119186408	-2.091514981	-2.051489231	-2.050122296
-0.960122088	-1.349721625	-1.661284601	-1.873901077	-2.016283526	-2.107460195	-2.227971835	-2.324313291	-2.360613131	-2.420673796	-2.37161107	-2.449404793	-2.401975928	-2.334325219	-2.320753855	-2.264081883	-2.173665994	-2.11673614	-2.110810388	-2.053203973	-2.053154886	-2.02291688	-2.023329119	-2.003357009	-1.973875483	-1.952180172	-1.95636269	-1.929223537	-1.909883089	-1.932296956	-1.919770475	-1.927934009	-1.971388085	-1.954012394	-1.955264303	-1.954168686	-1.966013635	-1.973834591	-2.00780007	-1.980509837	-1.960189446	-2.006828395	-2.007049039	-1.992550956	-1.974080001	-1.979348732	-1.950898322	-1.972120591	-1.964930656	-1.922595754
-0.984665398	-1.460923901	-1.825416911	-2.058786812	-2.226579277	-2.307593765	-2.390832626	-2.513144645	-2.597738618	-2.63432486	-2.693360559	-2.715118285	-2.676954265	-2.643782866	-2.601365675	-2.526805091	-2.465466244	-2.4165745	-2.3650192	-2.346980549	-2.330218385	-2.342657263	-2.355561411	-2.328086988	-2.319936573	-2.330962199	-2.356251315	-2.362010219	-2.337809009	-2.29817307	-2.302945108	-2.296880654	-2.330869153	-2.318035541	-2.29387989	-2.299296283	-2.23395914	-2.26728466	-2.238222462	-2.221486988	-2.228633029	-2.200452693	-2.178683029	-2.171468993	-2.160962127	-2.109690783	-2.109914473	-2.08650404	-2.087777943	-2.039243909
-1.035532939	-1.689370403	-2.053547735	-2.279344643	-2.363411816	-2.516698048	-2.565431096	-2.679230772	-2.737311656	-2.71354353	-2.752026734	-2.7780644	-2.762707662	-2.724458312	-2.68655463	-2.607127255	-2.535659515	-2.48945499	-2.450016389	-2.378823718	-2.422623108	-2.396747338	-2.394156461	-2.405055263	-2.391687957	-2.41408829	-2.349984048	-2.355561411	-2.371304617	-2.379863945	-2.371917739	-2.357436563	-2.326426204	-2.316052869	-2.331800516	-2.320118058	-2.339988779	-2.30434324	-2.29981567	-2.254769015	-2.266481749	-2.236572006	-2.224098421	-2.207328211	-2.189700259	-2.187153463	-2.162096055	-2.142426296	-2.1168498	-2.069254672
-1.032573718	-1.740836329	-2.200246034	-2.349012906	-2.496073196	-2.559090918	-2.638649976	-2.767257937	-2.820161072	-2.834458923	-2.895512889	-2.878440156	-2.912218582	-2.808548986	-2.764724123	-2.728623128	-2.636200055	-2.57105571	-2.565111879	-2.508918587	-2.524910197	-2.454816632	-2.472885888	-2.473660723	-2.467500414	-2.455559863	-2.483464626	-2.524183587	-2.508078287	-2.437350328	-2.461426266	-2.444542783	-2.391046301	-2.390192231	-2.408378962	-2.381324461	-2.396422632	-2.374481771	-2.336393292	-2.325138859	-2.352714855	-2.298777516	-2.297828049	-2.27679069	-2.234480457	-2.22562904	-2.208590084	-2.154034238	-2.147093241	-2.114808459
-1.089557034	-1.743907935	-2.155336472	-2.391153178	-2.537751785	-2.661145254	-2.736600669	-2.787546039	-2.890759031	-2.889747083	-2.84284556	-2.971428747	-2.906928694	-2.844056982	-2.765482716	-2.659754238	-2.64320954	-2.608711951	-2.589222767	-2.551757587	-2.460672936	-2.533577278	-2.487582451	-2.512013669	-2.508498234	-2.500725418	-2.515985037	-2.450751443	-2.543026986	-2.459920911	-2.441651491	-2.460923901	-2.41128022	-2.440332722	-2.404503778	-2.380906669	-2.331893762	-2.317223354	-2.340273905	-2.318939756	-2.299555899	-2.321572678	-2.287013766	-2.206069993	-2.288024146	-2.186419011	-2.177831921	-2.150703459	-2.116565706	-2.095554959
-1.140261434	-1.797511683	-2.217384068	-2.438183336	-2.549596914	-2.652279783	-2.733298033	-2.776504059	-2.89279003	-2.89997427	-2.931443105	-2.98505965	-2.908333042	-2.878768545	-2.838033384	-2.761702932	-2.683610249	-2.627456199	-2.607303047	-2.562249437	-2.518844129	-2.546834607	-2.50751899	-2.495801081	-2.508218224	-2.496345481	-2.487582451	-2.513144645	-2.564314862	-2.533280628	-2.549289122	-2.53670439	-2.47469599	-2.517698233	-2.505428016	-2.453704165	-2.422968014	-2.392437757	-2.407046428	-2.401209493	-2.37161107	-2.384470776	-2.343518484	-2.28567024	-2.30600939	-2.252355181	-2.203078925	-2.183493563	-2.168258166	-2.135548253
-1.187581353	-1.906333218	-2.276298106	-2.49825627	-2.542420853	-2.683191248	-2.717831222	-2.841939206	-2.890759031	-2.886056648	-2.922995673	-2.92226882	-2.862962545	-2.875169851	-2.817870786	-2.787013815	-2.66594856	-2.628378073	-2.630227711	-2.570409198	-2.547906751	-2.547293773	-2.549904924	-2.510322708	-2.563042669	-2.516270101	-2.484391051	-2.542118103	-2.527097348	-2.526805091	-2.513286224	-2.537602002	-2.487582451	-2.464073259	-2.476123524	-2.455435903	-2.453333975	-2.412513535	-2.39051231	-2.39653084	-2.354381262	-2.33245366	-2.2892059	-2.30390584	-2.259006068	-2.248874928	-2.238974748	-2.220619989	-2.180456064	-2.125228363
-1.222921333	-1.846825621	-2.249877473	-2.42078822	-2.512720184	-2.621602099	-2.706858517	-2.731422028	-2.87095494	-2.944239535	-2.920456993	-2.913640169	-2.85823677	-2.862962545	-2.819874125	-2.745693668	-2.668370282	-2.635449005	-2.604673607	-2.598254918	-2.588211995	-2.549904924	-2.558461961	-2.536405598	-2.590743348	-2.546070408	-2.476643793	-2.575771929	-2.568797115	-2.529442515	-2.508358207	-2.533280628	-2.511026475	-2.502241282	-2.487449007	-2.435333936	-2.515842576	-2.451733455	-2.386898483	-2.379135525	-2.374173287	-2.438898616	-2.311758204	-2.328827157	-2.295163394	-2.282912275	-2.2612987	-2.172889313	-2.203981031	-2.139123204
-1.198260236	-1.828712449	-2.209714836	-2.395773947	-2.519993057	-2.620694482	-2.716472635	-2.804653942	-2.829738285	-2.864231485	-2.968187729	-2.91829273	-2.927750102	-2.903785415	-2.819874125	-2.802168307	-2.719649307	-2.667965723	-2.646660905	-2.574791949	-2.598427154	-2.591929714	-2.584525832	-2.534914712	-2.565910362	-2.597394758	-2.541815564	-2.571217489	-2.545917729	-2.553773598	-2.54408976	-2.494171966	-2.534468443	-2.53313238	-2.533725678	-2.502517463	-2.450261269	-2.452348342	-2.377268035	-2.434034183	-2.39739748	-2.378200776	-2.41240127	-2.336110701	-2.311135432	-2.287518662	-2.213674566	-2.211054273	-2.209011525	-2.131708312
-1.218862409	-1.825300712	-2.214670165	-2.410497204	-2.503208684	-2.593800576	-2.700710666	-2.773915884	-2.868060705	-2.869344651	-2.879097182	-2.941194513	-2.930331903	-2.916139199	-2.852323676	-2.782252927	-2.769040444	-2.636952405	-2.594141601	-2.617442678	-2.595337299	-2.580209414	-2.596707855	-2.542269452	-2.557677044	-2.540155358	-2.559563234	-2.559563234	-2.543026986	-2.545765104	-2.574302787	-2.519993057	-2.554084586	-2.489857301	-2.494578672	-2.472498989	-2.447818661	-2.439495585	-2.374996399	-2.415103656	-2.391367011	-2.303032359	-2.356448631	-2.312114475	-2.292770581	-2.240634378	-2.271402757	-2.188961491	-2.165452142	-2.125344267
-1.261965039	-1.935242601	-2.274251667	-2.445147566	-2.581367313	-2.64435695	-2.681102285	-2.718512112	-2.808828544	-2.888737486	-2.930701988	-2.940815382	-2.957030927	-2.870632404	-2.80161787	-2.793713956	-2.713768146	-2.729554092	-2.641874715	-2.634512015	-2.576918042	-2.598082749	-2.561299467	-2.628193541	-2.587875594	-2.605373236	-2.614036429	-2.577738549	-2.537452271	-2.517555208	-2.575771929	-2.535063571	-2.484921325	-2.535659515	-2.547140664	-2.495665088	-2.45432185	-2.433680378	-2.420216403	-2.410162057	-2.359319847	-2.344477404	-2.353890478	-2.31229272	-2.336110701	-2.301899454	-2.263046046	-2.218603695	-2.177570376	-2.152674169
-1.216918644	-1.868605918	-2.239426746	-2.431329022	-2.534171185	-2.628378073	-2.672845488	-2.735654493	-2.822175028	-2.832682665	-2.888065724	-2.898252926	-2.986741335	-2.892111975	-2.862013267	-2.765482716	-2.721703792	-2.632271454	-2.641113796	-2.623605558	-2.547140664	-2.519131076	-2.57888987	-2.557833914	-2.58286059	-2.540607512	-2.525638024	-2.546375926	-2.535063571	-2.505288975	-2.553307534	-2.535063571	-2.51812759	-2.491874464	-2.457299031	-2.468521083	-2.438183336	-2.42010213	-2.392330563	-2.352812702	-2.360613131	-2.350859936	-2.317584138	-2.317584138	-2.295849483	-2.261536561	-2.201073261	-2.208590084	-2.149721447	-2.097888277
-1.269920591	-2.003313244	-2.321937095	-2.500863005	-2.555330769	-2.692076296	-2.718739313	-2.804931004	-2.868702203	-2.903785415	-2.922632095	-2.999132278	-2.959002308	-2.983384452	-2.880414225	-2.790216985	-2.771856392	-2.765735876	-2.716698771	-2.672641066	-2.628193541	-2.635824367	-2.572838597	-2.644165504	-2.602581458	-2.609594844	-2.632085261	-2.578725209	-2.583858969	-2.606600305	-2.603451962	-2.527389802	-2.560193789	-2.547906751	-2.529883647	-2.511026475	-2.476513668	-2.469032318	-2.464959187	-2.480040819	-2.377993327	-2.403952992	-2.397289055	-2.365421977	-2.317493914	-2.325598187	-2.266722466	-2.22811868	-2.232769902	-2.179142011
-1.296777426	-1.984472596	-2.351347305	-2.535361441	-2.636952405	-2.749579998	-2.780939668	-2.797784224	-2.883060353	-3.000869459	-3.090979146	-2.946921557	-2.940815382	-2.934793872	-2.882066165	-2.853871964	-2.780939668	-2.732828272	-2.675306086	-2.64320954	-2.687822644	-2.635073966	-2.604673607	-2.617622697	-2.641874715	-2.606600305	-2.613679426	-2.578725209	-2.638649976	-2.631155493	-2.561299467	-2.535510453	-2.562883907	-2.524619407	-2.530767257	-2.529883647	-2.461175011	-2.459420283	-2.504039605	-2.464832515	-2.396639076	-2.441291429	-2.383524486	-2.306448914	-2.341416285	-2.285586408	-2.277695213	-2.204606665	-2.219178824	-2.15832775
-1.319573829	-2.057595059	-2.386898483	-2.599634727	-2.639974911	-2.779368981	-2.771856392	-2.863596552	-2.924088239	-2.968591536	-2.958607315	-3.051587034	-3.016373713	-2.998266287	-2.958212681	-2.936666641	-2.828566099	-2.769806621	-2.70092874	-2.675717545	-2.696803943	-2.667965723	-2.696803943	-2.704872915	-2.653647026	-2.682772651	-2.673869043	-2.66174277	-2.662341109	-2.63339029	-2.614215041	-2.630969778	-2.610125442	-2.585695312	-2.586030028	-2.564633493	-2.482804102	-2.54668166	-2.524183587	-2.453704165	-2.477555766	-2.434034183	-2.41930306	-2.342370569	-2.366935727	-2.321481621	-2.277695213	-2.226872076	-2.225483034	-2.160459107
-1.352597468	-2.151256818	-2.444905551	-2.588043762	-2.710634048	-2.805763251	-2.875169851	-2.896196279	-2.999132278	-2.991825816	-3.013676223	-3.034798299	-2.988852639	-3.007888512	-2.950781977	-2.941573976	-2.854803594	-2.831797253	-2.750801643	-2.757955761	-2.723768042	-2.709520187	-2.693574972	-2.701802133	-2.672845488	-2.637894681	-2.683191248	-2.650916831	-2.657972312	-2.655214877	-2.645507399	-2.599289363	-2.580539927	-2.563360368	-2.567511744	-2.566230166	-2.521722168	-2.511449283	-2.490259984	-2.469800302	-2.433091345	-2.497982785	-2.410832609	-2.388807939	-2.366329594	-2.315244378	-2.27067319	-2.22599427	-2.253755128	-2.187688391
-1.356655911	-2.147215131	-2.458171233	-2.63432486	-2.735890844	-2.752272167	-2.864549301	-2.888737486	-2.953895213	-2.92190585	-2.996539468	-3.110698297	-3.097997109	-3.027797162	-2.971835581	-2.913284336	-2.785686103	-2.839531469	-2.799970733	-2.756713854	-2.721246399	-2.730487056	-2.754240644	-2.68655463	-2.724458312	-2.743522794	-2.712646227	-2.680893941	-2.645699438	-2.639595945	-2.648396928	-2.648977147	-2.669586227	-2.621238825	-2.568958055	-2.60119227	-2.513427849	-2.532096053	-2.543785845	-2.476383581	-2.482012797	-2.45432185	-2.447331784	-2.40793433	-2.351542406	-2.327255802	-2.336770365	-2.300943145	-2.276626433	-2.194227368
-1.388829203	-2.186419011	-2.504178247	-2.648590248	-2.736600669	-2.799149502	-2.882066165	-2.924453039	-2.93404702	-3.052566278	-3.041914151	-3.033858267	-3.127261173	-3.07211659	-2.990549104	-2.920095532	-2.89245087	-2.82131076	-2.763966853	-2.777283529	-2.7780644	-2.699839463	-2.760200182	-2.711080394	-2.68131073	-2.691222226	-2.685711339	-2.696156225	-2.690582774	-2.65915945	-2.654430244	-2.651889932	-2.631713115	-2.631527162	-2.593800576	-2.567832731	-2.507658747	-2.492548939	-2.515273196	-2.435215615	-2.439495585	-2.399353764	-2.447818661	-2.42010213	-2.373454341	-2.32670256	-2.311135432	-2.266481749	-2.241163775	-2.163359458
-1.39529886	-2.185352931	-2.491201035	-2.637517525	-2.729787145	-2.854803594	-2.916855857	-2.941573976	-2.988429556	-3.033858267	-3.103473783	-3.027334408	-3.025028006	-3.059981845	-2.983802646	-2.929223537	-2.898596649	-2.854492829	-2.841336019	-2.756465898	-2.765989182	-2.700492701	-2.71354353	-2.746177561	-2.732593581	-2.706416487	-2.784626847	-2.689306688	-2.703115524	-2.65130581	-2.636764196	-2.663940722	-2.624519285	-2.626536278	-2.560667306	-2.596879479	-2.538651566	-2.525055665	-2.541815564	-2.487983031	-2.461929213	-2.451856363	-2.415781888	-2.400226061	-2.366026844	-2.332080315	-2.308741642	-2.292600169	-2.238673678	-2.241088108
-1.410374287	-2.239050049	-2.553307534	-2.685922008	-2.813326133	-2.84863015	-2.94195377	-2.954677021	-3.087246696	-3.049148541	-3.141462802	-3.096367484	-3.13076828	-3.074172425	-2.981299501	-2.947306058	-2.928486195	-2.869666232	-2.799423073	-2.818156412	-2.794795636	-2.763462739	-2.771086594	-2.769806621	-2.738975166	-2.730020323	-2.738023809	-2.74836178	-2.732359018	-2.689944262	-2.729321164	-2.703773713	-2.655411257	-2.611011215	-2.648977147	-2.604848408	-2.590066877	-2.557206774	-2.500175504	-2.505567101	-2.467882884	-2.465085896	-2.419759492	-2.39815721	-2.392974122	-2.33866066	-2.284832642	-2.245498771	-2.293026324	-2.20183294
-1.417857062	-2.233810307	-2.48691564	-2.693574972	-2.750801643	-2.84284556	-2.884389488	-2.948461609	-2.978810701	-3.058488567	-3.102372909	-3.057000407	-3.138465589	-3.049635146	-2.992252222	-2.978397284	-2.901010361	-2.880414225	-2.826522357	-2.81079051	-2.827397069	-2.765229705	-2.791558644	-2.802719442	-2.775725986	-2.744727495	-2.745935547	-2.785686103	-2.688670048	-2.743282254	-2.684449466	-2.689519109	-2.682145511	-2.637140697	-2.567993313	-2.596536299	-2.553462833	-2.52929557	-2.557363474	-2.513711239	-2.531062194	-2.498529928	-2.445147566	-2.447453452	-2.40164729	-2.339324212	-2.357931373	-2.299988938	-2.247490599	-2.233438447
-1.456627383	-2.27572413	-2.557833914	-2.742321425	-2.822175028	-2.902048929	-2.964570262	-2.989276135	-3.059981845	-3.069560405	-3.163675884	-3.137272472	-3.163675884	-3.168130226	-3.031984286	-2.969400278	-2.922632095	-2.86106606	-2.885722703	-2.841939206	-2.868381336	-2.79128998	-2.831797253	-2.815308569	-2.813043665	-2.811915626	-2.730253627	-2.775725986	-2.787546039	-2.79832982	-2.709297757	-2.72399801	-2.680477551	-2.663740448	-2.626904013	-2.681936665	-2.624519285	-2.599462011	-2.542875374	-2.512013669	-2.543482142	-2.52042469	-2.442613118	-2.441291429	-2.397289055	-2.366127737	-2.381533508	-2.283245643	-2.26704363	-2.21275212
-1.391185246	-2.186886246	-2.524038411	-2.664943481	-2.758204569	-2.804100348	-2.839831707	-2.90274269	-2.931443105	-3.059483515	-3.088309841	-3.073143291	-3.066512712	-3.021363052	-2.893469146	-2.852632892	-2.907981529	-2.817015033	-2.74208155	-2.64244628	-2.471597562	-2.499489089	-2.505428016	-2.573488739	-2.531209738	-2.541211118	-2.585695312	-2.556737013	-2.519849275	-2.57024772	-2.521433504	-2.560983272	-2.497436331	-2.530619864	-2.511308302	-2.468010449	-2.466990978	-2.537901619	-2.516555352	-2.476773958	-2.406603158	-2.427593132	-2.400881435	-2.374378919	-2.332360294	-2.295077709	-2.248951965	-2.280834506	-2.200452693	-2.177178355
-1.355138155	-2.162285332	-2.467118281	-2.63601217	-2.654430244	-2.781202002	-2.820735536	-2.95546024	-2.949233689	-2.937794191	-2.995678626	-3.025028006	-3.01188716	-3.021819483	-2.936666641	-2.852632892	-2.821023053	-2.770830297	-2.689306688	-2.654234307	-2.612966299	-2.591420875	-2.60153915	-2.647817482	-2.611188587	-2.627456199	-2.641113796	-2.609771638	-2.585862638	-2.641113796	-2.631527162	-2.587707491	-2.565750548	-2.607127255	-2.53521248	-2.582528307	-2.540004744	-2.51684079	-2.499763525	-2.424350385	-2.488919154	-2.431563586	-2.369572125	-2.363010898	-2.368657714	-2.302770657	-2.263762901	-2.219970873	-2.223371447	-2.185219854
-1.378522518	-2.229147988	-2.463820468	-2.526951195	-2.610302452	-2.727694156	-2.762456262	-2.852942329	-2.86710023	-2.946153573	-2.895854449	-2.994819487	-3.074172425	-2.992252222	-2.843450849	-2.864549301	-2.787279846	-2.760450279	-2.704652852	-2.605548319	-2.565910362	-2.557363474	-2.596022036	-2.551912333	-2.596022036	-2.611543547	-2.639028116	-2.576754126	-2.597566654	-2.569602409	-2.628378073	-2.606775884	-2.606951534	-2.577246059	-2.552686891	-2.547446937	-2.510604078	-2.521577812	-2.489186989	-2.439973751	-2.441171475	-2.384049948	-2.385946894	-2.356646038	-2.31930197	-2.270187493	-2.292855812	-2.193548677	-2.252355181	-2.185885644
-1.36044379	-2.09006974	-2.266160999	-2.370386555	-2.42934033	-2.522300072	-2.596707855	-2.691222226	-2.753747688	-2.784098187	-2.822175028	-2.799970733	-2.829738285	-2.793713956	-2.784626847	-2.708853238	-2.714442691	-2.668977829	-2.566070234	-2.475214551	-2.453580733	-2.424235019	-2.471854922	-2.483861423	-2.477555766	-2.498393078	-2.489857301	-2.524183587	-2.523458191	-2.511449283	-2.474178048	-2.51684079	-2.495257364	-2.49498576	-2.497436331	-2.511872504	-2.4867824	-2.418050342	-2.45259454	-2.381638069	-2.392223396	-2.393726147	-2.365220542	-2.322210609	-2.312560225	-2.273028416	-2.268653024	-2.203286937	-2.200797344	-2.157515576
-1.313766042	-2.057198534	-2.196269829	-2.25971628	-2.345534666	-2.40099076	-2.505011026	-2.544850479	-2.601886308	-2.611188587	-2.628747371	-2.646083769	-2.632271454	-2.65915945	-2.595337299	-2.546070408	-2.480434499	-2.418847108	-2.389446295	-2.307946635	-2.287939858	-2.27067319	-2.287602869	-2.307593765	-2.300422409	-2.310424784	-2.369775589	-2.354479485	-2.396422632	-2.331427731	-2.340939928	-2.384892013	-2.398265852	-2.366834646	-2.37644061	-2.3400838	-2.355955507	-2.304605892	-2.318035541	-2.288277108	-2.297311032	-2.272865576	-2.25735341	-2.243363892	-2.201763824	-2.159705668	-2.144783805	-2.16481693	-2.103033098	-2.091514981
-1.106055241	-1.947421475	-2.122110575	-2.209222399	-2.372634143	-2.441171475	-2.4867824	-2.583026827	-2.596879479	-2.675306086	-2.654234307	-2.68172792	-2.696587929	-2.69572495	-2.569602409	-2.538201442	-2.51812759	-2.377268035	-2.259479414	-2.150334945	-2.014259259	-2.007579044	-2.008419543	-2.058886273	-2.064039531	-2.133181197	-2.070836617	-2.131238042	-2.180390267	-2.178159073	-2.159204101	-2.195860568	-2.215240105	-2.198802166	-2.189162849	-2.181510178	-2.15434394	-2.174833628	-2.175093529	-2.150826367	-2.124071015	-2.132061349	-2.103308473	-2.082441979	-2.080085519	-2.034422042	-2.03231165	-2.028028724	-1.994347685	-1.98771126
-1.322739891	-2.124013229	-2.367542708	-2.451242171	-2.60624936	-2.691008971	-2.804100348	-2.852942329	-2.902048929	-2.968187729	-3.059483515	-3.090979146	-3.075720714	-3.062482108	-2.956637722	-2.955852379	-2.91649738	-2.921543182	-2.860435734	-2.720561212	-2.763210901	-2.652865217	-2.692717953	-2.675717545	-2.686765708	-2.684869683	-2.740167301	-2.688246139	-2.685922008	-2.741123371	-2.715343717	-2.702020756	-2.709520187	-2.692076296	-2.650722473	-2.64244628	-2.64435695	-2.60153915	-2.611898798	-2.549750892	-2.548981548	-2.537003388	-2.501551597	-2.486382926	-2.440931666	-2.39924485	-2.359916269	-2.342657263	-2.310957661	-2.255550543
-1.481446581	-2.441531437	-2.622511617	-2.691435586	-2.804653942	-2.852942329	-2.997833938	-3.15739076	-3.158015195	-3.137868621	-3.139063379	-3.207608311	-3.163043263	-3.092051478	-3.145086978	-3.053056729	-3.045757491	-3.039529222	-2.948076084	-2.813608784	-2.738975166	-2.598254918	-2.67592342	-2.750312572	-2.728623128	-2.79128998	-2.7780644	-2.819300799	-2.786216701	-2.819300799	-2.775725986	-2.740167301	-2.77314243	-2.698102283	-2.732593581	-2.709297757	-2.724458312	-2.685500772	-2.640733835	-2.656197667	-2.581201709	-2.577738549	-2.502517463	-2.505845406	-2.465973894	-2.432855955	-2.384997385	-2.37202001	-2.333294864	-2.331427731
-1.538156456	-2.523458191	-2.676954265	-2.83209219	-2.929223537	-3.037630664	-3.102372909	-3.226945307	-3.209714836	-3.367542708	-3.2915791	-3.314258261	-3.26760624	-3.250263684	-3.22475374	-3.171984936	-3.187086643	-3.016824928	-3.07211659	-3.045275209	-2.917933066	-2.799423073	-2.727230413	-2.794795636	-2.915781313	-2.843450849	-2.896880746	-2.925183559	-2.932557157	-2.890759031	-2.823330067	-2.870310108	-2.827689031	-2.818156412	-2.85667287	-2.774432287	-2.777283529	-2.749336081	-2.675511767	-2.663740448	-2.599634727	-2.616543703	-2.575608446	-2.528855035	-2.521866572	-2.470184803	-2.433562508	-2.399789694	-2.354970935	-2.294820755
-1.572903567	-2.532391894	-2.745451923	-2.84924356	-2.92628165	-3.095284455	-3.096367484	-3.199970641	-3.260427656	-3.279840697	-3.391473966	-3.37675071	-3.318758763	-3.402304814	-3.235077015	-3.298432015	-3.204119983	-3.151810883	-3.145086978	-3.050122296	-2.897223385	-2.603975103	-2.600672468	-2.63638802	-2.872895202	-2.897223385	-2.941573976	-2.917933066	-2.871923987	-2.886056648	-2.923359556	-2.850472986	-2.878112015	-2.864231485	-2.762707662	-2.813043665	-2.769040444	-2.777543663	-2.713992878	-2.68655463	-2.658961368	-2.590235896	-2.583858969	-2.526367073	-2.502932064	-2.462684727	-2.466227942	-2.387216143	-2.335546071	-2.288530218
-1.595114992	-2.409046765	-2.744245213	-2.910801633	-2.945386945	-3.059981845	-3.179798541	-3.237321436	-3.262012674	-3.316952962	-3.392544977	-3.382999659	-3.35261703	-3.367542708	-3.295849483	-3.208309351	-3.172630727	-3.179798541	-3.149966742	-3.106238238	-3.07109231	-3.030584088	-2.995678626	-2.980053318	-2.980468315	-2.999132278	-2.991825816	-2.970210529	-2.951558196	-2.9476909	-3.007004902	-2.942714356	-2.928486195	-2.923359556	-2.846490011	-2.842241114	-2.812479279	-2.777543663	-2.754981129	-2.711750774	-2.689944262	-2.664341548	-2.635824367	-2.59311933	-2.542723814	-2.500587874	-2.461677667	-2.426316307	-2.400662867	-2.34804393
-1.588296137	-2.41589503	-2.743763467	-2.877784122	-2.979224512	-3.04431225	-3.153044675	-3.200659451	-3.238824187	-3.326979093	-3.381951903	-3.329754147	-3.290730039	-3.2644011	-3.289882635	-3.30980392	-3.266802735	-3.215382707	-3.177178355	-3.147520006	-3.1123827	-3.074172425	-3.034328029	-2.993962045	-2.993106292	-2.988006885	-2.960982678	-2.937794191	-2.924453039	-2.955068454	-2.974284616	-2.961777362	-2.907981529	-2.866780543	-2.857297754	-2.866780543	-2.831797253	-2.825940192	-2.77237035	-2.718058067	-2.695940534	-2.63732907	-2.612966299	-2.59345982	-2.527097348	-2.477034405	-2.456428576	-2.446359664	-2.402195158	-2.340939928
-1.62681205	-2.472756884	-2.787279846	-2.925915311	-3.001740662	-3.086716098	-3.149353765	-3.232844134	-3.297569464	-3.334419009	-3.397940009	-3.448550002	-3.391473966	-3.312471039	-3.348721986	-3.341988603	-3.269217724	-3.244125144	-3.21395879	-3.213248578	-3.140861703	-3.105683937	-3.123782159	-3.095284455	-3.079876674	-3.088842391	-3.053547735	-3.053547735	-3.039053804	-2.998266287	-3	-2.958607315	-2.938547521	-2.895854449	-2.877129077	-2.843148099	-2.83209219	-2.81389162	-2.772884917	-2.732124581	-2.724458312	-2.729088361	-2.65678841	-2.586532587	-2.554707231	-2.530767257	-2.495121541	-2.459920911	-2.404063094	-2.32385532
-1.642942246	-2.462558717	-2.740884156	-2.864867349	-2.969805215	-3.015022874	-3.053547735	-3.112945622	-3.238072162	-3.268411235	-3.2644011	-3.283162277	-3.279840697	-3.22184875	-3.167491087	-3.136082623	-3.14691047	-3.158015195	-3.127261173	-3.145086978	-3.127843727	-3.067526235	-3.071604148	-3.044793462	-3.019542108	-3.04431225	-3.031984286	-3.030584088	-3.062482108	-2.988006885	-2.94577009	-2.940058112	-2.892111975	-2.910448117	-2.867420152	-2.833569886	-2.781989957	-2.771086594	-2.777803954	-2.720789487	-2.680269506	-2.656000931	-2.616184634	-2.578067187	-2.552686891	-2.510744832	-2.461803422	-2.414877814	-2.383944805	-2.343135508
-1.656808115	-2.527389802	-2.84863015	-2.965371543	-3.057000407	-3.156144577	-3.195860568	-3.2915791	-3.337242168	-3.382999659	-3.404503778	-3.417936637	-3.424812155	-3.42945706	-3.408935393	-3.305394801	-3.280668713	-3.313363731	-3.274088368	-3.244887734	-3.238824187	-3.195860568	-3.161780778	-3.149966742	-3.119758224	-3.069560405	-3.054531415	-3.079354999	-3.077793723	-3.037157319	-2.989700043	-2.996970529	-2.985479461	-2.924453039	-2.936291441	-2.920456993	-2.882397308	-2.820448209	-2.776244546	-2.76853041	-2.734946211	-2.687399561	-2.64320954	-2.627824714	-2.614215041	-2.543785845	-2.493224463	-2.444301105	-2.389339837	-2.363512104
-1.672968187	-2.57105571	-2.870310108	-2.998266287	-3.101823517	-3.229147988	-3.231361899	-3.225483034	-3.289036881	-3.313363731	-3.443697499	-3.485452247	-3.407823243	-3.319664487	-3.290730039	-3.315154638	-3.302770657	-3.290730039	-3.231361899	-3.188424994	-3.162411562	-3.148130399	-3.159893906	-3.117475462	-3.110698297	-3.133122186	-3.115204636	-3.090979146	-3.093126465	-3.051098239	-3.015022874	-3.000869459	-3.007004902	-2.995678626	-2.943476276	-2.950394387	-2.872247484	-2.835349784	-2.81276138	-2.772113295	-2.735890844	-2.715569266	-2.671824339	-2.629671992	-2.571541226	-2.491470281	-2.456180195	-2.448306085	-2.409492538	-2.379135525
-1.705798399	-2.583026827	-2.885722703	-3.012333735	-3.106238238	-3.171340103	-3.226945307	-3.257274869	-3.297569464	-3.395773947	-3.408935393	-3.442492798	-3.437707136	-3.452225295	-3.42365865	-3.40560745	-3.344861565	-3.258060922	-3.21395879	-3.191114133	-3.181114585	-3.153044675	-3.140261434	-3.137868621	-3.084072788	-3.073143291	-3.102372909	-3.13430394	-3.120330794	-3.102372909	-3.059483515	-3.013676223	-2.990549104	-3.010550182	-2.986320303	-2.912928794	-2.894149326	-2.818728228	-2.819874125	-2.785156152	-2.723538196	-2.70289635	-2.695294102	-2.653060537	-2.577574324	-2.525783736	-2.519418213	-2.474955193	-2.406603158	-2.361410917
-1.74155429	-2.598082749	-2.877456476	-2.993533958	-3.062482108	-3.170053304	-3.280668713	-3.246416941	-3.293282218	-3.347753659	-3.407823243	-3.413412695	-3.379863945	-3.354577731	-3.314258261	-3.260427656	-3.269217724	-3.258848401	-3.181774106	-3.1837587	-3.148130399	-3.1123827	-3.122053048	-3.102372909	-3.111820506	-3.095284455	-3.09420412	-3.142667504	-3.102372909	-3.046240308	-3.027334408	-3.018634491	-2.993962045	-2.950781977	-2.971022295	-2.949620244	-2.909389292	-2.923359556	-2.83120798	-2.79209647	-2.75276345	-2.710188161	-2.673050006	-2.629671992	-2.580044252	-2.534914712	-2.503208684	-2.468010449	-2.4165745	-2.371304617
-1.741506389	-2.596879479	-2.861697302	-2.984221244	-3.133122186	-3.238824187	-3.249491605	-3.301029996	-3.386158178	-3.444905551	-3.469800302	-3.46470588	-3.440093375	-3.438898616	-3.386158178	-3.321481621	-3.271646218	-3.271646218	-3.190440285	-3.163675884	-3.187755303	-3.156767222	-3.119186408	-3.132532512	-3.123782159	-3.088309841	-3.091514981	-3.126098402	-3.127843727	-3.096367484	-3.078313525	-3.039053804	-3.00656377	-3.00656377	-2.982132281	-2.961777362	-2.949620244	-2.903437562	-2.882066165	-2.78994915	-2.772884917	-2.756218084	-2.659754238	-2.588548658	-2.585026652	-2.578396073	-2.539102157	-2.46967221	-2.426432227	-2.401866354
-1.754142008	-2.588043762	-2.838332588	-2.957424488	-3.036684489	-3.118045029	-3.15490196	-3.226213555	-3.322393047	-3.345823458	-3.403402904	-3.447331784	-3.448550002	-3.401209493	-3.36251027	-3.318758763	-3.283996656	-3.22475374	-3.175874166	-3.168130226	-3.192464972	-3.165579296	-3.143875556	-3.166852888	-3.153662888	-3.139063379	-3.135488919	-3.152427341	-3.111820506	-3.040481623	-3.019088062	-3.019996628	-3.032920266	-2.97798426	-2.93404702	-2.924818145	-2.878768545	-2.879755204	-2.844056982	-2.799423073	-2.755475488	-2.728855682	-2.669992299	-2.624519285	-2.596022036	-2.551602897	-2.503901008	-2.480434499	-2.439615077	-2.417368561
-1.765989182	-2.661543506	-2.907279355	-3.018634491	-3.073143291	-3.159266765	-3.277366077	-3.308034897	-3.338187314	-3.392544977	-3.458420756	-3.559090918	-3.528708289	-3.515700161	-3.488116639	-3.401209493	-3.335358024	-3.280668713	-3.254144805	-3.208309351	-3.173925197	-3.172630727	-3.13076828	-3.103473783	-3.107905397	-3.121478204	-3.106793247	-3.078833949	-3.074172425	-3.106793247	-3.097453221	-3.07211659	-3.095825632	-3.056505484	-2.984640245	-2.954285941	-2.905878404	-2.891434976	-2.910448117	-2.827397069	-2.79128998	-2.73400363	-2.688882157	-2.640733835	-2.592779107	-2.563360368	-2.511449283	-2.470698002	-2.440093375	-2.396855627
-1.769372288	-2.695294102	-2.972242795	-3.098541679	-3.169411331	-3.209714836	-3.241088108	-3.2915791	-3.380906669	-3.480172006	-3.478861916	-3.469800302	-3.4867824	-3.434152181	-3.392544977	-3.364516253	-3.326979093	-3.235823868	-3.218244625	-3.21395879	-3.164309429	-3.132532512	-3.17327748	-3.161150909	-3.120330794	-3.111820506	-3.126098402	-3.133122186	-3.107348966	-3.106238238	-3.119758224	-3.071604148	-3.045275209	-3.064996849	-3.019088062	-2.979638717	-2.917573699	-2.854492829	-2.865822892	-2.816445466	-2.758204569	-2.757707095	-2.658961368	-2.634512015	-2.617622697	-2.582694417	-2.535808629	-2.468648835	-2.406713933	-2.375614759
-1.778820579	-2.7000571	-2.958212681	-3.023650021	-3.101274818	-3.20481541	-3.262807357	-3.30980392	-3.372634143	-3.460923901	-3.484126156	-3.442492798	-3.431798276	-3.441291429	-3.431798276	-3.374687549	-3.32330639	-3.304518324	-3.204119983	-3.139063379	-3.148130399	-3.167491087	-3.144480844	-3.143875556	-3.132532512	-3.080398976	-3.070581074	-3.086716098	-3.073657553	-3.095284455	-3.063989204	-3.035269079	-3.003050752	-2.978397284	-2.956637722	-2.925183559	-2.92628165	-2.89245087	-2.832387327	-2.815024809	-2.771856392	-2.716020716	-2.72010502	-2.652279783	-2.623970818	-2.562249437	-2.489857301	-2.463315327	-2.439017944	-2.386792648
-1.808353401	-2.728623128	-3.001304842	-3.080398976	-3.15490196	-3.207608311	-3.217527376	-3.263603498	-3.378823718	-3.435333936	-3.455931956	-3.496209317	-3.4867824	-3.434152181	-3.407823243	-3.379863945	-3.310691141	-3.255707017	-3.281498311	-3.19859629	-3.164309429	-3.213248578	-3.1837587	-3.156767222	-3.131355562	-3.138465589	-3.13430394	-3.109020403	-3.142064735	-3.118615343	-3.081969663	-3.067526235	-3.067019178	-2.996539468	-2.974694135	-2.965772739	-2.907279355	-2.866780543	-2.84863015	-2.819874125	-2.761953897	-2.71942163	-2.705313376	-2.682563503	-2.595679533	-2.562883907	-2.509760515	-2.443576879	-2.399027104	-2.359617955
-1.836182906	-2.765735876	-2.966174306	-3.064492734	-3.138465589	-3.177831921	-3.229147988	-3.322393047	-3.382999659	-3.395773947	-3.408935393	-3.42365865	-3.43062609	-3.415668776	-3.40560745	-3.399027104	-3.320572103	-3.195860568	-3.124360063	-3.156144577	-3.155522824	-3.149353765	-3.120330794	-3.170053304	-3.161150909	-3.102922997	-3.110138279	-3.156144577	-3.142064735	-3.094743951	-3.086716098	-3.059483515	-3.050609993	-3.031984286	-2.988429556	-2.927750102	-2.904830649	-2.900319359	-2.856048884	-2.797511683	-2.79209647	-2.774690718	-2.695509472	-2.633017024	-2.6181632	-2.54408976	-2.501965276	-2.444663672	-2.378927629	-2.358823453
-1.851613312	-2.827689031	-3.002613616	-3.069560405	-3.146301788	-3.236572006	-3.295849483	-3.341988603	-3.42945706	-3.385102784	-3.4225082	-3.518557371	-3.508638306	-3.454692884	-3.413412695	-3.354577731	-3.262807357	-3.219682688	-3.199970641	-3.153044675	-3.148741651	-3.118045029	-3.107905397	-3.122053048	-3.102372909	-3.12090412	-3.161150909	-3.165579296	-3.161780778	-3.11463878	-3.09420412	-3.099086932	-3.101823517	-3.040958608	-2.987584625	-2.956637722	-2.913996294	-2.859491957	-2.82131076	-2.795880017	-2.742561433	-2.71828503	-2.708187313	-2.6413039	-2.587203571	-2.555955204	-2.472370099	-2.463062977	-2.416687848	-2.374996399
-1.845119755	-2.761953897	-2.998266287	-3.079876674	-3.205511953	-3.249491605	-3.273272791	-3.345823458	-3.378823718	-3.42365865	-3.400116928	-3.420216403	-3.48148606	-3.442492798	-3.36251027	-3.280668713	-3.209714836	-3.205511953	-3.14691047	-3.105683937	-3.123205024	-3.159266765	-3.147520006	-3.140861703	-3.134896025	-3.141462802	-3.133122186	-3.164943898	-3.163675884	-3.087777943	-3.059981845	-3.069050969	-3.045275209	-3.030118356	-3.01278077	-2.941573976	-2.906228219	-2.901702464	-2.851705903	-2.81417464	-2.756713854	-2.709520187	-2.658961368	-2.622329561	-2.59636481	-2.549442991	-2.528268349	-2.437112619	-2.416461181	-2.385208208
-1.880579137	-2.797784224	-2.998699067	-3.098541679	-3.210419288	-3.286509457	-3.286509457	-3.318758763	-3.379863945	-3.400116928	-3.42945706	-3.452225295	-3.42365865	-3.37161107	-3.363512104	-3.2915791	-3.169411331	-3.124360063	-3.144480844	-3.161780778	-3.159893906	-3.126679398	-3.107905397	-3.124938737	-3.161150909	-3.122628654	-3.1123827	-3.09420412	-3.109020403	-3.097453221	-3.037630664	-3.034328029	-3.036684489	-2.975514332	-2.993533958	-2.987162775	-2.932929144	-2.920456993	-2.865504144	-2.796695084	-2.747632486	-2.706637445	-2.670805585	-2.62378815	-2.573651426	-2.543785845	-2.512861625	-2.48945499	-2.388382889	-2.36181036
-1.876605752	-2.80161787	-3.018181393	-3.126098402	-3.186419011	-3.216811309	-3.283162277	-3.325138859	-3.372634143	-3.41453927	-3.494850022	-3.54668166	-3.454692884	-3.42365865	-3.392544977	-3.297569464	-3.203425667	-3.152427341	-3.12090412	-3.087777943	-3.107905397	-3.14327111	-3.109020403	-3.15864053	-3.189095719	-3.211831629	-3.169411331	-3.127843727	-3.104025268	-3.067019178	-3.051098239	-3.051587034	-3.062983893	-3.019088062	-2.97674754	-2.923359556	-2.890759031	-2.909036923	-2.844056982	-2.774432287	-2.712422191	-2.685922008	-2.672028376	-2.632271454	-2.590235896	-2.556737013	-2.499077761	-2.45259454	-2.434152181	-2.330125498
-1.878243242	-2.77702355	-2.999565923	-3.130181792	-3.218963061	-3.247183569	-3.328827157	-3.355561411	-3.393618635	-3.406713933	-3.42945706	-3.469800302	-3.476253533	-3.494850022	-3.455931956	-3.315154638	-3.183096161	-3.194499142	-3.134896025	-3.078313525	-3.111820506	-3.110698297	-3.133122186	-3.136082623	-3.171340103	-3.138465589	-3.136082623	-3.130181792	-3.139063379	-3.124938737	-3.097997109	-3.076755981	-3.055517328	-3.038578906	-3.012333735	-2.951558196	-2.919012953	-2.909741947	-2.823041019	-2.750068243	-2.736837535	-2.717831222	-2.663940722	-2.608888386	-2.581698709	-2.526221165	-2.481881053	-2.439376125	-2.388276692	-2.384049948
-1.916210812	-2.817015033	-3.076238039	-3.141462802	-3.195179321	-3.280668713	-3.322393047	-3.319664487	-3.374687549	-3.434152181	-3.496209317	-3.498940738	-3.43062609	-3.424812155	-3.361510743	-3.254925208	-3.143875556	-3.099086932	-3.099086932	-3.090979146	-3.076755981	-3.062983893	-3.078313525	-3.119186408	-3.171984936	-3.221125528	-3.150580586	-3.129596095	-3.099086932	-3.089909454	-3.110698297	-3.065501549	-3.015022874	-3.01278077	-2.981715692	-2.964970718	-2.961379838	-2.91829273	-2.840132153	-2.794795636	-2.77702355	-2.733533105	-2.674279142	-2.636576067	-2.582694417	-2.530177984	-2.482408269	-2.453457337	-2.417822962	-2.34930402
-1.938170693	-2.860750782	-3.063486258	-3.101274818	-3.195179321	-3.268411235	-3.304518324	-3.397940009	-3.476253533	-3.505845406	-3.488116639	-3.412289035	-3.435333936	-3.473660723	-3.4710833	-3.316052869	-3.171984936	-3.131355562	-3.074172425	-3.058488567	-3.095825632	-3.140261434	-3.148741651	-3.137272472	-3.191114133	-3.189095719	-3.163043263	-3.168770306	-3.177831921	-3.104577454	-3.074172425	-3.053547735	-3.060480747	-3.046240308	-3.020907099	-2.983802646	-2.950781977	-2.921180817	-2.844056982	-2.794524963	-2.764724123	-2.745210313	-2.670602121	-2.597051171	-2.590743348	-2.570732334	-2.507658747	-2.450138812	-2.410720779	-2.35398859
-1.954442331	-2.855425792	-3.072629637	-3.174573882	-3.259637311	-3.336299075	-3.361510743	-3.378823718	-3.412289035	-3.443697499	-3.477555766	-3.472370099	-3.437707136	-3.410050399	-3.374687549	-3.283162277	-3.139661993	-3.110698297	-3.077274542	-3.054531415	-3.099632871	-3.096367484	-3.104025268	-3.151810883	-3.187755303	-3.171984936	-3.142064735	-3.15739076	-3.132532512	-3.118615343	-3.102372909	-3.1123827	-3.052566278	-3.013228266	-3.011441043	-2.952725133	-2.914709422	-2.898252926	-2.835944708	-2.789413975	-2.782252927	-2.72607322	-2.645507399	-2.600845666	-2.556893543	-2.500312917	-2.476123524	-2.460923901	-2.413637777	-2.384049948
-1.967703655	-2.875821945	-3.07211659	-3.19859629	-3.314258261	-3.37161107	-3.415668776	-3.401209493	-3.373659633	-3.460923901	-3.511449283	-3.494850022	-3.512861625	-3.48148606	-3.420216403	-3.32330639	-3.196542884	-3.105130343	-3.075204004	-3.080921908	-3.087246696	-3.087777943	-3.085128182	-3.092588639	-3.13076828	-3.171340103	-3.19859629	-3.154281982	-3.149966742	-3.085656843	-3.046723663	-3.049148541	-3.029653124	-3.009217308	-3.011441043	-3.004364805	-2.951946827	-2.891773344	-2.856360765	-2.796967113	-2.76421913	-2.739213331	-2.685922008	-2.645315446	-2.594824454	-2.524038411	-2.473789996	-2.435807539	-2.397831449	-2.377475138
-1.963730504	-2.852014679	-3.13076828	-3.235077015	-3.294136288	-3.35261703	-3.372634143	-3.419075024	-3.460923901	-3.543633967	-3.578396073	-3.57024772	-3.55129368	-3.522878745	-3.444905551	-3.294992041	-3.189767482	-3.116906641	-3.058488567	-3.066006836	-3.119186408	-3.13076828	-3.154281982	-3.20481541	-3.202040356	-3.191789027	-3.180456064	-3.214670165	-3.208309351	-3.251811973	-3.232102384	-3.169411331	-3.088309841	-3.046240308	-3.037157319	-2.965772739	-2.95939766	-2.945386945	-2.868702203	-2.852014679	-2.809108283	-2.741362717	-2.68655463	-2.656197667	-2.614215041	-2.552067134	-2.497436331	-2.475344288	-2.416687848	-2.35753548
-1.997445192	-2.891096872	-3.124938737	-3.22475374	-3.333482019	-3.396855627	-3.453457337	-3.504455662	-3.504455662	-3.530177984	-3.542118103	-3.518557371	-3.511449283	-3.53165267	-3.512861625	-3.399027104	-3.274088368	-3.212539525	-3.189095719	-3.131943638	-3.11407366	-3.181774106	-3.239577517	-3.219682688	-3.226213555	-3.21395879	-3.202732459	-3.208309351	-3.21395879	-3.167491087	-3.139063379	-3.115204636	-3.064996849	-3.028260409	-3.066006836	-3.051098239	-2.997402019	-2.94195377	-2.880744111	-2.843148099	-2.807711387	-2.774432287	-2.72010502	-2.653647026	-2.612966299	-2.555330769	-2.482672118	-2.453951134	-2.432033093	-2.375821074
-1.980177776	-2.913640169	-3.191114133	-3.308918508	-3.370590401	-3.441291429	-3.465973894	-3.41453927	-3.458420756	-3.549750892	-3.590066877	-3.586700236	-3.549750892	-3.512861625	-3.482804102	-3.411168274	-3.278189385	-3.205511953	-3.126098402	-3.145086978	-3.178486472	-3.158015195	-3.159893906	-3.139661993	-3.164309429	-3.203425667	-3.216096421	-3.222573178	-3.184422252	-3.165579296	-3.120330794	-3.143875556	-3.104577454	-3.031050319	-3.00656377	-2.987584625	-2.957030927	-2.932185489	-2.92628165	-2.901356274	-2.834458923	-2.780153614	-2.729088361	-2.66756154	-2.604324215	-2.555955204	-2.504455662	-2.455807889	-2.411952503	-2.369979149
-2.039053804	-2.953504836	-3.232102384	-3.300162274	-3.393618635	-3.441291429	-3.444905551	-3.455931956	-3.463441557	-3.524328812	-3.647817482	-3.627087997	-3.554395797	-3.53313238	-3.498940738	-3.370590401	-3.261219442	-3.199282922	-3.126679398	-3.108462542	-3.12090412	-3.117475462	-3.15490196	-3.191114133	-3.196542884	-3.165579296	-3.175874166	-3.193820026	-3.175874166	-3.200659451	-3.176525771	-3.090443971	-3.110698297	-3.073657553	-3.01188716	-2.98254927	-2.976336082	-2.966978555	-2.91829273	-2.826813732	-2.763210901	-2.747632486	-2.733768303	-2.66594856	-2.615825861	-2.571379327	-2.510744832	-2.468776625	-2.432738308	-2.396422632
-2.033576654	-2.878112015	-3.166852888	-3.310691141	-3.35753548	-3.387216143	-3.453457337	-3.474955193	-3.514278574	-3.647817482	-3.628932138	-3.591760035	-3.53165267	-3.473660723	-3.453457337	-3.374687549	-3.231361899	-3.17327748	-3.164309429	-3.136082623	-3.133122186	-3.131943638	-3.163043263	-3.179798541	-3.186419011	-3.213248578	-3.235823868	-3.22184875	-3.175223538	-3.203425667	-3.168770306	-3.148741651	-3.13076828	-3.078833949	-3.017276612	-3.016373713	-3.000869459	-2.975925013	-2.899629455	-2.835052627	-2.821023053	-2.782779344	-2.716925025	-2.674689628	-2.625068446	-2.547446937	-2.499626286	-2.472112434	-2.425043224	-2.392759496
-2.073040512	-2.950394387	-3.217527376	-3.358525889	-3.425968732	-3.46470588	-3.554395797	-3.625251654	-3.581698709	-3.515700161	-3.563837353	-3.603800653	-3.603800653	-3.607303047	-3.54515514	-3.438898616	-3.284832642	-3.239577517	-3.211831629	-3.143875556	-3.179142011	-3.187086643	-3.214670165	-3.26760624	-3.246416941	-3.191789027	-3.184422252	-3.2069084	-3.204119983	-3.197910742	-3.166852888	-3.159893906	-3.144480844	-3.083019953	-3.07211659	-3.029653124	-2.999565923	-2.95546024	-2.939679971	-2.91150953	-2.862329463	-2.787279846	-2.734474665	-2.694433686	-2.632457726	-2.587539453	-2.547600154	-2.494850022	-2.434979072	-2.402743717
-2.05527064	-3.081969663	-3.272458743	-3.358525889	-3.534617149	-3.498940738	-3.602059991	-3.469800302	-3.501689446	-3.628932138	-3.625251654	-3.684029655	-3.698970004	-3.627087997	-3.651695137	-3.527243551	-3.3400838	-3.263603498	-3.185752404	-3.18243463	-3.142667504	-3.13076828	-3.161150909	-3.189095719	-3.203425667	-3.140861703	-3.269217724	-3.2069084	-3.202040356	-3.148741651	-3.118615343	-3.123205024	-3.174573882	-3.137868621	-3.164943898	-3.031984286	-2.966576245	-2.951558196	-2.904133547	-2.911155437	-2.894489815	-2.814741235	-2.745935547	-2.661344334	-2.679645967	-2.606073993	-2.564155634	-2.491066474	-2.458046526	-2.400553624
-2.085868487	-3.058985756	-3.262807357	-3.339134522	-3.42136079	-3.504455662	-3.573488739	-3.623423043	-3.649751982	-3.701146924	-3.777283529	-3.610833916	-3.653647026	-3.530177984	-3.586700236	-3.560667306	-3.339134522	-3.286509457	-3.266000713	-3.226945307	-3.263603498	-3.139661993	-3.231361899	-3.250263684	-3.235823868	-3.216811309	-3.234331445	-3.235823868	-3.178486472	-3.159266765	-3.18243463	-3.11577123	-3.158015195	-3.111259039	-3.134896025	-3.048176965	-2.979638717	-2.989276135	-2.955852379	-2.882397308	-2.852014679	-2.818156412	-2.783306401	-2.716472635	-2.703115524	-2.64054398	-2.606424797	-2.504178247	-2.468138051	-2.440691989
-2.087246696	-3.072629637	-3.249491605	-3.364516253	-3.575118363	-3.492144128	-3.554395797	-3.649751982	-3.673664139	-3.669586227	-3.645891561	-3.630784143	-3.642065153	-3.645891561	-3.53165267	-3.511449283	-3.311580178	-3.26760624	-3.217527376	-3.26760624	-3.231361899	-3.242603971	-3.280668713	-3.256490235	-3.247951552	-3.239577517	-3.268411235	-3.256490235	-3.166852888	-3.163675884	-3.166852888	-3.187755303	-3.148741651	-3.162411562	-3.124360063	-3.006123085	-3.009661145	-2.98505965	-2.92885471	-2.878112015	-2.851705903	-2.818156412	-2.756713854	-2.701365217	-2.640354207	-2.616184634	-2.576099081	-2.525055665	-2.482804102	-2.421017157
-2.074172425	-3.13076828	-3.283996656	-3.42945706	-3.528708289	-3.548213564	-3.539102157	-3.696803943	-3.739928612	-3.705533774	-3.779891912	-3.630784143	-3.679853714	-3.571865206	-3.519993057	-3.543633967	-3.417936637	-3.341988603	-3.241088108	-3.259637311	-3.226213555	-3.214670165	-3.231361899	-3.215382707	-3.259637311	-3.188424994	-3.32330639	-3.282329497	-3.214670165	-3.186419011	-3.188424994	-3.158015195	-3.099086932	-3.119758224	-3.090979146	-3.068033885	-3.040005162	-3.037630664	-2.937418016	-2.86998805	-2.84103474	-2.854182286	-2.770318158	-2.720561212	-2.681102285	-2.625068446	-2.599116784	-2.552067134	-2.470698002	-2.457921854
-2.07473949	-3.109578981	-3.390405591	-3.444905551	-3.559090918	-3.512861625	-3.66756154	-3.655607726	-3.721246399	-3.70333481	-3.754487332	-3.679853714	-3.701146924	-3.567030709	-3.627087997	-3.537602002	-3.369572125	-3.381951903	-3.32330639	-3.301899454	-3.289036881	-3.256490235	-3.295849483	-3.243363892	-3.27083521	-3.273272791	-3.220403509	-3.27572413	-3.232102384	-3.136082623	-3.152427341	-3.18243463	-3.123205024	-3.086716098	-3.073657553	-3.066512712	-2.962175249	-3.026872146	-2.948461609	-2.899284913	-2.851397345	-2.821023053	-2.773915884	-2.796967113	-2.692290077	-2.621238825	-2.57626275	-2.566710315	-2.500175504	-2.465593101
-2.088629293	-3.195860568	-3.367542708	-3.457174573	-3.595166283	-3.659555885	-3.815308569	-3.866461092	-3.690369833	-3.774690718	-3.714442691	-3.779891912	-3.779891912	-3.721246399	-3.707743929	-3.605548319	-3.381951903	-3.353596274	-3.294136288	-3.273272791	-3.276544328	-3.283162277	-3.233587153	-3.239577517	-3.260427656	-3.272458743	-3.301029996	-3.261219442	-3.249491605	-3.168130226	-3.270025714	-3.152427341	-3.092588639	-3.068542129	-3.103473783	-3.032920266	-3.042871802	-3.013228266	-2.965772739	-2.914352712	-2.882066165	-2.801893001	-2.802995272	-2.748118545	-2.688670048	-2.6413039	-2.640164518	-2.598944274	-2.508498234	-2.448428026
-2.103749438	-3.115204636	-3.325138859	-3.492144128	-3.581698709	-3.690369833	-3.588380294	-3.728158393	-3.850780887	-3.801342913	-3.651695137	-3.705533774	-3.730487056	-3.701146924	-3.657577319	-3.655607726	-3.425968732	-3.419075024	-3.343901798	-3.27572413	-3.246416941	-3.378823718	-3.241845378	-3.244125144	-3.201349355	-3.231361899	-3.297569464	-3.185752404	-3.209714836	-3.210419288	-3.171340103	-3.149966742	-3.158015195	-3.090443971	-3.149353765	-3.048176965	-3.007004902	-2.971835581	-2.971022295	-2.879426069	-2.871277716	-2.828858849	-2.783570169	-2.696587929	-2.686343653	-2.642065153	-2.613144471	-2.520136887	-2.480565805	-2.461677667
-2.11713408	-3.104577454	-3.384049948	-3.477555766	-3.677780705	-3.621602099	-3.70333481	-3.759450752	-3.801342913	-3.995678626	-3.756961951	-3.793174124	-3.730487056	-3.54668166	-3.690369833	-3.524328812	-3.390405591	-3.355561411	-3.35753548	-3.311580178	-3.258060922	-3.233587153	-3.293282218	-3.238072162	-3.302770657	-3.287350298	-3.286509457	-3.282329497	-3.279840697	-3.241088108	-3.2644011	-3.189095719	-3.107905397	-3.088309841	-3.111820506	-3.038578906	-3.010995384	-2.993533958	-3.011441043	-2.955068454	-2.848936747	-2.836838625	-2.824198367	-2.718512112	-2.670602121	-2.635449005	-2.612076533	-2.564314862	-2.500863005	-2.486516043
-2.163992541	-3.195179321	-3.363512104	-3.576754126	-3.588380294	-3.716698771	-3.655607726	-3.657577319	-3.707743929	-3.70333481	-3.853871964	-3.928117993	-3.73754891	-3.694648631	-3.744727495	-3.57024772	-3.477555766	-3.411168274	-3.35753548	-3.308034897	-3.333482019	-3.286509457	-3.251037139	-3.225483034	-3.363512104	-3.263603498	-3.22184875	-3.226213555	-3.218963061	-3.290730039	-3.209011525	-3.185752404	-3.116906641	-3.108462542	-3.061980903	-3.079354999	-3.032452024	-2.96297212	-3.018634491	-2.966174306	-2.87484417	-2.861697302	-2.775985189	-2.753501419	-2.696156225	-2.615825861	-2.621238825	-2.653451441	-2.519131076	-2.489320969
-2.161465729	-3.244887734	-3.412289035	-3.530177984	-3.525783736	-3.675717545	-3.89279003	-3.756961951	-3.815308569	-3.68613278	-3.694648631	-3.721246399	-3.790484985	-3.655607726	-3.642065153	-3.583359493	-3.364516253	-3.436518915	-3.326058001	-3.294992041	-3.293282218	-3.210419288	-3.282329497	-3.220403509	-3.254144805	-3.27572413	-3.324221658	-3.276544328	-3.235823868	-3.26760624	-3.231361899	-3.159893906	-3.129011186	-3.151810883	-3.071604148	-3.046723663	-3.032452024	-2.960585881	-2.969805215	-2.959002308	-2.84863015	-2.857610534	-2.816160963	-2.776244546	-2.697452628	-2.651111277	-2.62378815	-2.553929064	-2.518270803	-2.497026941
-2.139602095	-3.124938737	-3.440093375	-3.478861916	-3.673664139	-3.588380294	-3.725842151	-3.694648631	-3.886056648	-3.815308569	-3.749579998	-3.659555885	-3.696803943	-3.571865206	-3.645891561	-3.493494968	-3.325138859	-3.432973634	-3.440093375	-3.337242168	-3.262807357	-3.295849483	-3.353596274	-3.312471039	-3.325138859	-3.269217724	-3.197910742	-3.266802735	-3.238824187	-3.202732459	-3.222573178	-3.176525771	-3.140261434	-3.09420412	-3.071604148	-3.067526235	-3.020907099	-3.028260409	-2.912928794	-2.959002308	-2.875821945	-2.839531469	-2.796695084	-2.755722879	-2.71828503	-2.646853454	-2.587371479	-2.58686795	-2.553773598	-2.499900808
-2.18608558	-3.185752404	-3.343901798	-3.575118363	-3.628932138	-3.68613278	-3.684029655	-3.886056648	-3.793174124	-3.906578315	-3.787812396	-3.826813732	-3.721246399	-3.698970004	-3.71219827	-3.57024772	-3.389339837	-3.332547047	-3.334419009	-3.339134522	-3.314258261	-3.266000713	-3.313363731	-3.298432015	-3.345823458	-3.287350298	-3.283996656	-3.26760624	-3.230622674	-3.243363892	-3.196542884	-3.115204636	-3.126679398	-3.120330794	-3.054531415	-3.059981845	-2.941194513	-2.987162775	-2.924453039	-2.954285941	-2.886725308	-2.840432807	-2.808548986	-2.742321425	-2.70092874	-2.672641066	-2.635636645	-2.579714115	-2.573163546	-2.498119506
-2.203772686	-3.226213555	-3.379863945	-3.694648631	-3.718966633	-3.583359493	-3.749579998	-3.823908741	-3.730487056	-3.879426069	-3.974694135	-3.774690718	-3.714442691	-3.73754891	-3.585026652	-3.576754126	-3.394694954	-3.505845406	-3.379863945	-3.284832642	-3.407823243	-3.279840697	-3.354577731	-3.316952962	-3.247183569	-3.250263684	-3.241088108	-3.277366077	-3.170053304	-3.164943898	-3.203425667	-3.153044675	-3.189767482	-3.096367484	-3.085128182	-2.990974258	-3.010995384	-2.970210529	-2.998699067	-2.93404702	-2.910448117	-2.843148099	-2.7490923	-2.719649307	-2.7044329	-2.688670048	-2.648396928	-2.587707491	-2.523168371	-2.474307475
-2.200935281	-3.271646218	-3.473660723	-3.591760035	-3.721246399	-3.709965389	-3.707743929	-3.725842151	-3.954677021	-3.772113295	-3.829738285	-3.806875402	-3.625251654	-3.829738285	-3.603800653	-3.55129368	-3.473660723	-3.363512104	-3.35261703	-3.289882635	-3.320572103	-3.284832642	-3.339134522	-3.2915791	-3.296708622	-3.223298816	-3.274905479	-3.293282218	-3.249491605	-3.181774106	-3.122628654	-3.140261434	-3.101823517	-3.108462542	-3.046240308	-3.058488567	-3.05207638	-2.996539468	-2.951558196	-2.850780887	-2.872895202	-2.893809103	-2.797239313	-2.726998728	-2.72399801	-2.695078838	-2.612432221	-2.562566556	-2.52042469	-2.470569646
-2.249800272	-3.261219442	-3.519993057	-3.602059991	-3.772113295	-3.787812396	-3.91721463	-3.829738285	-3.838631998	-3.879426069	-3.853871964	-3.812479279	-3.764471553	-3.714442691	-3.681936665	-3.595166283	-3.54515514	-3.416801226	-3.393618635	-3.289882635	-3.280668713	-3.302770657	-3.364516253	-3.268411235	-3.303643611	-3.284832642	-3.30980392	-3.330683119	-3.22475374	-3.244887734	-3.258060922	-3.179142011	-3.105130343	-3.106793247	-3.049148541	-3.063989204	-2.967784297	-2.965772739	-2.960189446	-2.964970718	-2.89997427	-2.807711387	-2.797511683	-2.745451923	-2.695078838	-2.661344334	-2.610302452	-2.582694417	-2.564314862	-2.506263198
-2.26897562	-3.325138859	-3.428291168	-3.528708289	-3.723538196	-3.679853714	-3.801342913	-3.774690718	-3.978810701	-3.931814138	-3.879426069	-3.790484985	-3.742321425	-3.655607726	-3.679853714	-3.53165267	-3.378823718	-3.370590401	-3.425968732	-3.35261703	-3.314258261	-3.329754147	-3.332547047	-3.241845378	-3.306273051	-3.281498311	-3.336299075	-3.331614083	-3.316052869	-3.236572006	-3.214670165	-3.207608311	-3.147520006	-3.094743951	-3.061480275	-2.984640245	-3.054039296	-2.959002308	-2.944239535	-2.94195377	-2.832682665	-2.834162375	-2.802443787	-2.745935547	-2.705754284	-2.681102285	-2.608359297	-2.601886308	-2.569280112	-2.523603173
-2.241012453	-3.2915791	-3.494850022	-3.659555885	-3.688246139	-3.71219827	-3.931814138	-3.978810701	-3.804100348	-3.899629455	-3.995678626	-3.982966661	-3.823908741	-3.634512015	-3.677780705	-3.565431096	-3.440093375	-3.42365865	-3.373659633	-3.342944147	-3.314258261	-3.326058001	-3.245651664	-3.343901798	-3.32330639	-3.240332155	-3.261219442	-3.262012674	-3.249491605	-3.225483034	-3.228412519	-3.173925197	-3.232102384	-3.156767222	-3.084072788	-3.097453221	-3.029653124	-2.973466735	-2.960189446	-2.964570262	-2.888401475	-2.813326133	-2.76674999	-2.741123371	-2.720333056	-2.680685696	-2.668167956	-2.572189427	-2.522155524	-2.503347061
-2.299036822	-3.343901798	-3.510041521	-3.632644079	-3.815308569	-3.744727495	-3.812479279	-3.790484985	-4.075720714	-3.850780887	-3.93930216	-4.045757491	-3.742321425	-3.841637508	-3.679853714	-3.627087997	-3.527243551	-3.49757288	-3.395773947	-3.329754147	-3.306273051	-3.373659633	-3.306273051	-3.349692477	-3.274905479	-3.226945307	-3.313363731	-3.278189385	-3.257274869	-3.288192771	-3.240332155	-3.195860568	-3.179142011	-3.124360063	-3.147520006	-3.128427064	-3.040005162	-3.010995384	-2.982966661	-2.91649738	-2.896538378	-2.85886391	-2.813608784	-2.750801643	-2.718966633	-2.695940534	-2.633017024	-2.616364132	-2.568797115	-2.515842576
-2.274823699	-3.358525889	-3.517126416	-3.688246139	-3.866461092	-3.764471553	-4	-3.924453039	-3.847711656	-4.004364805	-3.943095149	-4.050609993	-3.863279433	-3.801342913	-3.71219827	-3.649751982	-3.424812155	-3.530177984	-3.35261703	-3.339134522	-3.2644011	-3.329754147	-3.42945706	-3.280668713	-3.36251027	-3.35753548	-3.288192771	-3.259637311	-3.28567024	-3.258848401	-3.263603498	-3.271646218	-3.181114585	-3.160521953	-3.156767222	-3.202040356	-3.09420412	-3.084600165	-3.005682847	-2.961777362	-2.910448117	-2.85667287	-2.779891912	-2.786216701	-2.694218849	-2.703773713	-2.658565475	-2.589054141	-2.564952359	-2.507379278
-2.283162277	-3.363512104	-3.476253533	-3.725842151	-3.759450752	-3.806875402	-3.832682665	-3.8569852	-3.89279003	-3.974694135	-3.924453039	-4.107905397	-3.793174124	-3.721246399	-3.59345982	-3.679853714	-3.469800302	-3.35261703	-3.503070352	-3.320572103	-3.396855627	-3.326979093	-3.314258261	-3.316052869	-3.280668713	-3.316052869	-3.270025714	-3.241088108	-3.30980392	-3.290730039	-3.259637311	-3.223298816	-3.239577517	-3.167491087	-3.127261173	-3.132532512	-3.049635146	-3.070581074	-2.922632095	-2.901010361	-2.86710023	-2.862329463	-2.782516056	-2.787546039	-2.730253627	-2.683400698	-2.635073966	-2.567993313	-2.573163546	-2.497026941
-2.286341484	-3.333482019	-3.522878745	-3.759450752	-3.752026734	-3.879426069	-3.850780887	-3.935542011	-3.943095149	-3.832682665	-3.903089987	-4.008773924	-3.809668302	-3.742321425	-3.899629455	-3.634512015	-3.485452247	-3.407823243	-3.311580178	-3.294136288	-3.30980392	-3.254925208	-3.316952962	-3.332547047	-3.307153081	-3.32330639	-3.290730039	-3.355561411	-3.328827157	-3.333482019	-3.299296283	-3.232844134	-3.216811309	-3.1837587	-3.175874166	-3.126098402	-3.096910013	-3.019996628	-3.008773924	-2.986741335	-2.891773344	-2.849857838	-2.825068406	-2.761953897	-2.694433686	-2.663740448	-2.635073966	-2.548060131	-2.568475416	-2.507798549
-2.276708554	-3.389339837	-3.653647026	-3.632644079	-3.749579998	-3.838631998	-3.913640169	-3.978810701	-4	-3.962573502	-3.863279433	-3.795880017	-3.756961951	-3.826813732	-3.663540266	-3.567030709	-3.459670525	-3.476253533	-3.485452247	-3.351639989	-3.381951903	-3.407823243	-3.299296283	-3.327902142	-3.368556231	-3.330683119	-3.360513511	-3.32330639	-3.329754147	-3.262012674	-3.208309351	-3.22184875	-3.242603971	-3.235077015	-3.101274818	-3.125518182	-3.122628654	-3.04431225	-2.987584625	-2.973466735	-2.963371105	-2.884056823	-2.8224635	-2.796151536	-2.737311656	-2.676954265	-2.643782866	-2.545002783	-2.583193128	-2.525346747
-2.301203748	-3.37675071	-3.522878745	-3.728158393	-3.790484985	-3.847711656	-3.924453039	-4.065501549	-4	-3.920818754	-3.860120914	-4.080921908	-3.812479279	-3.772113295	-3.785156152	-3.645891561	-3.501689446	-3.4710833	-3.343901798	-3.273272791	-3.350665141	-3.413412695	-3.385102784	-3.367542708	-3.283162277	-3.368556231	-3.298432015	-3.358525889	-3.305394801	-3.331614083	-3.304518324	-3.211831629	-3.191114133	-3.194499142	-3.124360063	-3.12090412	-3.088309841	-3.053056729	-3.025028006	-2.953504836	-2.974694135	-2.92885471	-2.829151796	-2.834755674	-2.71354353	-2.695940534	-2.628747371	-2.593630165	-2.543026986	-2.527389802
-2.323672266	-3.385102784	-3.643974143	-3.809668302	-3.764471553	-3.847711656	-3.832682665	-3.809668302	-3.790484985	-3.853871964	-3.958607315	-3.804100348	-3.850780887	-3.812479279	-3.709965389	-3.759450752	-3.507239611	-3.525783736	-3.399027104	-3.379863945	-3.472370099	-3.403402904	-3.354577731	-3.416801226	-3.37675071	-3.355561411	-3.380906669	-3.341035157	-3.274088368	-3.274905479	-3.308918508	-3.254144805	-3.298432015	-3.211124884	-3.179142011	-3.148741651	-3.127261173	-3.095284455	-3.069050969	-2.934793872	-2.914709422	-2.916855857	-2.837734386	-2.737311656	-2.758204569	-2.675306086	-2.662341109	-2.610656689	-2.570086302	-2.519993057
-2.363311552	-3.438898616	-3.600326279	-3.747146969	-3.835647144	-4.026872146	-4.017728767	-4.013228266	-4.031517051	-4.017728767	-4.187086643	-3.958607315	-3.987162775	-3.76700389	-3.812479279	-3.627087997	-3.610833916	-3.521433504	-3.512861625	-3.463441557	-3.381951903	-3.482804102	-3.42365865	-3.494850022	-3.370590401	-3.459670525	-3.399027104	-3.397940009	-3.331614083	-3.298432015	-3.306273051	-3.289036881	-3.295849483	-3.247183569	-3.189767482	-3.161150909	-3.15739076	-3.087246696	-3.045757491	-3.007888512	-2.996539468	-2.893469146	-2.829738285	-2.861697302	-2.777543663	-2.739213331	-2.689944262	-2.610302452	-2.549135308	-2.571703186
-2.313721322	-3.375717904	-3.653647026	-3.764471553	-3.795880017	-3.931814138	-4.050609993	-3.991399828	-4.036212173	-4.207608311	-3.847711656	-4.096910013	-3.958607315	-3.804100348	-3.821023053	-3.8569852	-3.567030709	-3.638272164	-3.480172006	-3.514278574	-3.41453927	-3.417936637	-3.444905551	-3.391473966	-3.510041521	-3.438898616	-3.412289035	-3.432973634	-3.420216403	-3.350665141	-3.296708622	-3.316952962	-3.330683119	-3.2069084	-3.211831629	-3.127843727	-3.127843727	-3.123205024	-3.083546051	-3.040481623	-2.987162775	-2.932185489	-2.893469146	-2.823908741	-2.807990407	-2.772627558	-2.745210313	-2.643974143	-2.603277721	-2.549750892
-2.353890478	-3.454692884	-3.659555885	-3.774690718	-3.924453039	-3.896196279	-3.987162775	-4.004364805	-3.950781977	-4.142667504	-4.107905397	-3.913640169	-4.070581074	-3.821023053	-3.860120914	-3.806875402	-3.586700236	-3.600326279	-3.628932138	-3.578396073	-3.507239611	-3.440093375	-3.443697499	-3.397940009	-3.542118103	-3.458420756	-3.463441557	-3.435333936	-3.366531544	-3.402304814	-3.294136288	-3.339134522	-3.287350298	-3.271646218	-3.20481541	-3.232102384	-3.168770306	-3.11463878	-3.11407366	-3.042871802	-3.012333735	-2.975925013	-2.92885471	-2.881404635	-2.840432807	-2.799696817	-2.71219827	-2.692932049	-2.611366031	-2.587371479
-2.394479477	-3.49757288	-3.790484985	-3.844663963	-3.8569852	-3.943095149	-4.008773924	-4.161150909	-4.187086643	-4.036212173	-4.086186148	-4.004364805	-3.931814138	-3.958607315	-3.821023053	-3.860120914	-3.649751982	-3.571865206	-3.465973894	-3.530177984	-3.366531544	-3.380906669	-3.539102157	-3.446116973	-3.454692884	-3.567030709	-3.518557371	-3.484126156	-3.339134522	-3.37161107	-3.284832642	-3.319664487	-3.338187314	-3.274088368	-3.288192771	-3.184422252	-3.161780778	-3.184422252	-3.104577454	-3.074687909	-3.019088062	-2.985899678	-2.986741335	-2.925915311	-2.868702203	-2.830619505	-2.753009301	-2.700710666	-2.633763876	-2.605198223
-2.417141538	-3.581698709	-3.761953897	-3.71219827	-3.815308569	-4.187086643	-4.050609993	-4.107905397	-4.229147988	-4.070581074	-4.060480747	-3.966576245	-3.962573502	-3.913640169	-4.022276395	-4.022276395	-3.673664139	-3.580044252	-3.671620397	-3.488116639	-3.485452247	-3.468521083	-3.395773947	-3.505845406	-3.444905551	-3.528708289	-3.468521083	-3.425968732	-3.419075024	-3.283162277	-3.399027104	-3.299296283	-3.302770657	-3.325138859	-3.336299075	-3.178486472	-3.209011525	-3.151810883	-3.095825632	-3.085656843	-3.003488328	-2.960189446	-2.93330145	-2.912928794	-2.84103474	-2.810229044	-2.752272167	-2.698102283	-2.663140179	-2.598254918
-2.414877814	-3.554395797	-3.694648631	-3.821023053	-3.978810701	-4.060480747	-4.026872146	-3.88941029	-4.031517051	-4.161150909	-4.22184875	-4.086186148	-3.991399828	-4.026872146	-3.832682665	-3.869666232	-3.709965389	-3.665546249	-3.522878745	-3.48945499	-3.528708289	-3.459670525	-3.4867824	-3.527243551	-3.534617149	-3.396855627	-3.386158178	-3.441291429	-3.511449283	-3.404503778	-3.46470588	-3.412289035	-3.292429824	-3.317854924	-3.3400838	-3.227678293	-3.211831629	-3.189767482	-3.14691047	-3.07211659	-3.034328029	-2.999565923	-2.953895213	-2.91721463	-2.83386603	-2.805485658	-2.774174009	-2.719194072	-2.67141655	-2.642255675
-2.42159003	-3.568636236	-3.718966633	-3.903089987	-3.821023053	-4.102372909	-4.013228266	-4.102372909	-4.22184875	-4.167491087	-4.080921908	-3.962573502	-4.036212173	-3.913640169	-4.080921908	-4.065501549	-3.735182177	-3.698970004	-3.555955204	-3.540607512	-3.55129368	-3.543633967	-3.459670525	-3.498940738	-3.539102157	-3.54668166	-3.453457337	-3.619788758	-3.54515514	-3.373659633	-3.42365865	-3.335358024	-3.336299075	-3.301899454	-3.239577517	-3.272458743	-3.263603498	-3.205511953	-3.149966742	-3.045757491	-3.038578906	-3.018181393	-2.973058372	-2.962573502	-2.881074247	-2.851397345	-2.735890844	-2.76649624	-2.673459331	-2.661543506
-2.447453452	-3.68613278	-3.73754891	-3.943095149	-4.22184875	-4.013228266	-4.236572006	-4.086186148	-4.161150909	-4.161150909	-3.991399828	-4.080921908	-3.943095149	-3.950781977	-3.931814138	-3.76700389	-3.804100348	-3.690369833	-3.542118103	-3.585026652	-3.427128398	-3.522878745	-3.527243551	-3.552841969	-3.49757288	-3.583359493	-3.4867824	-3.408935393	-3.443697499	-3.36251027	-3.474955193	-3.355561411	-3.304518324	-3.341988603	-3.311580178	-3.32330639	-3.211124884	-3.129596095	-3.100726813	-3.106793247	-3.049148541	-3.015472687	-2.981299501	-2.938547521	-2.89279003	-2.852014679	-2.787546039	-2.709520187	-2.68697689	-2.637140697
-2.437112619	-3.555955204	-3.774690718	-3.906578315	-3.920818754	-3.962573502	-3.928117993	-4.167491087	-3.931814138	-4.075720714	-4.004364805	-4.26760624	-3.896196279	-4.004364805	-3.950781977	-3.863279433	-3.742321425	-3.616184634	-3.739928612	-3.595166283	-3.575118363	-3.467245621	-3.59345982	-3.424812155	-3.480172006	-3.542118103	-3.459670525	-3.522878745	-3.524328812	-3.37675071	-3.416801226	-3.337242168	-3.318758763	-3.247183569	-3.271646218	-3.276544328	-3.296708622	-3.210419288	-3.172630727	-3.124938737	-3.042871802	-3	-3.011441043	-2.913284336	-2.955852379	-2.836242476	-2.824488187	-2.726998728	-2.693574972	-2.647431614
-2.428757149	-3.681936665	-3.962573502	-3.966576245	-4.065501549	-4.060480747	-4.187086643	-3.991399828	-4.13667714	-4.337242168	-4.30980392	-3.962573502	-4.107905397	-3.991399828	-4.026872146	-3.913640169	-3.73754891	-3.673664139	-3.585026652	-3.514278574	-3.560667306	-3.536107011	-3.578396073	-3.573488739	-3.534617149	-3.557520231	-3.4225082	-3.431798276	-3.463441557	-3.316052869	-3.432973634	-3.458420756	-3.4225082	-3.402304814	-3.322393047	-3.199970641	-3.289036881	-3.21395879	-3.1837587	-3.11577123	-3.11407366	-2.990549104	-3.042392713	-2.946537395	-2.932185489	-2.944621669	-2.809108283	-2.772627558	-2.715569266	-2.664742744
-2.437826137	-3.659555885	-3.950781977	-3.943095149	-3.966576245	-4.091514981	-4.008773924	-4.22184875	-4.040958608	-4.13667714	-4.013228266	-4.004364805	-4.004364805	-4.013228266	-3.991399828	-3.815308569	-3.684029655	-3.632644079	-3.543633967	-3.591760035	-3.739928612	-3.590066877	-3.669586227	-3.605548319	-3.463441557	-3.446116973	-3.496209317	-3.55129368	-3.401209493	-3.406713933	-3.390405591	-3.377785977	-3.412289035	-3.266000713	-3.356547324	-3.232102384	-3.27572413	-3.193820026	-3.189767482	-3.187086643	-3.102372909	-3.020907099	-3.019088062	-2.946537395	-2.911155437	-2.887060024	-2.821023053	-2.79209647	-2.709520187	-2.70092874
-2.4867824	-3.647817482	-3.962573502	-3.931814138	-3.987162775	-4.366531544	-4.124938737	-4.22184875	-4.15490196	-4.124938737	-3.982966661	-4.251811973	-4.161150909	-4.102372909	-3.91721463	-3.935542011	-3.860120914	-3.730487056	-3.630784143	-3.59345982	-3.616184634	-3.59345982	-3.655607726	-3.596879479	-3.49757288	-3.478861916	-3.42136079	-3.511449283	-3.460923901	-3.46470588	-3.36251027	-3.425968732	-3.412289035	-3.327902142	-3.303643611	-3.254144805	-3.260427656	-3.20481541	-3.215382707	-3.110698297	-3.119186408	-3.075204004	-3.007446482	-2.970210529	-2.966576245	-2.893809103	-2.817870786	-2.796151536	-2.733768303	-2.685079944
-2.459420283	-3.681936665	-3.826813732	-3.920818754	-3.89279003	-4.26760624	-4.26760624	-4.318758763	-4.013228266	-4.366531544	-4.045757491	-4.173925197	-4.040958608	-4.30980392	-3.987162775	-3.954677021	-3.903089987	-3.744727495	-3.625251654	-3.621602099	-3.517126416	-3.559090918	-3.493494968	-3.507239611	-3.571865206	-3.540607512	-3.459670525	-3.482804102	-3.399027104	-3.477555766	-3.366531544	-3.360513511	-3.295849483	-3.318758763	-3.307153081	-3.211124884	-3.27572413	-3.202732459	-3.220403509	-3.202732459	-3.074172425	-3.101274818	-3.025488307	-2.95546024	-2.897223385	-2.859491957	-2.84284556	-2.815592515	-2.748118545	-2.738975166
-2.448672012	-3.657577319	-3.962573502	-4.13076828	-4.013228266	-4.080921908	-3.970616222	-4.065501549	-4.193820026	-4.065501549	-4.15490196	-4.13076828	-4.008773924	-3.866461092	-3.896196279	-3.76700389	-3.787812396	-3.605548319	-3.581698709	-3.602059991	-3.573488739	-3.653647026	-3.588380294	-3.474955193	-3.469800302	-3.501689446	-3.518557371	-3.524328812	-3.424812155	-3.469800302	-3.440093375	-3.41453927	-3.364516253	-3.286509457	-3.359518563	-3.305394801	-3.279014256	-3.200659451	-3.184422252	-3.100726813	-3.1837587	-3.088842391	-3.019088062	-2.949620244	-2.904481958	-2.938924676	-2.857610534	-2.784098187	-2.740884156	-2.705093089
-2.463946845	-3.716698771	-3.879426069	-3.966576245	-3.966576245	-4.102372909	-3.978810701	-4.161150909	-4.318758763	-4.200659451	-4.431798276	-4.193820026	-4.13076828	-4.173925197	-3.920818754	-3.850780887	-3.769551079	-3.598599459	-3.798602876	-3.555955204	-3.557520231	-3.588380294	-3.537602002	-3.603800653	-3.559090918	-3.480172006	-3.488116639	-3.504455662	-3.457174573	-3.397940009	-3.364516253	-3.367542708	-3.350665141	-3.36251027	-3.375717904	-3.277366077	-3.271646218	-3.185752404	-3.213248578	-3.15739076	-3.166852888	-3.077793723	-3.001740662	-3.011441043	-2.915781313	-2.927382523	-2.828273546	-2.827105302	-2.783306401	-2.758702613
-2.437350328	-3.53313238	-4.008773924	-3.987162775	-4.13076828	-4.102372909	-4.292429824	-4.22184875	-4.494850022	-4.318758763	-4.236572006	-4.27572413	-4.13076828	-4.075720714	-4.113509275	-3.812479279	-3.91721463	-3.653647026	-3.642065153	-3.53165267	-3.54515514	-3.555955204	-3.448550002	-3.49757288	-3.555955204	-3.59345982	-3.498940738	-3.448550002	-3.436518915	-3.468521083	-3.462180905	-3.413412695	-3.36251027	-3.341988603	-3.280668713	-3.236572006	-3.253365801	-3.311580178	-3.164309429	-3.166852888	-3.096910013	-3.053547735	-3.021819483	-2.990974258	-2.966978555	-2.913996294	-2.874518734	-2.829151796	-2.83120798	-2.729321164
[truncated: 51 more columns]
