# Supplementary material for: Advancing mortality rate prediction in European population clusters: integrating deep learning and multiscale analysis
Source: Sci Rep. 2024 Mar 15;14:6255. doi: 10.1038/s41598-024-56390-x (PMC10942990; doi:10.1038/s41598-024-56390-x)
Supplement: Supplementary file 1 — Supplementary Information. [file 41598_2024_56390_MOESM1_ESM.zip › data/Norway.csv]

-0.920688485	-1.556893543	-1.701518087	-1.863374544	-2.00414552	-2.069815348	-2.145147638	-2.209574083	-2.33003263	-2.463441557	-2.49390104	-2.481091426	-2.454816632	-2.446116973	-2.421934116	-2.392759496	-2.362910726	-2.318216234	-2.241542311	-2.195247398	-2.185286387	-2.183228588	-2.184355851	-2.187487716	-2.185552621	-2.182302445	-2.16953965	-2.178945245	-2.17685194	-2.152674169	-2.109690783	-2.053744293	-2.08692826	-2.103749438	-2.060730414	-2.006916639	-2.024062958	-2.095500845	-2.050951708	-2.030910397	-2.018136109	-1.976500618	-1.964330165	-1.935954037	-1.966817586	-1.972242795	-1.921180817	-1.904377405	-1.841155226	-1.833806785
-0.904513328	-1.476526678	-1.613269235	-1.771112232	-1.912218582	-1.982674445	-2.028956208	-2.076911485	-2.190777078	-2.292259546	-2.332080315	-2.351737594	-2.325322532	-2.30137757	-2.266561973	-2.232918379	-2.223734782	-2.188023056	-2.140741583	-2.151379883	-2.16761884	-2.149966742	-2.146788665	-2.151872489	-2.153972325	-2.169475486	-2.157203605	-2.147764061	-2.120560034	-2.135963817	-2.153291855	-2.055319966	-2.010728208	-2.057793458	-2.04875965	-2.014528617	-1.975350169	-1.998742369	-1.991868438	-1.983844488	-1.994476307	-1.93907563	-1.921869569	-1.883325855	-1.895615329	-1.920999748	-1.880348278	-1.864358584	-1.795798595	-1.778116508
-0.909223643	-1.505316779	-1.617082865	-1.76275796	-1.935616896	-2.039624369	-2.090443971	-2.111315153	-2.22541005	-2.351639989	-2.37923951	-2.410720779	-2.411952503	-2.389446295	-2.337431033	-2.291834142	-2.281830595	-2.267365032	-2.192532624	-2.139242877	-2.158703113	-2.165642887	-2.147093241	-2.146788665	-2.149782758	-2.171984936	-2.180258703	-2.169732199	-2.099469018	-2.075462282	-2.133830852	-2.097942689	-2.011976438	-1.978645287	-2.000477987	-1.999392413	-1.97988743	-1.947729403	-1.91829273	-1.973221671	-2.003225729	-1.974489327	-1.942447999	-1.894728317	-1.894251444	-1.900284838	-1.879426069	-1.868124812	-1.782753008	-1.75937588
-0.984250561	-1.625563285	-1.75937588	-1.880546149	-2.019632974	-2.140741583	-2.223807485	-2.249414473	-2.298777516	-2.362010219	-2.396422632	-2.414877814	-2.429106964	-2.432738308	-2.37975981	-2.32321497	-2.298086789	-2.278601624	-2.196201592	-2.128894299	-2.119472222	-2.135963817	-2.146849564	-2.129303542	-2.125402231	-2.145815456	-2.157141238	-2.165960982	-2.104246058	-2.069152808	-2.108239599	-2.115544504	-2.09108626	-2.013855535	-1.955342667	-1.984137492	-1.998742369	-1.9870363	-1.906648368	-1.919589993	-1.99494825	-1.983384452	-1.975473286	-1.912857721	-1.907981529	-1.905808475	-1.866652734	-1.877849681	-1.797756962	-1.772318927
-1.005194705	-1.669423904	-1.833895655	-1.945578476	-2.043927663	-2.140921775	-2.239803771	-2.29627884	-2.344381416	-2.373762315	-2.389872387	-2.409827168	-2.408267761	-2.425158805	-2.402085529	-2.344669442	-2.310691141	-2.27942728	-2.183162369	-2.127727154	-2.120617363	-2.104080455	-2.123839915	-2.137034241	-2.117020346	-2.127494101	-2.138824164	-2.155957958	-2.126563137	-2.095284455	-2.110586236	-2.095068173	-2.113283726	-2.100617294	-1.999782907	-1.950743203	-1.995549647	-2.015427684	-1.969359805	-1.936178944	-1.96237433	-1.994647864	-2.005462896	-1.970413328	-1.949349619	-1.93930216	-1.891367334	-1.885322309	-1.839411432	-1.826609749
-0.984736672	-1.685500772	-1.809808419	-1.941042821	-2.052223292	-2.129888845	-2.231806038	-2.330869153	-2.365321248	-2.349012906	-2.358129455	-2.378408324	-2.370794343	-2.374173287	-2.39008559	-2.371406744	-2.309006968	-2.247490599	-2.182038195	-2.138585081	-2.138883956	-2.121650578	-2.115317896	-2.133653577	-2.142426296	-2.128427064	-2.110754339	-2.124360063	-2.129128105	-2.117190959	-2.106293707	-2.085656843	-2.095988116	-2.124360063	-2.079407138	-1.987120613	-1.967018807	-2.025212068	-1.99314904	-1.979141718	-1.951247542	-1.955891613	-2.041627268	-2.028075051	-2.009927665	-1.986194073	-1.947960493	-1.928449361	-1.87916294	-1.869151817
-0.94634928	-1.653353682	-1.822694416	-1.938698344	-2.067120542	-2.153539175	-2.245040412	-2.325874017	-2.365220542	-2.365623506	-2.377371574	-2.371406744	-2.347656945	-2.356251315	-2.356646038	-2.350081281	-2.314975215	-2.250727592	-2.165452142	-2.101933339	-2.101549081	-2.106848787	-2.107794054	-2.096367484	-2.110418198	-2.125866221	-2.094258073	-2.102153068	-2.098105968	-2.082547008	-2.092911255	-2.07211659	-2.062331686	-2.06641149	-2.063084319	-2.032967118	-1.968955283	-1.947229131	-1.9506269	-1.973385032	-1.970535053	-1.919409586	-1.956127088	-1.986488667	-1.985983771	-1.988641046	-1.934943397	-1.912822188	-1.856610431	-1.83209219
-0.997773444	-1.681352431	-1.838991563	-1.941042821	-2.026502691	-2.121765531	-2.221125528	-2.293794458	-2.32339783	-2.343710099	-2.381219975	-2.375511637	-2.32385532	-2.314258261	-2.318306608	-2.299642472	-2.281498311	-2.249877473	-2.16774663	-2.093880542	-2.078261516	-2.082967378	-2.107627093	-2.10204319	-2.085551059	-2.106737714	-2.104411724	-2.097235856	-2.036968125	-1.978562604	-1.989572827	-1.991911064	-1.982090604	-1.965451753	-1.937831827	-1.949310972	-1.948847478	-1.884655804	-1.804820158	-1.854337529	-1.8815038	-1.852230954	-1.834933822	-1.819616034	-1.862329463	-1.879097182	-1.852478256	-1.814996444	-1.791182561	-1.789842062
-1.022614819	-1.738570584	-1.922632095	-2.05051241	-2.158953535	-2.239954672	-2.349692477	-2.430041182	-2.428058365	-2.411728293	-2.457672617	-2.468648835	-2.418961051	-2.388382889	-2.376647318	-2.362010219	-2.326518303	-2.302421966	-2.241088108	-2.161339774	-2.132768285	-2.122455892	-2.147703034	-2.16806627	-2.157141238	-2.147032309	-2.152982902	-2.174314292	-2.13076828	-2.091139827	-2.099250642	-2.100507804	-2.110530216	-2.096747183	-2.04992737	-2.034375033	-2.072373038	-2.070274622	-1.968834	-1.956873602	-2.010995384	-2.012467797	-2.015832873	-1.943743264	-1.940436582	-2.001740662	-1.991016796	-1.97988743	-1.907876131	-1.874941849
-1.015427684	-1.676088191	-1.811887463	-1.954716149	-2.100179498	-2.182566856	-2.277283833	-2.367340287	-2.412625828	-2.424581209	-2.451487744	-2.472627917	-2.443576879	-2.413862975	-2.376027488	-2.343135508	-2.314437389	-2.27679069	-2.228339041	-2.181378274	-2.154839922	-2.131355562	-2.141342516	-2.161969917	-2.175288557	-2.170438944	-2.145026326	-2.177113052	-2.158015195	-2.097670694	-2.098323769	-2.098378236	-2.112101512	-2.11582793	-2.067983094	-2.035598929	-2.049294465	-2.085921415	-2.034657164	-1.970169981	-1.947652401	-1.979348732	-2.011664044	-1.961181213	-1.90201427	-1.915173583	-1.948654501	-1.954442331	-1.916318253	-1.874291074
-1.017927864	-1.636707748	-1.800381932	-1.926538271	-2.049635146	-2.152365656	-2.228633029	-2.276134036	-2.356054087	-2.402195158	-2.414652089	-2.42136079	-2.445753192	-2.429924295	-2.399135964	-2.362010219	-2.326334124	-2.307329301	-2.234108024	-2.195383583	-2.197979248	-2.17050325	-2.16127681	-2.174638804	-2.191451449	-2.213390527	-2.207188229	-2.187019834	-2.159956669	-2.144783805	-2.121765531	-2.081288335	-2.083177715	-2.109467208	-2.086716098	-2.043303435	-2.031984286	-2.037488606	-2.058389198	-2.06459351	-2.006519681	-1.964530237	-1.989954587	-1.97203914	-1.9466142	-1.911899365	-1.922051001	-1.983677146	-1.925951931	-1.916139199
-1.007305128	-1.683023761	-1.856048884	-1.964970718	-2.094689938	-2.194023649	-2.279096829	-2.330497166	-2.369572125	-2.391687957	-2.415668776	-2.421475395	-2.43062609	-2.425505732	-2.410162057	-2.372326968	-2.313721322	-2.280668713	-2.196816111	-2.13483678	-2.148986393	-2.147337056	-2.137749325	-2.134777544	-2.135370275	-2.15864053	-2.177374321	-2.16513442	-2.103970088	-2.098378236	-2.109076229	-2.05389177	-2.047401265	-2.071348153	-2.051635944	-2.028260409	-2.019542108	-2.008286724	-2.005594853	-2.054039296	-2.059284343	-1.972202057	-1.918112861	-1.929592678	-1.935616896	-1.922159897	-1.875724068	-1.886424283	-1.890961704	-1.911226233
-1.01698748	-1.727091387	-1.888032163	-2.007093182	-2.114017189	-2.214741367	-2.29542055	-2.354479485	-2.381742655	-2.375305469	-2.410050399	-2.426200418	-2.432385557	-2.412625828	-2.407712184	-2.387428046	-2.330683119	-2.272946989	-2.174833628	-2.11673614	-2.117646254	-2.128719027	-2.147215131	-2.148252581	-2.133476374	-2.138286412	-2.156455788	-2.170117554	-2.142788158	-2.127610612	-2.146727776	-2.120674699	-2.09685573	-2.112326448	-2.090872058	-2.071655365	-2.083440781	-2.074481642	-2.033670505	-2.033107704	-2.076963331	-2.055467979	-1.957030927	-1.88880472	-1.925402955	-1.942562132	-1.915638241	-1.869730576	-1.840102099	-1.914816492
-0.993161865	-1.644797595	-1.786216701	-1.925476112	-2.04124505	-2.117703199	-2.199282922	-2.257589119	-2.317133204	-2.335640125	-2.352421446	-2.374481771	-2.39008559	-2.369572125	-2.351542406	-2.338944915	-2.299902295	-2.24131515	-2.147581007	-2.096530171	-2.099578247	-2.096801453	-2.126563137	-2.150457748	-2.13270933	-2.124649303	-2.126214539	-2.138883956	-2.119529407	-2.095500845	-2.085868487	-2.070019409	-2.077430231	-2.077741777	-2.046917156	-2.025534364	-2.037820147	-2.049051286	-2.023741751	-2.019405844	-2.040863169	-2.059135024	-2.0238335	-1.911120044	-1.866556902	-1.913604573	-1.917645549	-1.889747083	-1.822434644	-1.86356483
-1.01334469	-1.629283411	-1.743282254	-1.880282341	-2.031890799	-2.12021622	-2.178159073	-2.232769902	-2.30390584	-2.350081281	-2.371713269	-2.380593589	-2.406271001	-2.393618635	-2.372531728	-2.346112442	-2.31461659	-2.27433334	-2.179929966	-2.101165162	-2.08980263	-2.090604454	-2.104687976	-2.142727826	-2.150273556	-2.138286412	-2.124360063	-2.12021622	-2.120445399	-2.137391636	-2.136558171	-2.092051478	-2.109299602	-2.141222263	-2.091461368	-2.061780582	-2.073091898	-2.081812339	-2.050073556	-2.025350166	-2.027750864	-2.021317435	-2.027380661	-1.979763056	-1.889612334	-1.856548001	-1.889982993	-1.894762399	-1.864740101	-1.862550937
-0.923519762	-1.477699251	-1.583609159	-1.709164353	-1.845423883	-1.920131665	-1.963970269	-1.995807644	-2.143996546	-2.322666849	-2.347173697	-2.357139947	-2.34170235	-2.291069464	-2.258139606	-2.230327336	-2.174119701	-2.159141446	-2.154405907	-2.116452121	-2.084441885	-2.103363569	-2.133535434	-2.133594502	-2.159642941	-2.163169714	-2.143936047	-2.150703459	-2.102922997	-2.091407761	-2.126156467	-2.097997109	-2.072937757	-2.112101512	-2.117475462	-2.06363708	-2.048322563	-2.058289851	-2.050707599	-2.063989204	-2.054777683	-2.029885678	-2.041866324	-2.04992737	-2.03263926	-1.947536923	-1.883259465	-1.909565584	-1.900492006	-1.87484417
-0.904405283	-1.431622246	-1.529369036	-1.663280168	-1.810734331	-1.875724068	-1.940777487	-1.984430694	-2.110642263	-2.290730039	-2.311402225	-2.328734567	-2.317223354	-2.252199909	-2.229368872	-2.210913085	-2.149598852	-2.118900782	-2.139781815	-2.137630063	-2.108239599	-2.099960765	-2.114412644	-2.122168109	-2.134481481	-2.151995729	-2.157203605	-2.159642941	-2.108685601	-2.08820341	-2.123147352	-2.12239832	-2.109076229	-2.120789395	-2.134896025	-2.113058294	-2.082862247	-2.08175991	-2.058240186	-2.057148993	-2.06945847	-2.053154886	-2.048468209	-2.033342116	-2.060680469	-2.038294216	-1.924672066	-1.873057282	-1.897909474	-1.910130198
-0.954547926	-1.482645726	-1.588111048	-1.734262636	-1.875072121	-1.933264205	-1.987500222	-2.051880576	-2.190036478	-2.345534666	-2.367340287	-2.380906669	-2.376854125	-2.316232739	-2.277448338	-2.270592203	-2.220692172	-2.181048688	-2.160082224	-2.145026326	-2.134599882	-2.129186576	-2.120789395	-2.112045296	-2.129011186	-2.134777544	-2.155709257	-2.181180492	-2.12332039	-2.088682558	-2.105683937	-2.103473783	-2.116338565	-2.139841739	-2.130709596	-2.122340756	-2.118729496	-2.095771484	-2.037251947	-2.013228266	-2.017276612	-2.018453195	-2.024154775	-1.994905325	-2.00056495	-2.020406104	-1.966455624	-1.863311134	-1.825852935	-1.880282341
-0.992026175	-1.580093794	-1.725472696	-1.881702199	-2.009661145	-2.064190546	-2.11165199	-2.16627931	-2.280668713	-2.374687549	-2.373454341	-2.386263859	-2.378823718	-2.32817944	-2.293709043	-2.271646218	-2.232176502	-2.206209615	-2.176199846	-2.135904427	-2.131943638	-2.143996546	-2.13810731	-2.110194248	-2.114469167	-2.124128809	-2.131473113	-2.173990022	-2.142667504	-2.097507579	-2.094527938	-2.071450533	-2.0839147	-2.137391636	-2.140501442	-2.105905573	-2.116281798	-2.124765054	-2.04431225	-2.006211186	-2.008508111	-2.004364805	-2.030910397	-2.013362604	-2.003488328	-2.00353211	-1.997661119	-1.958686285	-1.866493026	-1.843420564
-0.991352995	-1.635749269	-1.763891198	-1.907524987	-2.07680781	-2.141583122	-2.185153331	-2.232621476	-2.32403845	-2.420216403	-2.431094585	-2.425852936	-2.419075024	-2.360912129	-2.331987028	-2.312203589	-2.261377972	-2.249568751	-2.225848141	-2.174444068	-2.149905406	-2.17276	-2.185020316	-2.155212281	-2.140021558	-2.13745123	-2.150703459	-2.180587689	-2.16615195	-2.145936988	-2.133063182	-2.090657962	-2.08249449	-2.136023216	-2.163865851	-2.142969202	-2.129420539	-2.150642018	-2.08820341	-2.015472687	-2.005067263	-1.997877154	-2.01488802	-2.018362575	-2.01809083	-2.004452551	-1.978355964	-1.986152004	-1.971754183	-1.907770758
-1.004391127	-1.642141352	-1.79314715	-1.960149822	-2.114243119	-2.214527797	-2.260585897	-2.279096829	-2.31930197	-2.355659901	-2.386263859	-2.391260081	-2.372122305	-2.360712774	-2.331241458	-2.294820755	-2.248182212	-2.210419288	-2.194363234	-2.171082438	-2.133949076	-2.108797173	-2.104798525	-2.101329657	-2.072014053	-2.043639446	-2.057793458	-2.084547398	-2.101988261	-2.124707175	-2.131473113	-2.105683937	-2.07748214	-2.050366076	-2.039719536	-2.040005162	-2.023787623	-2.002526241	-2.017547849	-2.019632974	-1.995420706	-1.991442408	-1.992764462	-1.989615229	-1.9988723	-1.989700043	-1.968955283	-1.959239476	-1.971469413	-1.934719129
-0.95477876	-1.6004128	-1.771086594	-1.923104806	-2.045805748	-2.13667714	-2.216310764	-2.258848401	-2.307329301	-2.343805938	-2.369877357	-2.40793433	-2.411392195	-2.381638069	-2.347753659	-2.296021175	-2.250727592	-2.208169052	-2.170631892	-2.152921138	-2.125634164	-2.092212557	-2.069764347	-2.078001569	-2.070121476	-2.0465786	-2.040576978	-2.051440338	-2.079146504	-2.094689938	-2.117475462	-2.121420762	-2.092588639	-2.058538261	-2.0238335	-2.010505687	-2.013228266	-2.001304842	-1.991953694	-2.010594682	-2.01153023	-1.981965597	-1.969157497	-1.960229073	-1.947844933	-1.950588139	-1.938246032	-1.910801633	-1.897360516	-1.909354042
-0.924752404	-1.560730481	-1.731539041	-1.863279433	-1.996237979	-2.0759793	-2.143936047	-2.207468238	-2.261457259	-2.309272456	-2.332920795	-2.360214787	-2.383839687	-2.369063881	-2.313185045	-2.266722466	-2.233215485	-2.211619485	-2.176460566	-2.142004504	-2.13200249	-2.112045296	-2.085974348	-2.079928876	-2.081393085	-2.068084683	-2.049440438	-2.03077052	-2.037251947	-2.063084319	-2.084758503	-2.115204636	-2.119357874	-2.085392432	-2.048516769	-2.023787623	-2.025304128	-2.031190286	-2.017231423	-1.996453307	-2.004759798	-2.002657309	-1.969278871	-1.953270778	-1.94195377	-1.932817514	-1.937944753	-1.923505195	-1.896812251	-1.886524601
-0.985080631	-1.623185888	-1.792958379	-1.923395961	-2.068084683	-2.181906131	-2.216882863	-2.260981754	-2.343518484	-2.37975981	-2.383314479	-2.391687957	-2.398265852	-2.399571674	-2.358625055	-2.296364762	-2.2612987	-2.235973392	-2.215240105	-2.18276527	-2.151564545	-2.143875556	-2.128952739	-2.111708155	-2.087034379	-2.074120911	-2.077222658	-2.069560405	-2.064240896	-2.085498177	-2.110474203	-2.112213965	-2.115884638	-2.0970186	-2.045950553	-2.00449643	-1.991484992	-2.004452551	-2.023741751	-2.018498512	-2.006431517	-2.025120027	-2.028677755	-1.9959367	-1.979514414	-1.96806666	-1.95093711	-1.945386945	-1.922123596	-1.888502251
-1.006616682	-1.691734467	-1.859366275	-2.011351875	-2.147337056	-2.243059764	-2.294820755	-2.302247726	-2.360015752	-2.425158805	-2.44708855	-2.455311978	-2.452840879	-2.434152181	-2.405386491	-2.350762528	-2.289121382	-2.256568635	-2.226286675	-2.199351645	-2.168642215	-2.148680487	-2.157515576	-2.15814019	-2.145572494	-2.138764381	-2.148374797	-2.146971385	-2.120330794	-2.086345065	-2.074687909	-2.080974235	-2.080869586	-2.095338542	-2.096150662	-2.069000058	-2.044889769	-2.032686082	-2.037772769	-2.045323413	-2.02816772	-2.002875844	-2.008463825	-2.001958736	-1.963211467	-1.942409961	-1.925512695	-1.909001702	-1.909213072	-1.894319537
-1.017159129	-1.624299815	-1.731820002	-1.847711656	-2.009350412	-2.115544504	-2.176004409	-2.243972787	-2.322666849	-2.36081244	-2.392330563	-2.436044535	-2.440332722	-2.413412695	-2.392652223	-2.360613131	-2.282079974	-2.242224509	-2.210630846	-2.186419011	-2.173406946	-2.121650578	-2.096150662	-2.101988261	-2.110026362	-2.074687909	-2.081812339	-2.132768285	-2.077585976	-2.062883489	-2.147032309	-2.138585081	-2.112776669	-2.112438959	-2.049781233	-2.037583307	-2.058936012	-2.060380921	-2.004979394	-1.969400278	-2.025396208	-2.04072005	-2.016103209	-1.99900227	-1.967985966	-1.959555902	-1.947613905	-1.924599044	-1.8395915	-1.840854072
-0.993448391	-1.627732556	-1.754240644	-1.883525088	-1.993790759	-2.103639155	-2.209152096	-2.292600169	-2.355167671	-2.37161107	-2.413187731	-2.488651485	-2.467755356	-2.381951903	-2.33592241	-2.326150023	-2.283412422	-2.210419288	-2.199489123	-2.171082438	-2.126330707	-2.135251664	-2.136974704	-2.086557045	-2.111483539	-2.142667504	-2.109467208	-2.121133663	-2.102482871	-2.125866221	-2.118672416	-2.080398976	-2.089055594	-2.101329657	-2.105296347	-2.070019409	-2.057545474	-2.070223567	-1.987880164	-1.998136537	-2.075772419	-2.085709744	-2.037110013	-1.994047713	-2.037251947	-2.057595059	-2.013362604	-1.949001921	-1.871956326	-1.868573828
-0.980065762	-1.621983864	-1.791021483	-1.923068425	-2.030863766	-2.141222263	-2.241693818	-2.319483191	-2.3796557	-2.404063094	-2.410273744	-2.414652089	-2.408267761	-2.391687957	-2.332080315	-2.289628736	-2.227604939	-2.221125528	-2.209292713	-2.137749325	-2.123032033	-2.093934455	-2.09017663	-2.101439355	-2.086610056	-2.111202933	-2.106737714	-2.094312032	-2.097344525	-2.093072653	-2.116225039	-2.064895979	-2.071143466	-2.126214539	-2.05858796	-2.041388342	-2.074481642	-2.088522783	-2.039053804	-2.024752059	-2.060980224	-2.018815863	-2.015427684	-2.008906892	-1.991996328	-2.007579044	-1.982966661	-1.953504836	-1.86607806	-1.832594043
-0.941820804	-1.583942271	-1.777127523	-1.899801828	-2.008419543	-2.117532385	-2.163992541	-2.246187216	-2.304956341	-2.297224922	-2.333294864	-2.367947833	-2.339988779	-2.328549446	-2.28567024	-2.241769592	-2.203981031	-2.177047759	-2.138764381	-2.09323411	-2.092696151	-2.074533199	-2.063737658	-2.07582413	-2.039624369	-2.056258234	-2.099632871	-2.071809052	-2.034422042	-2.047740463	-2.090604454	-2.053498609	-2.01157483	-2.016960384	-2.025580426	-2.012333735	-2.017186238	-2.042632192	-2.000521466	-1.996625646	-2.039006291	-2.031750606	-2.014438812	-1.981049978	-1.95369998	-1.935841628	-1.94248604	-1.963012002	-1.860656244	-1.832062687
-0.934211217	-1.629116983	-1.814089715	-1.929518825	-2.045034269	-2.134540677	-2.183228588	-2.229958446	-2.318306608	-2.374481771	-2.395773947	-2.403622856	-2.391580949	-2.353008463	-2.302857874	-2.252510508	-2.218891164	-2.165388579	-2.11463878	-2.121420762	-2.085498177	-2.054925512	-2.096150662	-2.098868749	-2.097616316	-2.080085519	-2.072835026	-2.064039531	-2.024522237	-2.040195683	-2.07592757	-2.09006974	-2.085815567	-2.028353118	-2.016373713	-2.013183495	-1.99520589	-2.002002364	-1.97988743	-1.991314681	-1.997790727	-1.964330165	-1.970129436	-1.92804439	-1.927198851	-1.958409953	-1.888905589	-1.883857346	-1.852138252	-1.833717933
-0.960260777	-1.543148315	-1.674566442	-1.78438887	-1.909213072	-2.008596697	-2.094851998	-2.135488919	-2.176265012	-2.211548793	-2.284832642	-2.359220523	-2.320299619	-2.293196903	-2.256333479	-2.203981031	-2.161969917	-2.144662596	-2.136558171	-2.135666945	-2.123608938	-2.075462282	-2.049732532	-2.055517328	-2.047546604	-2.044697177	-2.025166045	-2.061530312	-2.061230177	-2.007711646	-2.046433586	-2.074997492	-2.069305612	-2.078833949	-2.053203973	-2.003181978	-1.990379159	-1.981049978	-1.93159148	-1.963411023	-2.014259259	-1.9870363	-1.964530237	-1.934793872	-1.927529518	-1.92808119	-1.919265314	-1.909918382	-1.864390364	-1.879689357
-0.975009727	-1.623131178	-1.79209647	-1.905913373	-2.028538595	-2.13483678	-2.197294673	-2.248105312	-2.34804393	-2.357139947	-2.354970935	-2.37788964	-2.382161252	-2.349886836	-2.336581788	-2.316232739	-2.272133551	-2.224608028	-2.152303979	-2.128076968	-2.142486585	-2.144480844	-2.127902026	-2.119357874	-2.11844417	-2.100836359	-2.108518296	-2.122628654	-2.101988261	-2.116168287	-2.112270203	-2.053990115	-2.066917838	-2.125460203	-2.090283547	-2.042201225	-2.03550466	-2.07211659	-2.035646071	-2.019042684	-2.017141058	-2.023100049	-2.050854048	-1.988429556	-2.011619435	-2.01291497	-1.967300673	-1.961300377	-1.910200827	-1.910130198
-0.997255265	-1.687568744	-1.871439193	-1.990421639	-2.085339569	-2.172049472	-2.259321575	-2.335640125	-2.366733589	-2.394479477	-2.404724288	-2.417368561	-2.436400271	-2.417822962	-2.352519227	-2.326334124	-2.317764643	-2.280502983	-2.18482087	-2.110922507	-2.111595832	-2.150949309	-2.147398031	-2.099796787	-2.112326448	-2.139602095	-2.124880835	-2.121133663	-2.129303542	-2.130123187	-2.179732843	-2.169283051	-2.11463878	-2.119186408	-2.120961495	-2.102978044	-2.110586236	-2.144238628	-2.089749228	-2.028306761	-2.02839948	-2.066462098	-2.097888277	-2.06363708	-2.064492734	-2.072937757	-1.99991315	-1.994176247	-1.964010243	-1.976953416
-1.045381265	-1.759450752	-1.940929087	-2.079511435	-2.183096161	-2.27067319	-2.320118058	-2.350373113	-2.400553624	-2.478077755	-2.521000868	-2.458670422	-2.443335738	-2.443094731	-2.376234	-2.292344676	-2.253443639	-2.22811868	-2.181378274	-2.140561465	-2.139422449	-2.152303979	-2.140381421	-2.150089442	-2.149598852	-2.1340082	-2.140681535	-2.115714538	-2.099796787	-2.13864484	-2.161591722	-2.140501442	-2.137630063	-2.114751892	-2.071450533	-2.082231998	-2.087459117	-2.069815348	-2.02923484	-2.071809052	-2.127960332	-2.081340707	-2.035174882	-2.009483556	-2.02613355	-2.028028724	-2.016960384	-1.980925271	-1.922014709	-1.936066476
-1.02441656	-1.778116508	-1.911686684	-2.019587538	-2.137570444	-2.220259249	-2.311758204	-2.378304538	-2.408267761	-2.423428316	-2.411056357	-2.405165644	-2.416687848	-2.427012292	-2.356942316	-2.284665316	-2.289797985	-2.235973392	-2.160773426	-2.143694134	-2.126563137	-2.096421706	-2.107237765	-2.124475736	-2.090443971	-2.1195866	-2.139003563	-2.118273065	-2.06093025	-2.07841756	-2.109970414	-2.074120911	-2.090283547	-2.073503211	-2.062582419	-2.09685573	-2.097997109	-2.079354999	-2.04349541	-2.036117771	-2.059981845	-1.996281036	-1.999869731	-1.999565923	-2.004803708	-2.013273041	-1.948114621	-1.958015499	-1.888435065	-1.867836404
-1.022422708	-1.659119827	-1.799040122	-1.912609055	-2.017728767	-2.111090741	-2.237621571	-2.32403845	-2.362010219	-2.381533508	-2.411504199	-2.4597957	-2.428524096	-2.364214764	-2.348721986	-2.309006968	-2.259006068	-2.205581669	-2.180127178	-2.158765704	-2.112157735	-2.092051478	-2.109523091	-2.097453221	-2.089055594	-2.113622093	-2.110810388	-2.094797971	-2.102867957	-2.090872058	-2.090230085	-2.113791376	-2.13667714	-2.121191068	-2.06063053	-2.050219792	-2.076652344	-2.09189046	-2.025166045	-2.000869459	-1.993491172	-2.01768353	-2.054629906	-1.999305684	-2.004847623	-2.02946717	-1.961300377	-1.951247542	-1.938585222	-1.862962545
-0.95306803	-1.519748655	-1.649751982	-1.760150179	-1.854617108	-1.948461609	-2.049732532	-2.111708155	-2.213532523	-2.31238187	-2.284581677	-2.24848995	-2.236347429	-2.290221398	-2.28869904	-2.243896628	-2.192194468	-2.168770306	-2.17776652	-2.1397219	-2.124360063	-2.103198302	-2.097235856	-2.121133663	-2.105628546	-2.108629825	-2.114865034	-2.109076229	-2.085075352	-2.067983094	-2.079094396	-2.082704599	-2.099414413	-2.12021622	-2.080033299	-2.06008158	-2.078001569	-2.055122694	-1.986614982	-2.02291688	-2.060430831	-2.006079041	-2.076911485	-2.079146504	-2.012244383	-2.00793274	-2.016870075	-2.000260655	-1.907454792	-1.90104494
-1.017335366	-1.595303091	-1.719444392	-1.834221669	-1.922813846	-1.999652703	-2.103363569	-2.17276	-2.242072817	-2.289967301	-2.346690987	-2.37788964	-2.318306608	-2.290730039	-2.261377972	-2.238372815	-2.237621571	-2.194091545	-2.149905406	-2.13076828	-2.128543826	-2.121535655	-2.129186576	-2.12285911	-2.10419085	-2.080503512	-2.075100736	-2.116565706	-2.130064589	-2.102757897	-2.111146833	-2.087140525	-2.078469586	-2.099851439	-2.078990199	-2.063737658	-2.057545474	-2.074533199	-2.065501549	-2.068592986	-2.054039296	-2.021180613	-2.010327752	-2.008729611	-1.999175623	-1.968631937	-1.951713607	-1.973058372	-1.928338877	-1.88585625
-1.013349169	-1.63683947	-1.769960019	-1.865918563	-1.958646798	-2.051782706	-2.133594502	-2.215882184	-2.27392513	-2.317403709	-2.344573412	-2.361211333	-2.368353337	-2.346401618	-2.336016545	-2.328364403	-2.256725476	-2.192059279	-2.159329439	-2.154220033	-2.13578567	-2.091783147	-2.097779472	-2.128135298	-2.162916849	-2.162853656	-2.122571059	-2.129128105	-2.132473589	-2.144178095	-2.136736636	-2.118957892	-2.110194248	-2.098323769	-2.08639805	-2.055517328	-2.091622228	-2.126040345	-2.096259059	-2.117589316	-2.085709744	-2.036401037	-2.015607721	-2.000477987	-2.026225806	-2.041866324	-2.026410377	-1.977654124	-1.960427263	-1.981424317
-1.041670288	-1.688924592	-1.831443593	-1.929925174	-2.000434512	-2.078261516	-2.147520006	-2.230401152	-2.278601624	-2.275560277	-2.343422709	-2.392652223	-2.362810578	-2.363211311	-2.360413913	-2.303032359	-2.247567391	-2.190305641	-2.159329439	-2.131355562	-2.106293707	-2.118786584	-2.104246058	-2.076082777	-2.08175991	-2.092373695	-2.081288335	-2.091944126	-2.086451042	-2.077326432	-2.083862017	-2.075772419	-2.087777943	-2.079302866	-2.060031709	-2.061630403	-2.055862927	-2.087352894	-2.043927663	-2.001304842	-2.043303435	-2.079720105	-2.084758503	-2.00449643	-1.980966836	-2.018725167	-2.036448266	-2.044504671	-1.981590793	-1.957582012
-1.053086174	-1.682584414	-1.815478914	-1.902951035	-2.004101676	-2.107905397	-2.163612581	-2.220331373	-2.269056307	-2.299123292	-2.3650192	-2.404063094	-2.392116256	-2.372429336	-2.395881994	-2.333107789	-2.253599356	-2.190171039	-2.136201461	-2.147398031	-2.159768405	-2.134955278	-2.105850153	-2.098705183	-2.092373695	-2.104356495	-2.124244421	-2.094851998	-2.069662364	-2.115601174	-2.154777894	-2.104466961	-2.084441885	-2.13578567	-2.095284455	-2.07717078	-2.113114641	-2.090764997	-2.07191154	-2.079615758	-2.079302866	-2.067830754	-2.062081097	-2.054629906	-2.061680457	-2.075720714	-2.082967378	-2.064744718	-1.952608298	-1.936253938
-1.05843888	-1.669992299	-1.808604883	-1.930442895	-1.999652703	-2.102098126	-2.178879676	-2.207888591	-2.301899454	-2.34428545	-2.349012906	-2.350470434	-2.347270304	-2.336393292	-2.33648753	-2.302857874	-2.250727592	-2.221414672	-2.201971207	-2.133181197	-2.09189046	-2.088043811	-2.107682739	-2.123666671	-2.095717342	-2.096096473	-2.090016305	-2.100945932	-2.125750177	-2.124071015	-2.114978205	-2.096204857	-2.10380459	-2.129245055	-2.109467208	-2.060730414	-2.07680781	-2.109802614	-2.075255648	-2.075410614	-2.107237765	-2.094419972	-2.046143702	-2.027936084	-2.055764156	-2.030910397	-2.004014002	-1.989912153	-1.951325185	-1.952919927
-1.028668476	-1.644682601	-1.767130895	-1.890725262	-1.998136537	-2.068033885	-2.157265981	-2.239426746	-2.276872841	-2.300595918	-2.347077112	-2.339324212	-2.347850395	-2.33970384	-2.313274379	-2.270349332	-2.179338865	-2.149537567	-2.151934105	-2.119758224	-2.105573162	-2.099141495	-2.08980263	-2.093988375	-2.092266263	-2.083440781	-2.078469586	-2.094042301	-2.099359816	-2.101658834	-2.116111542	-2.095230374	-2.09881422	-2.116395339	-2.078105529	-2.063134541	-2.06722193	-2.093395628	-2.083440781	-2.062582419	-2.094906032	-2.095122233	-2.050268548	-2.022230682	-2.023283296	-2.009794385	-1.98678346	-1.993919217	-1.952880961	-1.941498057
-0.973127767	-1.607672442	-1.735961774	-1.831414134	-1.936516522	-2.045998832	-2.148558185	-2.201902068	-2.240332155	-2.281913705	-2.296794629	-2.281000362	-2.315962963	-2.302334837	-2.243135776	-2.228412519	-2.216382235	-2.175028539	-2.140681535	-2.117418546	-2.084125497	-2.051440338	-2.068084683	-2.07680781	-2.05507339	-2.063989204	-2.087512239	-2.080346718	-2.083335535	-2.120330794	-2.112438959	-2.048274025	-2.034939479	-2.068949153	-2.081288335	-2.082704599	-2.04982994	-2.047207557	-2.048031416	-2.043975718	-2.052615298	-2.054482178	-2.074275473	-2.045660991	-2.020497151	-2.032545632	-2.03574037	-2.005770859	-1.936967035	-1.937305227
-1.019038146	-1.599289363	-1.733556619	-1.838392453	-1.928780982	-2.029374223	-2.107738393	-2.171984936	-2.228412519	-2.223298816	-2.223153591	-2.256255121	-2.28058584	-2.24848995	-2.214385475	-2.185885644	-2.164119268	-2.109578981	-2.04875965	-2.05051241	-2.042967684	-2.046772028	-2.077430231	-2.062833296	-2.055024092	-2.058936012	-2.043255455	-2.024844022	-2.020907099	-2.035881857	-2.045419837	-2.047643523	-2.068847361	-2.09189046	-2.058687375	-2.025304128	-2.045998832	-2.030118356	-1.993876394	-2.015472687	-2.015607721	-1.996711841	-2.019315026	-1.994905325	-1.965531977	-1.964890597	-1.956952257	-1.967381239	-1.869151817	-1.869055432
-1.0213813	-1.708853238	-1.858895291	-1.967905287	-2.023374948	-2.081917215	-2.152427341	-2.197842247	-2.255315937	-2.330869153	-2.357832366	-2.35398859	-2.31930197	-2.25352149	-2.212610379	-2.196884445	-2.141342516	-2.104356495	-2.088309841	-2.059832286	-2.029513651	-2.043639446	-2.062281556	-2.023374948	-2.038151941	-2.068592986	-2.061580354	-2.084125497	-2.08396739	-2.066917838	-2.057495894	-2.038721321	-2.037630664	-2.066816521	-2.079511435	-2.063335487	-2.035410413	-2.037820147	-2.030304589	-2.001740662	-1.986614982	-1.989445648	-2.007313961	-1.982590991	-1.984933786	-2.003663482	-1.976500618	-1.946268684	-1.921470685	-1.894319537
-1.006599044	-1.692546752	-1.877227271	-1.983970037	-2.078157519	-2.125924255	-2.15583359	-2.237021509	-2.2817475	-2.317674381	-2.332360294	-2.312827895	-2.332173621	-2.283412422	-2.246263778	-2.214385475	-2.163169714	-2.152427341	-2.1316495	-2.072321736	-2.064089864	-2.078833949	-2.068135487	-2.064240896	-2.072835026	-2.063737658	-2.061430244	-2.104080455	-2.08149786	-2.078677756	-2.090872058	-2.036968125	-2.020269569	-2.036779013	-2.061280185	-2.060331016	-2.070581074	-2.070274622	-2.016193358	-2.003751085	-2.000825944	-1.973630188	-1.989827297	-2.006431517	-2.01407978	-1.990761629	-1.974653165	-1.95012328	-1.910377448	-1.918904843
-1.051293691	-1.757359202	-1.894353587	-2.000391041	-2.082914809	-2.156144577	-2.209081805	-2.227091805	-2.288277108	-2.354086725	-2.372531728	-2.376337293	-2.387428046	-2.334231449	-2.277530614	-2.23128792	-2.150028088	-2.103088159	-2.077222658	-2.060430831	-2.05527064	-2.044552789	-2.024108864	-2.034422042	-2.05394094	-2.049099911	-2.075152367	-2.094960072	-2.065249125	-2.058190527	-2.083651348	-2.04416799	-2.04320748	-2.07473949	-2.031750606	-2.004452551	-2.031610458	-2.058091226	-2.02946717	-2.035457534	-2.002351545	-1.955421045	-1.987247113	-2.004101676	-2.001566281	-2.037867531	-2.03428103	-2.031750606	-2.001871493	-1.941118661
-1.000765032	-1.669911054	-1.834399597	-1.928412529	-2.045082446	-2.153044675	-2.211690188	-2.261219442	-2.318125878	-2.317223354	-2.331334585	-2.410050399	-2.395234115	-2.310691141	-2.27679069	-2.266722466	-2.207468238	-2.160710544	-2.133240217	-2.096204857	-2.071655365	-2.079198618	-2.118672416	-2.100179498	-2.07717078	-2.077534055	-2.09560908	-2.118387128	-2.08249449	-2.08118361	-2.11850122	-2.10419085	-2.050805226	-2.066765871	-2.09420412	-2.072680975	-2.077741777	-2.074533199	-2.027612001	-2.019860222	-2.048031416	-2.066715228	-2.055122694	-2.03550466	-2.024384402	-1.998396076	-1.989827297	-1.98953043	-1.952725133	-1.934196287
-1.029946162	-1.799614676	-1.996625646	-2.100015437	-2.195792395	-2.260585897	-2.351932871	-2.437826137	-2.428990328	-2.412176829	-2.434860848	-2.441171475	-2.41273815	-2.372326968	-2.335546071	-2.278106984	-2.220836576	-2.171791386	-2.145511775	-2.101274818	-2.052468254	-2.063134541	-2.079354999	-2.072989131	-2.071348153	-2.063235002	-2.060730414	-2.090604454	-2.094635931	-2.09039049	-2.10885297	-2.103088159	-2.104301273	-2.150396342	-2.125866221	-2.089375595	-2.097888277	-2.114412644	-2.090657962	-2.065148197	-2.069560405	-2.064845553	-2.079667928	-2.035976207	-2.04759506	-2.04072005	-1.985521465	-1.992636346	-1.951752468	-1.949891037
-1.023952803	-1.865153791	-2.044119914	-2.142004504	-2.237846808	-2.298950369	-2.345438445	-2.41453927	-2.447453452	-2.456056058	-2.493630283	-2.514278574	-2.464452721	-2.404834585	-2.336299075	-2.253443639	-2.227678293	-2.201142268	-2.18428946	-2.16171775	-2.11577123	-2.114808459	-2.142788158	-2.127435857	-2.113960724	-2.10419085	-2.100288905	-2.117646254	-2.100945932	-2.075307297	-2.092105165	-2.121593112	-2.130592251	-2.157265981	-2.138525331	-2.105185671	-2.087884271	-2.092696151	-2.080660363	-2.074378545	-2.096204857	-2.08175991	-2.058637664	-2.056851871	-2.058538261	-2.029839157	-2.033060837	-2.043783531	-2.01103993	-1.991016796
-1.032161967	-1.899905285	-2.095988116	-2.186552456	-2.265360161	-2.304080747	-2.341511619	-2.411056357	-2.430977414	-2.423889106	-2.431563586	-2.453580733	-2.450996738	-2.434034183	-2.357832366	-2.269379202	-2.232398932	-2.178551981	-2.13288622	-2.110530216	-2.091300568	-2.067779986	-2.083651348	-2.132179092	-2.123782159	-2.079772289	-2.054777683	-2.107126593	-2.113340102	-2.106571158	-2.138047625	-2.140561465	-2.107571453	-2.106793247	-2.13834613	-2.106793247	-2.05596172	-2.055319966	-2.102153068	-2.109411332	-2.065956281	-2.047788942	-2.064492734	-2.066715228	-2.056307673	-2.051000546	-2.060730414	-2.055418636	-1.974735108	-1.959674621
-1.053365998	-1.894557945	-2.069356559	-2.169154808	-2.280668713	-2.327717375	-2.386581055	-2.465593101	-2.454198243	-2.480697151	-2.480828536	-2.461929213	-2.427709394	-2.37788964	-2.326426204	-2.227531597	-2.16481693	-2.151626116	-2.120674699	-2.084178212	-2.091193401	-2.101110344	-2.085392432	-2.088629293	-2.103198302	-2.110586236	-2.107404577	-2.099414413	-2.113678513	-2.125286311	-2.115941353	-2.125286311	-2.164119268	-2.15434394	-2.126737541	-2.125112489	-2.080294465	-2.078990199	-2.050122296	-2.02751945	-2.061130178	-2.068389594	-2.093287943	-2.064643907	-2.037299268	-2.031283623	-2.041340573	-2.051147094	-1.993705142	-1.970738004
-0.990753126	-1.835498439	-2.021682503	-2.138585081	-2.259084924	-2.341130408	-2.387534036	-2.388170521	-2.42365865	-2.475863623	-2.46130062	-2.422163659	-2.396206296	-2.361211333	-2.265760396	-2.201142268	-2.188156994	-2.143936047	-2.083125121	-2.047546604	-2.047546604	-2.063838259	-2.068694719	-2.063938883	-2.061480275	-2.040815457	-2.044649043	-2.072886388	-2.040576978	-2.036779013	-2.058985756	-2.071604148	-2.103363569	-2.097072904	-2.045998832	-2.03881629	-2.06063053	-2.079354999	-2.067830754	-2.038057117	-2.009749967	-1.993533958	-2.01157483	-2.016915227	-2.023925268	-2.016870075	-2.013541787	-1.995334767	-1.938057708	-1.937042166
-1.060725419	-1.891367334	-2.096313268	-2.207888591	-2.286593468	-2.392544977	-2.438183336	-2.457548053	-2.4710833	-2.485717952	-2.503070352	-2.482540173	-2.413412695	-2.358922687	-2.292770581	-2.21445663	-2.173212761	-2.164309429	-2.141402655	-2.075152367	-2.068745594	-2.086080235	-2.077845675	-2.071194629	-2.079354999	-2.090016305	-2.104411724	-2.121650578	-2.109467208	-2.0951763	-2.0910327	-2.08639805	-2.113283726	-2.113170995	-2.078105529	-2.062582419	-2.082022117	-2.084441885	-2.062231433	-2.073709013	-2.08018998	-2.080503512	-2.046192002	-2.004935466	-1.980634425	-1.988725671	-2.027195678	-2.024752059	-1.953387791	-1.92245042
-1.054886086	-1.943934071	-2.145268983	-2.23470407	-2.359816808	-2.409715596	-2.446966984	-2.497982785	-2.514278574	-2.490663042	-2.444905551	-2.468521083	-2.44721015	-2.409158165	-2.371406744	-2.30033568	-2.247874693	-2.160584807	-2.095230374	-2.115487841	-2.125402231	-2.100507804	-2.092749917	-2.115431185	-2.126330707	-2.113791376	-2.110922507	-2.114978205	-2.137212902	-2.142185222	-2.13990167	-2.137272472	-2.137928281	-2.139482323	-2.132237975	-2.122168109	-2.105794741	-2.085339569	-2.084494638	-2.087512239	-2.078209514	-2.050951708	-2.035929029	-2.038199361	-2.032592443	-2.031844063	-2.048565334	-2.063084319	-2.01376587	-1.964290162
-1.142004504	-1.994261957	-2.173730781	-2.310336035	-2.391153178	-2.450996738	-2.497299825	-2.537901619	-2.503208684	-2.474825572	-2.522011024	-2.515130967	-2.513569521	-2.477947199	-2.373044049	-2.294820755	-2.240181123	-2.189229989	-2.157141238	-2.142245478	-2.099305226	-2.101549081	-2.12124848	-2.112045296	-2.124244421	-2.136498699	-2.140981856	-2.160647671	-2.164246032	-2.13637978	-2.126446906	-2.135073808	-2.152921138	-2.138704606	-2.123147352	-2.118273065	-2.129830279	-2.129947418	-2.100398341	-2.08518102	-2.079981084	-2.079667928	-2.080242219	-2.057793458	-2.05232126	-2.059334128	-2.059483515	-2.062482108	-2.023008455	-1.9870363
-1.132821352	-1.920746378	-2.108016769	-2.211478113	-2.314975215	-2.410608977	-2.424119684	-2.43568909	-2.417936637	-2.438779321	-2.477555766	-2.475084852	-2.475344288	-2.396855627	-2.315064917	-2.262012674	-2.209152096	-2.135904427	-2.103143227	-2.089215565	-2.062732928	-2.081864774	-2.065552051	-2.065047292	-2.094851998	-2.107794054	-2.105019709	-2.11662251	-2.111371275	-2.107348966	-2.131003098	-2.097235856	-2.091729501	-2.105407052	-2.103584024	-2.106571158	-2.109802614	-2.110698297	-2.087034379	-2.085762652	-2.106959888	-2.08518102	-2.106349183	-2.082074578	-2.0473044	-2.052762392	-2.028677755	-2.027704571	-1.988302712	-1.92226882
-1.149598852	-2.012289057	-2.206698646	-2.303381541	-2.372122305	-2.403512866	-2.457548053	-2.496890563	-2.515700161	-2.537452271	-2.500725418	-2.469288162	-2.45038376	-2.399462706	-2.333575627	-2.280751602	-2.243896628	-2.195928751	-2.130181792	-2.122571059	-2.136498699	-2.116225039	-2.105407052	-2.103418672	-2.131120554	-2.126330707	-2.075772419	-2.101713721	-2.130240405	-2.107237765	-2.114243119	-2.12459144	-2.114921616	-2.1195866	-2.147337056	-2.133594502	-2.095554959	-2.124880835	-2.09843271	-2.077793723	-2.085921415	-2.05744632	-2.07319469	-2.08894898	-2.062833296	-2.039719536	-2.038057117	-2.000173753	-1.964810491	-1.953192786
-1.112855505	-1.963610671	-2.145572494	-2.254456798	-2.307417438	-2.350178537	-2.413412695	-2.458046526	-2.476513668	-2.449649328	-2.456677099	-2.484126156	-2.461551948	-2.39008559	-2.368353337	-2.296708622	-2.202040356	-2.134244776	-2.092911255	-2.075410614	-2.0759793	-2.074842673	-2.070683273	-2.087618501	-2.098759698	-2.111876693	-2.092373695	-2.104687976	-2.102153068	-2.109020403	-2.120502713	-2.087831104	-2.105296347	-2.139302726	-2.108295324	-2.087246696	-2.11577123	-2.125576169	-2.136974704	-2.1195866	-2.084705717	-2.076134525	-2.071348153	-2.05124482	-2.068542129	-2.073709013	-2.027010773	-1.99314904	-1.971672802	-1.956598421
-1.183791854	-2.022459294	-2.207258214	-2.31354249	-2.353890478	-2.410050399	-2.48691564	-2.488919154	-2.488116639	-2.484921325	-2.447818661	-2.461929213	-2.438183336	-2.378304538	-2.346690987	-2.271646218	-2.183294816	-2.152612449	-2.14327111	-2.126563137	-2.098051535	-2.093395628	-2.109578981	-2.110082317	-2.111989088	-2.111764327	-2.115148017	-2.141342516	-2.119300711	-2.108797173	-2.14454142	-2.134955278	-2.126446906	-2.125634164	-2.100781582	-2.118957892	-2.151564545	-2.127960332	-2.120101676	-2.145147638	-2.131884795	-2.089909454	-2.088309841	-2.061080188	-2.036259381	-2.064140202	-2.033201454	-2.037299268	-2.033482824	-1.970535053
-1.206132818	-2.066107964	-2.212823008	-2.277859875	-2.386263859	-2.443697499	-2.467245621	-2.509339347	-2.513003112	-2.480959961	-2.506820879	-2.519849275	-2.468648835	-2.416008201	-2.347270304	-2.257982253	-2.214741367	-2.183029962	-2.148619332	-2.106682188	-2.069407512	-2.072680975	-2.084125497	-2.086345065	-2.094096234	-2.076496933	-2.07007044	-2.103970088	-2.104853811	-2.110082317	-2.129596095	-2.141823862	-2.151256818	-2.11650891	-2.100617294	-2.099851439	-2.059035507	-2.109746695	-2.128543826	-2.111764327	-2.138525331	-2.108908774	-2.067881528	-2.017186238	-2.053253065	-2.056011125	-2.016870075	-2.047837426	-2.008286724	-1.974899039
-1.13785669	-2.015787833	-2.193752173	-2.267525823	-2.341416285	-2.421246216	-2.467627866	-2.478992748	-2.474307475	-2.459545386	-2.499077761	-2.511449283	-2.461426266	-2.430158101	-2.367441485	-2.29387989	-2.230327336	-2.167235695	-2.139482323	-2.122053048	-2.110866444	-2.125634164	-2.099032376	-2.094635931	-2.131708312	-2.127668879	-2.120789395	-2.15814019	-2.155771419	-2.157141238	-2.191518943	-2.160396271	-2.119415044	-2.103308473	-2.1329452	-2.166088285	-2.181048688	-2.147459014	-2.086027288	-2.120732043	-2.135488919	-2.127261173	-2.122513472	-2.074172425	-2.101549081	-2.139362583	-2.074481642	-2.03720463	-1.996970529	-1.977819161
-1.170631892	-2.024522237	-2.206139799	-2.296364762	-2.343231221	-2.402963335	-2.480828536	-2.505984625	-2.547446937	-2.553929064	-2.545765104	-2.553929064	-2.505706231	-2.426200418	-2.405717971	-2.392652223	-2.299382804	-2.228780098	-2.212114649	-2.175158528	-2.148008252	-2.152921138	-2.148925195	-2.132296867	-2.145086978	-2.197089511	-2.192126868	-2.16481693	-2.181312337	-2.217527376	-2.201211286	-2.143210711	-2.147947191	-2.156580335	-2.133181197	-2.117760152	-2.140201453	-2.177505015	-2.107682739	-2.078990199	-2.13076828	-2.14308994	-2.115148017	-2.086239114	-2.080033299	-2.088363067	-2.076134525	-2.052909536	-2.04561275	-2.017005545
-1.194988764	-2.110978578	-2.290560426	-2.365220542	-2.392009141	-2.432268037	-2.470056598	-2.508638306	-2.524183587	-2.509760515	-2.54090921	-2.527243551	-2.506263198	-2.524183587	-2.457548053	-2.365724305	-2.290899718	-2.236048174	-2.19859629	-2.171597922	-2.165579296	-2.174768677	-2.164626548	-2.149292515	-2.156331277	-2.181180492	-2.20259395	-2.163675884	-2.135251664	-2.173212761	-2.207048292	-2.185486048	-2.175418624	-2.18243463	-2.163486001	-2.145633222	-2.13834613	-2.127377621	-2.095717342	-2.103584024	-2.118672416	-2.097127215	-2.125808195	-2.113170995	-2.091783147	-2.092749917	-2.078261516	-2.075617323	-2.028214062	-1.984556412
-1.216275032	-2.043879614	-2.232102384	-2.324863496	-2.34170235	-2.3796557	-2.437707136	-2.484391051	-2.529589509	-2.544850479	-2.569602409	-2.558619115	-2.487582451	-2.445995679	-2.380280734	-2.321845962	-2.26704363	-2.204537106	-2.172436889	-2.122455892	-2.114525697	-2.148925195	-2.142667504	-2.14308994	-2.146971385	-2.130181792	-2.148741651	-2.145390362	-2.147154182	-2.221559316	-2.235524973	-2.18422308	-2.188961491	-2.195724233	-2.177897331	-2.150396342	-2.136974704	-2.160207816	-2.155771419	-2.1397219	-2.143452355	-2.138704606	-2.126330707	-2.122110575	-2.122513472	-2.121191068	-2.105628546	-2.072219151	-2.047498152	-2.0214543
-1.198616873	-2.085974348	-2.226872076	-2.339039708	-2.403183064	-2.456677099	-2.497982785	-2.520568663	-2.604149624	-2.614215041	-2.573976984	-2.533280628	-2.504316932	-2.465593101	-2.371815492	-2.319755163	-2.260427656	-2.222718208	-2.205233202	-2.180127178	-2.135726303	-2.098650675	-2.124649303	-2.113114641	-2.125054564	-2.157453164	-2.168770306	-2.191316491	-2.173795577	-2.161402747	-2.171791386	-2.194363234	-2.196884445	-2.195247398	-2.180192935	-2.161591722	-2.142848497	-2.142607189	-2.157515576	-2.141763665	-2.113509275	-2.087246696	-2.092588639	-2.076445142	-2.05764465	-2.072989131	-2.070172519	-2.037583307	-2.00590291	-2.010728208
-1.224797463	-2.135488919	-2.30980392	-2.361610592	-2.433562508	-2.502517463	-2.518844129	-2.514562519	-2.549904924	-2.612076533	-2.628562683	-2.59465364	-2.518987579	-2.470698002	-2.404834585	-2.336864685	-2.264002116	-2.219898809	-2.207958689	-2.198047765	-2.186218922	-2.134126472	-2.143452355	-2.169218924	-2.13715334	-2.131531901	-2.152303979	-2.184422252	-2.149660145	-2.152797636	-2.203425667	-2.177243667	-2.168258166	-2.151687696	-2.159392121	-2.162159138	-2.131003098	-2.143029567	-2.158265221	-2.142546883	-2.164943898	-2.153415497	-2.079407138	-2.063235002	-2.068898254	-2.059682778	-2.057694247	-2.054728418	-2.032732908	-1.983175506
-1.194716683	-2.074172425	-2.250109159	-2.397180658	-2.476643793	-2.533577278	-2.5636783	-2.552067134	-2.565590792	-2.573001041	-2.552531869	-2.578396073	-2.540456742	-2.454816632	-2.380384994	-2.30390584	-2.262092077	-2.214314332	-2.17450897	-2.151995729	-2.132296867	-2.140021558	-2.127144755	-2.123378084	-2.117817112	-2.124880835	-2.158515391	-2.156704917	-2.149782758	-2.175223538	-2.179338865	-2.225775095	-2.242983765	-2.210278306	-2.208449695	-2.163359458	-2.149844078	-2.170374647	-2.124244421	-2.107682739	-2.102262975	-2.078313525	-2.115431185	-2.107627093	-2.08518102	-2.073863429	-2.051147094	-2.058289851	-2.01809083	-1.992038967
-1.208042822	-2.169860613	-2.3357342	-2.413862975	-2.482804102	-2.589222767	-2.612966299	-2.617082865	-2.660151217	-2.644740094	-2.631527162	-2.645699438	-2.617082865	-2.548213564	-2.445268623	-2.32348929	-2.270349332	-2.213035741	-2.187554597	-2.185486048	-2.129947418	-2.098868749	-2.093180285	-2.105960999	-2.126098402	-2.14454142	-2.164309429	-2.182632984	-2.19368433	-2.171340103	-2.156954189	-2.151995729	-2.180127178	-2.207958689	-2.181576145	-2.163612581	-2.145268983	-2.149537567	-2.135310966	-2.133417323	-2.136855654	-2.07191154	-2.053400375	-2.08687521	-2.104577454	-2.075462282	-2.039814723	-2.052125345	-2.034892414	-2.011173593
-1.203696318	-2.034657164	-2.24328784	-2.357139947	-2.441051554	-2.485585079	-2.548520595	-2.576754126	-2.531948209	-2.543785845	-2.565590792	-2.550675907	-2.506263198	-2.43062609	-2.368251926	-2.287687091	-2.206488994	-2.178814117	-2.119186408	-2.085445301	-2.124707175	-2.136201461	-2.103198302	-2.105296347	-2.139841739	-2.135192371	-2.1316495	-2.157265981	-2.165197946	-2.149905406	-2.143391932	-2.150764909	-2.171920409	-2.197910742	-2.177505015	-2.172566105	-2.163612581	-2.108908774	-2.091354161	-2.127843727	-2.160899217	-2.148008252	-2.092051478	-2.081655071	-2.067069857	-2.02017857	-2.02420069	-2.03881629	-2.012244383	-2.02691835
-1.213355036	-2.120789395	-2.311135432	-2.384681343	-2.437231457	-2.456925765	-2.510322708	-2.538501473	-2.512578789	-2.581201709	-2.648396928	-2.564952359	-2.488383979	-2.436993813	-2.374584648	-2.283996656	-2.211407444	-2.176721443	-2.158828306	-2.154096161	-2.118786584	-2.114130139	-2.13578567	-2.102702878	-2.125576169	-2.155150199	-2.138286412	-2.13745123	-2.173083353	-2.168834366	-2.170374647	-2.194703084	-2.160836317	-2.151564545	-2.13834613	-2.14014148	-2.142667504	-2.143452355	-2.116281798	-2.135845044	-2.155088126	-2.139003563	-2.110082317	-2.09350334	-2.105462415	-2.092749917	-2.068694719	-2.068745594	-2.025074014	-1.98021927
-1.194859504	-1.995678626	-2.117304738	-2.202178689	-2.280917426	-2.343901798	-2.375924269	-2.420559403	-2.392437757	-2.372122305	-2.408156589	-2.364717362	-2.327348077	-2.243516036	-2.130357655	-2.075410614	-1.985899678	-1.916318253	-1.874811616	-1.82687203	-1.801700391	-1.776140785	-1.760950907	-1.769014928	-1.768402994	-1.751953131	-1.72434319	-1.747098447	-1.788265577	-1.794795636	-1.808828544	-1.817670959	-1.83989178	-1.865536008	-1.891874905	-1.910342118	-1.93085011	-1.943095149	-1.927897221	-1.961141498	-2.004628094	-1.999782907	-1.985185551	-1.982132281	-1.986446569	-1.977200595	-1.966857823	-1.94799902	-1.916855857	-1.912609055
-1.246524188	-2.009350412	-2.147337056	-2.21417208	-2.278519145	-2.347560252	-2.386369565	-2.438064237	-2.485717952	-2.490259984	-2.50751899	-2.524619407	-2.490663042	-2.416234632	-2.336581788	-2.27942728	-2.221125528	-2.168898435	-2.128777443	-2.109690783	-2.10034362	-2.083335535	-2.091514981	-2.104301273	-2.094096234	-2.064240896	-2.051195954	-2.070581074	-2.091300568	-2.102482871	-2.103253384	-2.080398976	-2.090818524	-2.121018877	-2.13637978	-2.135963817	-2.128076968	-2.1123827	-2.118330092	-2.131531901	-2.116679322	-2.131531901	-2.116225039	-2.087299792	-2.069560405	-2.034845354	-2.027750864	-2.019905686	-1.977118187	-1.983342655
-1.234562435	-2.143694134	-2.282412703	-2.357337669	-2.422163659	-2.491335637	-2.529883647	-2.528708289	-2.549596914	-2.586365003	-2.630784143	-2.615467385	-2.548827842	-2.482540173	-2.40560745	-2.324955264	-2.250263684	-2.1837587	-2.15391042	-2.138465589	-2.111202933	-2.111146833	-2.127785437	-2.155026062	-2.160584807	-2.154467883	-2.152119003	-2.154715874	-2.186419011	-2.191789027	-2.176590985	-2.1807852	-2.1919917	-2.17685194	-2.176590985	-2.185952279	-2.191856574	-2.2249724	-2.205511953	-2.18124641	-2.16768273	-2.139362583	-2.119929916	-2.130299026	-2.125518182	-2.114469167	-2.084125497	-2.094365999	-2.111989088	-2.068847361
-1.311606877	-2.279344643	-2.43062609	-2.510322708	-2.617082865	-2.634886568	-2.650528201	-2.707300997	-2.676129393	-2.678608722	-2.684029655	-2.694004117	-2.691222226	-2.591760035	-2.484258583	-2.389872387	-2.32385532	-2.293794458	-2.250109159	-2.200866307	-2.205372555	-2.205372555	-2.187889159	-2.204328494	-2.238372815	-2.261536561	-2.241845378	-2.220692172	-2.230770418	-2.252743603	-2.268814292	-2.257589119	-2.261536561	-2.29030613	-2.273517303	-2.266883019	-2.277695213	-2.236422276	-2.248797905	-2.271808601	-2.196338077	-2.184687956	-2.210348791	-2.185486048	-2.153044675	-2.127843727	-2.124996646	-2.11165199	-2.073863429	-2.084230934
-1.296098458	-2.216382235	-2.446359664	-2.552997102	-2.633203617	-2.66594856	-2.683400698	-2.701802133	-2.728158393	-2.723308471	-2.665747358	-2.654626269	-2.629116983	-2.585026652	-2.508078287	-2.41827784	-2.33003263	-2.258690791	-2.218891164	-2.209644454	-2.194907122	-2.179273237	-2.170696227	-2.181642122	-2.222210813	-2.220259249	-2.209363038	-2.235002401	-2.256647049	-2.254769015	-2.251269444	-2.237696637	-2.206209615	-2.253677235	-2.261536561	-2.200246034	-2.227091805	-2.261060969	-2.26776712	-2.261774552	-2.211760903	-2.193345276	-2.185352931	-2.168898435	-2.130944381	-2.1125515	-2.117589316	-2.08055579	-2.062331686	-2.076082777
-1.338319799	-2.259006068	-2.447696891	-2.568797115	-2.645891561	-2.729554092	-2.746661995	-2.793713956	-2.799970733	-2.733063089	-2.727926212	-2.754981129	-2.661344334	-2.583692413	-2.497026941	-2.414313722	-2.340654364	-2.286761538	-2.266642212	-2.232918379	-2.237921913	-2.232398932	-2.243439957	-2.274251667	-2.264640667	-2.280337317	-2.277283833	-2.268814292	-2.243820483	-2.223734782	-2.224826615	-2.255550543	-2.288783476	-2.249183157	-2.264800452	-2.293538262	-2.287013766	-2.243211801	-2.199145508	-2.228927217	-2.243439957	-2.208028799	-2.201694718	-2.165325026	-2.152674169	-2.138047625	-2.097127215	-2.084494638	-2.069968385	-2.045419837
-1.339400111	-2.31238187	-2.513711239	-2.648396928	-2.706637445	-2.691649051	-2.721932669	-2.789413975	-2.802443787	-2.852942329	-2.794795636	-2.707965564	-2.675100503	-2.601712695	-2.516412703	-2.422048872	-2.34959533	-2.280668713	-2.227898431	-2.205860644	-2.204050501	-2.211619485	-2.202040356	-2.208028799	-2.219826756	-2.226725652	-2.256803919	-2.248412995	-2.245575211	-2.287350298	-2.276134036	-2.262966469	-2.289713352	-2.294992041	-2.260190401	-2.253443639	-2.240105626	-2.204258979	-2.21502629	-2.24290778	-2.229442525	-2.211407444	-2.210489796	-2.2142432	-2.183626111	-2.142245478	-2.125692167	-2.103363569	-2.082022117	-2.067932308
-1.341635584	-2.325506283	-2.478338985	-2.621238825	-2.68697689	-2.743041847	-2.813326133	-2.771599641	-2.731422028	-2.756465898	-2.790484985	-2.747632486	-2.657182685	-2.580209414	-2.505845406	-2.401100113	-2.331987028	-2.309715297	-2.272702797	-2.244353781	-2.213532523	-2.181774106	-2.205930416	-2.237171447	-2.245040412	-2.240861184	-2.2612987	-2.271159432	-2.268814292	-2.320208829	-2.354577731	-2.322028247	-2.2915791	-2.306624849	-2.305745888	-2.303381541	-2.302596277	-2.298086789	-2.243135776	-2.213674566	-2.23694656	-2.250263684	-2.228339041	-2.195792395	-2.202524712	-2.171082438	-2.125982296	-2.118273065	-2.110194248	-2.041388342
-1.339675356	-2.391473966	-2.59465364	-2.705533774	-2.741602196	-2.750068243	-2.733768303	-2.804931004	-2.874193542	-2.841939206	-2.79290446	-2.750557039	-2.731188096	-2.716925025	-2.624702262	-2.505288975	-2.446845452	-2.393941251	-2.339229356	-2.314795866	-2.281000362	-2.254300773	-2.247413821	-2.269944848	-2.27580608	-2.246034134	-2.250572901	-2.258454483	-2.275150912	-2.305394801	-2.32670256	-2.35369432	-2.37069236	-2.36081244	-2.324863496	-2.309095446	-2.307153081	-2.303643611	-2.287350298	-2.283746174	-2.266481749	-2.223371447	-2.235674394	-2.18276527	-2.110082317	-2.107015449	-2.097235856	-2.10985854	-2.113960724	-2.082757142
-1.34239923	-2.352030542	-2.533577278	-2.631155493	-2.684029655	-2.750312572	-2.761953897	-2.758951849	-2.811352704	-2.870310108	-2.912928794	-2.841336019	-2.783570169	-2.693574972	-2.5636783	-2.486516043	-2.420559403	-2.39968067	-2.368049174	-2.289967301	-2.266000713	-2.268250116	-2.287687091	-2.284665316	-2.277612906	-2.284498055	-2.278849156	-2.302509113	-2.315244378	-2.292770581	-2.308564848	-2.329661359	-2.338755391	-2.333669256	-2.285000033	-2.272784179	-2.290221398	-2.301116863	-2.267123959	-2.255081458	-2.261219442	-2.20809892	-2.182566856	-2.200039473	-2.187019834	-2.146666895	-2.126156467	-2.115941353	-2.077118909	-2.055122694
-1.334869483	-2.37675071	-2.519993057	-2.639595945	-2.740645073	-2.760700521	-2.797511683	-2.887060024	-2.864231485	-2.90517962	-2.91721463	-2.862962545	-2.786216701	-2.728855682	-2.665546249	-2.580539927	-2.496481687	-2.416801226	-2.402414498	-2.368454772	-2.304430773	-2.29627884	-2.296794629	-2.272702797	-2.267204302	-2.283662712	-2.272702797	-2.278931698	-2.29387989	-2.316952962	-2.345053773	-2.310158591	-2.294735138	-2.313900228	-2.310691141	-2.306624849	-2.340654364	-2.340939928	-2.298259368	-2.302945108	-2.263444153	-2.19921421	-2.171726888	-2.174444068	-2.194771086	-2.21481258	-2.187822226	-2.119529407	-2.082284483	-2.082967378
-1.293111605	-2.359916269	-2.565111879	-2.616184634	-2.703773713	-2.7780644	-2.816160963	-2.807711387	-2.803271277	-2.833273944	-2.831797253	-2.8224635	-2.729554092	-2.624519285	-2.536256279	-2.506960412	-2.45038376	-2.377682339	-2.353890478	-2.330311292	-2.330683119	-2.318758763	-2.274415028	-2.262648304	-2.286089646	-2.279344643	-2.266241164	-2.276708554	-2.272865576	-2.291069464	-2.318487413	-2.330590133	-2.315513708	-2.290390879	-2.319030282	-2.319936573	-2.263364502	-2.233735909	-2.244277555	-2.236721789	-2.24672343	-2.245804612	-2.20999648	-2.178486472	-2.157577997	-2.177635748	-2.17685194	-2.125286311	-2.083493413	-2.074791079
-1.36472742	-2.393188853	-2.551139154	-2.617622697	-2.723538196	-2.796967113	-2.805208242	-2.786747948	-2.799970733	-2.824488187	-2.846490011	-2.857610534	-2.801342913	-2.697452628	-2.629857153	-2.559090918	-2.47469599	-2.446359664	-2.421246216	-2.364114315	-2.337809009	-2.323763783	-2.303556237	-2.311669182	-2.303381541	-2.284330858	-2.284247283	-2.32339783	-2.335264031	-2.306185146	-2.32330639	-2.348528148	-2.296880654	-2.278106984	-2.315603522	-2.332173621	-2.320208829	-2.277695213	-2.281830595	-2.294649537	-2.286509457	-2.281830595	-2.248336054	-2.226579277	-2.207818504	-2.194499142	-2.184621515	-2.148130399	-2.126563137	-2.089215565
-1.377703065	-2.417709317	-2.537901619	-2.689306688	-2.809108283	-2.829444941	-2.848323769	-2.869666232	-2.849857838	-2.86774031	-2.894149326	-2.880414225	-2.868060705	-2.763210901	-2.654430244	-2.595679533	-2.498666821	-2.432503109	-2.403732874	-2.39051231	-2.369673845	-2.344189506	-2.365925975	-2.352812702	-2.302857874	-2.318577844	-2.349109922	-2.351737594	-2.333107789	-2.336299075	-2.374584648	-2.357634419	-2.367745223	-2.338376591	-2.288530218	-2.328827157	-2.371508895	-2.341416285	-2.281498311	-2.282412703	-2.29191919	-2.243211801	-2.232769902	-2.245881106	-2.207468238	-2.163929191	-2.180061431	-2.193413066	-2.167044249	-2.101000729
-1.347569921	-2.451610582	-2.657972312	-2.757458572	-2.74860515	-2.834162375	-2.936291441	-2.968187729	-2.929592678	-2.841637508	-2.841637508	-2.890759031	-2.862329463	-2.785951321	-2.711750774	-2.602233744	-2.527389802	-2.496073196	-2.452348342	-2.430041182	-2.406049705	-2.38563016	-2.380906669	-2.348334396	-2.325506283	-2.357337669	-2.371815492	-2.348721986	-2.343901798	-2.36251027	-2.381742655	-2.41273815	-2.389872387	-2.36081244	-2.361410917	-2.349401102	-2.341893164	-2.334231449	-2.333669256	-2.317854924	-2.303643611	-2.317674381	-2.295249096	-2.273517303	-2.247106845	-2.203842123	-2.146545159	-2.127494101	-2.14611935	-2.101878424
-1.365341392	-2.445268623	-2.651695137	-2.769040444	-2.860435734	-2.903785415	-2.879755204	-2.836838625	-2.932557157	-2.966576245	-2.924088239	-2.957424488	-2.936291441	-2.862013267	-2.801893001	-2.65150043	-2.559563234	-2.554240164	-2.496073196	-2.43985416	-2.428873723	-2.440452444	-2.416687848	-2.397722916	-2.40164729	-2.378097039	-2.370488466	-2.397180658	-2.373865021	-2.374378919	-2.418164076	-2.368962303	-2.357337669	-2.391260081	-2.390192231	-2.396422632	-2.381742655	-2.39924485	-2.361311113	-2.332360294	-2.333482019	-2.322028247	-2.346884007	-2.293794458	-2.259874263	-2.271565049	-2.239276028	-2.19293876	-2.147337056	-2.117304738
-1.423485888	-2.499489089	-2.58435902	-2.663740448	-2.771086594	-2.877129077	-2.940058112	-2.938170693	-2.968995719	-2.912573543	-2.906928694	-2.970210529	-2.90517962	-2.845880474	-2.783306401	-2.708409174	-2.631899148	-2.585695312	-2.558933593	-2.539402811	-2.498119506	-2.450261269	-2.428990328	-2.414313722	-2.436518915	-2.453951134	-2.442492798	-2.432268037	-2.417028071	-2.395773947	-2.377785977	-2.368962303	-2.403402904	-2.426316307	-2.400444409	-2.394264106	-2.400444409	-2.401866354	-2.360712774	-2.336864685	-2.327348077	-2.333388432	-2.303032359	-2.249260249	-2.260823368	-2.267847582	-2.232398932	-2.189969214	-2.145936988	-2.120789395
-1.395493151	-2.485452247	-2.63395079	-2.785951321	-2.869023308	-2.877456476	-2.920456993	-2.975925013	-2.957030927	-2.946153573	-2.932185489	-2.888401475	-2.867420152	-2.874193542	-2.845576027	-2.733063089	-2.679230772	-2.640923774	-2.570732334	-2.515985037	-2.502517463	-2.495665088	-2.489320969	-2.496754229	-2.460296761	-2.448794056	-2.460923901	-2.46130062	-2.471597562	-2.448428026	-2.424235019	-2.416347891	-2.411728293	-2.406049705	-2.39815721	-2.380906669	-2.39837452	-2.395342028	-2.356646038	-2.34428545	-2.330776126	-2.317223354	-2.300075597	-2.276052024	-2.273680388	-2.240709967	-2.187822226	-2.156891858	-2.118843679	-2.123493496
-1.383619022	-2.508638306	-2.654822383	-2.753009301	-2.88008459	-2.854492829	-2.862962545	-2.973058372	-2.928117993	-2.878768545	-2.903785415	-2.899284913	-2.845880474	-2.765989182	-2.734710374	-2.722620025	-2.667157733	-2.609418121	-2.555018888	-2.482144581	-2.438064237	-2.46470588	-2.466227942	-2.46470588	-2.466100899	-2.43628166	-2.436756299	-2.453457337	-2.442372512	-2.428524096	-2.437112619	-2.453704165	-2.466227942	-2.454074671	-2.444421927	-2.432385557	-2.372736583	-2.356843534	-2.387534036	-2.37427609	-2.34920696	-2.322119418	-2.318397001	-2.282912275	-2.240256632	-2.233884717	-2.208449695	-2.171340103	-2.164182646	-2.141041945
-1.386887898	-2.506541949	-2.655411257	-2.737311656	-2.769806621	-2.808828544	-2.823908741	-2.954285941	-3.004364805	-2.942714356	-2.992679047	-2.960585881	-2.951946827	-2.864549301	-2.698535927	-2.707522406	-2.687611051	-2.598427154	-2.590066877	-2.573976984	-2.51413667	-2.477425367	-2.477555766	-2.481881053	-2.48598382	-2.437350328	-2.426896217	-2.46941614	-2.500312917	-2.487582451	-2.429106964	-2.433680378	-2.435333936	-2.413075292	-2.416914634	-2.407823243	-2.449404793	-2.411952503	-2.360413913	-2.402085529	-2.398265852	-2.345438445	-2.32330639	-2.298777516	-2.270754193	-2.266321344	-2.237246435	-2.200935281	-2.157141238	-2.117020346
-1.440344692	-2.525638024	-2.692932049	-2.780153614	-2.866141875	-2.901010361	-2.958607315	-2.975925013	-3.054039296	-3.074687909	-3.062482108	-3.055517328	-3.021363052	-2.984640245	-2.902048929	-2.775725986	-2.68006156	-2.633577043	-2.603626272	-2.590404981	-2.568314655	-2.577574324	-2.544850479	-2.511308302	-2.518270803	-2.492548939	-2.498803758	-2.516698048	-2.513711239	-2.495393229	-2.455311978	-2.443818153	-2.455559863	-2.475733731	-2.466863712	-2.438064237	-2.40164729	-2.37923951	-2.352030542	-2.344189506	-2.337147767	-2.337242168	-2.373762315	-2.342179544	-2.333388432	-2.310779963	-2.263922363	-2.242983765	-2.194499142	-2.13733205
-1.447867379	-2.537152964	-2.674689628	-2.746661995	-2.836242476	-2.955852379	-3.026872146	-3.102922997	-3.084072788	-3.043351421	-3.048176965	-3.032452024	-3.036212173	-2.987162775	-2.842543232	-2.825940192	-2.781989957	-2.670805585	-2.654038458	-2.622147581	-2.587707491	-2.568636236	-2.574628834	-2.596879479	-2.581036169	-2.543633967	-2.548060131	-2.549289122	-2.497709472	-2.486116814	-2.528708289	-2.579714115	-2.539854183	-2.497982785	-2.453704165	-2.450506287	-2.492819023	-2.483068191	-2.447331784	-2.423198104	-2.392974122	-2.351054818	-2.354086725	-2.297741837	-2.27205229	-2.286509457	-2.271240525	-2.266321344	-2.197773762	-2.147276089
-1.439352238	-2.536107011	-2.706858517	-2.775985189	-2.88941029	-2.918652692	-2.94577009	-2.970616222	-2.949233689	-2.970616222	-2.979638717	-2.98088371	-2.94195377	-2.861381566	-2.852014679	-2.787812396	-2.663940722	-2.579879152	-2.553307534	-2.482540173	-2.367036832	-2.359916269	-2.370998381	-2.342370569	-2.341416285	-2.393296259	-2.412064651	-2.395557934	-2.39501837	-2.381951903	-2.395665927	-2.392223396	-2.410050399	-2.416008201	-2.389446295	-2.370182804	-2.346690987	-2.374481771	-2.381219975	-2.354774288	-2.343326954	-2.324130045	-2.30390584	-2.289374985	-2.262489309	-2.228780098	-2.200935281	-2.181774106	-2.182104243	-2.123262703
-1.406880149	-2.417709317	-2.538651566	-2.620331966	-2.678815973	-2.727694156	-2.762707662	-2.784098187	-2.869344651	-2.91649738	-2.874193542	-2.855114582	-2.857610534	-2.749579998	-2.651111277	-2.615467385	-2.593800576	-2.537302592	-2.484523559	-2.474048659	-2.463062977	-2.445753192	-2.430509046	-2.446359664	-2.468521083	-2.448794056	-2.449404793	-2.4597957	-2.451242171	-2.43985416	-2.43568909	-2.44721015	-2.478338985	-2.491335637	-2.462055041	-2.422163659	-2.375924269	-2.372224625	-2.397505931	-2.388701638	-2.356744775	-2.295163394	-2.283746174	-2.297311032	-2.259795264	-2.254144805	-2.250804958	-2.194431182	-2.179798541	-2.134422293
-1.436578249	-2.34428545	-2.46130062	-2.584192272	-2.676954265	-2.719877104	-2.696587929	-2.725842151	-2.759450752	-2.745693668	-2.78994915	-2.798056937	-2.800519085	-2.840132153	-2.84924356	-2.761702932	-2.619426997	-2.498803758	-2.441771578	-2.410608977	-2.402743717	-2.369673845	-2.329754147	-2.35398859	-2.386475297	-2.381638069	-2.395449967	-2.395665927	-2.387110231	-2.404614019	-2.426896217	-2.412962882	-2.388382889	-2.379551615	-2.387322082	-2.383734595	-2.344093582	-2.293196903	-2.308299792	-2.346980549	-2.326426204	-2.301029996	-2.297311032	-2.271321633	-2.2486439	-2.246570158	-2.20370326	-2.170053304	-2.153168247	-2.116679322
-1.452693059	-2.301899454	-2.399027104	-2.449894001	-2.489857301	-2.607830851	-2.699187206	-2.687399561	-2.702239489	-2.813608784	-2.86518563	-2.878112015	-2.785421046	-2.723078868	-2.709742731	-2.696156225	-2.60502328	-2.534022632	-2.471854922	-2.413187731	-2.397072287	-2.383839687	-2.382999659	-2.388382889	-2.408378962	-2.417936637	-2.39815721	-2.412625828	-2.442252258	-2.417936637	-2.409269594	-2.439137305	-2.438183336	-2.414877814	-2.403622856	-2.377578726	-2.342275046	-2.338850143	-2.387110231	-2.386369565	-2.339419088	-2.325414398	-2.316412682	-2.287939858	-2.244964066	-2.213887716	-2.232250633	-2.23935138	-2.184023999	-2.158015195
-1.452040789	-2.313363731	-2.41453927	-2.552997102	-2.60153915	-2.614036429	-2.737786295	-2.841336019	-2.835647144	-2.727230413	-2.68803434	-2.773657913	-2.806875402	-2.73189027	-2.670195478	-2.597910649	-2.551139154	-2.496209317	-2.40263395	-2.388276692	-2.383104574	-2.346498053	-2.359419194	-2.388595362	-2.370080964	-2.350178537	-2.404614019	-2.414652089	-2.400116928	-2.41408829	-2.428407617	-2.412962882	-2.380697924	-2.39924485	-2.382685067	-2.358625055	-2.37675071	-2.400881435	-2.376647318	-2.337714484	-2.323763783	-2.313006434	-2.286509457	-2.271808601	-2.260190401	-2.230548821	-2.212893907	-2.186819467	-2.188223978	-2.168578183
-1.460986665	-2.444784595	-2.550521601	-2.641113796	-2.747632486	-2.805485658	-2.813326133	-2.835349784	-2.88941029	-2.89997427	-2.925549281	-2.871277716	-2.83120798	-2.903089987	-2.887060024	-2.777543663	-2.698319051	-2.668167956	-2.609594844	-2.588043762	-2.590743348	-2.498666821	-2.421934116	-2.461426266	-2.515985037	-2.505845406	-2.462558717	-2.487182241	-2.531504975	-2.503901008	-2.503762455	-2.509760515	-2.533725678	-2.525055665	-2.484921325	-2.49757288	-2.511026475	-2.460672936	-2.42136079	-2.407268234	-2.37975981	-2.389659289	-2.389978975	-2.353106376	-2.346112442	-2.296622631	-2.27457845	-2.271483895	-2.227825039	-2.211336787
-1.474113348	-2.505845406	-2.656985503	-2.785686103	-2.870632404	-2.911155437	-2.919012953	-3.046723663	-3.116338565	-3.147520006	-3.181774106	-3.140261434	-3.028724151	-2.972650392	-2.960189446	-2.843148099	-2.796967113	-2.771856392	-2.699839463	-2.698970004	-2.707743929	-2.664341548	-2.668572703	-2.646660905	-2.635824367	-2.664943481	-2.639595945	-2.635261445	-2.658169943	-2.609594844	-2.590404981	-2.619065537	-2.611543547	-2.597910649	-2.608359297	-2.580209414	-2.561457651	-2.540607512	-2.494578672	-2.464832515	-2.464073259	-2.474178048	-2.430275051	-2.400226061	-2.387216143	-2.360912129	-2.354381262	-2.329568591	-2.281830595	-2.263842625
-1.512706042	-2.595679533	-2.753994096	-2.881404635	-2.904481958	-2.91829273	-3.078313525	-3.127843727	-3.13667714	-3.257274869	-3.284832642	-3.218244625	-3.134896025	-3.085656843	-3.015922966	-2.941194513	-2.822175028	-2.730487056	-2.736600669	-2.729554092	-2.706637445	-2.742801574	-2.703773713	-2.643782866	-2.698102283	-2.727694156	-2.679023323	-2.6712128	-2.655214877	-2.668167956	-2.657182685	-2.660151217	-2.705754284	-2.657577319	-2.620694482	-2.635824367	-2.635073966	-2.597738618	-2.550213153	-2.544393887	-2.522878745	-2.491335637	-2.472112434	-2.409381052	-2.362210171	-2.331055266	-2.331148352	-2.321663753	-2.31264943	-2.250340968
-1.560540984	-2.70333481	-2.81417464	-2.8247782	-2.906928694	-3.073143291	-3.130181792	-3.189767482	-3.232102384	-3.294992041	-3.297569464	-3.189095719	-3.135488919	-3.165579296	-3.105130343	-2.9476909	-2.881735274	-2.857610534	-2.845880474	-2.811071516	-2.758453519	-2.775985189	-2.778846678	-2.774174009	-2.768020973	-2.710634048	-2.722161667	-2.740645073	-2.689944262	-2.713094647	-2.726767166	-2.696803943	-2.717377887	-2.700274846	-2.669789215	-2.708853238	-2.67840157	-2.605723473	-2.570086302	-2.538651566	-2.531062194	-2.484126156	-2.468776625	-2.480565805	-2.455683858	-2.410050399	-2.361410917	-2.321026624	-2.310336035	-2.296021175
-1.59059105	-2.740645073	-2.895512889	-2.942714356	-3.025949097	-3.139661993	-3.227678293	-3.202732459	-3.280668713	-3.306273051	-3.284832642	-3.341988603	-3.364516253	-3.26520017	-3.149353765	-3.104025268	-2.998699067	-2.969400278	-2.993962045	-2.909389292	-2.844967771	-2.84375381	-2.869023308	-2.863596552	-2.856048884	-2.854803594	-2.84103474	-2.829444941	-2.826522357	-2.823330067	-2.793174124	-2.795066478	-2.745451923	-2.75325529	-2.757707095	-2.756961951	-2.774432287	-2.716925025	-2.695940534	-2.657774771	-2.584859648	-2.552686891	-2.535659515	-2.498393078	-2.446966984	-2.418164076	-2.430392032	-2.389552779	-2.31202538	-2.225483034
-1.586800856	-2.763966853	-2.864867349	-2.999132278	-3.041914151	-3.036684489	-3.080398976	-3.199282922	-3.277366077	-3.254925208	-3.335358024	-3.42365865	-3.2644011	-3.180456064	-3.127843727	-3.163675884	-3.078313525	-3.003926346	-2.941194513	-2.827689031	-2.85886391	-2.955852379	-2.945004138	-2.951946827	-2.925915311	-2.875495775	-2.91150953	-2.913996294	-2.917933066	-2.921543182	-2.854182286	-2.829738285	-2.841939206	-2.827981191	-2.788879459	-2.711527199	-2.70863115	-2.781464495	-2.758453519	-2.668167956	-2.628193541	-2.59345982	-2.570409198	-2.534914712	-2.481354476	-2.439495585	-2.372736583	-2.356744775	-2.353792388	-2.292855812
-1.624190122	-2.766242637	-2.883392256	-2.983802646	-3.13076828	-3.140861703	-3.162411562	-3.183096161	-3.218963061	-3.260427656	-3.270025714	-3.294136288	-3.303643611	-3.274905479	-3.197910742	-3.156767222	-3.110698297	-3.041436117	-3.017276612	-2.92628165	-2.854803594	-2.901010361	-2.924088239	-2.944621669	-2.961777362	-2.895854449	-2.889747083	-2.872247484	-2.822752164	-2.811634074	-2.811915626	-2.844967771	-2.832978204	-2.797784224	-2.7780644	-2.744486287	-2.66756154	-2.685922008	-2.670805585	-2.658763377	-2.701802133	-2.650139918	-2.60153915	-2.555955204	-2.520136887	-2.460798401	-2.428174751	-2.406381692	-2.324955264	-2.292685366
-1.628156645	-2.842543232	-2.957030927	-2.999565923	-3.088309841	-3.14327111	-3.175874166	-3.274088368	-3.355561411	-3.353596274	-3.288192771	-3.308034897	-3.315154638	-3.283162277	-3.236572006	-3.253365801	-3.2069084	-3.089375595	-3.034798299	-2.985899678	-2.971835581	-2.95939766	-2.935916564	-2.951558196	-2.911863911	-2.855425792	-2.901010361	-2.914709422	-2.892111975	-2.884389488	-2.906228219	-2.890421453	-2.891434976	-2.873219423	-2.796423225	-2.774432287	-2.760450279	-2.733298033	-2.731656086	-2.721932669	-2.663740448	-2.612966299	-2.573976984	-2.510322708	-2.497709472	-2.477034405	-2.440691989	-2.41589503	-2.364214764	-2.333950262
-1.688182588	-2.839531469	-2.964570262	-3.040005162	-3.113509275	-3.226945307	-3.274088368	-3.27083521	-3.335358024	-3.344861565	-3.364516253	-3.361510743	-3.37161107	-3.284832642	-3.202732459	-3.168130226	-3.090979146	-3.057495894	-3.102372909	-3.081969663	-3.010105436	-3.089909454	-3.092051478	-3.012333735	-2.981299501	-3.012333735	-3.049635146	-2.975514332	-2.938170693	-2.95939766	-2.93516778	-2.85823677	-2.812197361	-2.861697302	-2.872247484	-2.854803594	-2.81417464	-2.77237035	-2.776504059	-2.759950228	-2.694433686	-2.638649976	-2.579879152	-2.551139154	-2.509058795	-2.444663672	-2.434742657	-2.422968014	-2.39870069	-2.354381262
-1.695617198	-2.901010361	-3.086186148	-3.170696227	-3.163043263	-3.149353765	-3.226213555	-3.312471039	-3.297569464	-3.302770657	-3.316952962	-3.364516253	-3.339134522	-3.338187314	-3.336299075	-3.211124884	-3.153044675	-3.090979146	-3.096910013	-3.108462542	-3.068542129	-3.076755981	-3.07109231	-2.97510404	-2.973058372	-3.066006836	-3.040958608	-2.953895213	-2.950007143	-2.966978555	-2.932929144	-2.966576245	-2.96297212	-2.879097182	-2.854803594	-2.850165303	-2.824488187	-2.793713956	-2.769040444	-2.757955761	-2.694433686	-2.638649976	-2.581036169	-2.57024772	-2.59345982	-2.548060131	-2.51215488	-2.418733195	-2.324221658	-2.351249787
-1.708431367	-2.845271793	-2.997833938	-3.099086932	-3.164943898	-3.253365801	-3.400116928	-3.32330639	-3.359518563	-3.447331784	-3.403402904	-3.36251027	-3.302770657	-3.251037139	-3.194499142	-3.160521953	-3.187086643	-3.110138279	-3.064996849	-3.089909454	-3.137272472	-3.129011186	-3.031050319	-3.017728767	-2.98505965	-2.97798426	-3.018634491	-3.057991947	-3.028724151	-3.017728767	-3.003050752	-2.936291441	-2.863913903	-2.851089007	-2.844056982	-2.831797253	-2.775985189	-2.738737131	-2.754240644	-2.706416487	-2.697669071	-2.669180534	-2.600845666	-2.59209946	-2.610656689	-2.56035157	-2.479909672	-2.427360703	-2.375099398	-2.308564848
-1.694218849	-2.852323676	-2.993106292	-3.139063379	-3.172630727	-3.279014256	-3.367542708	-3.301029996	-3.335358024	-3.416801226	-3.457174573	-3.501689446	-3.474955193	-3.342944147	-3.277366077	-3.243363892	-3.167491087	-3.171340103	-3.110138279	-3.083019953	-3.162411562	-3.130181792	-3.014573526	-3.028724151	-3.131943638	-3.077793723	-3	-3.018181393	-3.105683937	-3.018634491	-2.968591536	-2.989700043	-2.946153573	-2.946537395	-2.931072388	-2.888737486	-2.832387327	-2.839531469	-2.834162375	-2.750801643	-2.731188096	-2.694004117	-2.65915945	-2.633203617	-2.591420875	-2.564155634	-2.513711239	-2.426780173	-2.351249787	-2.305394801
-1.714645259	-2.929592678	-3.063989204	-3.116906641	-3.138465589	-3.270025714	-3.320572103	-3.334419009	-3.335358024	-3.459670525	-3.573488739	-3.449771647	-3.266802735	-3.200659451	-3.17327748	-3.147520006	-3.186419011	-3.067526235	-3.140261434	-3.208309351	-3.031050319	-2.979224512	-3.021363052	-3.089375595	-3.042871802	-3.008330993	-2.966174306	-2.978810701	-3.061980903	-3.04769199	-3.050122296	-2.991825816	-2.892111975	-2.86106606	-2.848017605	-2.879097182	-2.86774031	-2.800793521	-2.797239313	-2.778325003	-2.723308471	-2.653842698	-2.599462011	-2.573488739	-2.547600154	-2.524038411	-2.46130062	-2.413862975	-2.367441485	-2.333856573
-1.721589399	-2.901702464	-3.014573526	-3.102372909	-3.145693958	-3.209011525	-3.368556231	-3.4710833	-3.457174573	-3.453457337	-3.488116639	-3.494850022	-3.440093375	-3.436518915	-3.393618635	-3.293282218	-3.199282922	-3.217527376	-3.143875556	-3.006123085	-2.998266287	-3.017728767	-3.053056729	-3.083019953	-3.11463878	-3.083546051	-3.001304842	-2.983384452	-3.001304842	-3.055024092	-2.997402019	-2.957424488	-2.973466735	-2.982132281	-2.938547521	-2.864549301	-2.855114582	-2.829738285	-2.792365633	-2.793713956	-2.697885623	-2.634137785	-2.635261445	-2.575935475	-2.539102157	-2.537003388	-2.480565805	-2.390298898	-2.375305469	-2.367745223
-1.745427756	-2.968995719	-3.069050969	-3.175874166	-3.203425667	-3.257274869	-3.266000713	-3.304518324	-3.342944147	-3.297569464	-3.406713933	-3.468521083	-3.411168274	-3.335358024	-3.184422252	-3.093126465	-3.127261173	-3.161150909	-3.156767222	-3.15739076	-3.085128182	-3.072629637	-3.105130343	-2.95546024	-2.951946827	-3.092051478	-3.100726813	-3.025028006	-2.981299501	-2.994819487	-2.930331903	-2.927015255	-2.968995719	-2.940436582	-2.938547521	-2.880414225	-2.857297754	-2.868381336	-2.770062314	-2.666552726	-2.627272059	-2.627456199	-2.629301907	-2.611543547	-2.553307534	-2.51684079	-2.475733731	-2.438302467	-2.428640607	-2.403402904
-1.745935547	-2.877784122	-3.024108864	-3.164943898	-3.208309351	-3.214670165	-3.276544328	-3.356547324	-3.394694954	-3.48148606	-3.476253533	-3.424812155	-3.510041521	-3.465973894	-3.298432015	-3.26760624	-3.143875556	-3.102372909	-3.125518182	-3.079354999	-3.070581074	-3.11577123	-3.116906641	-3.037157319	-2.968187729	-3.032452024	-3.089375595	-3.031050319	-3.078313525	-3.024568191	-2.937794191	-2.945386945	-2.976336082	-2.943095149	-2.868060705	-2.848017605	-2.820161072	-2.785421046	-2.762707662	-2.804100348	-2.77237035	-2.687611051	-2.6413039	-2.613322716	-2.596193389	-2.533280628	-2.515415471	-2.464959187	-2.416801226	-2.439376125
-1.756614655	-2.983802646	-3.046723663	-3.235077015	-3.230622674	-3.196542884	-3.343901798	-3.446116973	-3.48148606	-3.431798276	-3.411168274	-3.57024772	-3.549750892	-3.449771647	-3.279840697	-3.134896025	-3.191114133	-3.181114585	-3.045757491	-2.998699067	-3.060980224	-3.019088062	-3.033858267	-3.160521953	-3.153662888	-3.122053048	-3.069560405	-3.061980903	-3.083546051	-3.076755981	-3.050609993	-2.94577009	-2.880414225	-2.841637508	-2.84863015	-2.884056823	-2.82131076	-2.805763251	-2.779368981	-2.74836178	-2.695940534	-2.628193541	-2.6127882	-2.576918042	-2.532687937	-2.511026475	-2.509760515	-2.464832515	-2.416347891	-2.37934352
-1.765027402	-2.991825816	-3.131943638	-3.216811309	-3.147520006	-3.218244625	-3.325138859	-3.42136079	-3.627087997	-3.504455662	-3.473660723	-3.459670525	-3.425968732	-3.389339837	-3.258848401	-3.184422252	-3.140261434	-3.190440285	-3.131355562	-3.050609993	-3.131355562	-3.147520006	-3.017728767	-3.027334408	-3.143875556	-3.040481623	-3.010105436	-3.142064735	-3.025488307	-2.915423722	-3.026410377	-3.050609993	-2.945004138	-2.984221244	-2.912218582	-2.816730156	-2.799970733	-2.738499227	-2.727462223	-2.71219827	-2.682563503	-2.675306086	-2.657774771	-2.62598526	-2.577574324	-2.519561853	-2.49268396	-2.44721015	-2.388701638	-2.350665141
-1.786269796	-2.960585881	-3.145693958	-3.204119983	-3.279014256	-3.328827157	-3.337242168	-3.332547047	-3.343901798	-3.477555766	-3.540607512	-3.441291429	-3.375717904	-3.364516253	-3.254144805	-3.167491087	-3.179142011	-3.159893906	-3.166852888	-3.119186408	-3.08249449	-3.137272472	-3.189767482	-3.249491605	-3.185752404	-3.073143291	-3.078313525	-3.039053804	-3.036684489	-3.061480275	-3.08249449	-3.04769199	-3.007446482	-2.936291441	-2.906228219	-2.911863911	-2.84103474	-2.804931004	-2.757210191	-2.735654493	-2.756218084	-2.66695597	-2.583525921	-2.551602897	-2.527389802	-2.505428016	-2.488250289	-2.446723954	-2.426200418	-2.383734595
-1.781832252	-2.970210529	-3.031050319	-3.07211659	-3.166215625	-3.320572103	-3.392544977	-3.360513511	-3.310691141	-3.42136079	-3.598599459	-3.595166283	-3.53165267	-3.539102157	-3.455931956	-3.253365801	-3.192464972	-3.109578981	-3.078833949	-3.149353765	-3.159266765	-3.191789027	-3.109020403	-3.081445469	-3.084072788	-3.110698297	-3.165579296	-3.127843727	-3.044793462	-3.036212173	-3.013228266	-2.964970718	-2.970616222	-2.945004138	-2.962175249	-2.875169851	-2.817585348	-2.780677492	-2.76853041	-2.771343042	-2.725842151	-2.694004117	-2.627640417	-2.57921938	-2.539703673	-2.549442991	-2.502655619	-2.436163081	-2.384576047	-2.318216234
-1.790243778	-3.079354999	-3.137272472	-3.191789027	-3.284832642	-3.232844134	-3.216096421	-3.306273051	-3.449771647	-3.474955193	-3.402304814	-3.417936637	-3.515700161	-3.367542708	-3.256490235	-3.27572413	-3.201349355	-3.191114133	-3.197226275	-3.151810883	-3.142064735	-3.099086932	-3.153662888	-3.07007044	-3.039529222	-3.135488919	-3.070581074	-3.070581074	-3.056505484	-3.002176919	-3.011441043	-3.04769199	-3	-2.965772739	-2.902395671	-2.805763251	-2.819300799	-2.856048884	-2.796967113	-2.722849386	-2.66735959	-2.624153564	-2.587875594	-2.579054594	-2.56735134	-2.509058795	-2.479647496	-2.433209088	-2.374173287	-2.323763783
-1.864453932	-2.988429556	-3.087246696	-3.223298816	-3.290730039	-3.328827157	-3.319664487	-3.358525889	-3.478861916	-3.645891561	-3.707743929	-3.492144128	-3.417936637	-3.37161107	-3.270025714	-3.248720896	-3.175223538	-3.143875556	-3.106793247	-3.078313525	-3.129011186	-3.179142011	-3.251811973	-3.266000713	-3.126098402	-3.112945622	-3.063486258	-3.057000407	-3.110698297	-3.055517328	-3.075720714	-3.053547735	-3.001304842	-3.026872146	-3.009661145	-2.970210529	-2.855737226	-2.783834098	-2.813326133	-2.791021483	-2.772113295	-2.674484337	-2.606073993	-2.607830851	-2.575771929	-2.51812759	-2.450874073	-2.405496956	-2.378615972	-2.339134522
-1.851520742	-3.048176965	-3.130181792	-3.216096421	-3.293282218	-3.327902142	-3.315154638	-3.427128398	-3.643974143	-3.548213564	-3.512861625	-3.4867824	-3.359518563	-3.296708622	-3.272458743	-3.254925208	-3.179142011	-3.133712661	-3.148741651	-3.156144577	-3.179798541	-3.185086819	-3.1837587	-3.164943898	-3.185752404	-3.13076828	-3.069050969	-3.093664958	-3.081969663	-3.069050969	-3.01188716	-2.983384452	-2.988006885	-3.018181393	-3.000434512	-2.912218582	-2.854182286	-2.77314243	-2.727462223	-2.749824052	-2.716698771	-2.65915945	-2.629671992	-2.62178385	-2.578396073	-2.480828536	-2.460798401	-2.439256699	-2.391473966	-2.352128235
-1.878801397	-3.068542129	-3.033858267	-3.185086819	-3.228412519	-3.266802735	-3.411168274	-3.442492798	-3.488116639	-3.628932138	-3.694648631	-3.549750892	-3.465973894	-3.411168274	-3.372634143	-3.245651664	-3.083546051	-3.069050969	-3.148741651	-3.158015195	-3.156144577	-3.104577454	-3.043351421	-3.102922997	-3.170696227	-3.178486472	-3.13667714	-3.139063379	-3.09420412	-3.039529222	-3.062482108	-3.03574037	-3.000434512	-2.960982678	-2.894489815	-2.884722409	-2.937418016	-2.822752164	-2.775725986	-2.77702355	-2.708409174	-2.679023323	-2.598771833	-2.492954128	-2.511026475	-2.555955204	-2.467627866	-2.394694954	-2.37644061	-2.350275814
-1.877849681	-3.079876674	-3.080398976	-3.149353765	-3.266802735	-3.320572103	-3.315154638	-3.375717904	-3.595166283	-3.559090918	-3.48945499	-3.500312917	-3.368556231	-3.3400838	-3.290730039	-3.129596095	-3.034328029	-3.057991947	-3.127261173	-3.15864053	-3.120330794	-3.07007044	-3.05207638	-3.093664958	-3.107348966	-3.032920266	-3.058488567	-3.084072788	-3.153044675	-3.140861703	-3.122053048	-3.025949097	-2.847711656	-2.855737226	-2.902048929	-2.907279355	-2.89245087	-2.836838625	-2.774432287	-2.743282254	-2.700710666	-2.66594856	-2.608888386	-2.529736553	-2.482276405	-2.447696891	-2.4225082	-2.409381052	-2.373762315	-2.335170059
-1.915387979	-3.086186148	-3.112945622	-3.19859629	-3.287350298	-3.351639989	-3.327902142	-3.41453927	-3.578396073	-3.542118103	-3.612610174	-3.659555885	-3.600326279	-3.42136079	-3.269217724	-3.283996656	-3.196542884	-3.033858267	-3.060980224	-3.141462802	-3.07007044	-3.093126465	-3.17327748	-3.147520006	-3.145693958	-3.231361899	-3.196542884	-3.122628654	-3.089909454	-3.019088062	-3.001740662	-2.995248844	-3.008330993	-2.936291441	-2.871923987	-2.910801633	-2.848936747	-2.789146635	-2.799970733	-2.709297757	-2.67325462	-2.675717545	-2.61690307	-2.541211118	-2.520856752	-2.510885631	-2.466736483	-2.404834585	-2.342944147	-2.32403845
-1.904865533	-3.065501549	-3.151195299	-3.230622674	-3.305394801	-3.342944147	-3.307153081	-3.42945706	-3.404503778	-3.385102784	-3.609064893	-3.534617149	-3.447331784	-3.448550002	-3.35261703	-3.219682688	-3.169411331	-3.110698297	-3.041436117	-3.091514981	-3.161780778	-3.142064735	-3.127843727	-3.096367484	-3.069560405	-3.11577123	-3.175223538	-3.131355562	-3.091514981	-3.014573526	-2.997833938	-3.022276395	-2.926648298	-2.91649738	-2.893469146	-2.815592515	-2.781989957	-2.790216985	-2.775985189	-2.739928612	-2.719194072	-2.689519109	-2.632457726	-2.567030709	-2.544850479	-2.528708289	-2.477034405	-2.42159003	-2.374070507	-2.346401618
-1.947113765	-3.092051478	-3.211124884	-3.268411235	-3.272458743	-3.262012674	-3.343901798	-3.510041521	-3.524328812	-3.463441557	-3.527243551	-3.595166283	-3.521433504	-3.428291168	-3.351639989	-3.254925208	-3.149353765	-3.026872146	-3.039053804	-3.13667714	-3.078313525	-3.040005162	-3.105130343	-3.119186408	-3.131355562	-3.181774106	-3.145693958	-3.101274818	-3.097997109	-3.074687909	-2.989276135	-2.968995719	-3.001304842	-2.954677021	-2.940058112	-2.871600731	-2.800793521	-2.833569886	-2.840432807	-2.833273944	-2.731422028	-2.680477551	-2.674484337	-2.566550206	-2.533428928	-2.524764777	-2.482540173	-2.400553624	-2.35349825	-2.370590401
-1.954051462	-3.094743951	-3.178486472	-3.244125144	-3.262807357	-3.363512104	-3.467245621	-3.462180905	-3.467245621	-3.512861625	-3.640164518	-3.638272164	-3.484126156	-3.408935393	-3.299296283	-3.168130226	-3.068542129	-3.076238039	-3.061980903	-3.067526235	-3.202040356	-3.274905479	-3.200659451	-3.096367484	-3.110698297	-3.145086978	-3.11577123	-3.106793247	-3.059981845	-3.004803708	-3.063989204	-3.054039296	-3.003926346	-2.986741335	-2.984640245	-2.9076303	-2.8467951	-2.793443956	-2.744968837	-2.757458572	-2.738975166	-2.722620025	-2.660946264	-2.622147581	-2.56944123	-2.517984424	-2.505288975	-2.4597957	-2.385102784	-2.333201316
-2.003838707	-3.129596095	-3.163043263	-3.243363892	-3.317854924	-3.321481621	-3.341035157	-3.37161107	-3.503070352	-3.57024772	-3.616184634	-3.671620397	-3.540607512	-3.41453927	-3.22184875	-3.193820026	-3.138465589	-3.036684489	-3.111259039	-3.115204636	-3.051098239	-3.088842391	-3.111259039	-3.127843727	-3.174573882	-3.153044675	-3.145693958	-3.18243463	-3.116338565	-3.051098239	-3.077274542	-3.099086932	-2.985479461	-2.9476909	-2.958212681	-2.868702203	-2.864867349	-2.902395671	-2.842241114	-2.774690718	-2.738499227	-2.696587929	-2.646660905	-2.585360853	-2.528268349	-2.498529928	-2.495121541	-2.406271001	-2.357238797	-2.358625055
-1.988641046	-3.173925197	-3.153662888	-3.243363892	-3.447331784	-3.488116639	-3.449771647	-3.496209317	-3.540607512	-3.462180905	-3.48945499	-3.525783736	-3.379863945	-3.28567024	-3.274088368	-3.233587153	-3.137868621	-3.071604148	-3.025488307	-3.063989204	-3.066512712	-3.088842391	-3.174573882	-3.229884705	-3.148130399	-3.055517328	-3.081969663	-3.093664958	-3.12090412	-3.161780778	-3.188424994	-3.163675884	-3.099632871	-2.975925013	-2.934420285	-2.987162775	-2.969400278	-2.869344651	-2.815308569	-2.796695084	-2.774174009	-2.686765708	-2.627456199	-2.59311933	-2.520280765	-2.51698358	-2.51812759	-2.441171475	-2.385735713	-2.350275814
-2.013273041	-3.15864053	-3.218244625	-3.244125144	-3.36552273	-3.517126416	-3.552841969	-3.578396073	-3.628932138	-3.540607512	-3.514278574	-3.671620397	-3.562249437	-3.46470588	-3.344861565	-3.248720896	-3.210419288	-3.133122186	-3.059483515	-3.124938737	-3.159266765	-3.092051478	-3.097453221	-3.170053304	-3.218963061	-3.129011186	-3.11577123	-3.099086932	-3.110698297	-3.130181792	-3.085128182	-3.030584088	-2.951169913	-2.979224512	-2.98088371	-2.965772739	-2.885722703	-2.824198367	-2.852942329	-2.830619505	-2.752026734	-2.728390699	-2.775208044	-2.731188096	-2.64244628	-2.554551486	-2.494443061	-2.44708855	-2.383209514	-2.339324212
-2.064039531	-3.254925208	-3.359518563	-3.401209493	-3.41453927	-3.397940009	-3.448550002	-3.530177984	-3.630784143	-3.705533774	-3.552841969	-3.560667306	-3.500312917	-3.48148606	-3.435333936	-3.216096421	-3.129011186	-3.109578981	-3.051098239	-3.059483515	-3.159266765	-3.164309429	-3.159266765	-3.181114585	-3.175874166	-3.189767482	-3.170053304	-3.181114585	-3.195179321	-3.160521953	-3.139661993	-3.039053804	-3.010550182	-3.062482108	-2.984221244	-2.901010361	-2.913640169	-2.844056982	-2.81389162	-2.77702355	-2.765482716	-2.726767166	-2.68697689	-2.639974911	-2.553462833	-2.549904924	-2.488651485	-2.427128398	-2.352421446	-2.317133204
-2.071296973	-3.211831629	-3.298432015	-3.37675071	-3.419075024	-3.390405591	-3.442492798	-3.576754126	-3.735182177	-3.707743929	-3.530177984	-3.616184634	-3.640164518	-3.583359493	-3.413412695	-3.249491605	-3.216811309	-3.119758224	-3.101274818	-3.119758224	-3.115204636	-3.111820506	-3.048176965	-3.125518182	-3.232844134	-3.160521953	-3.163043263	-3.187086643	-3.165579296	-3.091514981	-3.078833949	-3.104025268	-3.089375595	-3.093126465	-3.001304842	-2.889073758	-2.89279003	-2.956637722	-2.862329463	-2.830913643	-2.747875447	-2.674895017	-2.696587929	-2.667157733	-2.57626275	-2.491874464	-2.46967221	-2.42400438	-2.390192231	-2.356349962
-2.080608073	-3.329754147	-3.404503778	-3.363512104	-3.431798276	-3.488116639	-3.442492798	-3.596879479	-3.723538196	-3.671620397	-3.617982957	-3.659555885	-3.659555885	-3.454692884	-3.339134522	-3.346787486	-3.202732459	-3.099632871	-3.088842391	-3.075720714	-3.148130399	-3.189767482	-3.121478204	-3.131355562	-3.204119983	-3.187755303	-3.092051478	-3.064492734	-3.106793247	-3.155522824	-3.145086978	-3.099086932	-3.067526235	-3.085128182	-3.04769199	-2.9476909	-2.961379838	-2.873219423	-2.780153614	-2.799149502	-2.816730156	-2.691862621	-2.613322716	-2.601365675	-2.545307551	-2.537302592	-2.514420523	-2.465212641	-2.410273744	-2.346401618
-2.091997799	-3.452225295	-3.287350298	-3.696803943	-3.507239611	-3.638272164	-3.596879479	-3.638272164	-3.536107011	-4.214670165	-3.655607726	-3.591760035	-3.590066877	-3.478861916	-3.385102784	-3.283996656	-3.122053048	-3.064492734	-2.986741335	-3.15490196	-3.051587034	-3.092588639	-3.028724151	-3.131355562	-3.108462542	-3.151195299	-3.13667714	-3.140261434	-3.04383157	-3.093664958	-3.056505484	-3.086716098	-3.01278077	-3.019088062	-2.955852379	-2.951558196	-2.971022295	-2.81079051	-2.880414225	-2.85886391	-2.779630368	-2.67223251	-2.699187206	-2.684239509	-2.65678841	-2.536107011	-2.501000636	-2.422738046	-2.411728293	-2.344189506
-2.123897679	-3.269217724	-3.42945706	-3.358525889	-3.534617149	-3.440093375	-3.609064893	-3.68613278	-3.910094889	-3.735182177	-3.590066877	-3.718966633	-3.709965389	-3.565431096	-3.316052869	-3.325138859	-3.246416941	-3.047207557	-3.166215625	-3.163675884	-3.126098402	-3.007004902	-3.085128182	-3.274905479	-3.161780778	-3.359518563	-3.141462802	-3.118615343	-3.296708622	-3.208309351	-3.19314197	-3.116906641	-3.087246696	-3.086716098	-2.992252222	-2.923723745	-2.881074247	-2.971022295	-2.915066425	-2.802168307	-2.888401475	-2.785421046	-2.647431614	-2.573651426	-2.597910649	-2.57921938	-2.475474063	-2.503347061	-2.37788964	-2.41273815
-2.089375595	-3.346787486	-3.355561411	-3.43062609	-3.490797478	-3.89279003	-3.617982957	-3.832682665	-3.688246139	-3.669586227	-3.638272164	-3.643974143	-3.417936637	-3.568636236	-3.373659633	-3.266000713	-3.101274818	-3.07109231	-3.032452024	-3.034328029	-3.196542884	-3.127261173	-3.094743951	-3.181114585	-3.131943638	-3.142667504	-3.224025669	-3.229884705	-3.119186408	-3.151195299	-3.164309429	-3.131355562	-3.221125528	-3.04769199	-3.063486258	-2.925183559	-2.982966661	-2.847100404	-2.820161072	-2.848936747	-2.801893001	-2.727694156	-2.615109203	-2.632830511	-2.564633493	-2.620513186	-2.509199048	-2.488517711	-2.427012292	-2.320662969
-2.104080455	-3.454692884	-3.367542708	-3.462180905	-3.367542708	-3.607303047	-3.59345982	-3.721246399	-3.785156152	-3.723538196	-3.815308569	-3.774690718	-3.542118103	-3.53313238	-3.48148606	-3.289882635	-3.199282922	-3.047207557	-3.063989204	-3.089375595	-3.057991947	-3.031984286	-3.15739076	-3.379863945	-3.289882635	-3.132532512	-3.106793247	-3.129596095	-3.14327111	-3.067526235	-3.141462802	-3.096367484	-3.036684489	-3.091514981	-3.025488307	-2.968187729	-2.960585881	-2.996970529	-2.869344651	-2.825649403	-2.803823815	-2.735418271	-2.711303739	-2.72010502	-2.56050941	-2.620513186	-2.453333975	-2.44551084	-2.513286224	-2.351347305
-2.076393357	-3.176525771	-3.329754147	-3.563837353	-3.677780705	-3.431798276	-3.943095149	-3.962573502	-3.920818754	-4.187086643	-4.022276395	-3.560667306	-3.774690718	-3.478861916	-3.628932138	-3.26760624	-3.303643611	-3.133122186	-3.055517328	-3.151810883	-3.194499142	-3.188424994	-3.04769199	-3.109578981	-3.263603498	-3.226945307	-3.216096421	-3.073143291	-3.248720896	-3.153662888	-3.084600165	-3.1123827	-3.045757491	-3.112945622	-2.977159389	-2.934420285	-2.993106292	-3.005682847	-2.866141875	-2.836540448	-2.91649738	-2.785421046	-2.692503962	-2.609771638	-2.557990841	-2.575445023	-2.494714326	-2.455435903	-2.434624497	-2.410273744
-2.06641149	-3.19859629	-3.478861916	-3.71219827	-3.507239611	-3.440093375	-3.71219827	-3.643974143	-3.838631998	-3.920818754	-3.610833916	-3.688246139	-3.701146924	-3.612610174	-3.316952962	-3.254925208	-3.201349355	-2.990549104	-3.171340103	-3.103473783	-3.115204636	-3.13430394	-3.148130399	-3.116906641	-3.119758224	-3.193820026	-3.17327748	-3.13430394	-3.042392713	-3.086186148	-3.071604148	-3.085128182	-3.076755981	-3.030584088	-2.928117993	-2.984221244	-3.011441043	-2.905528871	-2.8247782	-2.801342913	-2.745210313	-2.775208044	-2.685711339	-2.577082019	-2.592779107	-2.648396928	-2.504178247	-2.463062977	-2.395126229	-2.360115258
-2.102153068	-3.447331784	-3.559090918	-3.563837353	-3.536107011	-3.598599459	-3.677780705	-3.536107011	-4.119186408	-3.627087997	-3.920818754	-3.508638306	-3.761953897	-3.454692884	-3.401209493	-3.254144805	-3.255707017	-3.00656377	-2.937794191	-3.118045029	-3.020907099	-3.204119983	-3.042871802	-3.191114133	-3.042871802	-3.140861703	-3.306273051	-3.174573882	-3.218244625	-3.127261173	-3.061980903	-3.025028006	-3.13076828	-3.113509275	-3.046723663	-3.029653124	-2.876801925	-2.889747083	-2.884722409	-2.829151796	-2.778325003	-2.736363931	-2.702677286	-2.666754301	-2.557363474	-2.557833914	-2.430275051	-2.460422117	-2.454940415	-2.426432227
-2.067120542	-3.292429824	-3.448550002	-3.560667306	-3.669586227	-3.598599459	-3.634512015	-3.721246399	-4.107905397	-3.681936665	-4.142667504	-3.812479279	-3.557520231	-3.761953897	-3.774690718	-3.326058001	-3.211124884	-3.024108864	-3.079876674	-3.110698297	-3.063989204	-3.150580586	-3.046240308	-3.086186148	-3.173925197	-3.140861703	-3.124938737	-3.044793462	-3.167491087	-3.187755303	-2.97510404	-3.056011125	-3.156767222	-2.981299501	-3.006123085	-3.07211659	-2.90517962	-2.93330145	-2.895512889	-2.793984123	-2.820161072	-2.701802133	-2.635261445	-2.668370282	-2.57741016	-2.531357332	-2.663940722	-2.470184803	-2.403512866	-2.407712184
-2.082389474	-3.462180905	-3.453457337	-3.663540266	-3.754487332	-3.671620397	-3.759450752	-3.673664139	-3.54515514	-3.869666232	-3.821023053	-3.962573502	-3.651695137	-3.747146969	-3.48148606	-3.496209317	-3.165579296	-3.181774106	-3.115204636	-3.158015195	-3.226945307	-3.066512712	-3.110138279	-3.105683937	-3.057991947	-3.244125144	-3.090443971	-3.385102784	-3.063486258	-3.112945622	-3.061980903	-3.047207557	-3.164309429	-3.013228266	-3.062983893	-2.885722703	-3.001740662	-2.905878404	-2.861697302	-2.864549301	-2.80631897	-2.731656086	-2.716472635	-2.593289541	-2.55315229	-2.461426266	-2.453333975	-2.5172693	-2.453580733	-2.383209514
-2.097181532	-3.295849483	-3.603800653	-3.534617149	-3.860120914	-3.707743929	-3.537602002	-3.93930216	-3.935542011	-3.943095149	-3.869666232	-3.725842151	-3.899629455	-3.562249437	-3.427128398	-3.327902142	-3.420216403	-3.078313525	-3.076755981	-3.166852888	-3.28567024	-3.165579296	-3.106238238	-3.063989204	-3.258060922	-3.2644011	-3.222573178	-3.219682688	-3.138465589	-3.170696227	-3.087777943	-2.963770456	-3.087246696	-2.91150953	-2.991825816	-3.024108864	-2.863596552	-2.893129456	-2.893809103	-2.866141875	-2.773657913	-2.738975166	-2.737786295	-2.635261445	-2.574302787	-2.623240605	-2.523168371	-2.528414946	-2.462180905	-2.431329022
-2.158452835	-3.494850022	-3.472370099	-3.718966633	-3.756961951	-3.503070352	-3.806875402	-3.600326279	-3.872895202	-3.57024772	-3.576754126	-3.568636236	-3.725842151	-3.70333481	-3.467245621	-3.358525889	-3.262012674	-3.146301788	-3.046240308	-3.255707017	-3.294136288	-3.205511953	-3.174573882	-3.286509457	-3.128427064	-3.133712661	-3.100726813	-3.12090412	-3.058985756	-3.188424994	-3.131943638	-3.070581074	-2.995678626	-2.916139199	-2.946153573	-2.920818754	-2.924818145	-2.862645889	-2.83386603	-2.780415474	-2.802168307	-2.780677492	-2.74860515	-2.623423043	-2.591590422	-2.549596914	-2.549904924	-2.544698228	-2.496073196	-2.466100899
-2.207748428	-3.560667306	-3.54668166	-3.649751982	-3.573488739	-3.596879479	-3.863279433	-3.806875402	-3.761953897	-4.113509275	-4.113509275	-3.879426069	-3.812479279	-3.580044252	-3.790484985	-3.353596274	-3.411168274	-3.116906641	-3.195860568	-3.146301788	-3.153044675	-3.258848401	-3.216811309	-3.216096421	-3.124360063	-3.226213555	-3.192464972	-3.185752404	-3.149966742	-3.13667714	-3.102372909	-3.025949097	-3.078833949	-3.009217308	-2.945004138	-2.933674075	-2.854803594	-2.884722409	-2.878112015	-2.863596552	-2.834458923	-2.869023308	-2.728855682	-2.688670048	-2.696587929	-2.623058243	-2.562249437	-2.489723156	-2.456428576	-2.4597957
-2.240709967	-3.368556231	-3.46470588	-3.906578315	-3.774690718	-3.818156412	-3.809668302	-3.754487332	-3.809668302	-3.540607512	-4.113509275	-3.815308569	-3.769551079	-3.716698771	-3.581698709	-3.42365865	-3.307153081	-3.149353765	-3.091514981	-3.112945622	-3.197226275	-3.19314197	-3.197910742	-3.133122186	-3.312471039	-3.118045029	-3.089909454	-3.173925197	-3.086186148	-3.123205024	-3.001740662	-3.010105436	-3.033858267	-3.04769199	-3.023650021	-3.104025268	-2.951946827	-2.932185489	-2.967381239	-2.861381566	-2.790484985	-2.859491957	-2.754240644	-2.721017883	-2.613679426	-2.565750548	-2.555955204	-2.536107011	-2.537901619	-2.422738046
-2.297311032	-3.391473966	-3.507239611	-3.725842151	-3.801342913	-3.829738285	-3.943095149	-3.761953897	-4.107905397	-3.759450752	-4.017728767	-3.815308569	-3.605548319	-3.725842151	-3.462180905	-3.367542708	-3.300162274	-3.170053304	-3.21395879	-3.207608311	-3.266000713	-3.330683119	-3.249491605	-3.220403509	-3.211124884	-3.231361899	-3.244887734	-3.263603498	-3.128427064	-3.178486472	-3.034798299	-3.069560405	-3.087246696	-2.999132278	-2.946921557	-2.878440156	-2.990549104	-2.990974258	-2.983802646	-2.755970411	-2.821023053	-2.756218084	-2.762456262	-2.690582774	-2.62948691	-2.635449005	-2.615288257	-2.591251394	-2.472627917	-2.4165745
-2.2817475	-3.744727495	-3.71219827	-3.943095149	-3.769551079	-3.853871964	-3.88941029	-3.946921557	-3.872895202	-3.71219827	-3.869666232	-3.640164518	-3.607303047	-3.718966633	-3.647817482	-3.37675071	-3.369572125	-3.205511953	-3.181774106	-3.263603498	-3.363512104	-3.279840697	-3.190440285	-3.218244625	-3.301029996	-3.404503778	-3.255707017	-3.113509275	-3.055024092	-3.15739076	-3.088842391	-3.13430394	-3.017276612	-3.271646218	-3.089909454	-3.105683937	-2.970616222	-2.997402019	-2.905528871	-2.785686103	-2.793443956	-2.830913643	-2.790484985	-2.697020063	-2.7044329	-2.646853454	-2.588211995	-2.514704561	-2.474048659	-2.448916135
-2.393296259	-3.701146924	-3.581698709	-3.749579998	-3.747146969	-3.769551079	-3.910094889	-3.692503962	-4.026872146	-3.872895202	-3.869666232	-4.721246399	-3.818156412	-3.420216403	-3.465973894	-3.385102784	-3.216096421	-3.13076828	-3.170696227	-3.269217724	-3.20481541	-3.319664487	-3.092588639	-3.245651664	-3.252588192	-3.290730039	-3.305394801	-3.128427064	-3.247183569	-3.190440285	-3.197226275	-3.050122296	-3.08249449	-2.957424488	-3.011441043	-3.089909454	-2.991825816	-2.873868593	-2.946153573	-2.819874125	-2.798602876	-2.868702203	-2.811352704	-2.78994915	-2.652669985	-2.582196277	-2.580539927	-2.535957795	-2.50237935	-2.474825572
-2.38902062	-3.524328812	-3.782516056	-3.673664139	-4.091514981	-3.787812396	-3.991399828	-3.756961951	-4.259637311	-4.251811973	-3.872895202	-4.013228266	-3.63638802	-3.607303047	-3.607303047	-3.32330639	-3.498940738	-3.2915791	-3.353596274	-3.246416941	-3.161780778	-3.252588192	-3.450996738	-3.258060922	-3.258848401	-3.085656843	-3.131943638	-3.148130399	-3.14691047	-3.176525771	-3.163043263	-3.008330993	-3.11463878	-3.107905397	-3.1123827	-3.079876674	-2.937042166	-2.941194513	-2.878768545	-2.873543887	-2.823908741	-2.931814138	-2.767512134	-2.725380381	-2.662141571	-2.674895017	-2.615109203	-2.587371479	-2.492954128	-2.410720779
-2.391260081	-3.609064893	-3.576754126	-3.879426069	-3.612610174	-3.679853714	-3.709965389	-3.772113295	-3.913640169	-4.13076828	-3.772113295	-4.244125144	-3.63638802	-3.716698771	-3.679853714	-3.401209493	-3.342944147	-3.187086643	-3.143875556	-3.303643611	-3.372634143	-3.208309351	-3.126098402	-3.367542708	-3.194499142	-3.104577454	-3.15490196	-3.196542884	-3.186419011	-3.139661993	-3.227678293	-3.183096161	-2.983384452	-3.074172425	-3.066512712	-3.017728767	-2.978397284	-3.073657553	-3.005243055	-2.84375381	-2.820448209	-2.747632486	-2.771856392	-2.805485658	-2.716698771	-2.641494089	-2.608006928	-2.596879479	-2.519131076	-2.481091426
-2.403512866	-3.671620397	-3.744727495	-3.739928612	-3.829738285	-4.013228266	-4.017728767	-4.30980392	-3.818156412	-4.060480747	-3.782516056	-3.614393726	-4.022276395	-3.869666232	-3.761953897	-3.379863945	-3.446116973	-3.13430394	-3.302770657	-3.170696227	-3.35753548	-3.131943638	-3.071604148	-3.008773924	-3.20481541	-3.168770306	-3.229884705	-3.166852888	-3.066006836	-3.101274818	-3.014124643	-3.160521953	-3.031050319	-3.030584088	-3.022733788	-2.910448117	-2.971428747	-2.972242795	-2.920095532	-2.791827473	-2.8247782	-2.794254459	-2.779368981	-2.739451627	-2.742321425	-2.639406586	-2.615825861	-2.598599459	-2.60153915	-2.476253533
-2.403512866	-3.48945499	-3.610833916	-3.832682665	-3.829738285	-3.705533774	-3.946921557	-3.950781977	-4.318758763	-3.732828272	-4.060480747	-3.89279003	-4.031517051	-3.818156412	-3.416801226	-3.543633967	-3.310691141	-3.074687909	-3.185752404	-3.169411331	-3.150580586	-3.196542884	-3.202732459	-3.067019178	-3.106238238	-3.168130226	-3.232844134	-3.154281982	-3.116906641	-3.251811973	-3.154281982	-3.03574037	-3.144480844	-3.053547735	-3.054039296	-3.084600165	-3.069050969	-2.953504836	-2.87095494	-2.888065724	-2.896538378	-2.858550227	-2.844056982	-2.735890844	-2.727694156	-2.648396928	-2.608183076	-2.530767257	-2.556737013	-2.450138812
-2.422278475	-3.571865206	-3.838631998	-3.709965389	-3.943095149	-3.882728704	-3.832682665	-4.091514981	-3.684029655	-4.318758763	-3.931814138	-3.806875402	-3.835647144	-3.886056648	-3.468521083	-3.288192771	-3.245651664	-3.237321436	-3.108462542	-3.059981845	-3.171984936	-3.070581074	-3.176525771	-3.271646218	-3.14327111	-3.076238039	-3.060980224	-3.113509275	-3.122053048	-3.066006836	-3.085656843	-3.040005162	-3.119758224	-3.081445469	-2.937042166	-2.928117993	-2.898940645	-2.965371543	-2.913284336	-2.876801925	-2.857923539	-2.74836178	-2.734946211	-2.839231438	-2.73189027	-2.670805585	-2.660349842	-2.616543703	-2.550059011	-2.530472521
-2.415329616	-3.694648631	-3.600326279	-3.946921557	-4.091514981	-3.709965389	-4.180456064	-3.943095149	-4.193820026	-4.096910013	-4.193820026	-4	-3.982966661	-4.13667714	-3.653647026	-3.548213564	-3.231361899	-3.193820026	-3.097453221	-2.962175249	-3.090443971	-3.089375595	-3.092588639	-3.229147988	-3.113509275	-3.245651664	-3.130181792	-3.110698297	-3.123205024	-3.149353765	-3.097453221	-3.101823517	-3.091514981	-3.045275209	-3.01278077	-2.953895213	-3.013228266	-2.966978555	-2.891096872	-2.919012953	-2.881735274	-2.794254459	-2.822752164	-2.781464495	-2.7490923	-2.65247484	-2.659952682	-2.572189427	-2.569119054	-2.533428928
-2.463946845	-3.575118363	-3.598599459	-3.735182177	-3.679853714	-4.013228266	-3.88941029	-3.882728704	-3.747146969	-4.318758763	-3.844663963	-3.795880017	-3.876148359	-3.588380294	-3.663540266	-3.455931956	-3.366531544	-3.220403509	-3.126679398	-3.255707017	-3.230622674	-3.134896025	-3.133712661	-3.086716098	-3.172630727	-3.089375595	-3.191114133	-3.180456064	-3.080921908	-3.070581074	-3.188424994	-3.034798299	-3.045757491	-3.123782159	-3.025949097	-3.097997109	-2.932929144	-2.97510404	-2.95546024	-2.87095494	-2.960585881	-2.913996294	-2.86774031	-2.755722879	-2.760950907	-2.715343717	-2.661145254	-2.7070797	-2.612610174	-2.652279783
-2.467882884	-3.655607726	-3.876148359	-3.630784143	-4.173925197	-3.649751982	-3.946921557	-4.013228266	-4.091514981	-3.886056648	-3.950781977	-3.655607726	-3.89279003	-3.665546249	-3.590066877	-3.382999659	-3.394694954	-3.129011186	-3.282329497	-3.175223538	-3.304518324	-3.220403509	-3.2644011	-3.096910013	-3.238824187	-3.143875556	-3.130181792	-3.194499142	-3.163675884	-3.218963061	-3.102922997	-3.144480844	-3.167491087	-3.015022874	-3.159266765	-3.060980224	-3.008330993	-3.042871802	-2.924088239	-2.938170693	-2.886390849	-2.861381566	-2.768785352	-2.7780644	-2.739928612	-2.698102283	-2.721932669	-2.638839005	-2.615288257	-2.567672208
-2.490125715	-3.850780887	-3.815308569	-3.935542011	-4.080921908	-3.876148359	-3.841637508	-4.193820026	-4.193820026	-4.091514981	-3.793174124	-4.193820026	-3.847711656	-3.844663963	-3.634512015	-3.48945499	-3.40560745	-3.262807357	-3.142667504	-3.140861703	-3.154281982	-3.261219442	-3.079354999	-3.131943638	-3.13076828	-2.992252222	-3.268411235	-3.258060922	-3.118045029	-3.42136079	-3.151810883	-3.313363731	-3.045757491	-3.064996849	-3.170696227	-3.101823517	-2.983384452	-3.021819483	-2.91829273	-2.970210529	-2.943857738	-2.871277716	-2.90274269	-2.75325529	-2.761452112	-2.735890844	-2.729554092	-2.65130581	-2.603103551	-2.549135308
-2.513427849	-3.609064893	-3.801342913	-3.995678626	-3.782516056	-3.876148359	-4.004364805	-4.022276395	-4.096910013	-3.841637508	-3.946921557	-4.318758763	-4.102372909	-3.690369833	-3.844663963	-3.402304814	-3.428291168	-3.427128398	-3.294992041	-3.093126465	-3.110698297	-3.15739076	-3.280668713	-3.155522824	-3.272458743	-3.240332155	-3.184422252	-3.220403509	-3.168130226	-3.200659451	-3.254144805	-3.2915791	-3.099086932	-3.090979146	-3.095825632	-3.07007044	-2.953895213	-2.996970529	-2.985479461	-2.87484417	-2.959002308	-2.927750102	-2.857297754	-2.861697302	-2.77702355	-2.757707095	-2.690156995	-2.707743929	-2.549442991	-2.570086302
-2.494850022	-3.863279433	-3.801342913	-3.716698771	-3.995678626	-3.93930216	-3.935542011	-4.180456064	-3.721246399	-4.096910013	-4.096910013	-4.795880017	-4.096910013	-4.200659451	-3.602059991	-3.501689446	-3.484126156	-3.411168274	-3.233587153	-3.226945307	-3.234331445	-3.260427656	-3.26520017	-3.20481541	-3.247951552	-3.238072162	-3.050122296	-3.228412519	-3.308034897	-3.254925208	-3.20481541	-3.110138279	-3.122628654	-3.13430394	-3.086716098	-3.106238238	-3.108462542	-3.040481623	-3.030118356	-3.030584088	-2.981299501	-2.984221244	-2.906928694	-2.882728704	-2.753747688	-2.717151397	-2.724458312	-2.605548319	-2.64244628	-2.592779107
-2.512861625	-3.651695137	-4.167491087	-4.15490196	-4.060480747	-4.769551079	-4.008773924	-4.004364805	-4.180456064	-3.958607315	-3.844663963	-3.801342913	-3.950781977	-4.017728767	-4.494850022	-3.507239611	-3.503070352	-3.444905551	-3.313363731	-3.251037139	-3.301899454	-3.21395879	-3.214670165	-3.274905479	-3.21395879	-3.232844134	-3.15490196	-3.123205024	-3.212539525	-3.331614083	-3.262012674	-3.180456064	-3.208309351	-3.252588192	-3.139063379	-3.090979146	-3.079876674	-3.168770306	-3.093126465	-3.088842391	-3.007446482	-2.966174306	-2.902048929	-2.827397069	-2.727694156	-2.81276138	-2.711303739	-2.640923774	-2.640354207	-2.586532587
-2.56320149	-3.568636236	-4.070581074	-4.167491087	-3.91721463	-4.065501549	-3.935542011	-4.091514981	-4.086186148	-4.187086643	-4.200659451	-3.954677021	-4.102372909	-3.756961951	-3.68613278	-3.804100348	-3.412289035	-3.27572413	-3.272458743	-3.168130226	-3.420216403	-3.177831921	-3.237321436	-3.134896025	-3.234331445	-3.19314197	-3.287350298	-3.179798541	-3.15490196	-3.36552273	-3.232102384	-3.246416941	-3.122053048	-3.185086819	-3.151195299	-3.161150909	-3.169411331	-3.030118356	-2.98505965	-2.98505965	-3.010995384	-2.986741335	-2.828566099	-2.85667287	-2.847711656	-2.816160963	-2.757210191	-2.657577319	-2.666552726	-2.601712695
-2.504039605	-3.779891912	-3.872895202	-3.995678626	-3.821023053	-3.987162775	-3.920818754	-4.769551079	-3.838631998	-4.091514981	-4.091514981	-3.903089987	-4.200659451	-3.903089987	-4.022276395	-3.501689446	-3.361510743	-3.308918508	-3.209011525	-3.204119983	-3.324221658	-3.390405591	-3.370590401	-3.211831629	-3.241088108	-3.364516253	-3.195179321	-3.118615343	-3.140261434	-3.254925208	-3.155522824	-3.115204636	-3.26520017	-3.193820026	-3.127843727	-3.069560405	-3.132532512	-3.050609993	-3.059981845	-3.069050969	-2.98254927	-2.929592678	-2.841336019	-2.912573543	-2.849857838	-2.78994915	-2.75325529	-2.687822644	-2.680269506	-2.595679533
-2.558776326	-4.30980392	-3.93930216	-4.301029996	-4.075720714	-4.173925197	-3.991399828	-4.070581074	-3.882728704	-4.096910013	-4.494850022	-4.096910013	-3.8569852	-3.853871964	-3.853871964	-3.627087997	-3.528708289	-3.380906669	-3.326979093	-3.126679398	-3.325138859	-3.183096161	-3.289882635	-3.276544328	-3.21395879	-3.173925197	-3.330683119	-3.145086978	-3.120330794	-3.234331445	-3.20481541	-3.348721986	-3.247183569	-3.14327111	-3.189095719	-3.15864053	-3.195860568	-3.097453221	-3.204119983	-2.993962045	-3.078313525	-2.951946827	-2.91649738	-2.882397308	-2.885389016	-2.825358807	-2.735182177	-2.715118285	-2.64168436	-2.62378815
-2.63432486	-4.193820026	-3.886056648	-3.882728704	-3.93930216	-4.301029996	-4.301029996	-3.866461092	-3.98	-4.008773924	-3.89279003	-4.318758763	-3.795880017	-3.966576245	-3.632644079	-3.510041521	-3.251811973	-3.111820506	-3.312471039	-3.305394801	-3.151810883	-3.244125144	-3.345823458	-3.380906669	-3.319664487	-3.335358024	-3.257274869	-3.20481541	-3.241845378	-3.199282922	-3.130181792	-3.107348966	-3.181114585	-3.177178355	-3.097453221	-3.105683937	-3.163043263	-3.271646218	-3.015022874	-3.037630664	-2.974694135	-3.054531415	-2.904481958	-2.97674754	-2.81276138	-2.784098187	-2.728855682	-2.70619564	-2.640733835	-2.65150043
-2.605723473	-3.958607315	-3.958607315	-4.318758763	-3.835647144	-4.795880017	-4.180456064	-4.004364805	-4.075720714	-3.869666232	-3.943095149	-4.102372909	-3.89279003	-3.798602876	-3.815308569	-3.609064893	-3.735182177	-3.469800302	-3.669586227	-3.317854924	-3.339134522	-3.327902142	-3.522878745	-3.42365865	-3.280668713	-3.294992041	-3.432973634	-3.338187314	-3.341988603	-3.168130226	-3.303643611	-3.229884705	-3.332547047	-3.210419288	-3.250263684	-3.129011186	-3.144480844	-3.072629637	-3.075204004	-3.127843727	-2.938924676	-3.030584088	-2.948461609	-2.978810701	-2.878440156	-2.773915884	-2.760450279	-2.776504059	-2.755722879	-2.627272059
-2.611188587	-4.022276395	-4.107905397	-4.107905397	-4.096910013	-4.193820026	-4.48148606	-4.086186148	-4.187086643	-4.173925197	-4.075720714	-4.318758763	-4.508638306	-4.494850022	-4.102372909	-3.863279433	-3.494850022	-3.370590401	-3.384049948	-3.373659633	-3.4867824	-3.333482019	-3.48148606	-3.255707017	-3.316952962	-3.378823718	-3.308918508	-3.348721986	-3.283996656	-3.311580178	-3.298432015	-3.311580178	-3.237321436	-3.123205024	-3.129011186	-3.083546051	-3.199282922	-3.115204636	-3.091514981	-3.051587034	-2.954677021	-2.951946827	-2.996970529	-2.893809103	-2.937794191	-2.866141875	-2.796695084	-2.740884156	-2.68613278	-2.658169943
-2.616184634	-3.88941029	-4.102372909	-4.031517051	-3.853871964	-4.200659451	-4.193820026	-4.091514981	-4.30980392	-4.30980392	-4.173925197	-4.173925197	-4.017728767	-4.200659451	-3.847711656	-3.764471553	-3.677780705	-3.673664139	-3.519993057	-3.565431096	-3.446116973	-3.358525889	-3.245651664	-3.492144128	-3.341988603	-3.400116928	-3.258848401	-3.42365865	-3.280668713	-3.318758763	-3.204119983	-3.155522824	-3.42136079	-3.201349355	-3.19314197	-3.361510743	-3.022276395	-3.155522824	-3.038578906	-3.117475462	-3.102922997	-3.048662481	-3.008773924	-2.934793872	-2.86518563	-2.886390849	-2.862962545	-2.754981129	-2.697236292	-2.656985503
-2.630042393	-3.832682665	-4.017728767	-4.107905397	-4.214670165	-4.508638306	-4.200659451	-4.3	-4.55	-4.091514981	-4.494850022	-4.004364805	-4.004364805	-4.318758763	-3.962573502	-4.026872146	-3.8569852	-3.446116973	-3.442492798	-3.57024772	-3.428291168	-3.355561411	-3.428291168	-3.364516253	-3.331614083	-3.366531544	-3.244887734	-3.328827157	-3.328827157	-3.367542708	-3.312471039	-3.251811973	-3.229147988	-3.322393047	-3.237321436	-3.216811309	-3.236572006	-3.19859629	-3.248720896	-2.996970529	-3.041914151	-3.119758224	-3.050122296	-2.934793872	-2.931072388	-2.861381566	-2.8569852	-2.854803594	-2.716472635	-2.712422191
-2.667965723	-3.879426069	-4.30980392	-4.318758763	-4.327902142	-4.337242168	-4.113509275	-4.4	-4.795880017	-4.193820026	-4.494850022	-4.017728767	-3.882728704	-3.785156152	-3.723538196	-3.701146924	-3.698970004	-3.400116928	-3.528708289	-3.349692477	-3.627087997	-3.469800302	-3.407823243	-3.488116639	-3.448550002	-3.315154638	-3.263603498	-3.449771647	-3.348721986	-3.321481621	-3.235823868	-3.184422252	-3.164943898	-3.300162274	-3.127843727	-3.125518182	-3.28567024	-3.166852888	-3.13430394	-3.218244625	-3.042392713	-2.999565923	-3.025488307	-2.991399828	-2.940436582	-2.903089987	-2.800519085	-2.79832982	-2.799149502	-2.713094647
-2.649364392	-3.782516056	-3.93930216	-3.946921557	-3.954677021	-4.107905397	-4.337242168	-4.508638306	-4.327902142	-4.327902142	-4.318758763	-4.017728767	-4.096910013	-3.832682665	-3.787812396	-3.630784143	-3.673664139	-3.70333481	-3.455931956	-3.435333936	-3.416801226	-3.223298816	-3.474955193	-3.43062609	-3.477555766	-3.379863945	-3.27572413	-3.394694954	-3.454692884	-3.366531544	-3.287350298	-3.420216403	-3.372634143	-3.22475374	-3.341035157	-3.326979093	-3.241088108	-3.153044675	-3.131943638	-3.211124884	-3.086186148	-3.036684489	-3.030584088	-3.084600165	-3.025949097	-2.897566294	-2.851089007	-2.891096872	-2.721246399	-2.773657913
-2.638839005	-4.48148606	#NUM!	-4.187086643	-4.193820026	-4.102372909	-4.337242168	-4.346787486	-4.337242168	-4.823908741	-4.026872146	-4.022276395	-3.844663963	-3.844663963	-4.013228266	-3.838631998	-3.906578315	-3.501689446	-3.457174573	-3.49757288	-3.437707136	-3.493494968	-3.348721986	-3.427128398	-3.360513511	-3.333482019	-3.385102784	-3.339134522	-3.370590401	-3.27083521	-3.446116973	-3.314258261	-3.30980392	-3.207608311	-3.331614083	-3.204119983	-3.184422252	-3.044793462	-3.096367484	-3.150580586	-3.078833949	-3.050122296	-3.030584088	-2.966576245	-2.932557157	-2.905878404	-2.884056823	-2.889073758	-2.775725986	-2.688246139
-2.685290307	-3.924453039	-4.180456064	-3.93930216	-4.187086643	-4.318758763	-4.200659451	-4.337242168	-3.974694135	-4.346787486	-4.207608311	-3.76700389	-4.327902142	-3.954677021	-3.723538196	-3.71219827	-3.793174124	-3.432973634	-3.427128398	-3.241088108	-3.591760035	-3.308034897	-3.408935393	-3.244125144	-3.417936637	-3.381951903	-3.3400838	-3.377785977	-3.344861565	-3.375717904	-3.308918508	-3.283996656	-3.317854924	-3.312471039	-3.28567024	-3.218963061	-3.177178355	-3.205511953	-3.17327748	-3.089909454	-3.179798541	-3.080398976	-2.992679047	-3.006123085	-2.956637722	-2.938170693	-2.884056823	-2.850780887	-2.84284556	-2.77237035
-2.768020973	-3.853871964	-4.468521083	-4.30980392	-4.48148606	-4.086186148	-3.950781977	-4.795880017	-4.508638306	-4.22184875	-4.22184875	-4.113509275	-3.76700389	-3.903089987	-3.759450752	-3.600326279	-3.432973634	-3.416801226	-3.583359493	-3.410050399	-3.391473966	-3.59345982	-3.462180905	-3.522878745	-3.283996656	-3.253365801	-3.434152181	-3.41453927	-3.308034897	-3.446116973	-3.316052869	-3.324221658	-3.27572413	-3.262807357	-3.290730039	-3.232102384	-3.230622674	-3.087246696	-3.187755303	-3.139063379	-2.995678626	-3.014124643	-2.985899678	-3.104025268	-3.025949097	-2.907279355	-2.844967771	-2.787279846	-2.74641971	-2.776504059
[truncated: 51 more columns]
