# Supplementary material for: Advancing mortality rate prediction in European population clusters: integrating deep learning and multiscale analysis
Source: Sci Rep. 2024 Mar 15;14:6255. doi: 10.1038/s41598-024-56390-x (PMC10942990; doi:10.1038/s41598-024-56390-x)
Supplement: Supplementary file 1 — Supplementary Information. [file 41598_2024_56390_MOESM1_ESM.zip › data/Portugal.csv]

1940	-0.838518198	-1.304859939	-1.702611588	-1.996410233	-2.182302445	-2.360712774	-2.441891698	-2.522589312	-2.575935475	-2.658367664	-2.639974911	-2.678815973	-2.731422028	-2.622329561	-2.659555885	-2.605373236	-2.540155358	-2.491470281	-2.395342028	-2.364717362	-2.351835221	-2.36261035	-2.368049174	-2.317043074	-2.342561677	-2.343422709	-2.308476478	-2.288867928	-2.258297016	-2.327625021	-2.251191995	-2.303643611	-2.244964066	-2.200383796	-2.260427656	-2.232695683	-2.223589411	-2.24290778	-2.18482087	-2.237171447	-2.129420539	-2.17327748	-2.082336976	-2.1195866	-2.152119003	-2.059234564	-2.02691835	-2.086133188	-2.000651931
1941	-0.771699756	-1.1514045	-1.576557509	-1.901737098	-2.143573228	-2.313631897	-2.38584129	-2.455559863	-2.529589509	-2.553462833	-2.658367664	-2.609948504	-2.655804284	-2.656394492	-2.562090964	-2.558619115	-2.476773958	-2.442011852	-2.424465782	-2.37975981	-2.284163725	-2.327348077	-2.282329497	-2.340273905	-2.311758204	-2.324771746	-2.288783476	-2.307593765	-2.293282218	-2.294050805	-2.279509932	-2.259953276	-2.231657941	-2.234256959	-2.222718208	-2.179995693	-2.219538667	-2.210419288	-2.137093786	-2.179929966	-2.145997767	-2.19859629	-2.028956208	-2.145086978	-2.049781233	-2.028584977	-2.071604148	-2.086610056	-1.945386945
1942	-0.832759486	-1.234689159	-1.587875594	-1.883491876	-2.093664958	-2.235973392	-2.331427731	-2.4529641	-2.525055665	-2.552686891	-2.538501473	-2.614215041	-2.581864502	-2.617082865	-2.57024772	-2.49498576	-2.429573822	-2.41499072	-2.360214787	-2.363311552	-2.311758204	-2.290730039	-2.306360974	-2.306097259	-2.301290651	-2.306097259	-2.343997679	-2.304693478	-2.269137008	-2.32348929	-2.278106984	-2.315962963	-2.247183569	-2.217885853	-2.265920593	-2.20439802	-2.213745604	-2.226945307	-2.156020156	-2.193277497	-2.15864053	-2.246110669	-2.095014119	-2.126214539	-2.083388155	-2.025672565	-2.131414333	-2.107849722	-1.976253837
1943	-0.835334921	-1.284021713	-1.644088949	-1.909671393	-2.115657852	-2.300595918	-2.38902062	-2.482936127	-2.572676214	-2.57626275	-2.661942125	-2.676954265	-2.63395079	-2.594312213	-2.583359493	-2.556267759	-2.50962008	-2.432503109	-2.321572678	-2.341320971	-2.345342245	-2.327440372	-2.273435784	-2.335546071	-2.303993285	-2.320753855	-2.325506283	-2.319573829	-2.283245643	-2.301899454	-2.301290651	-2.330590133	-2.298518364	-2.263603498	-2.249954688	-2.210913085	-2.208379517	-2.209644454	-2.193074223	-2.183626111	-2.147825096	-2.249568751	-2.195179321	-2.126737541	-2.078729814	-2.054432947	-2.091193401	-2.107682739	-2.053793446
1944	-0.870719465	-1.316565693	-1.717174041	-1.973099191	-2.1490476	-2.307329301	-2.437588167	-2.503070352	-2.577738549	-2.615288257	-2.690156995	-2.657972312	-2.735418271	-2.66174277	-2.66174277	-2.561299467	-2.521722168	-2.472627917	-2.410497204	-2.394910538	-2.373454341	-2.36081244	-2.330125498	-2.300682699	-2.297483303	-2.318216234	-2.345053773	-2.294820755	-2.306888885	-2.37161107	-2.301464507	-2.374070507	-2.286845598	-2.262568799	-2.264800452	-2.250882338	-2.261219442	-2.206698646	-2.176395372	-2.260190401	-2.137630063	-2.226798858	-2.127552352	-2.175743962	-2.105130343	-2.030677294	-2.084494638	-2.081969663	-2.021591207
1945	-0.896610253	-1.37675071	-1.759800325	-2.057595059	-2.187019834	-2.391794992	-2.500587874	-2.570570736	-2.615825861	-2.680685696	-2.691222226	-2.758951849	-2.740645073	-2.696587929	-2.599980365	-2.672028376	-2.559720787	-2.485186705	-2.435215615	-2.403512866	-2.373762315	-2.38563016	-2.311402225	-2.306976932	-2.301551462	-2.329754147	-2.328364403	-2.332266947	-2.313363731	-2.345630909	-2.310158591	-2.385419133	-2.263603498	-2.297397159	-2.259321575	-2.265440178	-2.239200688	-2.232473101	-2.205790884	-2.211760903	-2.136558171	-2.245498771	-2.110810388	-2.186552456	-2.14691047	-2.07007044	-2.082074578	-2.082967378	-2.007004902
1946	-0.899129959	-1.386454149	-1.760475297	-2.103363569	-2.258690791	-2.424696667	-2.535659515	-2.589897923	-2.690156995	-2.744486287	-2.796423225	-2.821886748	-2.805208242	-2.797239313	-2.66594856	-2.631899148	-2.597738618	-2.509479691	-2.451242171	-2.409827168	-2.362410214	-2.348721986	-2.341320971	-2.324680017	-2.314437389	-2.305482546	-2.312560225	-2.325966	-2.332733881	-2.36181036	-2.295935321	-2.364817951	-2.319392571	-2.284581677	-2.308564848	-2.270349332	-2.230327336	-2.238147306	-2.167044249	-2.261219442	-2.176395372	-2.258454483	-2.116679322	-2.166597871	-2.144844423	-2.090818524	-2.09350334	-2.081864774	-1.990209281
1947	-0.937715167	-1.467768107	-1.83540924	-2.16481693	-2.352519227	-2.51698358	-2.537152964	-2.619065537	-2.721703792	-2.743763467	-2.819014419	-2.8467951	-2.817585348	-2.808548986	-2.7242281	-2.672641066	-2.564952359	-2.582196277	-2.490528648	-2.424581209	-2.429807439	-2.369775589	-2.325966	-2.320572103	-2.340654364	-2.339798799	-2.33003263	-2.340749531	-2.353596274	-2.406271001	-2.324771746	-2.417028071	-2.376027488	-2.318758763	-2.319211388	-2.338092707	-2.264161666	-2.270268405	-2.243820483	-2.268894949	-2.197157887	-2.300943145	-2.195724233	-2.184621515	-2.194499142	-2.139242877	-2.186152246	-2.106793247	-2.01331782
1948	-0.948295792	-1.457485784	-1.807906683	-2.127785437	-2.375099398	-2.525492361	-2.641874715	-2.63638802	-2.731422028	-2.76700389	-2.841336019	-2.842543232	-2.881735274	-2.857610534	-2.754240644	-2.746904414	-2.654626269	-2.544393887	-2.499763525	-2.497709472	-2.465212641	-2.417028071	-2.393081474	-2.391260081	-2.355561411	-2.387746094	-2.373146585	-2.35369432	-2.351347305	-2.390192231	-2.406603158	-2.41128022	-2.386052523	-2.357931373	-2.374481771	-2.339608902	-2.326150023	-2.327255802	-2.199145508	-2.272702797	-2.203148251	-2.25469094	-2.195179321	-2.217527376	-2.173860382	-2.161025045	-2.172889313	-2.183891329	-2.054039296
1949	-0.917386946	-1.382580253	-1.797920559	-2.135666945	-2.343135508	-2.48598382	-2.64454848	-2.617442678	-2.733298033	-2.74836178	-2.803271277	-2.874518734	-2.871277716	-2.793713956	-2.809388202	-2.769551079	-2.68131073	-2.589897923	-2.523313257	-2.496209317	-2.506681392	-2.444542783	-2.392223396	-2.370080964	-2.357931373	-2.393403691	-2.400662867	-2.384155117	-2.370080964	-2.418050342	-2.374996399	-2.423428316	-2.354086725	-2.361311113	-2.371815492	-2.294050805	-2.314437389	-2.291494119	-2.30033568	-2.280834506	-2.226432951	-2.301899454	-2.153662888	-2.236572006	-2.168962514	-2.085868487	-2.167044249	-2.110754339	-2.082022117
1950	-0.978632883	-1.52334224	-1.888703874	-2.260427656	-2.383839687	-2.5551748	-2.677780705	-2.73400363	-2.784362437	-2.820448209	-2.879755204	-2.888065724	-2.906578315	-2.935916564	-2.878440156	-2.775466937	-2.718966633	-2.676335464	-2.576590272	-2.561141341	-2.501827339	-2.505984625	-2.447818661	-2.442613118	-2.405496956	-2.427360703	-2.442853858	-2.42365865	-2.421131671	-2.41827784	-2.398809467	-2.419531216	-2.456428576	-2.39351115	-2.453827632	-2.409827168	-2.343710099	-2.371917739	-2.336204878	-2.354872601	-2.247413821	-2.335828295	-2.227971835	-2.233512794	-2.23852322	-2.179732843	-2.194703084	-2.168002323	-2.131355562
1951	-1.005867693	-1.536226421	-1.899284913	-2.208800754	-2.462558717	-2.567511744	-2.670195478	-2.754734161	-2.811634074	-2.882728704	-2.935916564	-2.962573502	-2.909389292	-2.876148359	-2.897566294	-2.84284556	-2.719877104	-2.761201437	-2.665345233	-2.575935475	-2.501689446	-2.522155524	-2.46470588	-2.465085896	-2.532243949	-2.475603878	-2.453704165	-2.493089274	-2.421131671	-2.501413791	-2.424927674	-2.460046158	-2.392544977	-2.439615077	-2.463315327	-2.399571674	-2.391794992	-2.364315237	-2.357832366	-2.361311113	-2.292685366	-2.313721322	-2.216739767	-2.279096829	-2.202109517	-2.175809059	-2.172824652	-2.173730781	-2.135192371
1952	-0.991340223	-1.495529138	-1.857579246	-2.219682688	-2.398809467	-2.636576067	-2.754240644	-2.734239083	-2.840132153	-2.93404702	-2.95939766	-2.974284616	-2.91829273	-3.041914151	-2.958212681	-2.900319359	-2.827689031	-2.823330067	-2.738023809	-2.74208155	-2.701146924	-2.654234307	-2.609241471	-2.590066877	-2.59345982	-2.586532587	-2.593800576	-2.544698228	-2.565910362	-2.575771929	-2.532391894	-2.594995335	-2.501413791	-2.466736483	-2.511590311	-2.473014931	-2.433444669	-2.454569171	-2.405828521	-2.402853512	-2.403732874	-2.441771578	-2.275970027	-2.303993285	-2.317854924	-2.214598975	-2.22738495	-2.229442525	-2.166725361
1953	-1.002521873	-1.543300023	-1.932259797	-2.238147306	-2.482936127	-2.638083381	-2.762959209	-2.838332588	-2.919012953	-2.966174306	-3.013228266	-3.057991947	-2.999132278	-3.055024092	-3.048662481	-3.031517051	-2.948076084	-2.909741947	-2.837435593	-2.85917782	-2.832387327	-2.771599641	-2.680477551	-2.699187206	-2.709742731	-2.752272167	-2.74641971	-2.673459331	-2.664141089	-2.674895017	-2.633577043	-2.718512112	-2.628932138	-2.543937776	-2.58236226	-2.51741223	-2.539102157	-2.468393368	-2.505149978	-2.493089274	-2.421017157	-2.468010449	-2.375099398	-2.347560252	-2.350470434	-2.315334136	-2.286509457	-2.273843534	-2.201073261
1954	-1.046361097	-1.661682981	-2.067171233	-2.340368988	-2.500175504	-2.668977829	-2.780415474	-2.820735536	-2.940058112	-2.957424488	-3.040958608	-3.1123827	-3.072629637	-3.059483515	-2.972242795	-3.001740662	-3.005243055	-2.906578315	-2.85917782	-2.844360366	-2.81417464	-2.842543232	-2.720333056	-2.754240644	-2.713992878	-2.71489297	-2.649170726	-2.68613278	-2.66514431	-2.640923774	-2.647238808	-2.721703792	-2.639595945	-2.589222767	-2.55705013	-2.514562519	-2.52900183	-2.49390104	-2.463062977	-2.457797218	-2.426316307	-2.480565805	-2.370284667	-2.374790475	-2.281581358	-2.247413821	-2.28777133	-2.236347429	-2.216882863
1955	-1.006819572	-1.602807621	-2.010995384	-2.346016093	-2.542269452	-2.696372024	-2.802443787	-2.885389016	-2.963371105	-2.990549104	-3.090979146	-3.122053048	-3.116338565	-3.069560405	-3.076755981	-2.98505965	-3.001740662	-2.907279355	-2.919373513	-2.855114582	-2.819874125	-2.750068243	-2.802168307	-2.754240644	-2.721932669	-2.66735959	-2.721703792	-2.676129393	-2.662141571	-2.695940534	-2.615825861	-2.694433686	-2.658763377	-2.625434939	-2.529883647	-2.566550206	-2.514704561	-2.513994814	-2.455931956	-2.470954829	-2.421704695	-2.45136494	-2.328827157	-2.368251926	-2.313006434	-2.28058584	-2.238448011	-2.239502125	-2.177308989
1956	-1.035033625	-1.653627463	-2.022184974	-2.37975981	-2.52900183	-2.671824339	-2.753501419	-2.890421453	-2.957030927	-3.055517328	-3.110698297	-3.105683937	-3.115204636	-3.113509275	-3.038104526	-3.058985756	-2.978397284	-2.976336082	-2.908333042	-2.875169851	-2.889073758	-2.824488187	-2.733768303	-2.834755674	-2.759201229	-2.784626847	-2.698102283	-2.708187313	-2.7044329	-2.629116983	-2.628747371	-2.652865217	-2.59345982	-2.575281663	-2.591251394	-2.515557792	-2.503623946	-2.499626286	-2.457174573	-2.440332722	-2.363211311	-2.420902673	-2.32707131	-2.35971737	-2.31202538	-2.295249096	-2.235973392	-2.19695279	-2.166597871
1957	-1.01549969	-1.61605903	-1.971266121	-2.274823699	-2.511308302	-2.695940534	-2.781464495	-2.825649403	-2.954285941	-3.063486258	-3.060980224	-3.063989204	-3.09420412	-3.068033885	-3.08249449	-2.990124366	-2.972242795	-2.915423722	-2.87095494	-2.879426069	-2.847711656	-2.840733669	-2.804100348	-2.74860515	-2.71942163	-2.674689628	-2.7000571	-2.711974465	-2.632644079	-2.729088361	-2.665546249	-2.70619564	-2.649558143	-2.579714115	-2.58686795	-2.587371479	-2.547753425	-2.483464626	-2.493494968	-2.496890563	-2.377682339	-2.451733455	-2.388701638	-2.369673845	-2.319755163	-2.271483895	-2.305833704	-2.207468238	-2.19097928
1958	-1.04726566	-1.696393609	-2.130592251	-2.418391634	-2.57888987	-2.78994915	-2.832978204	-2.972242795	-3.028260409	-3.144480844	-3.085656843	-3.13667714	-3.238824187	-3.076238039	-3.090979146	-3.110698297	-3.052566278	-3.054531415	-2.942333896	-2.940436582	-2.87095494	-2.962573502	-2.889747083	-2.844967771	-2.851397345	-2.808548986	-2.80161787	-2.769806621	-2.740645073	-2.762707662	-2.732593581	-2.655804284	-2.668370282	-2.699839463	-2.625068446	-2.623970818	-2.62378815	-2.603277721	-2.537602002	-2.454445493	-2.476904162	-2.468393368	-2.39501837	-2.450261269	-2.356744775	-2.371713269	-2.337998121	-2.291494119	-2.240709967
1959	-1.020073944	-1.659813762	-2.082022117	-2.359021943	-2.596879479	-2.768785352	-2.860120914	-2.927015255	-2.960189446	-3.078833949	-3.107348966	-3.165579296	-3.151810883	-3.151195299	-3.035269079	-3.091514981	-3.119186408	-3.002176919	-2.967381239	-2.909389292	-2.895171596	-2.9476909	-2.85667287	-2.835647144	-2.791558644	-2.789146635	-2.758453519	-2.763714723	-2.738261453	-2.719877104	-2.654038458	-2.711527199	-2.64454848	-2.664141089	-2.648590248	-2.616364132	-2.569763647	-2.553462833	-2.544241797	-2.490259984	-2.48148606	-2.499900808	-2.448062305	-2.415781888	-2.403732874	-2.351639989	-2.33003263	-2.322484295	-2.283579266
1960	-1.062376807	-1.800135166	-2.229147988	-2.505706231	-2.628009089	-2.809108283	-2.922995673	-2.958607315	-3.144480844	-3.144480844	-3.111259039	-3.149966742	-3.202732459	-3.213248578	-3.151810883	-3.085128182	-3.051098239	-2.988852639	-3.075204004	-3.002613616	-2.907279355	-2.954677021	-2.90517962	-2.900664722	-2.797239313	-2.803547458	-2.791827473	-2.813326133	-2.753994096	-2.805763251	-2.742801574	-2.728390699	-2.685500772	-2.655607726	-2.653451441	-2.628378073	-2.594312213	-2.613679426	-2.521722168	-2.542723814	-2.47820835	-2.493089274	-2.474178048	-2.413975618	-2.393941251	-2.349984048	-2.334794372	-2.309006968	-2.27942728
1961	-1.008459396	-1.632811865	-2.079459283	-2.399353764	-2.577902837	-2.738737131	-2.848017605	-2.893469146	-3.048662481	-3.089909454	-3.120330794	-3.195860568	-3.110698297	-3.232844134	-3.112945622	-3.019542108	-3.057495894	-3.010995384	-2.945386945	-2.961777362	-2.940436582	-2.866141875	-2.92885471	-2.845576027	-2.852323676	-2.903785415	-2.846490011	-2.787013815	-2.774174009	-2.721475035	-2.738261453	-2.704652852	-2.671620397	-2.678815973	-2.620875854	-2.611543547	-2.584859648	-2.545002783	-2.537602002	-2.563996464	-2.504455662	-2.505984625	-2.437231457	-2.44660249	-2.407823243	-2.373044049	-2.349789645	-2.306097259	-2.27942728
1962	-1.076507292	-1.785182634	-2.161087973	-2.467372999	-2.607654845	-2.768785352	-2.911155437	-2.904830649	-2.970210529	-3.069050969	-3.18243463	-3.162411562	-3.199282922	-3.206209615	-3.174573882	-3.107348966	-3.099086932	-3.025488307	-2.996539468	-2.9476909	-3.006123085	-2.906928694	-2.963371105	-2.864549301	-2.832387327	-2.916855857	-2.791558644	-2.736600669	-2.736127323	-2.721246399	-2.726998728	-2.736363931	-2.630042393	-2.700710666	-2.669789215	-2.616184634	-2.624153564	-2.538051505	-2.583359493	-2.545307551	-2.517126416	-2.504455662	-2.466609292	-2.40099076	-2.374893425	-2.398048596	-2.327255802	-2.311669182	-2.202455486
1963	-1.118643879	-1.856579215	-2.235300936	-2.501551597	-2.637894681	-2.785686103	-2.869023308	-2.871923987	-3.040481623	-3.088842391	-3.197226275	-3.207608311	-3.146301788	-3.146301788	-3.15490196	-3.109578981	-3.010550182	-3.012333735	-2.999132278	-2.996108834	-2.933674075	-3.009661145	-2.920095532	-2.964570262	-2.878440156	-2.884389488	-2.868060705	-2.868702203	-2.795608668	-2.747632486	-2.776244546	-2.686765708	-2.697452628	-2.726304412	-2.666552726	-2.632085261	-2.626168855	-2.628009089	-2.606951534	-2.523023534	-2.512578789	-2.502932064	-2.490931955	-2.429807439	-2.419417123	-2.39870069	-2.289459552	-2.32385532	-2.283913146
1964	-1.12879497	-1.871568419	-2.247337057	-2.509479691	-2.614751318	-2.813608784	-2.838631998	-2.907981529	-2.983384452	-3.077274542	-3.116906641	-3.109020403	-3.187755303	-3.181114585	-3.126098402	-3.018181393	-2.948076084	-3.027797162	-3.000869459	-2.9476909	-2.968591536	-2.905878404	-2.97798426	-2.959002308	-2.871600731	-2.868381336	-2.788345599	-2.817585348	-2.807432547	-2.760950907	-2.818156412	-2.796967113	-2.723308471	-2.68006156	-2.68006156	-2.63395079	-2.629116983	-2.586030028	-2.535957795	-2.523893283	-2.495257364	-2.468521083	-2.441051554	-2.400553624	-2.381115515	-2.328456915	-2.383524486	-2.318487413	-2.240861184
1965	-1.171443212	-1.964210167	-2.346884007	-2.611011215	-2.717831222	-2.89997427	-2.894489815	-3.01278077	-3.105130343	-3.127843727	-3.284832642	-3.223298816	-3.194499142	-3.214670165	-3.180456064	-3.054531415	-3.041436117	-3.055517328	-3.07211659	-2.949620244	-2.965772739	-2.949620244	-2.943857738	-2.988429556	-2.943857738	-2.980053318	-2.828566099	-2.871600731	-2.828858849	-2.81079051	-2.780939668	-2.797784224	-2.713094647	-2.669180534	-2.70158362	-2.675717545	-2.586700236	-2.655018586	-2.546834607	-2.54090921	-2.522734005	-2.512013669	-2.427593132	-2.412850502	-2.389659289	-2.383629528	-2.319030282	-2.338944915	-2.224899501
1966	-1.170291075	-1.972650392	-2.403073186	-2.626536278	-2.799696817	-2.897223385	-2.960585881	-3.04431225	-3.110138279	-3.205511953	-3.245651664	-3.117475462	-3.241088108	-3.1837587	-3.12090412	-3.090979146	-3.106793247	-2.987584625	-2.991399828	-2.997833938	-2.913284336	-2.932929144	-2.963770456	-2.905528871	-2.891096872	-2.866461092	-2.891096872	-2.86774031	-2.792365633	-2.807990407	-2.785951321	-2.811634074	-2.749824052	-2.677160727	-2.717831222	-2.66695597	-2.641874715	-2.573814175	-2.515557792	-2.513144645	-2.495121541	-2.469800302	-2.43687504	-2.393833685	-2.39761441	-2.33970384	-2.348528148	-2.280171714	-2.2612987
1967	-1.204871093	-2.077015184	-2.463441557	-2.669586227	-2.81417464	-2.899629455	-3.004803708	-3.031517051	-3.092051478	-3.217527376	-3.217527376	-3.204119983	-3.202732459	-3.235077015	-3.165579296	-3.136082623	-2.98505965	-3.051098239	-2.946921557	-2.943095149	-2.963371105	-2.926648298	-2.919012953	-2.906928694	-2.912573543	-2.884389488	-2.90517962	-2.835647144	-2.791827473	-2.786482243	-2.740167301	-2.713094647	-2.743041847	-2.68613278	-2.685711339	-2.633017024	-2.618884919	-2.638461029	-2.55129368	-2.493494968	-2.500038134	-2.460171442	-2.431329022	-2.387004344	-2.409938769	-2.348721986	-2.343997679	-2.287350298	-2.192194468
1968	-1.19766421	-2.090604454	-2.469800302	-2.694218849	-2.805485658	-2.94195377	-3.129596095	-3.105130343	-3.128427064	-3.230622674	-3.239577517	-3.289882635	-3.235077015	-3.180456064	-3.249491605	-3.147520006	-3.049635146	-2.95939766	-3.040958608	-2.960982678	-2.906578315	-2.908333042	-2.959793372	-2.968187729	-2.934793872	-2.913996294	-2.868381336	-2.882728704	-2.865822892	-2.744004273	-2.81389162	-2.781202002	-2.784891419	-2.754487332	-2.644740094	-2.698535927	-2.675100503	-2.628009089	-2.5592483	-2.547906751	-2.499900808	-2.499077761	-2.440452444	-2.489053051	-2.394587202	-2.370386555	-2.385419133	-2.318758763	-2.313006434
1969	-1.223785673	-2.144359719	-2.55315229	-2.76674999	-2.873868593	-3.022276395	-3.041914151	-3.163043263	-3.151195299	-3.274088368	-3.197226275	-3.359518563	-3.221125528	-3.230622674	-3.126679398	-3.040958608	-3.009217308	-2.968995719	-2.915781313	-3.017276612	-2.941573976	-2.92628165	-3.007888512	-2.974694135	-2.869666232	-2.864231485	-2.893809103	-2.883060353	-2.776504059	-2.881735274	-2.739928612	-2.751536282	-2.727230413	-2.744486287	-2.68131073	-2.646468441	-2.585695312	-2.575118363	-2.621602099	-2.583026827	-2.463567824	-2.497982785	-2.438421632	-2.433444669	-2.375099398	-2.315423913	-2.327625021	-2.299729063	-2.280006174
1970	-1.197520464	-2.093395628	-2.525638024	-2.737786295	-2.856048884	-2.984640245	-3.023191663	-3.045275209	-3.159266765	-3.180456064	-3.328827157	-3.210419288	-3.248720896	-3.269217724	-3.109578981	-3.13667714	-3.126098402	-3.008773924	-3.010550182	-2.921543182	-2.978397284	-2.895171596	-3.030118356	-2.900664722	-2.881735274	-2.925183559	-2.83120798	-2.832682665	-2.903785415	-2.873219423	-2.890421453	-2.786216701	-2.770318158	-2.731422028	-2.768275617	-2.742321425	-2.70158362	-2.680893941	-2.609241471	-2.56082526	-2.543026986	-2.517984424	-2.496209317	-2.431211788	-2.423543468	-2.388382889	-2.329105046	-2.310602337	-2.311669182
1971	-1.240233978	-2.162159138	-2.521866572	-2.729321164	-2.864549301	-2.934420285	-2.908333042	-3.105683937	-3.142667504	-3.127261173	-3.175874166	-3.240332155	-3.225483034	-3.199282922	-3.156767222	-3.063486258	-3.04431225	-3.049148541	-3.003926346	-2.925915311	-2.914709422	-2.890084137	-2.95546024	-2.947306058	-2.86998805	-2.849550591	-2.83209219	-2.87095494	-2.826522357	-2.821598658	-2.817300097	-2.829151796	-2.741841807	-2.727462223	-2.68006156	-2.721703792	-2.650139918	-2.608006928	-2.523313257	-2.540456742	-2.539854183	-2.498119506	-2.440452444	-2.459420283	-2.391902054	-2.339134522	-2.303643611	-2.281083314	-2.241012453
1972	-1.383934292	-2.300943145	-2.584192272	-2.783834098	-2.978397284	-2.983384452	-3.133122186	-3.124938737	-3.244887734	-3.191114133	-3.243363892	-3.259637311	-3.211831629	-3.26520017	-3.188424994	-3.145693958	-3.083546051	-3.007446482	-2.975514332	-2.98505965	-2.97510404	-2.961379838	-3.034328029	-2.937418016	-2.875821945	-2.956637722	-2.961379838	-2.86774031	-2.96297212	-2.908333042	-2.850780887	-2.839831707	-2.826522357	-2.8224635	-2.735418271	-2.709520187	-2.72399801	-2.662341109	-2.628009089	-2.643974143	-2.601018933	-2.604498876	-2.509199048	-2.438183336	-2.492144128	-2.413075292	-2.362410214	-2.371508895	-2.243059764
1973	-1.343097229	-2.270754193	-2.618884919	-2.770062314	-2.888401475	-3.036212173	-3.083019953	-3.068033885	-3.140261434	-3.183096161	-3.1837587	-3.234331445	-3.278189385	-3.193820026	-3.125518182	-3.120330794	-3.105683937	-3.016373713	-2.929223537	-2.888401475	-2.953504836	-2.95546024	-3.074687909	-3.015922966	-2.899629455	-2.949233689	-2.909741947	-2.924453039	-2.903437562	-2.835052627	-2.806597097	-2.875495775	-2.778325003	-2.758951849	-2.789413975	-2.764724123	-2.661942125	-2.699621935	-2.647624505	-2.557363474	-2.528268349	-2.509058795	-2.482540173	-2.465212641	-2.406381692	-2.431563586	-2.372122305	-2.337242168	-2.301638434
1974	-1.40901335	-2.4015378	-2.765989182	-2.886056648	-2.924088239	-3.067526235	-3.136082623	-3.202732459	-3.281498311	-3.15490196	-3.256490235	-3.237321436	-3.238824187	-3.235077015	-3.188424994	-3.168770306	-3.024568191	-2.991399828	-2.978397284	-2.855114582	-2.840733669	-2.875169851	-2.958212681	-2.997402019	-2.909741947	-2.833569886	-2.940436582	-2.953895213	-2.925915311	-2.938170693	-2.833569886	-2.830913643	-2.743282254	-2.840132153	-2.748118545	-2.685290307	-2.73072061	-2.656591406	-2.583525921	-2.61672335	-2.557833914	-2.530325227	-2.469160221	-2.458420756	-2.401100113	-2.377371574	-2.383944805	-2.352030542	-2.298691115
1975	-1.387353868	-2.415103656	-2.79290446	-2.851705903	-3	-3.021363052	-3.071604148	-3.18243463	-3.22475374	-3.203425667	-3.308918508	-3.276544328	-3.420216403	-3.15739076	-3.216811309	-3.104577454	-2.997402019	-2.947306058	-2.904481958	-2.836242476	-2.783570169	-2.79128998	-2.857297754	-2.831502516	-2.815308569	-2.852942329	-2.847405922	-2.903089987	-2.819014419	-2.91829273	-2.838033384	-2.802995272	-2.794795636	-2.752517739	-2.720561212	-2.655411257	-2.655214877	-2.627272059	-2.625801742	-2.581367313	-2.510182092	-2.512720184	-2.425968732	-2.403073186	-2.416914634	-2.350373113	-2.327440372	-2.309626693	-2.211760903
1976	-1.458695397	-2.515273196	-2.77702355	-2.943857738	-3.017728767	-3.032920266	-3.085128182	-3.175223538	-3.187755303	-3.192464972	-3.238072162	-3.186419011	-3.214670165	-3.228412519	-3.207608311	-3.171340103	-2.98505965	-2.968995719	-2.85823677	-2.817300097	-2.861697302	-2.838033384	-2.83120798	-2.818728228	-2.813608784	-2.883060353	-2.893469146	-2.852014679	-2.846185136	-2.903089987	-2.805485658	-2.81276138	-2.77237035	-2.711974465	-2.746904414	-2.716698771	-2.680685696	-2.621238825	-2.564474149	-2.556580538	-2.504178247	-2.499626286	-2.48624985	-2.412962882	-2.3801765	-2.354184882	-2.316682738	-2.27335428	-2.254534831
1977	-1.514562519	-2.587035728	-2.80106813	-2.90517962	-3.067019178	-3.131355562	-3.167491087	-3.287350298	-3.247951552	-3.287350298	-3.273272791	-3.329754147	-3.407823243	-3.255707017	-3.211831629	-3.183096161	-3.041436117	-2.96297212	-2.939679971	-2.813608784	-2.893129456	-2.857923539	-2.931072388	-2.928117993	-2.872571222	-2.90274269	-2.938547521	-2.869023308	-2.910448117	-2.869666232	-2.85886391	-2.835647144	-2.827689031	-2.815308569	-2.731656086	-2.738975166	-2.706637445	-2.679645967	-2.634512015	-2.567832731	-2.606951534	-2.548367053	-2.496345481	-2.439734602	-2.435452288	-2.36552273	-2.39008559	-2.298863934	-2.269298456
1978	-1.539733771	-2.689731633	-2.777803954	-2.938547521	-3.07007044	-3.180456064	-3.11463878	-3.223298816	-3.279840697	-3.27572413	-3.279014256	-3.314258261	-3.320572103	-3.188424994	-3.140861703	-3.150580586	-3.05207638	-2.940815382	-2.86998805	-2.881404635	-2.840432807	-2.842241114	-2.847711656	-2.79209647	-2.98088371	-2.863279433	-2.894149326	-2.933674075	-2.919734373	-2.941573976	-2.899629455	-2.871600731	-2.870632404	-2.822752164	-2.793984123	-2.772113295	-2.704872915	-2.741362717	-2.705974906	-2.621420424	-2.575445023	-2.568797115	-2.540004744	-2.506263198	-2.439376125	-2.433091345	-2.405939099	-2.316322701	-2.280917426
1979	-1.585946325	-2.642255675	-2.883392256	-3.008773924	-3.092588639	-3.148741651	-3.185752404	-3.321481621	-3.2915791	-3.35261703	-3.343901798	-3.266000713	-3.294992041	-3.232102384	-3.185752404	-3.111259039	-2.966174306	-2.964970718	-2.898252926	-2.903437562	-2.904830649	-2.818442226	-2.900319359	-2.863279433	-2.890084137	-2.885722703	-2.902048929	-2.901356274	-2.872571222	-2.943857738	-2.924453039	-2.886725308	-2.86774031	-2.830913643	-2.830031826	-2.717831222	-2.789146635	-2.749579998	-2.711527199	-2.636576067	-2.613857891	-2.588885581	-2.572027286	-2.499351937	-2.494714326	-2.452840879	-2.405496956	-2.368049174	-2.327440372
1980	-1.602685826	-2.651889932	-2.892111975	-3.030118356	-3.11577123	-3.148130399	-3.295849483	-3.237321436	-3.230622674	-3.289882635	-3.246416941	-3.341988603	-3.399027104	-3.355561411	-3.191789027	-3.09420412	-3.059981845	-2.965772739	-2.861381566	-2.819587367	-2.852323676	-2.880744111	-2.89279003	-2.887730232	-2.961379838	-2.903785415	-2.86518563	-2.917933066	-2.903437562	-2.938170693	-2.850165303	-2.869666232	-2.85886391	-2.817870786	-2.80161787	-2.78968148	-2.759201229	-2.731656086	-2.683819901	-2.679853714	-2.593971055	-2.564633493	-2.577574324	-2.483861423	-2.447696891	-2.451610582	-2.404834585	-2.343901798	-2.331800516
1981	-1.653255945	-2.771599641	-2.922995673	-3.050122296	-3.183096161	-3.274088368	-3.295849483	-3.287350298	-3.345823458	-3.358525889	-3.399027104	-3.32330639	-3.283996656	-3.266802735	-3.221125528	-3.090443971	-2.927750102	-2.901702464	-2.820161072	-2.81079051	-2.875169851	-2.835944708	-2.798056937	-2.883060353	-2.882066165	-2.884056823	-2.884056823	-2.886725308	-2.909036923	-2.795880017	-2.849857838	-2.905878404	-2.894830572	-2.815024809	-2.816730156	-2.793713956	-2.768020973	-2.677780705	-2.673050006	-2.620150821	-2.619065537	-2.53670439	-2.572189427	-2.511872504	-2.448184178	-2.398483216	-2.395449967	-2.349498205	-2.282246307
1982	-1.694734638	-2.775466937	-2.950007143	-3.095825632	-3.163675884	-3.298432015	-3.288192771	-3.206209615	-3.339134522	-3.36251027	-3.380906669	-3.391473966	-3.36552273	-3.333482019	-3.205511953	-3.11463878	-2.962175249	-2.887730232	-2.886390849	-2.860435734	-2.886390849	-2.882066165	-2.879755204	-2.897223385	-2.902395671	-2.949233689	-2.90868484	-2.899629455	-2.852323676	-2.882728704	-2.924088239	-2.838332588	-2.877784122	-2.85823677	-2.818728228	-2.803547458	-2.788078916	-2.728623128	-2.724919102	-2.657972312	-2.666552726	-2.625618302	-2.557363474	-2.517555208	-2.495937117	-2.439495585	-2.417709317	-2.366733589	-2.333762904
1983	-1.719717633	-2.754487332	-2.957818405	-3.133712661	-3.20481541	-3.246416941	-3.308034897	-3.302770657	-3.494850022	-3.379863945	-3.403402904	-3.397940009	-3.408935393	-3.307153081	-3.243363892	-3.128427064	-3.035269079	-2.922632095	-2.901356274	-2.877784122	-2.834162375	-2.884389488	-2.857297754	-2.950781977	-2.940436582	-2.853251986	-2.936291441	-2.91721463	-2.900664722	-2.899629455	-2.857923539	-2.882066165	-2.85667287	-2.846490011	-2.794524963	-2.760450279	-2.777283529	-2.707300997	-2.687399561	-2.66735959	-2.620331966	-2.611543547	-2.549289122	-2.537751785	-2.501413791	-2.462432743	-2.42159003	-2.416461181	-2.355955507
1984	-1.77242178	-2.791558644	-2.962573502	-3.076755981	-3.20481541	-3.261219442	-3.349692477	-3.313363731	-3.361510743	-3.403402904	-3.385102784	-3.4225082	-3.331614083	-3.276544328	-3.336299075	-3.120330794	-3.087246696	-3.002176919	-2.929592678	-2.896880746	-2.88941029	-2.921543182	-2.85667287	-2.930701988	-2.941573976	-2.926648298	-2.940058112	-2.91829273	-2.917933066	-2.882397308	-2.878768545	-2.84375381	-2.825649403	-2.852323676	-2.856360765	-2.765229705	-2.729321164	-2.800793521	-2.73095429	-2.718058067	-2.577574324	-2.552997102	-2.584192272	-2.510885631	-2.524038411	-2.452840879	-2.40428338	-2.427709394	-2.345630909
1985	-1.763160551	-2.77237035	-3.025488307	-3.153662888	-3.222573178	-3.377785977	-3.308034897	-3.407823243	-3.413412695	-3.442492798	-3.390405591	-3.360513511	-3.435333936	-3.494850022	-3.279840697	-3.193820026	-3.045757491	-2.962175249	-3.030118356	-2.923359556	-2.888401475	-2.932929144	-2.93330145	-2.884722409	-2.980053318	-2.962573502	-2.927750102	-2.936666641	-2.939679971	-2.8467951	-2.956637722	-2.86106606	-2.925915311	-2.857610534	-2.834162375	-2.813326133	-2.773915884	-2.721246399	-2.70619564	-2.720789487	-2.706416487	-2.582694417	-2.550830268	-2.584525832	-2.515700161	-2.478992748	-2.436637591	-2.391153178	-2.332266947
1986	-1.796042908	-2.774174009	-3.018634491	-3.170696227	-3.220403509	-3.274088368	-3.312471039	-3.318758763	-3.459670525	-3.420216403	-3.517126416	-3.519993057	-3.48945499	-3.363512104	-3.286509457	-3.262807357	-3.078833949	-3.01278077	-2.902395671	-2.935916564	-2.953895213	-2.929223537	-2.972242795	-2.957818405	-2.988006885	-2.957030927	-2.988006885	-2.946537395	-2.959793372	-2.937042166	-2.896538378	-2.828273546	-2.882066165	-2.886056648	-2.855114582	-2.84103474	-2.835944708	-2.768785352	-2.68613278	-2.710857164	-2.66756154	-2.647624505	-2.579054594	-2.518557371	-2.54408976	-2.499763525	-2.447696891	-2.394048842	-2.339988779
1987	-1.848415661	-2.852632892	-3.014124643	-3.216811309	-3.185752404	-3.244125144	-3.435333936	-3.355561411	-3.4710833	-3.443697499	-3.462180905	-3.435333936	-3.436518915	-3.458420756	-3.32330639	-3.229147988	-3.067019178	-3.024568191	-2.963371105	-2.884722409	-2.883724412	-2.912928794	-2.936291441	-2.919734373	-2.897566294	-2.950394387	-2.927015255	-2.918652692	-2.895512889	-2.917933066	-2.856360765	-2.902048929	-2.860120914	-2.819014419	-2.844967771	-2.793713956	-2.786216701	-2.772627558	-2.683610249	-2.719877104	-2.637517525	-2.683819901	-2.607654845	-2.588380294	-2.52042469	-2.547140664	-2.455559863	-2.408156589	-2.362710452
1988	-1.875332782	-2.771856392	-3.001304842	-3.205511953	-3.238824187	-3.450996738	-3.393618635	-3.402304814	-3.465973894	-3.462180905	-3.527243551	-3.374687549	-3.448550002	-3.396855627	-3.269217724	-3.244125144	-3.079876674	-3.070581074	-2.888401475	-2.922995673	-2.877784122	-2.927015255	-2.919734373	-2.897909474	-2.910448117	-2.975514332	-2.915066425	-2.878112015	-2.92628165	-2.907981529	-2.835349784	-2.851705903	-2.868381336	-2.807153885	-2.853871964	-2.786747948	-2.843450849	-2.764976841	-2.746177561	-2.705533774	-2.633763876	-2.647817482	-2.605373236	-2.60153915	-2.532836034	-2.503485481	-2.471726223	-2.420559403	-2.394264106
1989	-1.913391055	-2.86518563	-3.111259039	-3.104025268	-3.277366077	-3.306273051	-3.473660723	-3.361510743	-3.449771647	-3.549750892	-3.428291168	-3.392544977	-3.501689446	-3.448550002	-3.342944147	-3.241088108	-3.11577123	-3.097453221	-2.989276135	-2.937418016	-2.907279355	-2.90517962	-2.940436582	-2.906228219	-2.863596552	-2.896880746	-2.879755204	-2.913640169	-2.883724412	-2.842543232	-2.851397345	-2.866461092	-2.815024809	-2.859491957	-2.807990407	-2.852632892	-2.77237035	-2.761953897	-2.780415474	-2.735418271	-2.711080394	-2.623058243	-2.602407566	-2.609241471	-2.55129368	-2.533428928	-2.471211808	-2.448062305	-2.39501837
1990	-1.958567835	-2.929592678	-3.209714836	-3.163043263	-3.389339837	-3.415668776	-3.415668776	-3.392544977	-3.436518915	-3.448550002	-3.46470588	-3.503070352	-3.442492798	-3.338187314	-3.301029996	-3.247951552	-3.053547735	-3.008330993	-2.983802646	-2.852014679	-2.950394387	-2.91150953	-2.884722409	-2.872571222	-2.884056823	-2.947306058	-2.872247484	-2.91150953	-2.879426069	-2.871600731	-2.850472986	-2.832387327	-2.863279433	-2.823041019	-2.809388202	-2.73189027	-2.781202002	-2.751046385	-2.739451627	-2.683819901	-2.657972312	-2.657774771	-2.608535588	-2.566710315	-2.568958055	-2.513427849	-2.466227942	-2.43985416	-2.457299031
1991	-1.957385115	-2.989276135	-3.099086932	-3.196542884	-3.176525771	-3.308034897	-3.375717904	-3.295849483	-3.42945706	-3.49757288	-3.4225082	-3.385102784	-3.465973894	-3.413412695	-3.27083521	-3.194499142	-3.08249449	-2.975925013	-2.890421453	-2.912218582	-2.874518734	-2.898252926	-2.93516778	-2.899284913	-2.879426069	-2.839531469	-2.853561865	-2.891773344	-2.836242476	-2.851089007	-2.834162375	-2.803271277	-2.728158393	-2.807153885	-2.803823815	-2.773657913	-2.760700521	-2.729787145	-2.723538196	-2.662940274	-2.679023323	-2.671824339	-2.563360368	-2.567511744	-2.550059011	-2.494443061	-2.459670525	-2.441891698	-2.434860848
1992	-2.033811319	-3.019542108	-3.159893906	-3.22184875	-3.191789027	-3.374687549	-3.380906669	-3.415668776	-3.504455662	-3.54668166	-3.571865206	-3.575118363	-3.536107011	-3.395773947	-3.322393047	-3.289036881	-3.098541679	-3.01188716	-2.946921557	-2.927015255	-2.955852379	-2.919734373	-2.89997427	-2.886390849	-2.857610534	-2.857297754	-2.876801925	-2.866141875	-2.921180817	-2.859806321	-2.848017605	-2.79290446	-2.828858849	-2.778325003	-2.72607322	-2.757955761	-2.71219827	-2.695078838	-2.696587929	-2.648396928	-2.644740094	-2.615467385	-2.603451962	-2.523023534	-2.56735134	-2.468776625	-2.433326862	-2.461049438	-2.384576047
1993	-2.061980903	-3.019088062	-3.11407366	-3.247951552	-3.271646218	-3.441291429	-3.435333936	-3.505845406	-3.583359493	-3.435333936	-3.474955193	-3.400116928	-3.623423043	-3.567030709	-3.447331784	-3.18243463	-3.191789027	-3.092051478	-2.988006885	-2.949620244	-2.968187729	-2.872895202	-2.90868484	-2.9476909	-2.93930216	-2.836540448	-2.866141875	-2.910448117	-2.863913903	-2.86774031	-2.862329463	-2.824198367	-2.84284556	-2.798876103	-2.760200182	-2.805763251	-2.696587929	-2.747389659	-2.674895017	-2.691435586	-2.636764196	-2.602059991	-2.630413109	-2.564474149	-2.568636236	-2.534617149	-2.48148606	-2.453951134	-2.39815721
1994	-2.105019709	-3.052566278	-3.302770657	-3.36251027	-3.438898616	-3.364516253	-3.42136079	-3.559090918	-3.450996738	-3.467245621	-3.465973894	-3.505845406	-3.507239611	-3.46470588	-3.396855627	-3.238824187	-3.149353765	-3.076755981	-3.084072788	-3.000434512	-2.960585881	-2.922632095	-2.929592678	-2.955068454	-3.071604148	-2.896538378	-2.904133547	-2.885722703	-2.86774031	-2.882397308	-2.839531469	-2.84284556	-2.834458923	-2.850780887	-2.713319031	-2.781464495	-2.733768303	-2.748118545	-2.683610249	-2.691008971	-2.682354457	-2.639028116	-2.61225434	-2.613144471	-2.580539927	-2.536853863	-2.531357332	-2.457921854	-2.467755356
1995	-2.128952739	-3.066512712	-3.35261703	-3.302770657	-3.525783736	-3.369572125	-3.576754126	-3.48148606	-3.496209317	-3.560667306	-3.501689446	-3.521433504	-3.42365865	-3.665546249	-3.440093375	-3.329754147	-3.233587153	-3.054531415	-3.018181393	-3.000869459	-2.93330145	-2.882728704	-2.971428747	-2.853251986	-2.865822892	-2.873868593	-2.819874125	-2.768020973	-2.832387327	-2.831502516	-2.841637508	-2.800519085	-2.796151536	-2.798056937	-2.720789487	-2.719649307	-2.735418271	-2.728623128	-2.751291264	-2.668370282	-2.657379957	-2.660349842	-2.553307534	-2.596193389	-2.549442991	-2.515842576	-2.498119506	-2.45259454	-2.462306806
1996	-2.155957958	-3.041436117	-3.252588192	-3.416801226	-3.448550002	-3.412289035	-3.408935393	-3.578396073	-3.625251654	-3.675717545	-3.425968732	-3.482804102	-3.534617149	-3.519993057	-3.46470588	-3.379863945	-3.187086643	-3.063989204	-3.036684489	-3.015022874	-2.991825816	-2.933674075	-2.934420285	-2.925915311	-2.87095494	-2.922632095	-2.863913903	-2.834458923	-2.827981191	-2.799970733	-2.765229705	-2.840132153	-2.774174009	-2.731656086	-2.754981129	-2.700492701	-2.751291264	-2.679230772	-2.677160727	-2.660747366	-2.631713115	-2.61852391	-2.583193128	-2.583525921	-2.538051505	-2.520136887	-2.484391051	-2.463567824	-2.394048842
1997	-2.183891329	-3.097453221	-3.188424994	-3.505845406	-3.437707136	-3.437707136	-3.616184634	-3.567030709	-3.580044252	-3.812479279	-3.527243551	-3.567030709	-3.518557371	-3.484126156	-3.388276692	-3.42365865	-3.274088368	-3.113509275	-3.051587034	-2.999565923	-2.988852639	-2.973466735	-2.983802646	-2.920818754	-2.878440156	-2.913996294	-2.827689031	-2.864549301	-2.791827473	-2.844056982	-2.816445466	-2.799149502	-2.790216985	-2.707743929	-2.752272167	-2.753009301	-2.694648631	-2.700492701	-2.63921731	-2.653255945	-2.632830511	-2.616184634	-2.61852391	-2.578231599	-2.548674192	-2.498393078	-2.530914701	-2.476773958	-2.417595702
1998	-2.21346152	-3.083019953	-3.327902142	-3.344861565	-3.54515514	-3.518557371	-3.560667306	-3.493494968	-3.665546249	-3.528708289	-3.41453927	-3.557520231	-3.543633967	-3.448550002	-3.488116639	-3.333482019	-3.253365801	-3.126098402	-3.07109231	-3.033858267	-2.981715692	-2.963770456	-2.946153573	-2.980053318	-2.925915311	-2.864231485	-2.92226882	-2.86774031	-2.823908741	-2.825649403	-2.811634074	-2.786747948	-2.834162375	-2.780939668	-2.781464495	-2.728390699	-2.698970004	-2.774690718	-2.666149855	-2.699839463	-2.631527162	-2.615109203	-2.583858969	-2.595337299	-2.564952359	-2.500038134	-2.537602002	-2.479778564	-2.466355021
1999	-2.23739645	-3.197910742	-3.419075024	-3.469800302	-3.482804102	-3.54668166	-3.590066877	-3.640164518	-3.588380294	-3.586700236	-3.653647026	-3.575118363	-3.634512015	-3.756961951	-3.493494968	-3.354577731	-3.316952962	-3.195179321	-3.07109231	-3.079354999	-2.990974258	-2.973875483	-3.062482108	-3.001304842	-2.93330145	-2.954677021	-2.865822892	-2.875821945	-2.861381566	-2.860120914	-2.775466937	-2.804931004	-2.802719442	-2.770318158	-2.789413975	-2.70092874	-2.739690054	-2.679230772	-2.741841807	-2.689944262	-2.594995335	-2.62598526	-2.605548319	-2.611366031	-2.598082749	-2.544546031	-2.485717952	-2.485585079	-2.488116639
2000	-2.23852322	-3.251811973	-3.266802735	-3.424812155	-3.59345982	-3.630784143	-3.560667306	-3.621602099	-3.754487332	-3.823908741	-3.638272164	-3.690369833	-3.801342913	-3.609064893	-3.528708289	-3.369572125	-3.274088368	-3.284832642	-3.109578981	-3.079876674	-3.073657553	-3.055517328	-2.972650392	-3.058985756	-2.98505965	-3.017728767	-2.967784297	-2.90274269	-2.934420285	-2.927750102	-2.873219423	-2.830325566	-2.793713956	-2.80631897	-2.8247782	-2.836838625	-2.765229705	-2.721246399	-2.743041847	-2.668572703	-2.669789215	-2.632271454	-2.622693749	-2.60502328	-2.549904924	-2.497026941	-2.501827339	-2.482144581	-2.424235019
2001	-2.306360974	-3.235077015	-3.427128398	-3.617982957	-3.573488739	-3.725842151	-3.882728704	-3.562249437	-3.673664139	-3.640164518	-3.777283529	-3.655607726	-3.565431096	-3.583359493	-3.507239611	-3.443697499	-3.288192771	-3.289882635	-3.102922997	-3.13430394	-3.084072788	-3.048662481	-3.021363052	-3.105130343	-3.042392713	-3.020451625	-2.944621669	-2.951946827	-2.894830572	-2.883392256	-2.912928794	-2.901010361	-2.872895202	-2.788078916	-2.835944708	-2.769551079	-2.779368981	-2.768275617	-2.714217726	-2.683819901	-2.692076296	-2.640164518	-2.630042393	-2.547293773	-2.480040819	-2.524328812	-2.491201035	-2.464073259	-2.414200991
2002	-2.288867928	-3.274088368	-3.403402904	-3.536107011	-3.573488739	-3.696803943	-3.614393726	-3.688246139	-3.835647144	-3.801342913	-3.779891912	-3.596879479	-3.580044252	-3.698970004	-3.472370099	-3.328827157	-3.316952962	-3.373659633	-3.248720896	-3.184422252	-3.146301788	-3.200659451	-3.197910742	-3.076238039	-2.997402019	-3.04431225	-3.019996628	-2.995678626	-2.987162775	-2.995248844	-2.971835581	-2.93404702	-2.886056648	-2.906928694	-2.788879459	-2.82131076	-2.797511683	-2.773400095	-2.758951849	-2.651889932	-2.66274046	-2.650722473	-2.587203571	-2.57856061	-2.524619407	-2.484656107	-2.508778424	-2.468393368	-2.461929213
2003	-2.388914267	-3.373659633	-3.480172006	-3.659555885	-3.838631998	-3.694648631	-3.696803943	-3.801342913	-3.653647026	-3.787812396	-3.642065153	-3.759450752	-3.718966633	-3.596879479	-3.681936665	-3.420216403	-3.424812155	-3.37161107	-3.256490235	-3.20481541	-3.164943898	-3.097997109	-3.120330794	-3.171340103	-3.090443971	-3.118615343	-3.066006836	-3.034328029	-3.01278077	-2.973466735	-2.971428747	-2.873868593	-2.919012953	-2.862013267	-2.868702203	-2.829444941	-2.804377056	-2.792365633	-2.769806621	-2.728855682	-2.697236292	-2.68655463	-2.633017024	-2.598427154	-2.567030709	-2.540456742	-2.517555208	-2.471726223	-2.409492538
2004	-2.420559403	-3.254925208	-3.420216403	-3.756961951	-3.801342913	-3.928117993	-3.832682665	-3.609064893	-3.826813732	-3.671620397	-3.838631998	-3.826813732	-3.829738285	-3.718966633	-3.555955204	-3.419075024	-3.431798276	-3.292429824	-3.274088368	-3.320572103	-3.133122186	-3.177178355	-3.192464972	-3.207608311	-3.196542884	-3.165579296	-3.129011186	-3.028724151	-3.066006836	-3.026872146	-2.964170175	-3.003926346	-2.951946827	-2.886725308	-2.908333042	-2.843148099	-2.836242476	-2.757210191	-2.784626847	-2.818728228	-2.69079582	-2.70333481	-2.650139918	-2.639595945	-2.583858969	-2.541513236	-2.491335637	-2.517555208	-2.467755356
2005	-2.454198243	-3.394694954	-3.671620397	-3.835647144	-3.943095149	-3.610833916	-3.701146924	-3.782516056	-3.785156152	-3.954677021	-3.88941029	-3.790484985	-3.882728704	-3.832682665	-3.739928612	-3.505845406	-3.400116928	-3.35753548	-3.271646218	-3.141462802	-3.192464972	-3.286509457	-3.106793247	-3.171984936	-3.173925197	-3.156144577	-3.235823868	-3.170696227	-3.093664958	-3.080921908	-3.04383157	-2.979638717	-2.970616222	-2.887394998	-2.850472986	-2.885055584	-2.815308569	-2.805208242	-2.813326133	-2.73400363	-2.704872915	-2.712422191	-2.636576067	-2.630784143	-2.580705278	-2.596536299	-2.535361441	-2.484788696	-2.452102282
2006	-2.48691564	-3.334419009	-3.603800653	-3.772113295	-3.759450752	-3.714442691	-3.853871964	-3.841637508	-3.863279433	-3.866461092	-3.88941029	-3.806875402	-3.790484985	-3.645891561	-3.806875402	-3.54515514	-3.400116928	-3.43062609	-3.316952962	-3.238824187	-3.252588192	-3.303643611	-3.272458743	-3.222573178	-3.156767222	-3.254144805	-3.283996656	-3.163043263	-3.195179321	-3.099632871	-3.119186408	-3.105683937	-3.028260409	-2.984221244	-2.924818145	-2.901010361	-2.888065724	-2.806875402	-2.772627558	-2.739451627	-2.760950907	-2.687611051	-2.670195478	-2.605198223	-2.608535588	-2.578725209	-2.532096053	-2.502655619	-2.46470588
2007	-2.466100899	-3.536107011	-3.730487056	-3.8569852	-3.747146969	-3.958607315	-3.879426069	-4.060480747	-3.966576245	-3.924453039	-3.866461092	-3.88941029	-3.860120914	-3.869666232	-3.614393726	-3.586700236	-3.508638306	-3.441291429	-3.332547047	-3.367542708	-3.258060922	-3.284832642	-3.206209615	-3.193820026	-3.215382707	-3.177178355	-3.236572006	-3.201349355	-3.175223538	-3.190440285	-3.151195299	-3.090443971	-2.995678626	-3.037630664	-3.000869459	-2.906228219	-2.850780887	-2.876475019	-2.834162375	-2.827105302	-2.756218084	-2.745935547	-2.682772651	-2.652865217	-2.636200055	-2.598771833	-2.554863031	-2.539402811	-2.465466244
2008	-2.480828536	-3.580044252	-3.769551079	-3.798602876	-3.801342913	-3.931814138	-4.337242168	-4.013228266	-3.829738285	-3.815308569	-3.761953897	-3.966576245	-3.714442691	-3.782516056	-3.68613278	-3.761953897	-3.632644079	-3.4867824	-3.325138859	-3.317854924	-3.295849483	-3.244125144	-3.196542884	-3.366531544	-3.355561411	-3.30980392	-3.152427341	-3.254925208	-3.228412519	-3.121478204	-3.04769199	-3.133122186	-3.059981845	-3.065501549	-3.010105436	-3.018634491	-2.982966661	-2.951558196	-2.888065724	-2.798056937	-2.798602876	-2.745693668	-2.715343717	-2.667965723	-2.639595945	-2.60153915	-2.574302787	-2.541211118	-2.474825572
2009	-2.447331784	-3.406713933	-3.665546249	-3.847711656	-3.950781977	-4.026872146	-4.040958608	-4.031517051	-3.801342913	-4.022276395	-4.008773924	-3.812479279	-3.899629455	-3.958607315	-3.863279433	-3.793174124	-3.600326279	-3.431798276	-3.42365865	-3.341988603	-3.301899454	-3.220403509	-3.224025669	-3.348721986	-3.319664487	-3.266000713	-3.294136288	-3.274088368	-3.210419288	-3.230622674	-3.197910742	-3.176525771	-3.165579296	-3.077274542	-3.027797162	-2.957818405	-2.948076084	-2.930701988	-2.889073758	-2.808548986	-2.756465898	-2.80106813	-2.707300997	-2.69079582	-2.653255945	-2.632830511	-2.60747891	-2.481749349	-2.48945499
2010	-2.586700236	-3.638272164	-3.749579998	-3.801342913	-3.906578315	-4.022276395	-3.793174124	-3.924453039	-3.823908741	-4.096910013	-4.022276395	-3.935542011	-3.896196279	-3.841637508	-3.806875402	-3.718966633	-3.571865206	-3.600326279	-3.560667306	-3.41453927	-3.37675071	-3.287350298	-3.3400838	-3.247951552	-3.26520017	-3.295849483	-3.287350298	-3.254925208	-3.276544328	-3.242603971	-3.185752404	-3.141462802	-3.179798541	-3.07007044	-3.036212173	-2.978810701	-2.993533958	-2.973466735	-2.900664722	-2.818156412	-2.756713854	-2.742801574	-2.706416487	-2.681519275	-2.692717953	-2.618343517	-2.553618188	-2.566550206	-2.487983031
2011	-2.518557371	-3.557520231	-3.847711656	-3.853871964	-3.823908741	-3.809668302	-4.017728767	-4.065501549	-4.036212173	-3.723538196	-4.27572413	-4.060480747	-3.903089987	-4.142667504	-3.869666232	-3.696803943	-3.716698771	-3.602059991	-3.315154638	-3.508638306	-3.37675071	-3.452225295	-3.420216403	-3.230622674	-3.315154638	-3.335358024	-3.279014256	-3.202732459	-3.434152181	-3.402304814	-3.209714836	-3.183096161	-3.19859629	-3.149966742	-3.110138279	-3.055517328	-3.019996628	-2.97798426	-2.970616222	-2.945004138	-2.855114582	-2.82131076	-2.781464495	-2.757210191	-2.62378815	-2.683819901	-2.620694482	-2.557520231	-2.517555208
2012	-2.483729117	-3.653647026	-3.68613278	-3.913640169	-3.995678626	-3.995678626	-4.167491087	-3.812479279	-3.903089987	-3.991399828	-3.943095149	-3.906578315	-3.982966661	-3.872895202	-3.812479279	-3.647817482	-3.89279003	-3.73754891	-3.684029655	-3.427128398	-3.399027104	-3.391473966	-3.389339837	-3.436518915	-3.359518563	-3.281498311	-3.437707136	-3.378823718	-3.326979093	-3.337242168	-3.270025714	-3.202040356	-3.287350298	-3.144480844	-3.124938737	-3.091514981	-3.041914151	-3.001740662	-2.956244873	-2.932929144	-2.879755204	-2.791558644	-2.744968837	-2.753009301	-2.707965564	-2.643400564	-2.619065537	-2.554240164	-2.528561593
2013	-2.549750892	-3.585026652	-3.694648631	-3.809668302	-3.844663963	-3.995678626	-3.995678626	-4.107905397	-4.017728767	-4.173925197	-3.91721463	-3.943095149	-4.207608311	-4.022276395	-3.872895202	-3.742321425	-3.665546249	-3.735182177	-3.573488739	-3.595166283	-3.498940738	-3.476253533	-3.341035157	-3.392544977	-3.450996738	-3.345823458	-3.448550002	-3.385102784	-3.283162277	-3.322393047	-3.250263684	-3.403402904	-3.315154638	-3.199970641	-3.149353765	-3.11463878	-3.08249449	-3.106238238	-2.993962045	-2.919012953	-2.919012953	-2.880744111	-2.799149502	-2.75325529	-2.729787145	-2.661145254	-2.626536278	-2.592269272	-2.552221991
2014	-2.539854183	-3.705533774	-3.787812396	-3.793174124	-4.142667504	-3.844663963	-4.091514981	-4.040958608	-4.236572006	-4.113509275	-4.173925197	-4.187086643	-3.943095149	-4.050609993	-3.91721463	-3.818156412	-3.643974143	-3.76700389	-3.48945499	-3.441291429	-3.53313238	-3.415668776	-3.573488739	-3.507239611	-3.427128398	-3.386158178	-3.395773947	-3.333482019	-3.363512104	-3.286509457	-3.298432015	-3.247183569	-3.300162274	-3.241845378	-3.179142011	-3.107348966	-3.123205024	-3.093126465	-3.048662481	-2.947306058	-3.032452024	-2.839231438	-2.833273944	-2.771086594	-2.731656086	-2.698319051	-2.623970818	-2.623240605	-2.589222767
2015	-2.525783736	-3.634512015	-3.705533774	-3.850780887	-4.040958608	-4.080921908	-3.913640169	-3.995678626	-4.040958608	-4.013228266	-4.065501549	-3.978810701	-4.251811973	-4.327902142	-3.906578315	-3.8569852	-3.818156412	-3.718966633	-3.581698709	-3.463441557	-3.473660723	-3.490797478	-3.48945499	-3.48945499	-3.457174573	-3.455931956	-3.412289035	-3.4225082	-3.355561411	-3.342944147	-3.319664487	-3.282329497	-3.301029996	-3.317854924	-3.251037139	-3.163675884	-3.19314197	-3.089375595	-3.039053804	-3.070581074	-2.940815382	-2.862329463	-2.831797253	-2.825649403	-2.790753151	-2.717151397	-2.648203693	-2.599116784	-2.576099081
2016	-2.487849463	-3.721246399	-3.801342913	-3.896196279	-3.886056648	-3.954677021	-4.031517051	-4.508638306	-4.397940009	-4.522878745	-4.107905397	-4.065501549	-4.113509275	-3.829738285	-4.070581074	-3.850780887	-3.571865206	-3.844663963	-3.549750892	-3.510041521	-3.428291168	-3.536107011	-3.397940009	-3.485452247	-3.537602002	-3.552841969	-3.498940738	-3.42945706	-3.361510743	-3.335358024	-3.580044252	-3.36552273	-3.385102784	-3.378823718	-3.279014256	-3.203425667	-3.15864053	-3.131943638	-3.095284455	-2.999132278	-2.935916564	-2.928117993	-2.853251986	-2.84924356	-2.738023809	-2.737311656	-2.716925025	-2.643974143	-2.624519285
2017	-2.582694417	-3.684029655	-3.882728704	-3.962573502	-3.823908741	-3.924453039	-4.096910013	-4.031517051	-4.148741651	-4.091514981	-3.91721463	-4.113509275	-4.065501549	-4.537602002	-3.8569852	-3.847711656	-3.730487056	-3.806875402	-3.600326279	-3.496209317	-3.387216143	-3.508638306	-3.444905551	-3.385102784	-3.534617149	-3.427128398	-3.473660723	-3.316952962	-3.388276692	-3.235077015	-3.378823718	-3.35753548	-3.3400838	-3.248720896	-3.210419288	-3.185752404	-3.138465589	-3.1123827	-3.057495894	-3.020907099	-2.993106292	-2.917573699	-2.866461092	-2.829444941	-2.799149502	-2.744486287	-2.716925025	-2.674484337	-2.610656689
2018	-2.478992748	-3.447331784	-3.899629455	-3.886056648	-3.91721463	-4.036212173	-4.26760624	-4.045757491	-4.207608311	-3.995678626	-4.15490196	-4	-3.899629455	-4.065501549	-4.022276395	-3.779891912	-3.684029655	-3.823908741	-3.543633967	-3.555955204	-3.562249437	-3.548213564	-3.595166283	-3.431798276	-3.448550002	-3.331614083	-3.4710833	-3.378823718	-3.397940009	-3.325138859	-3.256490235	-3.231361899	-3.301029996	-3.303643611	-3.161780778	-3.156144577	-3.255707017	-3.240332155	-3.133122186	-3.04431225	-3.015022874	-2.943476276	-2.850780887	-2.823041019	-2.825068406	-2.757707095	-2.694433686	-2.611543547	-2.609241471
2019	-2.549904924	-3.540607512	-3.735182177	-3.795880017	-4.086186148	-4.142667504	-4.337242168	-4.193820026	-4.045757491	-4.036212173	-3.882728704	-4.22184875	-4	-3.974694135	-3.978810701	-3.876148359	-3.694648631	-3.795880017	-3.675717545	-3.519993057	-3.557520231	-3.496209317	-3.437707136	-3.424812155	-3.432973634	-3.49757288	-3.359518563	-3.473660723	-3.36251027	-3.400116928	-3.230622674	-3.303643611	-3.313363731	-3.202732459	-3.110698297	-3.164309429	-3.27083521	-3.137272472	-3.103473783	-3.003488328	-3.004803708	-2.960982678	-2.985479461	-2.886056648	-2.830325566	-2.77702355	-2.723078868	-2.692932049	-2.608711951
2020	-2.625068446	-3.642065153	-3.73754891	-3.987162775	-4.102372909	-4.15490196	-4.017728767	-4.040958608	-4.27572413	-4.096910013	-4.036212173	-4.040958608	-4.397940009	-4	-4.236572006	-3.793174124	-3.661543506	-3.806875402	-3.510041521	-3.552841969	-3.485452247	-3.417936637	-3.440093375	-3.462180905	-3.406713933	-3.393618635	-3.333482019	-3.327902142	-3.346787486	-3.341035157	-3.404503778	-3.255707017	-3.140261434	-3.251811973	-3.258060922	-3.11463878	-3.250263684	-3.175874166	-3.059981845	-2.979224512	-2.975514332	-2.914709422	-2.906578315	-2.84863015	-2.835349784	-2.757955761	-2.692076296	-2.664341548	-2.608888386
[truncated: 52 more columns]
