# Supplementary material for: Advancing mortality rate prediction in European population clusters: integrating deep learning and multiscale analysis
Source: Sci Rep. 2024 Mar 15;14:6255. doi: 10.1038/s41598-024-56390-x (PMC10942990; doi:10.1038/s41598-024-56390-x)
Supplement: Supplementary file 1 — Supplementary Information. [file 41598_2024_56390_MOESM1_ESM.zip › data/Slovakia.csv]

1950	-0.917300779	-2.032171321	-2.461929213	-2.633017024	-2.875169851	-2.924818145	-2.90274269	-2.931443105	-2.999565923	-3.137868621	-2.95939766	-3.031984286	-3.078833949	-2.943857738	-3.045757491	-2.932929144	-2.779368981	-2.66174277	-2.644740094	-2.587371479	-2.581864502	-2.538051505	-2.472370099	-2.539252458	-2.566230166	-2.593800576	-2.500038134	-2.613679426	-2.573814175	-2.522011024	-2.483464626	-2.590404981	-2.6181632	-2.565590792	-2.596022036	-2.488919154	-2.556267759	-2.479516467	-2.413975618	-2.481091426	-2.426548178	-2.383734595	-2.39924485	-2.335076107	-2.332173621	-2.290560426	-2.281000362	-2.188894393	-2.224098421
1951	-0.934857414	-1.946153573	-2.41128022	-2.711080394	-2.854803594	-2.947306058	-2.921543182	-3.050122296	-3.076238039	-3.117475462	-3.107348966	-2.983802646	-3.07007044	-3.066512712	-3.090443971	-2.844056982	-2.770574152	-2.729088361	-2.711750774	-2.685079944	-2.603626272	-2.581201709	-2.615109203	-2.605373236	-2.624153564	-2.606424797	-2.648977147	-2.611898798	-2.593800576	-2.537302592	-2.630598586	-2.487315604	-2.697236292	-2.556267759	-2.441651491	-2.541815564	-2.543785845	-2.451610582	-2.458171233	-2.520136887	-2.469544156	-2.409269594	-2.360115258	-2.367441485	-2.307593765	-2.313989709	-2.230327336	-2.238673678	-2.195519811
1952	-1.099791322	-2.21395879	-2.527682454	-2.726535727	-2.813326133	-3.15864053	-3.22475374	-3.160521953	-3.110698297	-3.179798541	-3.244125144	-3.075720714	-3.191789027	-3.079876674	-2.953504836	-2.984221244	-2.953895213	-2.878768545	-2.767257937	-2.761953897	-2.739690054	-2.699187206	-2.687188174	-2.699187206	-2.634699251	-2.647431614	-2.730253627	-2.742561433	-2.611543547	-2.644931794	-2.558147824	-2.56944123	-2.6127882	-2.73095429	-2.585026652	-2.664742744	-2.63395079	-2.466863712	-2.533577278	-2.526367073	-2.473402291	-2.472241247	-2.470184803	-2.349886836	-2.345438445	-2.337242168	-2.315873074	-2.266642212	-2.27205229
1953	-1.18801636	-2.216668237	-2.489186989	-2.735654493	-2.836242476	-3.067526235	-3.151195299	-3.164309429	-3.212539525	-3.231361899	-3.201349355	-3.295849483	-3.256490235	-3.191789027	-3.15490196	-3.041436117	-3.107905397	-3.001740662	-2.834755674	-2.757458572	-2.783042793	-2.797784224	-2.838332588	-2.770574152	-2.733533105	-2.757955761	-2.674689628	-2.789146635	-2.767257937	-2.776763727	-2.717151397	-2.67943832	-2.6127882	-2.604149624	-2.606073993	-2.689306688	-2.620513186	-2.638272164	-2.52651303	-2.56082526	-2.518700727	-2.48691564	-2.464199709	-2.439017944	-2.407379179	-2.37788964	-2.303818413	-2.254222782	-2.205790884
1954	-1.281456794	-2.327809749	-2.596879479	-2.763462739	-2.913284336	-3.050609993	-3.110698297	-3.247183569	-3.247183569	-3.247183569	-3.254925208	-3.201349355	-3.339134522	-3.148130399	-3.21395879	-3.143875556	-3.000869459	-2.98088371	-2.98505965	-2.898252926	-2.819014419	-2.84375381	-2.784362437	-2.823330067	-2.738023809	-2.80106813	-2.845576027	-2.753994096	-2.784891419	-2.76700389	-2.722161667	-2.679645967	-2.736127323	-2.681519275	-2.667763585	-2.638649976	-2.646660905	-2.573326112	-2.660151217	-2.486116814	-2.569119054	-2.545460015	-2.471468939	-2.478861916	-2.3801765	-2.3357342	-2.356744775	-2.335640125	-2.249568751
1955	-1.337440478	-2.395126229	-2.623605558	-2.788879459	-2.987584625	-3.084600165	-3.170053304	-3.26760624	-3.207608311	-3.281498311	-3.247183569	-3.255707017	-3.388276692	-3.244887734	-3.148130399	-3.060980224	-3.163043263	-3.055024092	-2.930701988	-2.874518734	-2.907981529	-2.857923539	-2.827981191	-2.874518734	-2.799970733	-2.837435593	-2.774432287	-2.725611204	-2.835349784	-2.722849386	-2.80161787	-2.760450279	-2.727462223	-2.72514968	-2.663540266	-2.660946264	-2.730020323	-2.581036169	-2.558933593	-2.657972312	-2.550984684	-2.542875374	-2.464073259	-2.49757288	-2.457423524	-2.440931666	-2.341225679	-2.265440178	-2.226140448
1956	-1.376978257	-2.426316307	-2.752026734	-2.914352712	-3.032452024	-3.109578981	-3.235077015	-3.22184875	-3.176525771	-3.208309351	-3.307153081	-3.284832642	-3.256490235	-3.326058001	-3.138465589	-3.168130226	-3.111820506	-2.996108834	-3.045275209	-2.928486195	-2.86106606	-2.899629455	-2.825068406	-2.873543887	-2.848323769	-2.790484985	-2.729321164	-2.800793521	-2.80161787	-2.840432807	-2.878112015	-2.741602196	-2.760450279	-2.753501419	-2.728855682	-2.691435586	-2.603975103	-2.754487332	-2.607303047	-2.593971055	-2.604149624	-2.511449283	-2.506960412	-2.476773958	-2.458420756	-2.441651491	-2.334888263	-2.346401618	-2.296622631
1957	-1.324551628	-2.349401102	-2.65678841	-2.886725308	-3.037630664	-3.136082623	-3.111259039	-3.179142011	-3.179798541	-3.250263684	-3.294136288	-3.293282218	-3.339134522	-3.159893906	-3.258848401	-3.178486472	-3.085656843	-2.93516778	-2.994819487	-2.940058112	-2.883392256	-2.917573699	-2.92226882	-2.789413975	-2.821598658	-2.778846678	-2.816445466	-2.785686103	-2.782516056	-2.806041022	-2.753747688	-2.754487332	-2.844056982	-2.733063089	-2.734474665	-2.689944262	-2.676541633	-2.608359297	-2.565111879	-2.658169943	-2.514562519	-2.586030028	-2.603451962	-2.503208684	-2.456925765	-2.382999659	-2.396855627	-2.262966469	-2.303032359
1958	-1.429643894	-2.475863623	-2.714217726	-2.857923539	-3.152427341	-3.188424994	-3.199282922	-3.235823868	-3.372634143	-3.302770657	-3.232844134	-3.482804102	-3.48148606	-3.214670165	-3.131943638	-3.086186148	-3.037630664	-3.178486472	-3.028724151	-2.986320303	-2.931814138	-2.887060024	-2.921543182	-2.973466735	-2.909389292	-3.004364805	-2.818442226	-2.825068406	-2.845576027	-2.773657913	-2.8247782	-2.845271793	-2.802168307	-2.728623128	-2.740645073	-2.789413975	-2.7000571	-2.701365217	-2.630413109	-2.666552726	-2.692076296	-2.57626275	-2.558304864	-2.534319788	-2.513003112	-2.421704695	-2.360015752	-2.419873675	-2.337053386
1959	-1.486595933	-2.370386555	-2.727694156	-2.927015255	-3.096367484	-3.187086643	-3.188424994	-3.199282922	-3.238072162	-3.3400838	-3.282329497	-3.378823718	-3.295849483	-3.243363892	-3.28567024	-3.322393047	-3.168130226	-3.008773924	-2.962573502	-2.861697302	-2.984640245	-2.898596649	-2.896538378	-2.783042793	-2.91150953	-2.938924676	-2.893469146	-2.878112015	-2.833569886	-2.844967771	-2.782252927	-2.736600669	-2.79209647	-2.714442691	-2.735890844	-2.76421913	-2.708409174	-2.689731633	-2.700710666	-2.664943481	-2.64054398	-2.550675907	-2.488383979	-2.518270803	-2.41930306	-2.440452444	-2.376854125	-2.353596274	-2.286089646
1960	-1.532954548	-2.547906751	-2.795337488	-3.004364805	-3.041436117	-3.199970641	-3.35261703	-3.387216143	-3.382999659	-3.478861916	-3.401209493	-3.492144128	-3.354577731	-3.296708622	-3.220403509	-3.226213555	-3.211831629	-3.120330794	-2.988429556	-3.023650021	-2.93330145	-2.942333896	-2.948076084	-2.919734373	-2.851705903	-2.897223385	-2.84284556	-2.916139199	-2.911155437	-2.873543887	-2.859806321	-2.838332588	-2.75276345	-2.810509686	-2.749824052	-2.735654493	-2.703773713	-2.752517739	-2.67325462	-2.612610174	-2.505706231	-2.615825861	-2.610302452	-2.546987609	-2.543937776	-2.431211788	-2.446723954	-2.389233405	-2.303032359
1961	-1.551788532	-2.577902837	-2.871277716	-3.053547735	-3.209011525	-3.268411235	-3.254925208	-3.321481621	-3.399027104	-3.444905551	-3.438898616	-3.488116639	-3.37675071	-3.381951903	-3.263603498	-3.188424994	-3.069050969	-3.090443971	-2.981715692	-3.076755981	-2.944239535	-2.945004138	-2.852942329	-2.871923987	-2.886056648	-3.04769199	-2.92628165	-3.022276395	-2.880744111	-2.877456476	-2.894489815	-2.824488187	-2.869344651	-2.839531469	-2.757210191	-2.749579998	-2.67592342	-2.729088361	-2.667763585	-2.669992299	-2.646853454	-2.629671992	-2.579384229	-2.596879479	-2.49390104	-2.571379327	-2.486649201	-2.422738046	-2.384892013
1962	-1.594790286	-2.682981899	-2.840733669	-3.015922966	-3.097997109	-3.232102384	-3.312471039	-3.478861916	-3.26520017	-3.342944147	-3.444905551	-3.427128398	-3.571865206	-3.510041521	-3.228412519	-3.283996656	-3.263603498	-3.117475462	-3.006123085	-2.960585881	-3.028260409	-2.942333896	-2.954677021	-2.931814138	-2.930701988	-2.927750102	-2.945386945	-2.869666232	-2.960982678	-2.903089987	-2.915423722	-2.893809103	-2.863596552	-2.795066478	-2.70863115	-2.740406121	-2.732359018	-2.7070797	-2.628747371	-2.663540266	-2.609594844	-2.65130581	-2.522155524	-2.581698709	-2.548060131	-2.497163361	-2.485186705	-2.345246067	-2.382894769
1963	-1.561853364	-2.568636236	-2.954285941	-3.060480747	-3.209714836	-3.128427064	-3.2644011	-3.351639989	-3.307153081	-3.350665141	-3.353596274	-3.339134522	-3.543633967	-3.364516253	-3.349692477	-3.149966742	-3.170696227	-3.084072788	-3.049635146	-2.933674075	-2.804100348	-2.975514332	-2.920456993	-2.770830297	-2.948461609	-2.983802646	-2.932185489	-2.85667287	-2.956637722	-2.84924356	-2.79290446	-2.891096872	-2.835052627	-2.847100404	-2.821598658	-2.742561433	-2.751291264	-2.723308471	-2.721017883	-2.616005211	-2.571217489	-2.580539927	-2.488517711	-2.506123889	-2.512578789	-2.471211808	-2.417482116	-2.440213032	-2.342084063
1964	-1.585043356	-2.603975103	-2.911155437	-3.04431225	-3.11577123	-3.170053304	-3.235823868	-3.347753659	-3.233587153	-3.401209493	-3.406713933	-3.488116639	-3.54668166	-3.412289035	-3.400116928	-3.260427656	-3.179142011	-3.051587034	-3.007004902	-2.970616222	-3.089375595	-2.940436582	-2.915781313	-2.904830649	-2.840132153	-2.951946827	-2.857923539	-2.957818405	-2.977571629	-2.928117993	-2.858550227	-2.849857838	-2.884056823	-2.828858849	-2.754734161	-2.725380381	-2.79290446	-2.714442691	-2.702677286	-2.697452628	-2.667157733	-2.604673607	-2.573488739	-2.508218224	-2.418619311	-2.451856363	-2.409827168	-2.361211333	-2.409715596
1965	-1.542678356	-2.524910197	-2.768020973	-3.049635146	-3.097453221	-3.142064735	-3.140861703	-3.379863945	-3.402304814	-3.40560745	-3.477555766	-3.37161107	-3.488116639	-3.348721986	-3.375717904	-3.197226275	-3.248720896	-3.176525771	-2.968187729	-2.958212681	-3.013676223	-2.862013267	-2.879097182	-2.941573976	-2.948076084	-2.918652692	-2.999132278	-2.92190585	-2.882066165	-2.913284336	-2.843148099	-2.898252926	-2.771856392	-2.877129077	-2.728623128	-2.733298033	-2.773400095	-2.668977829	-2.656000931	-2.697669071	-2.581532979	-2.541815564	-2.561141341	-2.561299467	-2.473660723	-2.326518303	-2.467755356	-2.511590311	-2.329012397
1966	-1.565526907	-2.58236226	-2.812479279	-3.038104526	-3.139661993	-3.180456064	-3.211124884	-3.208309351	-3.468521083	-3.571865206	-3.301029996	-3.449771647	-3.349692477	-3.395773947	-3.369572125	-3.321481621	-3.229147988	-3.192464972	-2.960585881	-2.892111975	-2.897223385	-2.927382523	-2.878768545	-2.819587367	-2.901702464	-2.853251986	-2.915066425	-2.876801925	-2.998266287	-2.945386945	-2.989276135	-2.780939668	-2.761201437	-2.783306401	-2.783042793	-2.704652852	-2.755970411	-2.644740094	-2.657379957	-2.64454848	-2.615646586	-2.609064893	-2.548060131	-2.509760515	-2.424235019	-2.485452247	-2.355266073	-2.392974122	-2.361211333
1967	-1.598616693	-2.672845488	-2.900319359	-2.990549104	-3.196542884	-3.19314197	-3.304518324	-3.302770657	-3.35261703	-3.467245621	-3.492144128	-3.428291168	-3.411168274	-3.457174573	-3.372634143	-3.133712661	-3.183096161	-3.087777943	-3.005682847	-3.024108864	-3.009217308	-3.009661145	-2.830325566	-2.918652692	-2.953504836	-2.903089987	-2.927015255	-2.893469146	-2.935916564	-2.781202002	-2.895512889	-2.890421453	-2.824198367	-2.801893001	-2.768275617	-2.817870786	-2.721703792	-2.718739313	-2.627456199	-2.608183076	-2.590912631	-2.564792897	-2.564792897	-2.513144645	-2.499351937	-2.422163659	-2.360214787	-2.35615269	-2.362410214
1968	-1.628969101	-2.603800653	-2.897223385	-3.035269079	-3.199970641	-3.119186408	-3.283162277	-3.408935393	-3.393618635	-3.425968732	-3.467245621	-3.377785977	-3.348721986	-3.519993057	-3.327902142	-3.394694954	-3.203425667	-3.038578906	-3.000869459	-2.992679047	-2.888737486	-2.819300799	-2.991825816	-2.903089987	-2.781464495	-2.906228219	-2.93516778	-2.904830649	-2.872571222	-2.967381239	-2.881074247	-2.756961951	-2.724919102	-2.70421306	-2.711527199	-2.690156995	-2.710857164	-2.669992299	-2.732593581	-2.604498876	-2.591760035	-2.595166283	-2.494714326	-2.445026542	-2.422163659	-2.377268035	-2.328734567	-2.366834646	-2.269944848
1969	-1.577049219	-2.631713115	-2.935916564	-3.061480275	-3.130181792	-3.166852888	-3.132532512	-3.283162277	-3.273272791	-3.311580178	-3.400116928	-3.390405591	-3.436518915	-3.327902142	-3.4225082	-3.175223538	-3.246416941	-3.060980224	-3.011441043	-2.950394387	-2.953895213	-2.957424488	-2.850165303	-2.885722703	-2.804653942	-2.899629455	-2.907981529	-3.013676223	-2.835349784	-2.891434976	-2.850165303	-2.831502516	-2.783306401	-2.796967113	-2.714667772	-2.690156995	-2.677160727	-2.656000931	-2.617082865	-2.554863031	-2.49757288	-2.535361441	-2.475863623	-2.448306085	-2.394156461	-2.370590401	-2.397505931	-2.28567024	-2.294906389
1970	-1.591793965	-2.689094371	-2.875169851	-3.026410377	-3.191789027	-3.261219442	-3.319664487	-3.266000713	-3.410050399	-3.527243551	-3.543633967	-3.328827157	-3.511449283	-3.324221658	-3.185086819	-3.294136288	-3.235823868	-3.075204004	-3.008330993	-2.945386945	-2.967381239	-2.909036923	-2.833273944	-2.929223537	-2.93330145	-2.889747083	-2.956244873	-2.996108834	-2.952335805	-2.907981529	-2.756961951	-2.765735876	-2.786482243	-2.698752911	-2.71219827	-2.677573948	-2.630969778	-2.624336386	-2.546070408	-2.621420424	-2.591420875	-2.527243551	-2.458171233	-2.439495585	-2.400116928	-2.356646038	-2.348915911	-2.306624849	-2.190709699
1971	-1.611206328	-2.697452628	-2.870310108	-3.188424994	-3.13430394	-3.150580586	-3.290730039	-3.364516253	-3.353596274	-3.484126156	-3.563837353	-3.391473966	-3.568636236	-3.401209493	-3.568636236	-3.306273051	-3.180456064	-3.133122186	-3.036212173	-2.969400278	-3.050609993	-2.878768545	-2.915781313	-2.863596552	-2.954677021	-2.885389016	-2.965371543	-2.876801925	-2.919373513	-2.76700389	-2.893469146	-2.820161072	-2.777803954	-2.760200182	-2.76421913	-2.694433686	-2.695509472	-2.698752911	-2.560193789	-2.593800576	-2.499900808	-2.501689446	-2.46470588	-2.415216621	-2.433444669	-2.370488466	-2.300509155	-2.315693354	-2.217599048
1972	-1.571330769	-2.852632892	-3.036212173	-3.145693958	-3.179142011	-3.158015195	-3.28567024	-3.270025714	-3.389339837	-3.528708289	-3.437707136	-3.510041521	-3.524328812	-3.361510743	-3.450996738	-3.312471039	-3.197226275	-3.044793462	-2.998266287	-3.009217308	-2.91721463	-2.955068454	-2.927382523	-2.919373513	-2.92628165	-2.880414225	-2.967784297	-2.998699067	-2.819874125	-2.906578315	-2.8224635	-2.875495775	-2.736837535	-2.736127323	-2.702239489	-2.740167301	-2.731188096	-2.714667772	-2.580539927	-2.587707491	-2.527975302	-2.456428576	-2.439017944	-2.448062305	-2.429573822	-2.320208829	-2.33761998	-2.251191995	-2.241693818
1973	-1.586499065	-2.73095429	-3.003050752	-3.126679398	-3.11463878	-3.350665141	-3.325138859	-3.2644011	-3.279840697	-3.402304814	-3.35261703	-3.571865206	-3.380906669	-3.289036881	-3.385102784	-3.239577517	-3.164943898	-3.032452024	-2.971428747	-2.98254927	-3.01278077	-2.984221244	-2.923359556	-2.895854449	-3.005682847	-3.029188389	-2.909741947	-2.86774031	-2.931443105	-2.945386945	-2.930331903	-2.852942329	-2.802443787	-2.757458572	-2.744245213	-2.718512112	-2.691862621	-2.621965678	-2.627272059	-2.610656689	-2.513144645	-2.516698048	-2.461175011	-2.413637777	-2.389127	-2.331241458	-2.330962199	-2.236646891	-2.247183569
1974	-1.624117008	-2.788345599	-3.040005162	-3.040481623	-3.188424994	-3.27572413	-3.349692477	-3.363512104	-3.378823718	-3.49757288	-3.37675071	-3.403402904	-3.345823458	-3.447331784	-3.459670525	-3.294136288	-3.206209615	-2.994390555	-3.057000407	-3.052566278	-3.051098239	-3.041436117	-2.95546024	-3.039529222	-2.996539468	-3.004364805	-3.004364805	-2.952335805	-2.888065724	-2.906228219	-2.852632892	-2.929592678	-2.783042793	-2.782779344	-2.698970004	-2.673869043	-2.684659523	-2.651889932	-2.64168436	-2.557206774	-2.488383979	-2.524474085	-2.460171442	-2.436518915	-2.381951903	-2.348334396	-2.34920696	-2.244430019	-2.221270076
1975	-1.61742468	-2.822752164	-3.011441043	-3.107905397	-3.191789027	-3.231361899	-3.244125144	-3.336299075	-3.325138859	-3.306273051	-3.332547047	-3.559090918	-3.54668166	-3.394694954	-3.379863945	-3.298432015	-3.178486472	-3.084072788	-3.037630664	-3.060980224	-3.015022874	-3.089375595	-2.999565923	-2.962573502	-2.986741335	-2.994819487	-2.934793872	-2.974694135	-2.878440156	-2.915781313	-2.830913643	-2.841637508	-2.886390849	-2.820448209	-2.726304412	-2.751046385	-2.680893941	-2.60747891	-2.662141571	-2.524474085	-2.607830851	-2.470056598	-2.38902062	-2.409715596	-2.453333975	-2.3801765	-2.312114475	-2.287855586	-2.220981028
1976	-1.599151295	-2.844967771	-3.070581074	-3.229147988	-3.270025714	-3.262807357	-3.259637311	-3.400116928	-3.436518915	-3.36251027	-3.434152181	-3.393618635	-3.505845406	-3.416801226	-3.356547324	-3.261219442	-3.308034897	-3.226945307	-3.065501549	-3.015922966	-3.099086932	-3.033389013	-3.058985756	-2.993106292	-3.039529222	-2.975514332	-3.020451625	-3.083546051	-2.937042166	-2.863279433	-2.909036923	-2.749579998	-2.766242637	-2.841336019	-2.77237035	-2.741841807	-2.646276062	-2.716020716	-2.627272059	-2.513003112	-2.557363474	-2.554084586	-2.502793819	-2.420673796	-2.425621436	-2.325506283	-2.341797747	-2.27392513	-2.233364114
1977	-1.659952682	-2.900664722	-3.139063379	-3.243363892	-3.152427341	-3.279840697	-3.386158178	-3.311580178	-3.37161107	-3.420216403	-3.434152181	-3.3400838	-3.549750892	-3.48945499	-3.415668776	-3.49757288	-3.241845378	-3.149353765	-3.099086932	-2.946537395	-3.078313525	-3.074687909	-3.01188716	-2.990124366	-2.977159389	-3.032452024	-3.111820506	-2.997402019	-2.957424488	-2.951169913	-2.8224635	-2.896538378	-2.799970733	-2.702020756	-2.805208242	-2.641113796	-2.643974143	-2.740406121	-2.58286059	-2.558304864	-2.490528648	-2.518987579	-2.480697151	-2.375511637	-2.393188853	-2.303643611	-2.278106984	-2.249877473	-2.2644011
1978	-1.652982399	-2.877129077	-3.090443971	-3.144480844	-3.251037139	-3.310691141	-3.222573178	-3.424812155	-3.358525889	-3.673664139	-3.452225295	-3.580044252	-3.404503778	-3.514278574	-3.522878745	-3.459670525	-3.299296283	-3.167491087	-3.141462802	-3.138465589	-3.086186148	-3.066006836	-2.991399828	-2.913284336	-2.943095149	-3.051098239	-3.041436117	-2.972242795	-2.888401475	-2.966576245	-2.848017605	-2.87095494	-2.818156412	-2.889747083	-2.715794932	-2.64454848	-2.719877104	-2.75276345	-2.608183076	-2.578725209	-2.483068191	-2.415216621	-2.446723954	-2.415103656	-2.342179544	-2.30434324	-2.318397001	-2.256020135	-2.196474604
1979	-1.670683495	-2.885055584	-3.173925197	-3.300162274	-3.32330639	-3.460923901	-3.512861625	-3.332547047	-3.578396073	-3.425968732	-3.462180905	-3.504455662	-3.46470588	-3.404503778	-3.480172006	-3.401209493	-3.326979093	-3.148130399	-3.144480844	-3.038104526	-3.190440285	-3.085128182	-2.948076084	-3.049635146	-3.04431225	-3.042871802	-2.992679047	-3.018634491	-2.956637722	-2.983802646	-2.879097182	-2.899629455	-2.812197361	-2.883392256	-2.797239313	-2.746177561	-2.740406121	-2.649170726	-2.579879152	-2.491335637	-2.556580538	-2.484391051	-2.503623946	-2.405165644	-2.374481771	-2.302596277	-2.32321497	-2.345438445	-2.195928751
1980	-1.684575488	-2.848323769	-3.130181792	-3.35261703	-3.347753659	-3.385102784	-3.434152181	-3.511449283	-3.393618635	-3.484126156	-3.524328812	-3.444905551	-3.524328812	-3.361510743	-3.49757288	-3.496209317	-3.317854924	-3.11407366	-3.104577454	-3.116338565	-3.111820506	-3.070581074	-3.04383157	-3.069050969	-3.105683937	-3.119186408	-2.999565923	-3.100179498	-2.967784297	-2.982966661	-2.951946827	-2.886725308	-2.871277716	-2.828273546	-2.767257937	-2.68697689	-2.617982957	-2.680685696	-2.570570736	-2.542572307	-2.525201181	-2.485585079	-2.432738308	-2.410273744	-2.370386555	-2.322849479	-2.320390428	-2.293794458	-2.242376254
1981	-1.710879482	-2.957818405	-3.223298816	-3.333482019	-3.341988603	-3.337242168	-3.406713933	-3.459670525	-3.387216143	-3.53165267	-3.517126416	-3.454692884	-3.428291168	-3.485452247	-3.360513511	-3.292429824	-3.40560745	-3.163043263	-3.141462802	-3.034798299	-3.057991947	-3.059483515	-3.069050969	-2.94577009	-2.96297212	-3.020907099	-2.959002308	-2.983802646	-2.961777362	-2.966576245	-2.866780543	-2.791021483	-2.937042166	-2.797784224	-2.78994915	-2.761702932	-2.671620397	-2.595850751	-2.637517525	-2.601712695	-2.525492361	-2.429924295	-2.448062305	-2.394371778	-2.355069292	-2.334231449	-2.262330373	-2.232769902	-2.160962127
1982	-1.74009568	-2.932185489	-3.297569464	-3.32330639	-3.295849483	-3.404503778	-3.42365865	-3.443697499	-3.488116639	-3.54515514	-3.679853714	-3.465973894	-3.585026652	-3.494850022	-3.387216143	-3.401209493	-3.280668713	-3.192464972	-3.124938737	-3.077274542	-3.088309841	-3.133712661	-3.063989204	-3.04383157	-3.144480844	-3.023191663	-3.061980903	-3.009217308	-2.963770456	-2.878440156	-2.866461092	-2.929962133	-2.887060024	-2.838332588	-2.771599641	-2.80106813	-2.740167301	-2.653451441	-2.615467385	-2.557677044	-2.485452247	-2.539553216	-2.461049438	-2.439495585	-2.32339783	-2.321208566	-2.317764643	-2.289713352	-2.214741367
1983	-1.752051271	-3.04383157	-3.20481541	-3.354577731	-3.341988603	-3.394694954	-3.478861916	-3.563837353	-3.43062609	-3.407823243	-3.580044252	-3.40560745	-3.595166283	-3.504455662	-3.512861625	-3.401209493	-3.253365801	-3.176525771	-3.199970641	-3.225483034	-2.982132281	-3.149966742	-3.025028006	-3.056011125	-3.07211659	-3.023191663	-3.037157319	-2.970616222	-3.044793462	-2.953895213	-2.937418016	-2.836838625	-2.916139199	-2.881735274	-2.750557039	-2.684659523	-2.791827473	-2.614930224	-2.63921731	-2.533280628	-2.506541949	-2.445631999	-2.423773863	-2.39008559	-2.365119859	-2.344861565	-2.277859875	-2.222355722	-2.150396342
1984	-1.763689518	-2.965772739	-3.354577731	-3.244125144	-3.408935393	-3.508638306	-3.480172006	-3.478861916	-3.598599459	-3.496209317	-3.642065153	-3.73754891	-3.609064893	-3.48148606	-3.4225082	-3.395773947	-3.447331784	-3.1123827	-3.084600165	-3.215382707	-3.232844134	-3.042392713	-3.163675884	-3.095825632	-3.066006836	-3.017728767	-3.11463878	-3.123782159	-2.987584625	-2.929592678	-2.882397308	-2.931814138	-2.832387327	-2.781464495	-2.794524963	-2.852014679	-2.692290077	-2.696803943	-2.628932138	-2.480172006	-2.519274621	-2.462558717	-2.410720779	-2.407712184	-2.328364403	-2.32817944	-2.233810307	-2.208730519	-2.211124884
1985	-1.782700341	-3.067019178	-3.199970641	-3.437707136	-3.35753548	-3.396855627	-3.382999659	-3.37161107	-3.602059991	-3.53165267	-3.559090918	-3.684029655	-3.436518915	-3.655607726	-3.49757288	-3.485452247	-3.327902142	-3.153662888	-3.158015195	-3.104025268	-3.21395879	-3.031517051	-3.142064735	-3.057000407	-2.949233689	-3.01188716	-3.050609993	-3.025488307	-2.943857738	-2.959002308	-2.932557157	-2.848017605	-2.902048929	-2.841336019	-2.809108283	-2.710188161	-2.667965723	-2.699839463	-2.615646586	-2.572027286	-2.576099081	-2.479909672	-2.416234632	-2.404724288	-2.375202421	-2.324496615	-2.235450281	-2.212468684	-2.177374321
1986	-1.823764	-3.023191663	-3.361510743	-3.42365865	-3.363512104	-3.367542708	-3.595166283	-3.552841969	-3.806875402	-3.681936665	-3.677780705	-3.630784143	-3.787812396	-3.543633967	-3.530177984	-3.351639989	-3.270025714	-3.13076828	-3.104025268	-3.094743951	-3.216096421	-3.089909454	-3.041436117	-3.020907099	-3.061480275	-2.986741335	-3.068542129	-3.003926346	-3.034328029	-2.997402019	-2.935916564	-3.040958608	-2.839831707	-2.888737486	-2.781202002	-2.772884917	-2.771856392	-2.691649051	-2.663940722	-2.570570736	-2.511731385	-2.500038134	-2.437112619	-2.370080964	-2.370386555	-2.327532687	-2.240861184	-2.239954672	-2.179864248
1987	-1.853747898	-2.93330145	-3.22184875	-3.348721986	-3.386158178	-3.4225082	-3.542118103	-3.653647026	-3.552841969	-3.603800653	-3.640164518	-3.899629455	-3.591760035	-3.684029655	-3.640164518	-3.36552273	-3.463441557	-3.280668713	-3.146301788	-3.126098402	-3.086186148	-3.233587153	-3.229147988	-3.109578981	-3.161780778	-3.017728767	-3.13076828	-3.002613616	-2.986320303	-2.986741335	-2.990974258	-2.998266287	-2.815592515	-2.860120914	-2.843450849	-2.699187206	-2.73072061	-2.667157733	-2.641494089	-2.581864502	-2.561615893	-2.563360368	-2.436756299	-2.33460665	-2.319573829	-2.291154362	-2.276298106	-2.195587941	-2.132827249
1988	-1.869216085	-2.961777362	-3.236572006	-3.413412695	-3.503070352	-3.651695137	-3.777283529	-3.542118103	-3.543633967	-3.705533774	-3.505845406	-3.619788758	-3.829738285	-3.795880017	-3.514278574	-3.542118103	-3.329754147	-3.139063379	-3.089375595	-3.129011186	-3.234331445	-3.122053048	-3.078833949	-3.100179498	-3.026410377	-3.040958608	-3.096910013	-3.068033885	-2.989700043	-2.92628165	-2.91721463	-2.894489815	-2.825358807	-2.848017605	-2.758204569	-2.789413975	-2.658961368	-2.6767479	-2.697669071	-2.603103551	-2.538651566	-2.499626286	-2.465212641	-2.408935393	-2.380802284	-2.298086789	-2.246263778	-2.213816654	-2.142366015
1989	-1.873966052	-3.040005162	-3.342944147	-3.321481621	-3.364516253	-3.518557371	-3.571865206	-3.474955193	-3.614393726	-3.651695137	-3.585026652	-3.728158393	-3.600326279	-3.829738285	-3.467245621	-3.348721986	-3.326979093	-3.246416941	-3.109020403	-3.156767222	-3.195860568	-3.131943638	-3.178486472	-3.105130343	-3.127261173	-3.112945622	-3.057991947	-3.138465589	-2.95546024	-2.905878404	-2.911155437	-2.839231438	-2.83120798	-2.861697302	-2.769551079	-2.748118545	-2.703554206	-2.63921731	-2.617622697	-2.529148675	-2.498803758	-2.500863005	-2.444663672	-2.363211311	-2.330869153	-2.280751602	-2.311580178	-2.175288557	-2.15490196
1990	-1.908227559	-3.037157319	-3.338187314	-3.37675071	-3.610833916	-3.642065153	-3.517126416	-3.571865206	-3.628932138	-3.575118363	-3.576754126	-3.659555885	-3.640164518	-3.565431096	-3.614393726	-3.480172006	-3.288192771	-3.206209615	-3.109020403	-3.054531415	-2.988006885	-3.034798299	-3.077274542	-3.111820506	-3.096910013	-3.027334408	-3.016824928	-2.954285941	-3.000434512	-2.994390555	-2.964970718	-2.90517962	-2.787546039	-2.836242476	-2.715118285	-2.731422028	-2.698319051	-2.599980365	-2.597051171	-2.510744832	-2.500038134	-2.466355021	-2.392116256	-2.351152292	-2.304605892	-2.260823368	-2.218388218	-2.168514161	-2.174573882
1991	-1.877980828	-3.040958608	-3.319664487	-3.473660723	-3.364516253	-3.485452247	-3.437707136	-3.586700236	-3.552841969	-3.554395797	-3.655607726	-3.630784143	-3.477555766	-3.55129368	-3.503070352	-3.420216403	-3.391473966	-3.252588192	-3.145693958	-3.115204636	-3.079876674	-3.027797162	-3.033389013	-3.137868621	-3.095284455	-3.042392713	-3.050122296	-3.057000407	-2.968187729	-2.956637722	-2.932929144	-2.852942329	-2.835647144	-2.835944708	-2.740406121	-2.711303739	-2.67223251	-2.639974911	-2.610833916	-2.631527162	-2.50237935	-2.443697499	-2.437707136	-2.35398859	-2.294050805	-2.26744542	-2.20978523	-2.18608558	-2.145997767
1992	-1.904412253	-3.074172425	-3.295849483	-3.485452247	-3.474955193	-3.473660723	-3.70333481	-3.600326279	-3.586700236	-3.552841969	-3.872895202	-3.37675071	-3.632644079	-3.619788758	-3.549750892	-3.617982957	-3.395773947	-3.279840697	-3.195860568	-3.173925197	-3.166215625	-3.112945622	-3.051587034	-2.956637722	-3.075204004	-3.087777943	-3.048176965	-3.109578981	-3.038578906	-2.895512889	-2.956244873	-2.932185489	-2.889073758	-2.827689031	-2.804653942	-2.725842151	-2.668977829	-2.622147581	-2.568958055	-2.573488739	-2.541060138	-2.470184803	-2.453087357	-2.37934352	-2.36181036	-2.294563953	-2.243516036	-2.222428195	-2.197842247
1993	-1.975514332	-3.135488919	-3.349692477	-3.319664487	-3.503070352	-3.563837353	-3.744727495	-3.554395797	-3.621602099	-3.869666232	-3.747146969	-3.673664139	-3.677780705	-3.696803943	-3.519993057	-3.368556231	-3.345823458	-3.322393047	-3.149966742	-3.202732459	-3.091514981	-3.106238238	-3.090979146	-3.098541679	-3.093126465	-3.153044675	-3.101823517	-2.98254927	-3.019088062	-3.081445469	-3.005243055	-2.955852379	-2.891434976	-2.88008459	-2.885389016	-2.813608784	-2.784891419	-2.7070797	-2.62948691	-2.571217489	-2.544393887	-2.501827339	-2.453210648	-2.423543468	-2.363512104	-2.349886836	-2.297741837	-2.261536561	-2.20481541
1994	-1.971550757	-3.193820026	-3.241845378	-3.447331784	-3.684029655	-3.559090918	-3.607303047	-3.600326279	-3.759450752	-3.866461092	-3.744727495	-3.651695137	-3.537602002	-3.655607726	-3.512861625	-3.402304814	-3.290730039	-3.230622674	-3.196542884	-3.142667504	-3.186419011	-3.211124884	-3.091514981	-3.103473783	-3.097453221	-3.13076828	-3.058985756	-3.124360063	-3.163675884	-2.990549104	-2.971022295	-2.988006885	-2.912218582	-2.882728704	-2.879426069	-2.758702613	-2.750557039	-2.7490923	-2.737786295	-2.589222767	-2.627087997	-2.500312917	-2.495393229	-2.442492798	-2.372429336	-2.346594509	-2.335546071	-2.260744197	-2.208169052
1995	-1.970048358	-3.100726813	-3.434152181	-3.552841969	-3.447331784	-3.659555885	-3.559090918	-3.607303047	-3.692503962	-3.521433504	-3.453457337	-3.744727495	-4.050609993	-3.522878745	-3.634512015	-3.406713933	-3.358525889	-3.326979093	-3.207608311	-3.129011186	-3.244125144	-3.111820506	-3.142064735	-3.15490196	-3.188424994	-3.111259039	-3.023650021	-3.017728767	-3.064492734	-3.059483515	-3.041914151	-2.95546024	-2.945386945	-2.930331903	-2.823330067	-2.823619308	-2.736363931	-2.782779344	-2.6413039	-2.682981899	-2.59209946	-2.590066877	-2.456925765	-2.460923901	-2.380280734	-2.356054087	-2.349886836	-2.297224922	-2.239050049
1996	-1.991996328	-3.185752404	-3.364516253	-3.543633967	-3.460923901	-3.552841969	-3.610833916	-3.671620397	-3.567030709	-3.694648631	-3.732828272	-3.643974143	-3.4867824	-3.749579998	-3.698970004	-3.496209317	-3.312471039	-3.368556231	-3.281498311	-3.222573178	-3.141462802	-3.086716098	-3.199970641	-3.170696227	-3.170053304	-3.054039296	-3.102372909	-3.162411562	-3.071604148	-3.099632871	-2.997402019	-3.073143291	-2.949620244	-2.915781313	-2.855425792	-2.91150953	-2.838033384	-2.766242637	-2.731656086	-2.635824367	-2.64054398	-2.540306024	-2.550059011	-2.489053051	-2.45038376	-2.404724288	-2.335076107	-2.327809749	-2.226286675
1997	-2.061280185	-3.107905397	-3.351639989	-3.460923901	-3.522878745	-3.384049948	-3.552841969	-3.744727495	-3.673664139	-3.732828272	-3.924453039	-3.659555885	-3.742321425	-3.588380294	-3.521433504	-3.477555766	-3.367542708	-3.211831629	-3.155522824	-3.160521953	-3.048176965	-3.14691047	-3.069050969	-3.156144577	-3.140861703	-3.145086978	-3.152427341	-3.052566278	-3.161780778	-2.979638717	-2.975925013	-2.985899678	-2.983384452	-2.869023308	-2.89245087	-2.839231438	-2.773657913	-2.689944262	-2.678815973	-2.654038458	-2.591251394	-2.578231599	-2.492144128	-2.465085896	-2.41408829	-2.431211788	-2.309892561	-2.318306608	-2.259558355
1998	-2.054777683	-3.168770306	-3.249491605	-3.185752404	-3.393618635	-3.563837353	-3.671620397	-3.616184634	-3.511449283	-3.826813732	-3.795880017	-3.563837353	-3.476253533	-3.801342913	-3.588380294	-3.630784143	-3.387216143	-3.378823718	-3.130181792	-3.148741651	-3.049635146	-3.096367484	-3.194499142	-3.102372909	-3.206209615	-3.119186408	-3.067526235	-3.151195299	-3.051587034	-2.990124366	-2.978397284	-2.953114809	-2.922995673	-2.823041019	-2.893469146	-2.841637508	-2.76700389	-2.78968148	-2.680893941	-2.590235896	-2.56050941	-2.510885631	-2.478469659	-2.435452288	-2.38563016	-2.361311113	-2.315064917	-2.289290434	-2.219898809
1999	-2.082914809	-3.187755303	-3.251811973	-3.576754126	-3.653647026	-3.540607512	-3.563837353	-3.728158393	-3.665546249	-3.549750892	-3.603800653	-3.610833916	-3.494850022	-3.707743929	-3.603800653	-3.473660723	-3.435333936	-3.437707136	-3.316052869	-3.303643611	-3.181774106	-3.080921908	-3.144480844	-3.085656843	-3.151810883	-3.108462542	-3.118045029	-3.079354999	-3.083019953	-3.025028006	-3.110138279	-2.943857738	-2.91649738	-2.94195377	-2.912928794	-2.832387327	-2.877784122	-2.786747948	-2.694648631	-2.613322716	-2.602059991	-2.537003388	-2.521289244	-2.466482138	-2.411952503	-2.37975981	-2.377578726	-2.288530218	-2.265120197
2000	-2.067323341	-3.137272472	-3.498940738	-3.447331784	-3.739928612	-3.721246399	-3.728158393	-3.634512015	-3.728158393	-3.692503962	-3.614393726	-3.759450752	-3.910094889	-3.627087997	-3.492144128	-3.469800302	-3.297569464	-3.374687549	-3.333482019	-3.260427656	-3.149353765	-3.256490235	-3.091514981	-3.177178355	-3.151810883	-3.106793247	-3.160521953	-3.038104526	-3.078313525	-3.006123085	-2.999565923	-3.025028006	-3.013228266	-2.957030927	-2.88008459	-2.852323676	-2.887394998	-2.813326133	-2.698752911	-2.713094647	-2.648010545	-2.632830511	-2.552067134	-2.488785299	-2.42666416	-2.39837452	-2.344957659	-2.292344676	-2.288192771
2001	-2.215810795	-3.236572006	-3.217527376	-3.549750892	-3.567030709	-3.55129368	-3.844663963	-3.562249437	-3.661543506	-3.698970004	-3.782516056	-3.716698771	-3.70333481	-3.496209317	-3.649751982	-3.638272164	-3.403402904	-3.234331445	-3.320572103	-3.332547047	-3.203425667	-3.218963061	-3.247951552	-3.270025714	-3.212539525	-3.046240308	-3.192464972	-3.065501549	-3.060480747	-3.090443971	-2.966174306	-2.981715692	-2.993533958	-2.988006885	-2.855425792	-2.866461092	-2.839831707	-2.827105302	-2.753747688	-2.667763585	-2.638649976	-2.651889932	-2.519418213	-2.467755356	-2.458545571	-2.392223396	-2.386369565	-2.310158591	-2.271078354
2002	-2.1125515	-3.151195299	-3.511449283	-3.707743929	-3.798602876	-3.595166283	-3.578396073	-3.653647026	-3.694648631	-3.586700236	-3.795880017	-3.853871964	-3.815308569	-3.701146924	-3.610833916	-3.671620397	-3.462180905	-3.303643611	-3.278189385	-3.190440285	-3.301899454	-3.172630727	-3.099086932	-3.127843727	-3.19859629	-3.161780778	-3.106238238	-3.099632871	-3.125518182	-3.083546051	-3.051098239	-3.028260409	-3.068542129	-2.969805215	-2.86710023	-2.809668302	-2.939679971	-2.85917782	-2.727462223	-2.715569266	-2.612432221	-2.56050941	-2.56050941	-2.516412703	-2.458795309	-2.429807439	-2.380593589	-2.343518484	-2.232769902
2003	-2.099469018	-3.209714836	-3.228412519	-3.4867824	-3.573488739	-3.798602876	-3.866461092	-3.879426069	-3.844663963	-3.798602876	-3.688246139	-3.698970004	-3.617982957	-3.591760035	-3.793174124	-3.463441557	-3.528708289	-3.304518324	-3.333482019	-3.185752404	-3.20481541	-3.175874166	-3.32330639	-3.240332155	-3.092051478	-3.14327111	-3.203425667	-3.117475462	-3.1837587	-3.053056729	-3.088842391	-3.031984286	-3.093664958	-2.964170175	-2.94195377	-2.894830572	-2.93930216	-2.743282254	-2.697452628	-2.676541633	-2.656197667	-2.595508382	-2.55129368	-2.505567101	-2.433680378	-2.368556231	-2.387216143	-2.333201316	-2.290560426
2004	-2.160521953	-3.139063379	-3.270025714	-3.442492798	-3.628932138	-3.494850022	-3.974694135	-3.730487056	-3.634512015	-3.721246399	-3.728158393	-3.688246139	-3.920818754	-3.782516056	-3.638272164	-3.490797478	-3.448550002	-3.346787486	-3.419075024	-3.238072162	-3.294992041	-3.211831629	-3.160521953	-3.231361899	-3.159266765	-3.2069084	-3.142667504	-3.11577123	-3.122628654	-3.086186148	-3.092588639	-3.101274818	-3.154281982	-2.93404702	-2.974694135	-2.936291441	-2.835052627	-2.820161072	-2.78994915	-2.734710374	-2.630598586	-2.630042393	-2.57888987	-2.534468443	-2.478077755	-2.423198104	-2.370590401	-2.334325219	-2.332266947
2005	-2.138405855	-3.245651664	-3.477555766	-3.4710833	-3.76700389	-3.46470588	-3.707743929	-3.850780887	-3.866461092	-3.605548319	-4.102372909	-3.886056648	-4.167491087	-3.872895202	-3.853871964	-3.591760035	-3.490797478	-3.391473966	-3.262807357	-3.283996656	-3.427128398	-3.134896025	-3.226945307	-3.279840697	-3.141462802	-3.230622674	-3.191114133	-3.148130399	-3.216096421	-3.140861703	-3.127843727	-3.062983893	-2.982132281	-2.95939766	-2.964170175	-2.879426069	-2.838033384	-2.817870786	-2.774174009	-2.698535927	-2.676541633	-2.636764196	-2.612076533	-2.56082526	-2.479254528	-2.372839048	-2.388701638	-2.307417438	-2.298863934
2006	-2.180061431	-3.240332155	-3.518557371	-3.754487332	-3.49757288	-3.679853714	-3.665546249	-3.63638802	-3.801342913	-3.625251654	-3.935542011	-3.595166283	-4.142667504	-3.688246139	-3.698970004	-3.692503962	-3.530177984	-3.457174573	-3.419075024	-3.235077015	-3.237321436	-3.263603498	-3.176525771	-3.251037139	-3.210419288	-3.147520006	-3.156767222	-3.176525771	-3.202732459	-3.223298816	-3.068033885	-3.090443971	-2.999132278	-3.001304842	-2.968995719	-2.974284616	-2.902048929	-2.760950907	-2.755970411	-2.679853714	-2.688882157	-2.647046088	-2.628747371	-2.513994814	-2.510463371	-2.456304368	-2.373762315	-2.321845962	-2.278106984
2007	-2.209433375	-3.388276692	-3.410050399	-3.54668166	-3.477555766	-3.472370099	-3.943095149	-3.665546249	-3.54668166	-3.853871964	-3.924453039	-3.779891912	-3.568636236	-3.841637508	-3.752026734	-3.55129368	-3.480172006	-3.373659633	-3.336299075	-3.256490235	-3.208309351	-3.227678293	-3.281498311	-3.256490235	-3.164309429	-3.150580586	-3.253365801	-3.205511953	-3.218963061	-3.187086643	-3.171340103	-3.045757491	-3.056011125	-2.93930216	-2.942333896	-2.831502516	-2.847100404	-2.811915626	-2.736363931	-2.788612447	-2.640164518	-2.600153287	-2.561774192	-2.502655619	-2.527975302	-2.418847108	-2.367542708	-2.310513552	-2.302334837
2008	-2.21903497	-3.317854924	-3.554395797	-3.732828272	-3.548213564	-3.66756154	-3.8569852	-3.946921557	-3.966576245	-3.795880017	-3.910094889	-3.869666232	-3.879426069	-3.718966633	-3.460923901	-3.522878745	-3.396855627	-3.350665141	-3.219682688	-3.222573178	-3.236572006	-3.117475462	-3.218963061	-3.172630727	-3.18243463	-3.156144577	-3.177831921	-3.131355562	-3.295849483	-3.129011186	-3.052566278	-3.09420412	-3.124938737	-2.941194513	-2.992679047	-2.928117993	-2.909036923	-2.800244823	-2.788879459	-2.76649624	-2.653451441	-2.615825861	-2.637894681	-2.519131076	-2.517698233	-2.540607512	-2.397940009	-2.360413913	-2.303818413
2009	-2.231806038	-3.253365801	-3.454692884	-3.476253533	-3.557520231	-3.879426069	-3.66756154	-3.801342913	-3.821023053	-4.142667504	-3.603800653	-3.642065153	-3.772113295	-3.739928612	-3.684029655	-3.725842151	-3.542118103	-3.511449283	-3.417936637	-3.279014256	-3.15490196	-3.192464972	-3.417936637	-3.262012674	-3.186419011	-3.292429824	-3.169411331	-3.096367484	-3.164943898	-3.226213555	-3.07007044	-3.138465589	-3.220403509	-3.065501549	-3.043351421	-2.963770456	-2.945004138	-2.84924356	-2.849857838	-2.763210901	-2.705974906	-2.644165504	-2.599980365	-2.511026475	-2.51215488	-2.518270803	-2.458295977	-2.368251926	-2.362310181
2010	-2.243363892	-3.306273051	-3.744727495	-3.478861916	-3.886056648	-3.779891912	-3.772113295	-4.408935393	-3.625251654	-3.684029655	-3.841637508	-3.974694135	-3.910094889	-3.818156412	-3.400116928	-3.756961951	-3.539102157	-3.785156152	-3.411168274	-3.222573178	-3.078313525	-3.311580178	-3.294992041	-3.30980392	-3.234331445	-3.260427656	-3.36552273	-3.26520017	-3.19859629	-3.091514981	-3.180456064	-3.239577517	-3.015922966	-3.033389013	-3.053547735	-2.956244873	-2.904133547	-2.89245087	-2.806875402	-2.760200182	-2.755475488	-2.702020756	-2.668775219	-2.636764196	-2.511449283	-2.533725678	-2.431329022	-2.421246216	-2.411952503
2011	-2.302857874	-3.373659633	-3.653647026	-3.600326279	-3.692503962	-3.555955204	-3.779891912	-3.725842151	-3.709965389	-3.801342913	-4.026872146	-3.844663963	-3.847711656	-3.643974143	-3.818156412	-3.478861916	-3.519993057	-3.408935393	-3.241088108	-3.381951903	-3.389339837	-3.200659451	-3.334419009	-3.375717904	-3.241088108	-3.216096421	-3.163043263	-3.17327748	-3.205511953	-3.112945622	-3.090443971	-3.186419011	-3.090443971	-3.100179498	-3.027334408	-2.935542011	-2.991825816	-2.899284913	-2.91649738	-2.805763251	-2.779891912	-2.709742731	-2.671620397	-2.592779107	-2.549442991	-2.473144013	-2.470441327	-2.443818153	-2.40882405
2012	-2.248951965	-3.284832642	-3.595166283	-3.863279433	-3.632644079	-3.958607315	-3.954677021	-4.259637311	-3.684029655	-3.806875402	-3.705533774	-4.026872146	-3.844663963	-3.638272164	-3.913640169	-3.567030709	-3.381951903	-3.436518915	-3.425968732	-3.283996656	-3.304518324	-3.231361899	-3.26760624	-3.248720896	-3.208309351	-3.108462542	-3.161150909	-3.251037139	-3.195860568	-3.254925208	-3.301029996	-3.066006836	-3.164943898	-3.072629637	-3.296708622	-3.002176919	-2.934793872	-2.875821945	-2.890759031	-2.786482243	-2.794524963	-2.779368981	-2.643782866	-2.629671992	-2.551912333	-2.533280628	-2.508498234	-2.434860848	-2.410497204
2013	-2.267928059	-3.361510743	-3.573488739	-3.657577319	-3.863279433	-3.66756154	-3.832682665	-3.653647026	-3.832682665	-4.124938737	-3.931814138	-3.528708289	-4.251811973	-3.747146969	-3.709965389	-3.677780705	-3.515700161	-3.458420756	-3.307153081	-3.443697499	-3.296708622	-3.328827157	-3.326058001	-3.32330639	-3.239577517	-3.283996656	-3.21395879	-3.153662888	-3.316952962	-3.202732459	-3.237321436	-3.123782159	-3.088842391	-3.177178355	-3.066006836	-3.013676223	-2.919734373	-2.955068454	-2.916855857	-2.839231438	-2.809108283	-2.776763727	-2.751781439	-2.67325462	-2.647624505	-2.586197483	-2.503901008	-2.434860848	-2.431680915
2014	-2.239879215	-3.370590401	-3.48148606	-4	-3.657577319	-3.653647026	-4.26760624	-4.431798276	-3.777283529	-3.88941029	-4.251811973	-4.013228266	-4.004364805	-4.026872146	-3.57024772	-3.671620397	-3.457174573	-3.356547324	-3.333482019	-3.401209493	-3.336299075	-3.402304814	-3.271646218	-3.315154638	-3.258060922	-3.334419009	-3.235077015	-3.277366077	-3.328827157	-3.191114133	-3.122628654	-3.158015195	-3.202040356	-3.063989204	-3.021819483	-3.104577454	-2.932929144	-2.884722409	-2.872247484	-2.813326133	-2.881735274	-2.757707095	-2.68803434	-2.738023809	-2.595166283	-2.57626275	-2.475733731	-2.48148606	-2.438183336
2015	-2.29191919	-3.166852888	-3.473660723	-3.806875402	-3.73754891	-3.730487056	-4.167491087	-3.966576245	-4.431798276	-3.886056648	-3.735182177	-3.725842151	-3.806875402	-4.102372909	-3.580044252	-3.66756154	-3.42945706	-3.41453927	-3.3400838	-3.438898616	-3.197226275	-3.218244625	-3.231361899	-3.368556231	-3.282329497	-3.219682688	-3.334419009	-3.159266765	-3.158015195	-3.258848401	-3.240332155	-3.090443971	-3.164943898	-3.103473783	-2.975925013	-3.036212173	-2.999132278	-2.961379838	-2.937794191	-2.875169851	-2.815592515	-2.765482716	-2.716698771	-2.706858517	-2.589729036	-2.502932064	-2.477555766	-2.489857301	-2.444180317
2016	-2.263762901	-3.450996738	-3.707743929	-3.906578315	-3.91721463	-4	-4.070581074	-3.76700389	-3.790484985	-4.036212173	-4.251811973	-3.832682665	-3.879426069	-3.931814138	-3.801342913	-3.772113295	-3.403402904	-3.521433504	-3.455931956	-3.42945706	-3.237321436	-3.294136288	-3.273272791	-3.274088368	-3.369572125	-3.282329497	-3.335358024	-3.370590401	-3.2644011	-3.164943898	-3.152427341	-3.153662888	-3.170696227	-3.079354999	-3.072629637	-3.035269079	-2.986741335	-2.866141875	-2.951946827	-2.905878404	-2.792634963	-2.753009301	-2.756218084	-2.716020716	-2.59722293	-2.609594844	-2.531357332	-2.483729117	-2.465593101
2017	-2.350275814	-3.364516253	-3.524328812	-3.847711656	-3.850780887	-3.721246399	-4.173925197	-4.075720714	-3.863279433	-3.966576245	-4.13076828	-3.886056648	-3.832682665	-4.026872146	-3.754487332	-3.928117993	-3.580044252	-3.515700161	-3.408935393	-3.076238039	-3.280668713	-3.420216403	-3.268411235	-3.32330639	-3.360513511	-3.317854924	-3.171340103	-3.258060922	-3.249491605	-3.175223538	-3.277366077	-3.145086978	-3.093664958	-3.121478204	-3.033389013	-3.077793723	-3.013676223	-3.024568191	-2.940436582	-2.830913643	-2.875495775	-2.80106813	-2.722849386	-2.682354457	-2.668572703	-2.607654845	-2.592269272	-2.496617937	-2.429223631
2018	-2.308299792	-3.343901798	-3.617982957	-3.853871964	-3.847711656	-3.801342913	-3.91721463	-3.876148359	-3.928117993	-3.863279433	-3.966576245	-3.832682665	-3.829738285	-3.779891912	-3.725842151	-3.630784143	-3.590066877	-3.382999659	-3.444905551	-3.289036881	-3.266000713	-3.266802735	-3.420216403	-3.197910742	-3.262807357	-3.346787486	-3.283162277	-3.232844134	-3.159266765	-3.269217724	-3.208309351	-3.142667504	-3.085128182	-3.111820506	-3.054039296	-3.027334408	-2.953895213	-2.964570262	-2.913284336	-2.904481958	-2.793443956	-2.83386603	-2.738023809	-2.664341548	-2.6767479	-2.599634727	-2.599807511	-2.480040819	-2.450261269
2019	-2.298863934	-3.281498311	-3.602059991	-3.688246139	-3.913640169	-4.27572413	-4.455931956	-3.809668302	-3.935542011	-3.730487056	-4.065501549	-3.841637508	-3.954677021	-3.777283529	-3.655607726	-3.610833916	-3.53313238	-3.590066877	-3.424812155	-3.331614083	-3.274088368	-3.359518563	-3.228412519	-3.350665141	-3.244125144	-3.337242168	-3.360513511	-3.15864053	-3.196542884	-3.210419288	-3.239577517	-3.151195299	-3.051098239	-3.097453221	-3.013228266	-3.015472687	-2.996108834	-2.871600731	-2.888401475	-2.875169851	-2.903785415	-2.829151796	-2.734946211	-2.699187206	-2.705974906	-2.599807511	-2.586197483	-2.549596914	-2.43628166
[truncated: 52 more columns]
