# Supplementary material for: Advancing mortality rate prediction in European population clusters: integrating deep learning and multiscale analysis
Source: Sci Rep. 2024 Mar 15;14:6255. doi: 10.1038/s41598-024-56390-x (PMC10942990; doi:10.1038/s41598-024-56390-x)
Supplement: Supplementary file 1 — Supplementary Information. [file 41598_2024_56390_MOESM1_ESM.zip › data/Spain.csv]

1950	-1.10382	-1.86557	-2.12401	-2.34342	-2.50836	-2.61422	-2.67448	-2.75945	-2.81559	-2.88706	-2.87128	-2.93554	-2.94577	-2.88639	-2.83833	-2.77859	-2.74473	-2.70752	-2.60137	-2.59791	-2.54455	-2.57675	-2.51329	-2.48572	-2.46942	-2.46496	-2.45445	-2.46865	-2.44977	-2.49812	-2.42655	-2.4908	-2.44418	-2.44575	-2.44105	-2.43415	-2.42193	-2.42632	-2.36482	-2.4325	-2.28937	-2.39556	-2.27515	-2.3122	-2.28375	-2.21824	-2.22738	-2.21049	-2.14734
1951	-1.11691	-1.8605	-2.15758	-2.37059	-2.54016	-2.66055	-2.68931	-2.76726	-2.86296	-2.86391	-2.8962	-2.93033	-2.9539	-2.94044	-2.86967	-2.84802	-2.82218	-2.74763	-2.69422	-2.66174	-2.57414	-2.6031	-2.56655	-2.57251	-2.55315	-2.51272	-2.54729	-2.49174	-2.49963	-2.53298	-2.45395	-2.53343	-2.44069	-2.50266	-2.48865	-2.4351	-2.44733	-2.43439	-2.39686	-2.44612	-2.31578	-2.4193	-2.27376	-2.32477	-2.28735	-2.22185	-2.235	-2.21254	-2.12344
1952	-1.18517	-1.98527	-2.242	-2.47651	-2.61565	-2.71242	-2.77366	-2.8573	-2.90483	-2.97306	-2.98928	-3.04915	-2.9859	-2.9914	-2.96257	-2.94044	-2.95742	-2.8617	-2.78516	-2.82507	-2.73353	-2.76447	-2.65995	-2.71874	-2.72723	-2.68634	-2.63676	-2.6269	-2.59312	-2.65777	-2.58503	-2.67325	-2.55517	-2.54683	-2.59329	-2.56273	-2.51899	-2.53985	-2.45867	-2.49553	-2.4055	-2.5385	-2.33838	-2.3948	-2.37366	-2.26233	-2.29636	-2.29209	-2.17542
1953	-1.2159	-2.09141	-2.33517	-2.55191	-2.69486	-2.81816	-2.8884	-2.94962	-3.01055	-3.03198	-3.01233	-3.0752	-3.08831	-3.05012	-2.99654	-3.04048	-2.97469	-2.95821	-2.91686	-2.89177	-2.85171	-2.84863	-2.79129	-2.80438	-2.76523	-2.75031	-2.71738	-2.68403	-2.69422	-2.72654	-2.66095	-2.72654	-2.61048	-2.61654	-2.62361	-2.61834	-2.60818	-2.56273	-2.48466	-2.54333	-2.42643	-2.54091	-2.39914	-2.41771	-2.36663	-2.33339	-2.30531	-2.28475	-2.20817
1954	-1.2425	-2.12656	-2.4262	-2.62801	-2.76802	-2.87517	-2.94808	-3.00305	-3.09044	-3.08725	-3.11182	-3.1463	-3.16685	-3.10846	-3.05257	-3.12263	-3.04915	-3.00966	-2.92592	-2.95742	-2.93629	-2.93892	-2.82886	-2.83003	-2.7948	-2.80549	-2.78015	-2.75178	-2.70819	-2.76045	-2.69984	-2.7693	-2.67695	-2.67861	-2.65463	-2.62856	-2.61583	-2.60119	-2.52375	-2.55689	-2.44322	-2.57333	-2.41072	-2.47534	-2.40638	-2.33217	-2.33809	-2.32523	-2.24634
1955	-1.22234	-2.1572	-2.41748	-2.64628	-2.69984	-2.85017	-2.94233	-3.01011	-3.08778	-3.15677	-3.17653	-3.14935	-3.13966	-3.14569	-3.06349	-3.04866	-3.11014	-2.98928	-2.93704	-2.91686	-2.88975	-2.91435	-2.85667	-2.81645	-2.82769	-2.77989	-2.77833	-2.75227	-2.72607	-2.76195	-2.73424	-2.76853	-2.69551	-2.6706	-2.67923	-2.60748	-2.60137	-2.60642	-2.54288	-2.56591	-2.4583	-2.55972	-2.46092	-2.4583	-2.43344	-2.36532	-2.3397	-2.33526	-2.255
1956	-1.26116	-2.25337	-2.501	-2.71063	-2.8193	-2.93181	-2.98506	-3.10292	-3.15552	-3.22185	-3.1549	-3.19044	-3.13847	-3.20204	-3.11862	-3.11691	-3.03858	-3.02872	-3.0048	-2.99012	-2.94386	-2.95861	-2.923	-2.88439	-2.81787	-2.81987	-2.80107	-2.75523	-2.74909	-2.77728	-2.71041	-2.80743	-2.70465	-2.68909	-2.66535	-2.64207	-2.60345	-2.59636	-2.57823	-2.55517	-2.4707	-2.56384	-2.42056	-2.44977	-2.39903	-2.37893	-2.33143	-2.30803	-2.24466
1957	-1.2442	-2.25727	-2.50682	-2.70974	-2.85824	-2.94271	-2.96417	-3.05651	-3.11691	-3.16685	-3.14874	-3.20551	-3.15927	-3.17005	-3.11577	-3.09637	-3.098	-2.97184	-3.00612	-2.98928	-2.914	-2.9307	-2.85387	-2.8755	-2.83387	-2.78622	-2.78675	-2.74041	-2.74642	-2.76574	-2.72469	-2.75548	-2.69465	-2.69616	-2.65502	-2.62215	-2.57251	-2.55909	-2.53432	-2.55068	-2.45284	-2.54683	-2.41726	-2.44153	-2.41274	-2.34237	-2.34573	-2.3106	-2.21846
1958	-1.30003	-2.33753	-2.60818	-2.78835	-2.90974	-3.04915	-3.06854	-3.11238	-3.17522	-3.21396	-3.19382	-3.2652	-3.26201	-3.21968	-3.20343	-3.23582	-3.13253	-3.1107	-2.99268	-3.05849	-2.99439	-2.97428	-2.97551	-2.91721	-2.90309	-2.8791	-2.82974	-2.83446	-2.78489	-2.84588	-2.76599	-2.81107	-2.76195	-2.76422	-2.73236	-2.72723	-2.66374	-2.67305	-2.59278	-2.61979	-2.53985	-2.59346	-2.46725	-2.52739	-2.4383	-2.4364	-2.40099	-2.38405	-2.30998
1959	-1.30238	-2.3493	-2.61013	-2.80327	-2.91901	-3.02136	-3.098	-3.14206	-3.17718	-3.25571	-3.21538	-3.29843	-3.23433	-3.28988	-3.17134	-3.21042	-3.13194	-3.11976	-3.03198	-3.04866	-3.03621	-3.02045	-2.96337	-2.98928	-2.86328	-2.90868	-2.87582	-2.85325	-2.8066	-2.84315	-2.78808	-2.85574	-2.76981	-2.73095	-2.73353	-2.68089	-2.68677	-2.6994	-2.62489	-2.62106	-2.5187	-2.59894	-2.4769	-2.49485	-2.47965	-2.39924	-2.42366	-2.36825	-2.31831
1960	-1.32565	-2.44297	-2.71377	-2.86838	-2.97675	-3.09583	-3.14206	-3.18776	-3.25259	-3.31785	-3.31876	-3.2993	-3.31876	-3.32422	-3.23284	-3.20691	-3.15304	-3.1261	-3.04866	-3.09691	-3.01547	-3.08884	-3.07314	-2.99913	-2.96778	-2.92959	-2.91045	-2.88406	-2.85918	-2.86582	-2.81276	-2.86107	-2.81787	-2.80911	-2.74569	-2.71738	-2.69379	-2.67366	-2.64956	-2.65659	-2.57268	-2.57089	-2.52783	-2.52404	-2.4734	-2.42783	-2.41737	-2.36532	-2.31966
1961	-1.30504	-2.41691	-2.71332	-2.91578	-3.03574	-3.13077	-3.19997	-3.14448	-3.25026	-3.27165	-3.30627	-3.33161	-3.30627	-3.32975	-3.2993	-3.25104	-3.18376	-3.16115	-3.10292	-3.0804	-3.07831	-3.05159	-3.09205	-3.02182	-2.99055	-2.92082	-2.94271	-2.90136	-2.86742	-2.86838	-2.86296	-2.86999	-2.7921	-2.7841	-2.78383	-2.7428	-2.74521	-2.7062	-2.67737	-2.65287	-2.61332	-2.61083	-2.50031	-2.5236	-2.49949	-2.4389	-2.42981	-2.3919	-2.34266
1962	-1.36629	-2.51684	-2.7508	-2.94348	-3.01055	-3.11238	-3.15989	-3.24795	-3.26922	-3.2668	-3.33442	-3.35164	-3.26122	-3.29843	-3.2161	-3.25337	-3.18442	-3.13668	-3.10458	-3.065	-3.07212	-3.09098	-3.01412	-3.04048	-2.98047	-2.93667	-2.92445	-2.88739	-2.85511	-2.91614	-2.84741	-2.88572	-2.77263	-2.7986	-2.76802	-2.75523	-2.72033	-2.73755	-2.63884	-2.67182	-2.57971	-2.61066	-2.48479	-2.51556	-2.51414	-2.43498	-2.39881	-2.40034	-2.30786
1963	-1.37657	-2.55627	-2.79075	-2.92775	-3.01011	-3.11295	-3.17457	-3.18046	-3.2161	-3.34872	-3.34582	-3.32606	-3.26281	-3.33724	-3.3098	-3.25885	-3.20831	-3.15864	-3.14997	-3.08249	-3.09366	-3.02687	-3.02549	-3.05306	-3.01592	-2.98464	-2.93405	-2.89791	-2.90483	-2.91829	-2.8814	-2.89654	-2.80107	-2.8173	-2.77288	-2.77366	-2.75154	-2.69016	-2.66817	-2.66015	-2.57774	-2.63041	-2.50321	-2.54821	-2.47276	-2.44989	-2.40616	-2.37727	-2.33273
1964	-1.38715	-2.64801	-2.86999	-3.03105	-3.09637	-3.19044	-3.2204	-3.2815	-3.31605	-3.39254	-3.38828	-3.4034	-3.2644	-3.35853	-3.27819	-3.27572	-3.27984	-3.16685	-3.09205	-3.05159	-3.08725	-3.08197	-3.03198	-3.04964	-2.9751	-2.96377	-2.94082	-2.93629	-2.93405	-2.94539	-2.88975	-2.92263	-2.8173	-2.83624	-2.8318	-2.81616	-2.7582	-2.74861	-2.66635	-2.68215	-2.60995	-2.64589	-2.52871	-2.54136	-2.47547	-2.44892	-2.43215	-2.38648	-2.34882
1965	-1.41667	-2.71309	-2.92046	-3.07417	-3.11351	-3.22841	-3.2815	-3.27984	-3.3536	-3.34679	-3.42251	-3.39903	-3.29757	-3.38195	-3.30277	-3.24185	-3.26201	-3.25026	-3.13549	-3.08145	-3.0575	-3.05948	-3.04769	-3.01818	-2.969	-2.96981	-2.99353	-2.9974	-2.94271	-2.92046	-2.8911	-2.94157	-2.86075	-2.85418	-2.82189	-2.7921	-2.77057	-2.72862	-2.7062	-2.66055	-2.63246	-2.62069	-2.56209	-2.55315	-2.47379	-2.46623	-2.4269	-2.4262	-2.32221
1966	-1.43393	-2.76751	-2.94962	-3.11919	-3.13194	-3.26841	-3.27165	-3.35556	-3.40121	-3.36754	-3.4168	-3.47625	-3.39254	-3.38934	-3.25727	-3.29073	-3.24033	-3.20482	-3.15304	-3.07676	-3.06601	-3.04624	-3.05601	-3.02826	-2.97922	-2.98338	-2.99783	-2.99654	-2.9594	-2.96537	-2.90728	-2.93968	-2.8655	-2.83565	-2.83239	-2.80438	-2.77599	-2.75203	-2.71851	-2.68719	-2.64016	-2.65365	-2.55783	-2.54883	-2.50571	-2.48959	-2.42666	-2.383	-2.35281
1967	-1.45348	-2.81446	-2.99783	-3.13371	-3.19314	-3.26841	-3.29073	-3.39147	-3.38828	-3.42022	-3.43533	-3.51856	-3.4318	-3.34199	-3.30715	-3.3019	-3.28567	-3.23882	-3.1296	-3.07572	-3.04048	-3.08249	-3.04383	-3.04191	-2.99957	-3.007	-3.00349	-2.9987	-2.99268	-2.92775	-2.94808	-2.97922	-2.88907	-2.82449	-2.8216	-2.83744	-2.76955	-2.75498	-2.69208	-2.66736	-2.62525	-2.64417	-2.56799	-2.55768	-2.49093	-2.4912	-2.43628	-2.38342	-2.34688
1968	-1.48509	-2.84436	-3.00043	-3.14206	-3.20135	-3.32331	-3.31876	-3.39577	-3.38195	-3.41454	-3.48017	-3.44491	-3.38722	-3.40121	-3.3279	-3.31966	-3.27327	-3.21396	-3.14752	-3.1349	-3.11407	-3.06956	-3.06601	-3.08197	-3.011	-3.0348	-3.0013	-2.99568	-2.91937	-2.97593	-2.96658	-2.91045	-2.89483	-2.88807	-2.84315	-2.81502	-2.78968	-2.75031	-2.71715	-2.71512	-2.66898	-2.66959	-2.58186	-2.58754	-2.51357	-2.47677	-2.46067	-2.39567	-2.36572
1969	-1.5045	-2.84103	-2.98213	-3.14935	-3.18977	-3.28651	-3.31966	-3.36653	-3.38828	-3.43771	-3.44491	-3.46092	-3.34679	-3.41005	-3.37161	-3.33913	-3.23062	-3.17134	-3.14752	-3.0846	-3.07109	-3.04769	-3.0804	-3.03339	-2.96738	-3.02733	-2.97306	-2.94119	-2.95861	-2.92922	-2.92849	-2.93293	-2.90101	-2.85201	-2.83893	-2.81959	-2.78701	-2.72909	-2.69037	-2.66736	-2.62912	-2.63526	-2.54394	-2.54577	-2.5039	-2.47108	-2.41703	-2.39979	-2.31122
1970	-1.53981	-2.83803	-3.03433	-3.10846	-3.21325	-3.28988	-3.29328	-3.33819	-3.34775	-3.45593	-3.43771	-3.43297	-3.4318	-3.45842	-3.37161	-3.3279	-3.24872	-3.19997	-3.1349	-3.09313	-3.06298	-3.07935	-3.06956	-3.00174	-3.04479	-2.98255	-2.9784	-2.9539	-2.959	-2.9974	-2.93779	-2.96178	-2.89211	-2.87095	-2.86328	-2.81759	-2.80967	-2.7597	-2.70355	-2.68277	-2.66414	-2.64187	-2.55721	-2.58503	-2.55925	-2.49026	-2.44953	-2.40121	-2.36845
1971	-1.57744	-2.79751	-2.98843	-3.12205	-3.1891	-3.31785	-3.33161	-3.37366	-3.36754	-3.42946	-3.49349	-3.47366	-3.4389	-3.38616	-3.3363	-3.29158	-3.27491	-3.20343	-3.16241	-3.10846	-3.06702	-3.057	-3.10679	-3.04335	-3.00833	-3.04818	-2.97634	-2.9914	-2.99482	-2.98255	-2.99482	-2.94006	-2.91507	-2.85605	-2.87713	-2.84894	-2.8173	-2.79317	-2.74885	-2.69508	-2.62986	-2.63808	-2.55689	-2.564	-2.53033	-2.47638	-2.45432	-2.38174	-2.33951
1972	-1.63348	-2.85263	-3.0278	-3.12901	-3.23508	-3.29757	-3.35458	-3.37572	-3.37986	-3.45346	-3.48149	-3.46092	-3.46092	-3.4698	-3.383	-3.36151	-3.25104	-3.24336	-3.15181	-3.10902	-3.065	-3.13136	-3.05849	-3.07935	-3.07212	-3.0348	-2.99525	-3.00174	-2.99525	-2.9914	-2.96617	-2.94157	-2.88941	-2.923	-2.8791	-2.88107	-2.8173	-2.81192	-2.75424	-2.73898	-2.69016	-2.66314	-2.57757	-2.59057	-2.55642	-2.5391	-2.48057	-2.41987	-2.38669
1973	-1.66107	-2.84588	-3.01682	-3.17263	-3.25181	-3.28988	-3.34679	-3.37469	-3.43771	-3.46092	-3.43415	-3.52578	-3.50307	-3.46092	-3.34486	-3.28651	-3.22768	-3.19246	-3.12726	-3.09151	-3.07007	-3.09098	-3.10568	-3.02228	-3.01457	-3.06198	-3.02503	-3.00524	-3.02503	-3.02641	-2.96138	-2.94885	-2.88539	-2.88174	-2.91507	-2.84315	-2.82016	-2.79183	-2.79371	-2.74208	-2.67944	-2.67923	-2.62069	-2.57138	-2.57251	-2.51442	-2.50349	-2.42022	-2.375
1974	-1.68681	-2.91328	-3.08249	-3.18177	-3.27572	-3.30803	-3.39041	-3.36251	-3.44855	-3.41567	-3.58004	-3.46725	-3.47886	-3.4437	-3.36151	-3.31966	-3.31426	-3.19654	-3.14026	-3.07727	-3.09474	-3.10568	-3.09528	-3.07366	-3.07417	-3.0716	-3.05208	-3.03527	-3.05061	-2.98843	-3.00043	-2.9897	-2.92118	-2.8671	-2.91328	-2.86742	-2.80995	-2.79344	-2.76321	-2.75154	-2.66736	-2.7073	-2.61137	-2.58687	-2.55988	-2.52331	-2.48043	-2.46916	-2.38966
1975	-1.72566	-2.90379	-3.13077	-3.21896	-3.28988	-3.36754	-3.38722	-3.44009	-3.42829	-3.50446	-3.48945	-3.51145	-3.50031	-3.45593	-3.39469	-3.36051	-3.27327	-3.2321	-3.19586	-3.13136	-3.08672	-3.12205	-3.11351	-3.1349	-3.11295	-3.10182	-3.11014	-3.06399	-3.08513	-3.07007	-2.99654	-3.02595	-2.99097	-2.9594	-2.91793	-2.88273	-2.86582	-2.81361	-2.75276	-2.73306	-2.69702	-2.6784	-2.61979	-2.62342	-2.56114	-2.54898	-2.47651	-2.42771	-2.39783
1976	-1.75853	-2.92996	-3.16494	-3.29073	-3.37263	-3.33068	-3.42597	-3.48149	-3.49621	-3.50864	-3.52143	-3.55752	-3.48945	-3.5391	-3.42713	-3.38091	-3.24795	-3.26281	-3.14146	-3.13906	-3.11295	-3.17263	-3.12726	-3.1549	-3.10403	-3.09963	-3.11976	-3.12321	-3.06803	-3.04383	-3.01412	-3.02457	-3.04479	-2.93855	-2.94539	-2.8768	-2.85667	-2.84073	-2.80883	-2.78995	-2.724	-2.72677	-2.68089	-2.6178	-2.56273	-2.53343	-2.47224	-2.43274	-2.40034
1977	-1.79811	-2.92849	-3.11919	-3.22403	-3.35067	-3.38722	-3.45469	-3.40561	-3.48413	-3.4828	-3.53018	-3.54975	-3.5157	-3.45717	-3.49894	-3.38722	-3.2652	-3.22841	-3.16241	-3.14267	-3.1296	-3.09745	-3.13312	-3.09745	-3.11014	-3.10182	-3.08566	-3.12552	-3.07727	-3.09098	-3.0348	-3.02503	-3.01011	-2.99525	-2.93517	-2.96297	-2.90066	-2.86838	-2.82304	-2.76321	-2.74642	-2.73095	-2.66354	-2.64016	-2.58737	-2.53269	-2.52158	-2.47224	-2.44249
1978	-1.81827	-2.90939	-3.10458	-3.25414	-3.3536	-3.46218	-3.47108	-3.44612	-3.41908	-3.45967	-3.53611	-3.48678	-3.48945	-3.48545	-3.42481	-3.34294	-3.30539	-3.21396	-3.098	-3.09366	-3.09637	-3.13668	-3.0752	-3.07831	-3.05948	-3.09205	-3.09691	-3.06905	-3.06803	-3.0942	-3.02919	-3.02595	-2.97062	-2.94615	-2.97922	-2.93293	-2.89517	-2.9017	-2.80327	-2.81959	-2.73095	-2.71738	-2.66959	-2.62525	-2.59244	-2.5447	-2.51985	-2.4773	-2.41862
1979	-1.85226	-2.95861	-3.14935	-3.2204	-3.34775	-3.38616	-3.46344	-3.46597	-3.46725	-3.52578	-3.46092	-3.58503	-3.56543	-3.50169	-3.37263	-3.36251	-3.284	-3.19586	-3.14813	-3.10791	-3.10182	-3.11691	-3.0942	-3.09205	-3.12148	-3.09637	-3.06854	-3.08884	-3.09313	-3.07935	-3.02045	-3.04721	-3.03386	-2.95782	-2.97347	-2.9307	-2.92118	-2.89825	-2.80939	-2.76981	-2.77963	-2.72102	-2.66095	-2.6434	-2.58519	-2.5476	-2.53491	-2.48479	-2.44454
1980	-1.91995	-2.97881	-3.14327	-3.32883	-3.43415	-3.39686	-3.34872	-3.47366	-3.54061	-3.55129	-3.47625	-3.54516	-3.5157	-3.57349	-3.50724	-3.35853	-3.30892	-3.26761	-3.22768	-3.16115	-3.17198	-3.11976	-3.14146	-3.11976	-3.09151	-3.0942	-3.11014	-3.10902	-3.10902	-3.0716	-3.04383	-3.01011	-3.00922	-3.01773	-2.98506	-2.959	-2.89688	-2.91045	-2.89211	-2.7929	-2.75424	-2.76095	-2.66015	-2.68298	-2.60854	-2.56992	-2.56655	-2.52057	-2.45705
1981	-1.92683	-3.02136	-3.16558	-3.3098	-3.40561	-3.45223	-3.53018	-3.51999	-3.5784	-3.59517	-3.5817	-3.63827	-3.56225	-3.51428	-3.40561	-3.38722	-3.30892	-3.30627	-3.20971	-3.14388	-3.13371	-3.09474	-3.16685	-3.13787	-3.15181	-3.09963	-3.19654	-3.10902	-3.09583	-3.10679	-3.06248	-3.05899	-3.05355	-3.02641	-3.01412	-2.95156	-2.92372	-2.89347	-2.88472	-2.84924	-2.76145	-2.72584	-2.73236	-2.63752	-2.6396	-2.57725	-2.54806	-2.49026	-2.4734
1982	-1.95393	-3.06198	-3.2668	-3.4023	-3.52288	-3.50307	-3.5376	-3.60555	-3.55284	-3.60033	-3.63078	-3.62342	-3.58503	-3.5391	-3.57675	-3.49214	-3.35067	-3.25026	-3.22988	-3.21112	-3.18243	-3.17005	-3.14026	-3.16749	-3.15989	-3.15989	-3.13194	-3.12552	-3.12205	-3.14388	-3.1107	-3.07935	-3.07727	-3.05502	-3.01368	-2.96819	-2.96981	-2.92628	-2.89008	-2.8193	-2.79398	-2.77573	-2.69529	-2.69659	-2.64956	-2.59757	-2.56336	-2.52549	-2.49771
1983	-1.97363	-3.02872	-3.25259	-3.36151	-3.41567	-3.45593	-3.5784	-3.5986	-3.56543	-3.65365	-3.58838	-3.63264	-3.58838	-3.59176	-3.5157	-3.42022	-3.38195	-3.25571	-3.18977	-3.12784	-3.19044	-3.14388	-3.08249	-3.12378	-3.11691	-3.11976	-3.10568	-3.10237	-3.10292	-3.09205	-3.09854	-3.03198	-3.07263	-3.03763	-2.98632	-2.98843	-2.9539	-2.89551	-2.8573	-2.8318	-2.78995	-2.78252	-2.68592	-2.70137	-2.68931	-2.57009	-2.55893	-2.52259	-2.46763
1984	-2.00864	-3.08725	-3.23359	-3.42713	-3.49894	-3.53018	-3.59346	-3.64397	-3.58336	-3.68613	-3.67572	-3.66959	-3.61261	-3.57675	-3.47237	-3.4389	-3.34582	-3.25104	-3.1945	-3.11182	-3.13727	-3.10513	-3.13787	-3.12784	-3.11976	-3.14752	-3.13253	-3.12321	-3.15927	-3.09909	-3.09474	-3.08197	-3.03953	-3.04818	-3.00218	-2.94923	-2.94119	-2.89177	-2.87943	-2.83003	-2.79997	-2.80189	-2.70752	-2.66555	-2.61907	-2.62215	-2.55238	-2.51499	-2.48492
1985	-2.05581	-3.10018	-3.30715	-3.38934	-3.51145	-3.54821	-3.55909	-3.60033	-3.59007	-3.63451	-3.63078	-3.60906	-3.61618	-3.64207	-3.46852	-3.42946	-3.33819	-3.28483	-3.22257	-3.17005	-3.15181	-3.10624	-3.09637	-3.1152	-3.06248	-3.0846	-3.09151	-3.12436	-3.11805	-3.08249	-3.07366	-3.08884	-3.05208	-3.03621	-2.99439	-2.95821	-2.92996	-2.92191	-2.8768	-2.82536	-2.78781	-2.77417	-2.69101	-2.6834	-2.66174	-2.59312	-2.57528	-2.52871	-2.47782
1986	-2.03996	-3.10127	-3.35853	-3.47108	-3.4908	-3.56703	-3.5544	-3.56703	-3.70115	-3.64207	-3.72354	-3.66959	-3.63264	-3.61798	-3.52578	-3.41908	-3.29585	-3.24413	-3.16622	-3.12205	-3.15428	-3.07366	-3.08831	-3.08991	-3.06651	-3.07831	-3.0655	-3.09474	-3.08407	-3.07779	-3.08145	-3.04818	-3.05799	-3.00922	-3.00922	-2.93442	-2.91364	-2.90553	-2.87063	-2.84497	-2.82623	-2.76675	-2.73306	-2.68698	-2.6811	-2.59193	-2.57479	-2.54683	-2.47873
1987	-2.05844	-3.19044	-3.37059	-3.47886	-3.55752	-3.58503	-3.61798	-3.61439	-3.72584	-3.74473	-3.77989	-3.68825	-3.67778	-3.59688	-3.5784	-3.42713	-3.28483	-3.22988	-3.04818	-3.05899	-3.08991	-3.07676	-3.03386	-3.01323	-3.01637	-3.04721	-3.02	-3.03527	-3.08197	-3.04624	-3.01368	-3.02826	-2.99439	-2.99827	-2.98422	-2.96098	-2.91793	-2.91507	-2.87419	-2.79942	-2.80743	-2.74934	-2.72862	-2.68952	-2.6515	-2.61979	-2.57561	-2.52014	-2.51046
1988	-2.09523	-3.14026	-3.3439	-3.49485	-3.56864	-3.60555	-3.62525	-3.61083	-3.73049	-3.73755	-3.68194	-3.67778	-3.72584	-3.64975	-3.57025	-3.4437	-3.33068	-3.16178	-3.13077	-3.08619	-3.03058	-3.03433	-3.03668	-3.00612	-3.01189	-3.00612	-2.98506	-2.98422	-2.969	-3.02549	-2.96981	-3.00524	-2.97224	-2.98297	-2.97265	-2.94885	-2.89551	-2.86678	-2.83357	-2.82944	-2.78995	-2.76271	-2.73731	-2.69919	-2.6413	-2.61618	-2.55941	-2.52739	-2.47612
1989	-2.10963	-3.19382	-3.35164	-3.43533	-3.47237	-3.6038	-3.66154	-3.60206	-3.77469	-3.67985	-3.67366	-3.79588	-3.67985	-3.61083	-3.50724	-3.39362	-3.26761	-3.17198	-3.07676	-3.09044	-3.02	-3.00087	-2.99525	-2.96098	-3.0013	-2.91435	-2.96098	-2.95078	-2.92445	-2.92555	-2.9694	-2.96497	-2.94846	-2.8814	-2.92775	-2.89963	-2.89042	-2.88439	-2.85387	-2.81873	-2.78595	-2.7582	-2.72584	-2.65837	-2.64724	-2.60854	-2.57708	-2.53373	-2.48718
1990	-2.11594	-3.13549	-3.36351	-3.47625	-3.52143	-3.5544	-3.59346	-3.65956	-3.69465	-3.67572	-3.74958	-3.6517	-3.64207	-3.57187	-3.49757	-3.42946	-3.27572	-3.16431	-3.11407	-3.0575	-3.03058	-3.00877	-2.99482	-2.97184	-2.96617	-2.95821	-2.9393	-2.90379	-2.91793	-2.88572	-2.8962	-2.91293	-2.90066	-2.89894	-2.89042	-2.87648	-2.87354	-2.88639	-2.83003	-2.81023	-2.79615	-2.75056	-2.71942	-2.67654	-2.65521	-2.6306	-2.5938	-2.55207	-2.51004
1991	-2.14128	-3.1798	-3.39469	-3.52433	-3.62525	-3.62709	-3.66354	-3.68613	-3.74715	-3.72584	-3.65365	-3.74232	-3.69465	-3.59517	-3.54363	-3.44733	-3.2993	-3.22695	-3.1152	-3.07727	-3.01682	-3.02365	-2.9594	-2.98172	-2.97469	-2.90379	-2.91901	-2.91542	-2.87615	-2.84406	-2.83953	-2.86582	-2.8768	-2.88174	-2.87778	-2.84955	-2.84649	-2.85918	-2.83298	-2.79833	-2.77469	-2.75746	-2.73002	-2.6784	-2.6396	-2.61997	-2.56511	-2.52739	-2.51713
1992	-2.14905	-3.19382	-3.4168	-3.52143	-3.58503	-3.62709	-3.70333	-3.70115	-3.77469	-3.74473	-3.77989	-3.74715	-3.69465	-3.68825	-3.5986	-3.49214	-3.36552	-3.27572	-3.19997	-3.1343	-3.07058	-3.07007	-3.04672	-3.02503	-3.00087	-2.95664	-2.93405	-2.90658	-2.89008	-2.83327	-2.82074	-2.83684	-2.85263	-2.83505	-2.87877	-2.84863	-2.86678	-2.85017	-2.8318	-2.80217	-2.7612	-2.76751	-2.72377	-2.68634	-2.68215	-2.64397	-2.58905	-2.54714	-2.52768
1993	-2.18283	-3.21183	-3.41341	-3.51999	-3.61798	-3.72584	-3.68403	-3.74232	-3.66756	-3.8041	-3.75203	-3.83268	-3.77989	-3.68403	-3.57187	-3.49894	-3.42713	-3.33348	-3.24109	-3.15614	-3.14691	-3.13727	-3.13253	-3.08566	-3.05948	-3.03198	-2.94233	-2.93892	-2.89757	-2.88706	-2.84741	-2.83923	-2.8315	-2.84013	-2.84527	-2.85294	-2.84315	-2.8315	-2.85078	-2.80939	-2.76346	-2.76321	-2.72239	-2.6968	-2.66075	-2.61243	-2.60328	-2.55564	-2.51641
1994	-2.22819	-3.27572	-3.47366	-3.51145	-3.58503	-3.66756	-3.6968	-3.6925	-3.7122	-3.82391	-3.7986	-3.92082	-3.75203	-3.67985	-3.61798	-3.57512	-3.45967	-3.37779	-3.34104	-3.266	-3.19382	-3.1798	-3.1798	-3.11919	-3.12033	-3.04431	-3.01682	-2.92665	-2.92555	-2.85171	-2.83062	-2.83268	-2.81446	-2.80079	-2.81446	-2.83893	-2.83773	-2.83833	-2.79022	-2.79398	-2.77676	-2.77624	-2.70642	-2.72331	-2.65072	-2.59312	-2.57528	-2.55006	-2.51131
1995	-2.26336	-3.28651	-3.4908	-3.58503	-3.62709	-3.75945	-3.74715	-3.7986	-3.76447	-3.79317	-3.767	-3.84771	-3.76447	-3.73049	-3.60555	-3.60555	-3.37675	-3.37469	-3.32148	-3.25727	-3.24565	-3.21753	-3.19928	-3.11295	-3.10568	-3.05306	-3.03574	-2.96377	-2.92665	-2.8814	-2.85949	-2.82391	-2.79561	-2.77417	-2.76397	-2.76726	-2.78622	-2.80244	-2.81559	-2.78278	-2.74256	-2.74763	-2.76095	-2.67654	-2.68235	-2.60959	-2.60363	-2.55721	-2.53121
1996	-2.25814	-3.30892	-3.38934	-3.52433	-3.64016	-3.72584	-3.67778	-3.75449	-3.81531	-3.87943	-3.88941	-3.68194	-3.74958	-3.79317	-3.61261	-3.57025	-3.43063	-3.32698	-3.31876	-3.29243	-3.28651	-3.23582	-3.17457	-3.17587	-3.14086	-3.10624	-3.0752	-3.04144	-2.97675	-2.86934	-2.85449	-2.82536	-2.79997	-2.81559	-2.77728	-2.78595	-2.80052	-2.78489	-2.8041	-2.78968	-2.74545	-2.73095	-2.73684	-2.67448	-2.67819	-2.65092	-2.61997	-2.58104	-2.54379
1997	-2.29826	-3.31069	-3.53018	-3.5784	-3.67778	-3.74958	-3.69465	-3.80967	-4.02228	-3.84466	-3.83268	-3.767	-3.85387	-3.68613	-3.67985	-3.54212	-3.40121	-3.36452	-3.3098	-3.24565	-3.2815	-3.29414	-3.25964	-3.24185	-3.24109	-3.14752	-3.20204	-3.08725	-3.07988	-3.02457	-2.98255	-2.9535	-2.93629	-2.89347	-2.89928	-2.89997	-2.88773	-2.84741	-2.8471	-2.81023	-2.80632	-2.7812	-2.75178	-2.73095	-2.68194	-2.63922	-2.61101	-2.60502	-2.56511
1998	-2.31822	-3.40561	-3.5391	-3.66756	-3.7167	-3.71897	-3.85387	-3.84164	-3.77211	-3.78516	-3.89279	-3.75945	-3.86646	-3.76195	-3.64782	-3.53611	-3.41794	-3.31336	-3.2636	-3.34679	-3.26201	-3.24336	-3.23582	-3.2161	-3.20901	-3.19179	-3.18177	-3.13549	-3.10791	-3.10403	-3.05799	-3.02457	-3.00349	-2.96778	-2.98255	-2.95117	-2.92518	-2.88773	-2.86838	-2.87031	-2.83003	-2.78436	-2.78094	-2.73236	-2.69984	-2.67346	-2.64035	-2.59534	-2.55564
1999	-2.34438	-3.32514	-3.65758	-3.76195	-3.72816	-3.80134	-3.767	-3.88941	-3.96257	-3.82974	-3.73518	-3.81531	-3.87943	-3.73993	-3.76447	-3.50585	-3.44733	-3.36351	-3.28567	-3.26922	-3.25964	-3.25259	-3.25806	-3.23807	-3.24872	-3.25181	-3.22548	-3.19179	-3.17134	-3.08249	-3.09691	-3.07572	-3.03105	-2.96417	-2.98758	-2.96537	-2.93405	-2.91293	-2.88874	-2.82857	-2.82827	-2.80521	-2.78781	-2.69101	-2.69144	-2.63789	-2.63676	-2.57988	-2.54622
2000	-2.3535	-3.40561	-3.61083	-3.74715	-3.77728	-3.79048	-3.8041	-3.83863	-3.85699	-3.91721	-3.81816	-4.01323	-3.86646	-3.74715	-3.62709	-3.53611	-3.43533	-3.30892	-3.32148	-3.29073	-3.23732	-3.25026	-3.2644	-3.27003	-3.20621	-3.21968	-3.19179	-3.21042	-3.15864	-3.18046	-3.11748	-3.09313	-3.06349	-3.03012	-3.02319	-2.96059	-2.92336	-2.91186	-2.88339	-2.87192	-2.78915	-2.81079	-2.75498	-2.72886	-2.6834	-2.66494	-2.64187	-2.57577	-2.57154
2001	-2.39373	-3.46725	-3.6216	-3.72354	-3.79588	-3.82391	-3.95468	-3.95861	-3.88606	-3.86646	-3.75945	-3.8962	-3.84164	-3.81248	-3.74958	-3.60906	-3.48017	-3.35458	-3.3439	-3.28988	-3.24949	-3.30016	-3.25727	-3.29243	-3.30016	-3.2636	-3.25964	-3.23882	-3.18509	-3.1891	-3.13018	-3.11748	-3.06148	-3.03105	-3.01502	-2.99097	-2.94692	-2.92665	-2.8716	-2.84285	-2.83446	-2.80855	-2.80438	-2.74642	-2.72377	-2.67819	-2.64685	-2.59568	-2.5688
2002	-2.38426	-3.4168	-3.66756	-3.72584	-3.79588	-3.86646	-3.79317	-3.84164	-3.87943	-3.93554	-3.92082	-4.03621	-3.87615	-3.81248	-3.6517	-3.55596	-3.47886	-3.44977	-3.36351	-3.31515	-3.24642	-3.27165	-3.21681	-3.27737	-3.3019	-3.30803	-3.25885	-3.22988	-3.22113	-3.1831	-3.15181	-3.14146	-3.10458	-3.06248	-3.04144	-3.02136	-2.97347	-2.93479	-2.92996	-2.8636	-2.84315	-2.7967	-2.80079	-2.7469	-2.7093	-2.67223	-2.62893	-2.5921	-2.55098
2003	-2.40318	-3.42481	-3.48812	-3.71444	-3.85078	-3.87615	-3.83565	-3.94692	-3.97062	-3.90658	-3.89279	-3.86328	-3.78516	-3.76195	-3.73283	-3.59007	-3.44491	-3.37161	-3.3098	-3.27572	-3.2426	-3.27084	-3.28904	-3.26761	-3.29158	-3.25337	-3.29073	-3.25885	-3.26761	-3.19382	-3.1831	-3.13371	-3.11238	-3.08249	-3.03058	-3.03527	-2.99439	-2.97964	-2.88673	-2.90066	-2.85201	-2.79156	-2.76574	-2.7416	-2.70137	-2.66494	-2.63714	-2.60154	-2.53551
2004	-2.3974	-3.46597	-3.67572	-3.75449	-3.90658	-3.98716	-4.07058	-4	-3.86328	-3.91009	-3.84771	-3.93181	-3.90309	-3.83863	-3.75203	-3.60906	-3.51713	-3.38195	-3.31605	-3.34775	-3.33161	-3.3363	-3.31966	-3.28988	-3.32975	-3.29328	-3.32057	-3.27984	-3.2321	-3.25964	-3.23882	-3.17134	-3.18709	-3.13018	-3.10791	-3.05355	-3.03152	-2.94539	-2.95546	-2.8768	-2.89894	-2.84832	-2.81248	-2.78094	-2.71534	-2.66776	-2.65111	-2.60137	-2.55238
2005	-2.42678	-3.51856	-3.67572	-3.79588	-3.82391	-3.8729	-3.97469	-3.93554	-4.03152	-4.01323	-4.02687	-3.95861	-3.8962	-3.84164	-3.767	-3.59176	-3.50724	-3.41341	-3.36351	-3.28988	-3.3279	-3.31336	-3.33442	-3.33068	-3.3363	-3.30715	-3.35067	-3.31247	-3.36452	-3.30452	-3.284	-3.20551	-3.15304	-3.16115	-3.11976	-3.0511	-3.04383	-2.99913	-2.94348	-2.92628	-2.8911	-2.84771	-2.81559	-2.79642	-2.72909	-2.70443	-2.66075	-2.62178	-2.59465
2006	-2.45235	-3.52724	-3.73283	-3.86012	-3.85387	-3.95468	-3.92082	-3.95078	-3.86328	-4.11351	-3.92812	-4.03621	-3.85387	-3.85699	-3.91721	-3.63827	-3.54061	-3.48017	-3.39041	-3.41229	-3.35556	-3.36151	-3.34872	-3.4045	-3.38405	-3.37161	-3.32514	-3.34294	-3.36957	-3.34775	-3.28316	-3.25649	-3.22695	-3.23508	-3.17005	-3.13371	-3.07727	-3.03527	-2.9897	-2.91257	-2.90868	-2.89551	-2.84619	-2.77911	-2.73002	-2.72423	-2.67162	-2.64898	-2.59074
2007	-2.46206	-3.49621	-3.73755	-3.76955	-3.9431	-3.97469	-3.97062	-4	-4.01773	-4.09691	-3.9431	-4.04096	-3.93181	-3.85387	-3.75696	-3.63078	-3.56864	-3.44612	-3.40671	-3.40012	-3.37986	-3.46852	-3.39577	-3.41229	-3.38722	-3.39041	-3.34969	-3.38091	-3.35556	-3.32514	-3.30016	-3.28988	-3.3098	-3.23657	-3.19518	-3.16115	-3.10018	-3.07779	-3.01502	-2.95234	-2.91829	-2.87582	-2.7997	-2.80162	-2.77211	-2.71265	-2.70158	-2.63997	-2.61636
2008	-2.47083	-3.52578	-3.85078	-3.8962	-3.95861	-3.82102	-4.01773	-3.9393	-4.06048	-4.07058	-4.13077	-3.95078	-4.03621	-3.85699	-3.81248	-3.7167	-3.56864	-3.45842	-3.46597	-3.38934	-3.42136	-3.47366	-3.4698	-3.451	-3.34969	-3.40671	-3.44612	-3.37366	-3.36251	-3.36552	-3.35754	-3.3439	-3.31426	-3.27003	-3.2161	-3.16813	-3.10735	-3.10018	-3.07007	-3.0048	-2.94885	-2.91045	-2.87387	-2.82074	-2.77134	-2.72285	-2.69315	-2.64302	-2.62088
2009	-2.50794	-3.51713	-3.8041	-3.79317	-3.85078	-3.95861	-4.08619	-4.02228	-4.16115	-4.07572	-4.01773	-4.03621	-3.9393	-3.93181	-3.95861	-3.7122	-3.73049	-3.58838	-3.44249	-3.54363	-3.53462	-3.47756	-3.50031	-3.45469	-3.47496	-3.39362	-3.38934	-3.42946	-3.39147	-3.38616	-3.4034	-3.34969	-3.35754	-3.2993	-3.23882	-3.21968	-3.16178	-3.15739	-3.06702	-3.07366	-2.98005	-2.92191	-2.89825	-2.86742	-2.83209	-2.74425	-2.71265	-2.66095	-2.64705
2010	-2.501	-3.56067	-3.76447	-3.90309	-3.93554	-4.02228	-4.10791	-4.12494	-4.25964	-3.97062	-4.00436	-4.09151	-3.92082	-3.95861	-4.02228	-3.92812	-3.71897	-3.67572	-3.5784	-3.53462	-3.49757	-3.59007	-3.48945	-3.52288	-3.51713	-3.47108	-3.55596	-3.49485	-3.47756	-3.43063	-3.41005	-3.42136	-3.35853	-3.33536	-3.29843	-3.26122	-3.20831	-3.17263	-3.13312	-3.07988	-3.01682	-2.98047	-2.91829	-2.87648	-2.81844	-2.78755	-2.72262	-2.68445	-2.65995
2011	-2.51442	-3.55596	-3.83268	-3.91009	-4.04576	-4.08092	-3.95468	-4.14267	-4.19382	-4.0655	-4.00877	-4.14267	-4.10237	-3.9393	-3.76195	-3.86967	-3.84164	-3.64589	-3.5867	-3.51428	-3.53018	-3.49349	-3.5544	-3.5817	-3.5391	-3.49894	-3.54061	-3.48545	-3.47886	-3.45469	-3.38828	-3.383	-3.40121	-3.34294	-3.33068	-3.2815	-3.24033	-3.18111	-3.16052	-3.09259	-3.04479	-3.01233	-2.94769	-2.87517	-2.8548	-2.81787	-2.76397	-2.69702	-2.66514
2012	-2.52564	-3.61979	-3.78781	-3.9914	-4.01773	-3.98297	-4.18709	-4.03152	-4.09691	-3.96257	-4.22185	-4.04096	-4.04576	-3.91364	-3.99568	-3.84164	-3.77728	-3.72125	-3.73049	-3.59346	-3.56543	-3.58503	-3.55752	-3.5544	-3.56384	-3.52871	-3.50307	-3.48945	-3.57512	-3.43415	-3.43063	-3.38405	-3.37469	-3.36552	-3.32514	-3.29757	-3.26122	-3.19586	-3.1707	-3.12263	-3.065	-3.03763	-2.9974	-2.90798	-2.85171	-2.81844	-2.78331	-2.72102	-2.65306
2013	-2.58137	-3.65561	-3.79588	-4	-3.97881	-4.10791	-4.03152	-4.05061	-4.09691	-4.04096	-4.20761	-4.12494	-4.00877	-4.00436	-4.10237	-3.8729	-3.86328	-3.82102	-3.64782	-3.6925	-3.62525	-3.6038	-3.6038	-3.63451	-3.62525	-3.56384	-3.54975	-3.52578	-3.54975	-3.49214	-3.46218	-3.49349	-3.45593	-3.38405	-3.35262	-3.33255	-3.27737	-3.25414	-3.22403	-3.13668	-3.13253	-3.06449	-2.98928	-2.96019	-2.90136	-2.83357	-2.79507	-2.73377	-2.6908
2014	-2.54867	-3.66959	-3.82681	-4.03621	-4.02687	-4.04096	-4.12494	-4.02228	-4.17393	-4.36653	-4.21467	-4.14874	-4.09691	-4	-3.86328	-3.92812	-3.88941	-3.86328	-3.71444	-3.64975	-3.56864	-3.57025	-3.55909	-3.57349	-3.59346	-3.5986	-3.5867	-3.5544	-3.54516	-3.54668	-3.46092	-3.41908	-3.43771	-3.37059	-3.36653	-3.36552	-3.35262	-3.29757	-3.23657	-3.20551	-3.11126	-3.06702	-3.02872	-2.95861	-2.90728	-2.83298	-2.80939	-2.75746	-2.6981
2015	-2.57856	-3.72816	-3.87943	-4.07572	-4.21467	-4.07058	-4.16115	-4.12494	-4.09151	-4.09151	-4.14267	-4.1549	-4.11351	-4	-4.02228	-3.91009	-3.85078	-3.74473	-3.72816	-3.63264	-3.66154	-3.64207	-3.66154	-3.57512	-3.59176	-3.54821	-3.58336	-3.52871	-3.51999	-3.48149	-3.54975	-3.46471	-3.42713	-3.43533	-3.37469	-3.3439	-3.28067	-3.27737	-3.22695	-3.20412	-3.15864	-3.09205	-3.0278	-2.97021	-2.94462	-2.8716	-2.84224	-2.76853	-2.7176
2016	-2.5779	-3.59346	-3.89279	-4.1549	-4.02228	-4.12494	-4.10237	-4.30103	-4.17393	-4.10237	-4.18709	-4.14267	-4.11919	-4.13668	-4.07572	-3.87615	-3.79317	-3.88273	-3.75449	-3.59517	-3.63639	-3.71444	-3.59007	-3.59176	-3.63827	-3.64782	-3.53313	-3.52578	-3.56864	-3.49485	-3.40561	-3.44491	-3.47366	-3.39469	-3.36452	-3.34969	-3.30364	-3.28067	-3.27084	-3.19246	-3.12552	-3.08145	-3.08619	-3.02228	-2.96019	-2.89585	-2.86902	-2.79751	-2.71602
[truncated: 52 more columns]
