# Supplementary material for: Advancing mortality rate prediction in European population clusters: integrating deep learning and multiscale analysis
Source: Sci Rep. 2024 Mar 15;14:6255. doi: 10.1038/s41598-024-56390-x (PMC10942990; doi:10.1038/s41598-024-56390-x)
Supplement: Supplementary file 1 — Supplementary Information. [file 41598_2024_56390_MOESM1_ESM.zip › data/Sweden.csv]

1751	-0.644406739	-1.29099307	-1.476136523	-1.569666897	-1.607637248	-1.704081209	-1.860498725	-2.024246611	-2.176525771	-2.265920593	-2.251037139	-2.213177621	-2.186352305	-2.171468993	-2.170567566	-2.191856574	-2.218460031	-2.228633029	-2.221125528	-2.200797344	-2.169347186	-2.136855654	-2.111483539	-2.095284455	-2.082441979	-2.073348923	-2.065905732	-2.052566278	-2.034375033	-2.011976438	-1.976336082	-1.937380416	-1.907911261	-1.890185304	-1.887026541	-1.912680088	-1.949581573	-1.971428747	-1.974448377	-1.956598421	-1.904029078	-1.841516887	-1.795554419	-1.762959209	-1.740788507	-1.753723055	-1.790672684	-1.817613883	-1.832682665
1752	-0.584062254	-1.123562758	-1.303399007	-1.444035415	-1.48691564	-1.527609272	-1.659873294	-1.799204202	-1.933189724	-2.04315951	-2.107905397	-2.12720296	-2.143815073	-2.152612449	-2.15391042	-2.149415024	-2.1640559	-2.174573882	-2.174703736	-2.163739197	-2.147947191	-2.125402231	-2.10818388	-2.097235856	-2.095122233	-2.094906032	-2.098596173	-2.095879787	-2.086345065	-2.070836617	-2.052468254	-2.019587538	-1.993277308	-1.975473286	-1.969157497	-1.973385032	-2.000347575	-2.016509028	-2.016779785	-1.99991315	-1.971266121	-1.91150953	-1.866109966	-1.838991563	-1.829063891	-1.829444941	-1.866109966	-1.889915577	-1.896127892
1753	-0.645196478	-1.252199909	-1.436352823	-1.581682133	-1.630598586	-1.675841058	-1.807627716	-1.947652401	-2.079667928	-2.176069545	-2.223008415	-2.226872076	-2.233735909	-2.242072817	-2.248028425	-2.251501873	-2.271240525	-2.280502983	-2.278189385	-2.259163793	-2.226798858	-2.186685941	-2.154034238	-2.128835867	-2.111989088	-2.104246058	-2.105407052	-2.099469018	-2.089055594	-2.0736061	-2.056604423	-2.030071811	-2.01014989	-1.998612477	-1.998785675	-2.009749967	-2.036070578	-2.045419837	-2.037157319	-2.009572342	-1.971876285	-1.912147625	-1.862424366	-1.828566099	-1.816160963	-1.818785452	-1.847681073	-1.857172705	-1.851459039
1754	-0.600087569	-1.214684404	-1.400783066	-1.547952759	-1.606442344	-1.670480088	-1.831355223	-2.011084479	-2.184754408	-2.2915791	-2.291749111	-2.246187216	-2.212681243	-2.191181575	-2.180192935	-2.173601218	-2.18869316	-2.196884445	-2.19893947	-2.194159451	-2.178879676	-2.146545159	-2.119186408	-2.09685573	-2.080294465	-2.069101886	-2.073297506	-2.069866354	-2.058041583	-2.040576978	-2.020042107	-1.990209281	-1.970616222	-1.957857817	-1.954677021	-1.959555902	-1.977118187	-1.978810701	-1.965812879	-1.940512316	-1.908403379	-1.858958059	-1.819845441	-1.787812396	-1.771060958	-1.771240445	-1.80106813	-1.813410909	-1.810987195
1755	-0.562807722	-1.185805695	-1.358406921	-1.543892191	-1.650062303	-1.723538196	-1.868894838	-2.026179676	-2.175678875	-2.27083521	-2.282828973	-2.247490599	-2.22250068	-2.208941256	-2.207818504	-2.21509755	-2.237021509	-2.245957613	-2.241088108	-2.224316751	-2.200108315	-2.158265221	-2.123032033	-2.095879787	-2.076911485	-2.064543119	-2.069662364	-2.068847361	-2.059383918	-2.040815457	-2.019042684	-1.985185551	-1.962932242	-1.950471878	-1.945004138	-1.944965876	-1.957463863	-1.953660944	-1.937042166	-1.910872371	-1.883458667	-1.840733669	-1.811324577	-1.789467463	-1.773915884	-1.769219098	-1.796341701	-1.80751618	-1.801315427
1756	-0.583341189	-1.18921656	-1.369561954	-1.533458594	-1.614286506	-1.681248186	-1.820074968	-1.959635044	-2.092696151	-2.188894393	-2.224899501	-2.212893907	-2.19983301	-2.191046701	-2.18809002	-2.1893643	-2.206698646	-2.213177621	-2.208590084	-2.193277497	-2.172630727	-2.137749325	-2.106571158	-2.08055579	-2.061880731	-2.048468209	-2.053056729	-2.049148541	-2.038009713	-2.017412209	-1.991144436	-1.955068454	-1.932929144	-1.925732257	-1.93330145	-1.948770277	-1.971916993	-1.969197951	-1.94195377	-1.897257664	-1.849304949	-1.797375476	-1.767054687	-1.754092698	-1.754857627	-1.764774655	-1.802113232	-1.824430207	-1.825823853
1757	-0.606709155	-1.0936919	-1.302221596	-1.428535746	-1.464098546	-1.534379244	-1.698015606	-1.874161036	-2.037251947	-2.143996546	-2.159642941	-2.130885673	-2.11165199	-2.101823517	-2.108239599	-2.129654629	-2.166725361	-2.187019834	-2.186819467	-2.166852888	-2.134955278	-2.09280369	-2.061280185	-2.035269079	-2.016463918	-2.004014002	-2.009084245	-2.003882524	-1.988810312	-1.965933321	-1.938208361	-1.898940645	-1.878046416	-1.87432359	-1.891333517	-1.925000814	-1.965411646	-1.977118187	-1.95710961	-1.909988976	-1.853592865	-1.795717187	-1.760225185	-1.743715322	-1.744052451	-1.752984709	-1.777335543	-1.787439542	-1.783148217
1758	-0.608271178	-1.150316527	-1.370091147	-1.524241671	-1.554458066	-1.599462011	-1.73146883	-1.871536109	-2.003094489	-2.095500845	-2.138764381	-2.143029567	-2.14454142	-2.143694134	-2.139602095	-2.135133086	-2.144965683	-2.141823862	-2.126446906	-2.099250642	-2.066057397	-2.019723859	-1.983509868	-1.95393427	-1.926574943	-1.901737098	-1.901148693	-1.898046823	-1.892688255	-1.884722409	-1.877161806	-1.847895199	-1.828624633	-1.820132369	-1.822232707	-1.83321478	-1.856048884	-1.856391965	-1.835974476	-1.79666789	-1.748897375	-1.697690722	-1.661922185	-1.642065153	-1.636971231	-1.640695858	-1.657005217	-1.655863269	-1.643343248
1759	-0.647912072	-1.308008417	-1.530590391	-1.688055515	-1.711460149	-1.752100349	-1.890894136	-2.031470356	-2.155088126	-2.225118234	-2.225045311	-2.195519811	-2.176069545	-2.164689999	-2.162790472	-2.167044249	-2.188156994	-2.197431502	-2.192803339	-2.175353585	-2.14917004	-2.107905397	-2.073966403	-2.04769199	-2.026271941	-2.003838707	-2.000260655	-1.991953694	-1.978976178	-1.962055845	-1.944506993	-1.908438552	-1.887294479	-1.880513164	-1.890421453	-1.912751132	-1.949156419	-1.959041827	-1.939528807	-1.895273956	-1.837584964	-1.775389253	-1.732851748	-1.706107333	-1.696674322	-1.700405546	-1.724090031	-1.734804694	-1.732570119
1760	-0.654606663	-1.373495392	-1.581698709	-1.737691325	-1.760300203	-1.795201962	-1.929223537	-2.067881528	-2.195519811	-2.285251239	-2.316952962	-2.300595918	-2.285083752	-2.26744542	-2.245422344	-2.219250769	-2.208309351	-2.197499932	-2.186752699	-2.175158528	-2.164182646	-2.137034241	-2.110250225	-2.085445301	-2.063787956	-2.041818502	-2.034704204	-2.022413562	-2.006696062	-1.987669044	-1.968914852	-1.928965325	-1.902430361	-1.888972849	-1.888771102	-1.899284913	-1.927015255	-1.934121647	-1.918796761	-1.8815038	-1.833007769	-1.771959135	-1.72873939	-1.701889569	-1.689412885	-1.690689284	-1.71631441	-1.733392046	-1.738356547
1761	-0.601188802	-1.26004811	-1.448867299	-1.605583344	-1.643974143	-1.674771772	-1.799477808	-1.926684979	-2.052223292	-2.159517513	-2.23462952	-2.263284866	-2.275888046	-2.275560277	-2.25703933	-2.220836576	-2.201073261	-2.180653516	-2.165007396	-2.153972325	-2.146849564	-2.129128105	-2.115261262	-2.104080455	-2.097235856	-2.093449481	-2.100891142	-2.09323411	-2.0740179	-2.046240308	-2.015787833	-1.969562207	-1.936328946	-1.918796761	-1.917573699	-1.928891578	-1.961817134	-1.977118187	-1.972691173	-1.948153162	-1.909424545	-1.854337529	-1.812648518	-1.787359686	-1.778977195	-1.782542377	-1.805430161	-1.817613883	-1.813297877
1762	-0.5362309	-1.113684156	-1.303154541	-1.450040871	-1.499942001	-1.548704917	-1.686850169	-1.831001923	-1.960863601	-2.052909536	-2.090979146	-2.090443971	-2.097616316	-2.108685601	-2.131884795	-2.162853656	-2.203842123	-2.224535191	-2.222645687	-2.203148251	-2.172372295	-2.130592251	-2.099414413	-2.074223946	-2.053498609	-2.036164969	-2.035929029	-2.027982401	-2.010728208	-1.987373649	-1.96385037	-1.925768862	-1.899732871	-1.885288959	-1.887294479	-1.90194496	-1.931665687	-1.939642175	-1.923104806	-1.884289662	-1.833599491	-1.770318158	-1.723515218	-1.693768035	-1.685690278	-1.696199376	-1.721497906	-1.736292935	-1.736150978
1763	-0.53130862	-1.062662684	-1.264153687	-1.384418151	-1.413311447	-1.472615023	-1.632513624	-1.810481614	-1.984472596	-2.102153068	-2.1316495	-2.113114641	-2.103253384	-2.102262975	-2.106016433	-2.118786584	-2.144844423	-2.153044675	-2.142788158	-2.115884638	-2.083493413	-2.042201225	-2.0117979	-1.991825816	-1.978232027	-1.967018807	-1.969683694	-1.964970718	-1.951441675	-1.927750102	-1.901460102	-1.862519291	-1.836540448	-1.822059693	-1.819902811	-1.83047251	-1.859460533	-1.868959068	-1.859806321	-1.831384678	-1.792177201	-1.737193077	-1.695789614	-1.66737978	-1.65513635	-1.660171075	-1.682981899	-1.69011444	-1.685479721
1764	-0.591777	-1.276043823	-1.475149697	-1.604010002	-1.638782287	-1.694175894	-1.837584964	-1.990889194	-2.131473113	-2.216382235	-2.223734782	-2.193616498	-2.170053304	-2.157765314	-2.157078879	-2.160584807	-2.182038195	-2.193074223	-2.1890286	-2.170567566	-2.142305742	-2.103143227	-2.070938876	-2.045516283	-2.027056992	-2.010060987	-2.005990967	-1.998093296	-1.987120613	-1.971347426	-1.951907948	-1.918040934	-1.896196279	-1.885288959	-1.885422373	-1.892993654	-1.918328713	-1.922850205	-1.90661334	-1.873966052	-1.832623582	-1.775466937	-1.737169365	-1.713049784	-1.704806884	-1.711728412	-1.740024072	-1.745911353	-1.730020323
1765	-0.587667156	-1.272906281	-1.471186103	-1.628045973	-1.684365471	-1.727879791	-1.836898285	-1.950200722	-2.059533322	-2.146240967	-2.196269829	-2.205372555	-2.205860644	-2.199145508	-2.189297139	-2.176330187	-2.174963559	-2.175809059	-2.174184555	-2.166024629	-2.152242312	-2.118045029	-2.086027288	-2.055467979	-2.02668738	-2.000043432	-1.989784875	-1.977530387	-1.966053797	-1.955617053	-1.94611521	-1.919806581	-1.90104494	-1.892111975	-1.89295971	-1.899043897	-1.917501861	-1.917322319	-1.897291945	-1.860561726	-1.81889992	-1.76017518	-1.719694857	-1.695918971	-1.686153862	-1.687759155	-1.712243045	-1.718443975	-1.703576151
1766	-0.587190141	-1.280411859	-1.480250737	-1.668248875	-1.74860515	-1.798193357	-1.908192403	-2.016463918	-2.117304738	-2.19606515	-2.242148656	-2.259637311	-2.265520211	-2.264321274	-2.257824957	-2.249337354	-2.251501873	-2.243820483	-2.233364114	-2.215882184	-2.190844468	-2.14917004	-2.114921616	-2.09108626	-2.076445142	-2.068491278	-2.075772419	-2.070019409	-2.053646003	-2.030677294	-2.006696062	-1.973099191	-1.947960493	-1.93266872	-1.929962133	-1.935804164	-1.957030927	-1.963610671	-1.957345747	-1.937418016	-1.909988976	-1.861539405	-1.822492358	-1.793659942	-1.775285695	-1.761452112	-1.771882076	-1.773400095	-1.765128541
1767	-0.595429676	-1.344909609	-1.541483015	-1.708697764	-1.763966853	-1.832475908	-1.993576747	-2.152489035	-2.282412703	-2.33761998	-2.311669182	-2.269298456	-2.245498771	-2.226798858	-2.217599048	-2.216239304	-2.227238353	-2.229368872	-2.219322726	-2.204050501	-2.182500738	-2.13990167	-2.101274818	-2.067576974	-2.042057665	-2.021226216	-2.018407883	-2.00678428	-1.984807958	-1.955499438	-1.927088684	-1.893775095	-1.876540381	-1.86979493	-1.87696547	-1.897326229	-1.932519976	-1.946076849	-1.938811495	-1.914459694	-1.879755204	-1.82440122	-1.783754902	-1.752984709	-1.733744778	-1.723607137	-1.73726422	-1.741171229	-1.73690862
1768	-0.577226371	-1.150820221	-1.374594937	-1.432538381	-1.41461824	-1.491133749	-1.705533774	-1.969036158	-2.250727592	-2.405165644	-2.310513552	-2.204189475	-2.151072287	-2.131708312	-2.131473113	-2.150396342	-2.179864248	-2.197499932	-2.201694718	-2.188961491	-2.170117554	-2.134599882	-2.101274818	-2.072475659	-2.049683836	-2.034187047	-2.039957544	-2.04033863	-2.034140063	-2.019315026	-2.00121773	-1.971266121	-1.956284142	-1.952413643	-1.955342667	-1.963930299	-1.989106687	-1.993619541	-1.978232027	-1.947382999	-1.912005745	-1.858142777	-1.822665544	-1.804321701	-1.800409359	-1.809920546	-1.843511424	-1.855270159	-1.846734065
1769	-0.587657072	-1.109757878	-1.315846112	-1.448050119	-1.476578726	-1.53140162	-1.674463813	-1.837883859	-2.001130636	-2.114695332	-2.150764909	-2.145633222	-2.144965683	-2.151995729	-2.159893906	-2.156954189	-2.161528721	-2.160459107	-2.156455788	-2.150089442	-2.139542205	-2.117304738	-2.095825632	-2.072732319	-2.050902875	-2.03035116	-2.031984286	-2.03002527	-2.023695883	-2.01211039	-1.996022758	-1.963690556	-1.944812861	-1.940095944	-1.946498998	-1.956009334	-1.981757333	-1.992764462	-1.985731543	-1.962573502	-1.93207405	-1.880612126	-1.841004623	-1.81417464	-1.799833754	-1.792150289	-1.814202953	-1.827689031	-1.827981191
1770	-0.604422016	-1.198321941	-1.393049266	-1.565064017	-1.637838087	-1.692119044	-1.821829115	-1.950394387	-2.073400346	-2.157640427	-2.178224533	-2.163232953	-2.152674169	-2.151995729	-2.164943898	-2.182632984	-2.196679476	-2.198321941	-2.187487716	-2.167363372	-2.142546883	-2.105517785	-2.079094396	-2.058041583	-2.040100412	-2.025488307	-2.028584977	-2.02691835	-2.019678414	-2.006519681	-1.990251744	-1.955303483	-1.93207405	-1.922886568	-1.929260437	-1.944277734	-1.969117047	-1.976624062	-1.967099321	-1.939415469	-1.902291619	-1.846734065	-1.805985454	-1.778742293	-1.766927704	-1.767588422	-1.793470948	-1.809696322	-1.813382648
1771	-0.607413832	-1.18918299	-1.384291875	-1.582163088	-1.682187292	-1.751340257	-1.882033065	-2.007755856	-2.110642263	-2.175939283	-2.19064233	-2.167874457	-2.147459014	-2.13270933	-2.128777443	-2.13733205	-2.15490196	-2.155026062	-2.145026326	-2.125460203	-2.101823517	-2.067019178	-2.035127791	-2.010594682	-1.988429556	-1.964770444	-1.958291579	-1.948384477	-1.937831827	-1.925951931	-1.91453103	-1.885255612	-1.863977401	-1.852911375	-1.855332406	-1.869151817	-1.897566294	-1.90517962	-1.895991149	-1.872053357	-1.83785396	-1.783464643	-1.741721985	-1.71316195	-1.697798989	-1.694369224	-1.718126143	-1.727114555	-1.723883011
1772	-0.580940185	-1.07596378	-1.295154825	-1.446748251	-1.463075591	-1.50449729	-1.635467765	-1.755623906	-1.850134547	-1.897978143	-1.908051809	-1.890488948	-1.877063627	-1.867644238	-1.866333377	-1.876638441	-1.907279355	-1.931406019	-1.938886946	-1.936854363	-1.926648298	-1.898631037	-1.873641273	-1.847436486	-1.824372236	-1.799067464	-1.787546039	-1.774199829	-1.75987527	-1.747413936	-1.737572643	-1.711169719	-1.690412413	-1.675182725	-1.668167956	-1.669383333	-1.691691757	-1.700558079	-1.692054924	-1.671681569	-1.645622612	-1.596896645	-1.557928063	-1.529354342	-1.513215429	-1.506277131	-1.528488263	-1.536196566	-1.527477577
1773	-0.543831418	-0.796385178	-1.05575428	-1.146259212	-1.099725749	-1.114893324	-1.249661345	-1.391613049	-1.510393034	-1.58282735	-1.600049526	-1.59386876	-1.598358252	-1.608694312	-1.626591419	-1.654410646	-1.700449122	-1.741171229	-1.767410437	-1.768173741	-1.754413311	-1.723860015	-1.699187206	-1.68329596	-1.672007968	-1.667723168	-1.67582047	-1.674320173	-1.666492271	-1.653295038	-1.64054398	-1.61579	-1.599203065	-1.590202087	-1.589442077	-1.595885002	-1.618145172	-1.626058688	-1.614787093	-1.583026827	-1.54419618	-1.488397351	-1.447027763	-1.417936637	-1.402820571	-1.399800597	-1.42365865	-1.432491352	-1.423428316
1774	-0.674059691	-1.267815395	-1.488183459	-1.709208817	-1.767486707	-1.803547458	-1.933599524	-2.070785496	-2.198253381	-2.274415028	-2.290475644	-2.270025714	-2.257903598	-2.252510508	-2.248028425	-2.242528052	-2.249491605	-2.247874693	-2.241542311	-2.22519117	-2.193955764	-2.152057361	-2.114525697	-2.084547398	-2.065097742	-2.050073556	-2.055319966	-2.056901377	-2.053351266	-2.048176965	-2.042967684	-2.023512463	-2.007888512	-1.994004877	-1.981257904	-1.96766334	-1.971062923	-1.969643195	-1.964010243	-1.949697596	-1.927198851	-1.881404635	-1.848048211	-1.823619308	-1.807850875	-1.799368345	-1.818413636	-1.827076136	-1.82440122
1775	-0.649565895	-1.206342298	-1.385999705	-1.602442339	-1.682458968	-1.731796581	-1.890286495	-2.041866324	-2.173860382	-2.243896628	-2.229884705	-2.185020316	-2.152674169	-2.139602095	-2.144299169	-2.157702866	-2.183957659	-2.196884445	-2.199076818	-2.19388789	-2.179535809	-2.143573228	-2.110922507	-2.079250739	-2.052174316	-2.032124554	-2.029002634	-2.027380661	-2.023283296	-2.015292706	-2.00793274	-1.986278222	-1.972079864	-1.963730504	-1.959239476	-1.955381854	-1.962772765	-1.95892328	-1.947498437	-1.930073031	-1.907314437	-1.859240629	-1.822781041	-1.79945044	-1.786561937	-1.780756128	-1.800766069	-1.811043407	-1.811493366
1776	-0.715481288	-1.358060116	-1.517712538	-1.707987734	-1.802884919	-1.872733182	-2.035221978	-2.197499932	-2.32385532	-2.38341947	-2.370998381	-2.32348929	-2.289459552	-2.266802735	-2.263125638	-2.272133551	-2.286509457	-2.277859875	-2.249800272	-2.209363038	-2.168770306	-2.12482294	-2.085974348	-2.056901377	-2.034892414	-2.020998252	-2.02751945	-2.026041314	-2.021591207	-2.010238812	-1.993020809	-1.962055845	-1.938886946	-1.925366382	-1.919806581	-1.917897116	-1.929740423	-1.932743111	-1.928744122	-1.921180817	-1.913746976	-1.881602988	-1.85062691	-1.825620334	-1.809220229	-1.795907162	-1.805208242	-1.804128011	-1.794687347
1777	-0.658516014	-1.213525422	-1.373628833	-1.590963428	-1.728413936	-1.787599297	-1.914602378	-2.036117771	-2.141462802	-2.206000199	-2.237471478	-2.237021509	-2.230622674	-2.220764368	-2.207398219	-2.196884445	-2.20238627	-2.195792395	-2.177505015	-2.150519163	-2.122628654	-2.090604454	-2.067729224	-2.043303435	-2.023695883	-2.005111205	-2.004014002	-2.001871493	-1.993448391	-1.983760809	-1.970819211	-1.940966995	-1.919517821	-1.907033862	-1.905808475	-1.911403272	-1.927823656	-1.930887149	-1.920999748	-1.901148693	-1.880018693	-1.84536304	-1.819272152	-1.797130412	-1.784362437	-1.780965894	-1.800217406	-1.8074883	-1.803602716
1778	-0.611468981	-1.10307164	-1.306633648	-1.433267971	-1.455076618	-1.513753763	-1.707743929	-1.945425245	-2.181972158	-2.321026624	-2.285586408	-2.215525356	-2.181906131	-2.16475346	-2.165642887	-2.180258703	-2.213035741	-2.229737262	-2.2249724	-2.199557879	-2.163106484	-2.120273503	-2.095068173	-2.080242219	-2.065754119	-2.055714779	-2.057000407	-2.053203973	-2.046530257	-2.03193754	-2.017141058	-1.987626833	-1.964610291	-1.951907948	-1.950743203	-1.960308338	-1.982299029	-1.989021988	-1.980260767	-1.957424488	-1.929039084	-1.88917469	-1.864867349	-1.848844745	-1.837345996	-1.83283041	-1.852385501	-1.859649111	-1.853902986
1779	-0.599120235	-0.999405424	-1.20902558	-1.319936573	-1.304965106	-1.356705278	-1.5500436	-1.78267401	-2.042584285	-2.207468238	-2.185885644	-2.110138279	-2.069968385	-2.064543119	-2.078469586	-2.111202933	-2.159266765	-2.193480866	-2.209363038	-2.201349355	-2.175418624	-2.134777544	-2.104687976	-2.087831104	-2.078105529	-2.064140202	-2.06469431	-2.058637664	-2.05051241	-2.042775942	-2.031844063	-2.008552402	-1.991272113	-1.979017557	-1.97637721	-1.981424317	-2.002045996	-2.011441043	-2.006740169	-1.988810312	-1.963291278	-1.922486749	-1.895786116	-1.882231705	-1.875397972	-1.868894838	-1.884855648	-1.894489815	-1.894489815
1780	-0.730452033	-1.291681099	-1.459057689	-1.67668601	-1.786561937	-1.83321478	-1.978727986	-2.122571059	-2.25352149	-2.344093582	-2.361311113	-2.334325219	-2.305394801	-2.291494119	-2.296364762	-2.300856313	-2.316322701	-2.312471039	-2.297311032	-2.271889816	-2.237471478	-2.189095719	-2.149353765	-2.120101676	-2.104301273	-2.09420412	-2.092158857	-2.086716098	-2.075772419	-2.063888568	-2.055172004	-2.03035116	-2.016509028	-2.010372229	-2.011753277	-2.022093572	-2.045371622	-2.055665408	-2.05051241	-2.028538595	-1.996711841	-1.949272329	-1.913497801	-1.891671806	-1.883292659	-1.879294484	-1.891299703	-1.89643572	-1.896333086
1781	-0.673981782	-1.215782242	-1.395806358	-1.551200958	-1.608218315	-1.639103784	-1.750483684	-1.88435621	-2.005243055	-2.100234198	-2.162980051	-2.176786687	-2.184023999	-2.178748568	-2.177831921	-2.183692401	-2.201625623	-2.207048292	-2.199489123	-2.186953035	-2.171340103	-2.136498699	-2.104743247	-2.076911485	-2.055862927	-2.044216071	-2.048808242	-2.043735497	-2.035457534	-2.021819483	-2.0090399	-1.987078454	-1.970048358	-1.964610291	-1.968026311	-1.97637721	-1.996711841	-1.999739501	-1.9870363	-1.958804766	-1.92121704	-1.871826985	-1.836510642	-1.815507311	-1.812479279	-1.823821891	-1.849028768	-1.856329567	-1.849796371
1782	-0.68010522	-1.190070115	-1.375027296	-1.558210633	-1.654842	-1.718625698	-1.843117836	-1.975063032	-2.1103622	-2.190911869	-2.209152096	-2.200246034	-2.187353984	-2.173148052	-2.151687696	-2.138286412	-2.153415497	-2.153662888	-2.141643295	-2.117988038	-2.093664958	-2.055813539	-2.0238335	-1.996324097	-1.974243685	-1.959437215	-1.966495827	-1.973793703	-1.971916993	-1.967179851	-1.958173237	-1.934121647	-1.915960219	-1.898012481	-1.886558046	-1.876311658	-1.881404635	-1.880414225	-1.87318699	-1.862108102	-1.848354397	-1.815422125	-1.788345599	-1.767207116	-1.753624536	-1.748629495	-1.762405999	-1.764648337	-1.75187954
1783	-0.651150177	-1.06901024	-1.28404677	-1.431516663	-1.468035966	-1.507309439	-1.619969752	-1.738118851	-1.852849475	-1.957582012	-2.012557195	-2.030817141	-2.058637664	-2.074894273	-2.081288335	-2.07109231	-2.085445301	-2.104135649	-2.110082317	-2.105241006	-2.091568601	-2.062131203	-2.039006291	-2.018498512	-1.99991315	-1.983468059	-1.983718975	-1.987373649	-1.989657634	-1.981216311	-1.970372761	-1.94290471	-1.924526035	-1.916855857	-1.915066425	-1.922995673	-1.94577009	-1.955225126	-1.953192786	-1.939604383	-1.920710194	-1.884655804	-1.853592865	-1.827951966	-1.807934589	-1.792661905	-1.796695084	-1.797620679	-1.789307019
1784	-0.64180237	-0.998668758	-1.242619157	-1.30243068	-1.270155132	-1.346122078	-1.554255724	-1.801672882	-2.071501732	-2.213887716	-2.122053048	-2.011485634	-1.951441675	-1.939566593	-1.953504836	-1.991996328	-2.039909932	-2.080503512	-2.112326448	-2.116338565	-2.099742142	-2.058737091	-2.026456531	-2.001174181	-1.978934803	-1.957976073	-1.952180172	-1.946575796	-1.945578476	-1.94435414	-1.935354855	-1.912893256	-1.895205714	-1.887931496	-1.893639091	-1.904551673	-1.932259797	-1.945540163	-1.941460102	-1.923104806	-1.895615329	-1.85421333	-1.821829115	-1.795500176	-1.77580373	-1.760825696	-1.762205007	-1.763311618	-1.763437548
1785	-0.65085074	-1.077295297	-1.291970226	-1.42755826	-1.449771647	-1.507225647	-1.675470623	-1.842633908	-1.985647499	-2.051635944	-2.021545567	-1.980634425	-1.945540163	-1.926135077	-1.932891931	-1.944277734	-1.973793703	-1.994862404	-2.024108864	-2.064391981	-2.096421706	-2.092965048	-2.072321736	-2.04291974	-2.004891542	-1.959239476	-1.934868628	-1.918364698	-1.91150953	-1.918076896	-1.932408452	-1.924088239	-1.917071085	-1.909847799	-1.907946394	-1.911332447	-1.926061809	-1.933226963	-1.928523032	-1.910801633	-1.887260978	-1.849827104	-1.824140426	-1.808716699	-1.80161787	-1.801095601	-1.811577785	-1.812338297	-1.807265328
1786	-0.615193349	-1.316151788	-1.500010666	-1.701081457	-1.788959594	-1.821138113	-1.917106967	-2.015652742	-2.098378236	-2.160899217	-2.200797344	-2.213603539	-2.234405945	-2.238673678	-2.236422276	-2.237696637	-2.23935138	-2.229589868	-2.20259395	-2.176982477	-2.160396271	-2.127552352	-2.099851439	-2.076755981	-2.066158537	-2.063787956	-2.068847361	-2.06093025	-2.042057665	-2.016058141	-1.992550956	-1.96333119	-1.938283707	-1.923286755	-1.916891721	-1.920782564	-1.939717771	-1.938811495	-1.9242706	-1.89394516	-1.853902986	-1.805319187	-1.77129174	-1.753058488	-1.749872879	-1.755846627	-1.76990888	-1.766318702	-1.747389659
1787	-0.670657047	-1.336289654	-1.500973107	-1.72519581	-1.872635999	-1.933115257	-2.036589984	-2.139781815	-2.232547282	-2.288867928	-2.307681956	-2.298000525	-2.286929674	-2.288192771	-2.278684119	-2.268250116	-2.278106984	-2.275069086	-2.262648304	-2.23485321	-2.211973116	-2.187889159	-2.160773426	-2.13270933	-2.103749438	-2.080712659	-2.074069402	-2.063285242	-2.04798291	-2.029839157	-2.013496985	-1.991953694	-1.97980451	-1.966817586	-1.959674621	-1.953543858	-1.960546221	-1.956087833	-1.934382944	-1.903368024	-1.86585478	-1.815848224	-1.779970406	-1.75654027	-1.74797267	-1.749921712	-1.761828396	-1.758951849	-1.741458493
1788	-0.598702875	-1.205616531	-1.380239037	-1.564076042	-1.671722356	-1.733063089	-1.845910931	-1.967542417	-2.086716098	-2.187086643	-2.243059764	-2.261615876	-2.272377422	-2.274088368	-2.279179418	-2.264161666	-2.254769015	-2.251734427	-2.237021509	-2.214314332	-2.18032448	-2.147459014	-2.130826973	-2.112720365	-2.094906032	-2.075875847	-2.07211659	-2.064744718	-2.05051241	-2.029327757	-2.005858889	-1.973711938	-1.956559124	-1.94946558	-1.94248604	-1.939528807	-1.94803755	-1.94803755	-1.940739596	-1.920493155	-1.897291945	-1.857704412	-1.824198367	-1.799477808	-1.783016441	-1.774768278	-1.781963669	-1.778794482	-1.765406798
1789	-0.587993305	-1.154374922	-1.342963279	-1.502890586	-1.573700244	-1.645795489	-1.78438887	-1.919734373	-2.038958783	-2.106848787	-2.113001954	-2.081340707	-2.053498609	-2.032264868	-2.018498512	-2.023145853	-2.0214543	-2.008153946	-1.996453307	-1.969845729	-1.936103962	-1.887260978	-1.854399642	-1.837166856	-1.817728043	-1.796749476	-1.786641646	-1.779656515	-1.774277301	-1.766851532	-1.757359202	-1.731258263	-1.709253284	-1.695703397	-1.685837728	-1.669119712	-1.671498077	-1.668572703	-1.665666903	-1.664321498	-1.659258525	-1.637932414	-1.618939097	-1.601591206	-1.589391457	-1.580672203	-1.591997604	-1.599928502	-1.601313646
1790	-0.630748881	-1.167031489	-1.373361991	-1.515885309	-1.557865295	-1.623842942	-1.78267401	-1.941270379	-2.070478899	-2.13076828	-2.110754339	-2.071604148	-2.042440598	-2.026779753	-2.028445847	-2.044986097	-2.080503512	-2.086981316	-2.075204004	-2.05883654	-2.026410377	-1.983133729	-1.937681304	-1.905563812	-1.887026541	-1.86429503	-1.85309713	-1.84269437	-1.839861742	-1.842875804	-1.847589336	-1.834518257	-1.821771489	-1.81236649	-1.81079051	-1.810930991	-1.818556604	-1.81692955	-1.803823815	-1.785023765	-1.765508026	-1.727230413	-1.698970004	-1.67668601	-1.659714561	-1.649674436	-1.658150176	-1.66356028	-1.664501982
1791	-0.654938132	-1.281963579	-1.478352051	-1.669119712	-1.746395489	-1.789735001	-1.904865533	-2.02691835	-2.133004187	-2.202109517	-2.233438447	-2.236048174	-2.244201343	-2.246570158	-2.2486439	-2.250959731	-2.257431966	-2.2612987	-2.239879215	-2.206698646	-2.18032448	-2.143996546	-2.113791376	-2.082179518	-2.064895979	-2.061530312	-2.059284343	-2.051098239	-2.037441264	-2.025442255	-2.014843079	-1.989869723	-1.965572095	-1.944086776	-1.928523032	-1.921035955	-1.930294912	-1.923505195	-1.907244276	-1.880117542	-1.850996548	-1.811915626	-1.778533598	-1.756341973	-1.741698024	-1.731679499	-1.738285224	-1.738118851	-1.731820002
1792	-0.615299003	-1.306466505	-1.483266363	-1.676954265	-1.772036209	-1.822434644	-1.936666641	-2.055764156	-2.168962514	-2.244582537	-2.271078354	-2.269137008	-2.272133551	-2.280502983	-2.282912275	-2.282495925	-2.290390879	-2.285837954	-2.282995593	-2.259795264	-2.231361899	-2.208590084	-2.186018924	-2.165452142	-2.14014148	-2.125112489	-2.127144755	-2.118045029	-2.102317938	-2.080712659	-2.062431961	-2.037488606	-2.01768353	-2.001827878	-1.992252222	-1.989657634	-2.006387442	-2.015472687	-2.006123085	-1.985269505	-1.955146783	-1.912254065	-1.882099268	-1.857203964	-1.843481135	-1.835112042	-1.840523044	-1.840763767	-1.834933822
1793	-0.634603751	-1.263731016	-1.419360088	-1.627345706	-1.766014521	-1.827426256	-1.925878694	-2.025488307	-2.123897679	-2.211902367	-2.270106596	-2.28869904	-2.304518324	-2.314168725	-2.316322701	-2.299988938	-2.294563953	-2.285083752	-2.27205229	-2.270106596	-2.256333479	-2.22701855	-2.210913085	-2.187287133	-2.158953535	-2.120617363	-2.104687976	-2.100453069	-2.091783147	-2.082547008	-2.073143291	-2.056505484	-2.044552789	-2.033435916	-2.022367835	-2.011441043	-2.014573526	-2.014573526	-2.007888512	-1.984724093	-1.955538639	-1.908051809	-1.871633046	-1.847405922	-1.828361291	-1.818013576	-1.822175028	-1.817870786	-1.808744658
1794	-0.676125273	-1.296932277	-1.463782562	-1.636087314	-1.732335568	-1.790029483	-1.897360516	-2.0009565	-2.101165162	-2.191924132	-2.266080849	-2.29981567	-2.316232739	-2.320935682	-2.310069896	-2.286761538	-2.271159432	-2.253755128	-2.235823868	-2.217742426	-2.213745604	-2.184953824	-2.15832775	-2.147642016	-2.13200249	-2.113622093	-2.097833871	-2.088309841	-2.086186148	-2.075772419	-2.062331686	-2.036731748	-2.020907099	-2.012557195	-2.00793274	-2.003488328	-2.00780007	-2.002002364	-1.990974258	-1.971876285	-1.939793379	-1.894455754	-1.855955363	-1.829885031	-1.81821356	-1.811887463	-1.822348088	-1.82422734	-1.815620919
1795	-0.639048924	-1.194098335	-1.377257682	-1.549135308	-1.640904776	-1.699904743	-1.823358983	-1.95726702	-2.078990199	-2.174184555	-2.230770418	-2.256568635	-2.270349332	-2.270025714	-2.263364502	-2.249877473	-2.252432837	-2.244964066	-2.232028279	-2.21509755	-2.194499142	-2.170438944	-2.133063182	-2.095933948	-2.073091898	-2.04493793	-2.029932203	-2.0090399	-1.998266287	-1.998525903	-1.994090554	-1.975186067	-1.958844267	-1.951053496	-1.949929736	-1.948307358	-1.949968438	-1.935954037	-1.910448117	-1.880117542	-1.848017605	-1.801095601	-1.76649624	-1.740812417	-1.730790701	-1.735890844	-1.751168807	-1.75783141	-1.751756917
1796	-0.628618081	-1.211209633	-1.40783435	-1.551185506	-1.613857891	-1.68803434	-1.842633908	-2.031797332	-2.224826615	-2.347560252	-2.353792388	-2.323123568	-2.305131672	-2.289967301	-2.276872841	-2.27335428	-2.286677495	-2.297828049	-2.295935321	-2.285335007	-2.268411235	-2.234405945	-2.214029875	-2.182897596	-2.154096161	-2.141041945	-2.136260893	-2.126679398	-2.106571158	-2.092588639	-2.087937444	-2.066512712	-2.051440338	-2.04315951	-2.048274025	-2.060980224	-2.075565636	-2.067932308	-2.04124505	-2.001435542	-1.961538804	-1.916676582	-1.876050409	-1.844117642	-1.817956454	-1.80186548	-1.809472213	-1.810032702	-1.809948582
1797	-0.627325452	-1.310549064	-1.489387974	-1.655666684	-1.74916542	-1.830090558	-1.971266121	-2.122513472	-2.279923427	-2.385313658	-2.39501837	-2.367745223	-2.34804393	-2.337998121	-2.327717375	-2.315154638	-2.318577844	-2.319211388	-2.316862869	-2.300769497	-2.277448338	-2.239276028	-2.202040356	-2.181180492	-2.152057361	-2.126737541	-2.129830279	-2.124186611	-2.112045296	-2.087831104	-2.07007044	-2.050414849	-2.029606628	-2.01291497	-2.000651931	-1.996539468	-2.004584201	-2.001479117	-1.986530768	-1.962812629	-1.937192467	-1.906193224	-1.885222268	-1.862677544	-1.844603226	-1.826784585	-1.826755441	-1.82344574	-1.80919224
1798	-0.662644582	-1.361231287	-1.53134257	-1.707588851	-1.81907168	-1.892111975	-2.004847623	-2.109634879	-2.206488994	-2.293709043	-2.346690987	-2.355659901	-2.351054818	-2.336581788	-2.314347816	-2.277859875	-2.250495576	-2.230918213	-2.216453718	-2.206419133	-2.190372958	-2.163802519	-2.138585081	-2.11696349	-2.114695332	-2.105573162	-2.105185671	-2.11429962	-2.109634879	-2.09350334	-2.063838259	-2.033107704	-2.018271975	-2.00353211	-1.994347685	-1.988683357	-1.998828985	-2.000825944	-1.991825816	-1.971591435	-1.945808423	-1.909142604	-1.884955605	-1.86844549	-1.848293143	-1.829298344	-1.822521217	-1.815365343	-1.80852104
1799	-0.647283146	-1.288277108	-1.465339424	-1.657972312	-1.783491022	-1.868477571	-1.99314904	-2.114865034	-2.217599048	-2.291834142	-2.338755391	-2.356448631	-2.359319847	-2.352421446	-2.340178842	-2.32403845	-2.305570309	-2.274496731	-2.241466578	-2.206139799	-2.173018663	-2.13483678	-2.105739336	-2.085445301	-2.076393357	-2.090925599	-2.096530171	-2.091300568	-2.089002284	-2.067830754	-2.035976207	-1.989615229	-1.962334507	-1.953465817	-1.947536923	-1.9466142	-1.954285941	-1.95323178	-1.941384203	-1.916855857	-1.883957073	-1.841125102	-1.810032702	-1.794254459	-1.788986309	-1.781044582	-1.784891419	-1.776815679	-1.764294841
1800	-0.569397723	-1.037929137	-1.245835208	-1.404790463	-1.475058917	-1.554551486	-1.709342234	-1.88562257	-2.056357117	-2.175288557	-2.210560315	-2.219826756	-2.231361899	-2.233141189	-2.230770418	-2.22738495	-2.230401152	-2.217742426	-2.190844468	-2.160396271	-2.129713171	-2.103473783	-2.079876674	-2.062030997	-2.050854048	-2.045564514	-2.05680237	-2.045854011	-2.027103216	-2.015202743	-1.992422902	-1.960030973	-1.928965325	-1.915245037	-1.919517821	-1.922850205	-1.931109446	-1.923650883	-1.905668651	-1.876507699	-1.839411432	-1.791397426	-1.753550662	-1.727230413	-1.716472635	-1.714015358	-1.717287277	-1.710589439	-1.691948079
1801	-0.611298593	-1.155243325	-1.371437387	-1.554349101	-1.634119082	-1.709764991	-1.854710341	-2.024108864	-2.195315485	-2.309892561	-2.325782054	-2.302073555	-2.293111605	-2.288614621	-2.276872841	-2.262250926	-2.255707017	-2.244735109	-2.221921138	-2.188961491	-2.159392121	-2.13578567	-2.124475736	-2.114017189	-2.108629825	-2.106238238	-2.102208018	-2.102812923	-2.081917215	-2.054285286	-2.03881629	-2.014034922	-1.996237979	-1.97980451	-1.982173962	-2.000304113	-2.014977918	-2.010505687	-1.987669044	-1.953504836	-1.913177643	-1.863342838	-1.822607808	-1.791263123	-1.771343042	-1.76459782	-1.774122371	-1.768402994	-1.753156878
1802	-0.648655997	-1.305807357	-1.515928047	-1.700863306	-1.770932798	-1.826726299	-1.942333896	-2.059035507	-2.178224533	-2.272377422	-2.31354249	-2.313274379	-2.308034897	-2.31354249	-2.319392571	-2.312114475	-2.305394801	-2.290560426	-2.269944848	-2.236871623	-2.196679476	-2.165197946	-2.147337056	-2.140201453	-2.13288622	-2.127377621	-2.121133663	-2.111483539	-2.114469167	-2.10380459	-2.093664958	-2.088097004	-2.0740179	-2.053990115	-2.023100049	-1.998179783	-1.995678626	-1.984053756	-1.969764704	-1.953075826	-1.939755573	-1.913497801	-1.889443957	-1.866812501	-1.84752819	-1.832151201	-1.833273944	-1.828098109	-1.80579102
1803	-0.661609253	-1.323498437	-1.507896437	-1.715930388	-1.817271582	-1.863406253	-1.958449418	-2.042392713	-2.118786584	-2.192532624	-2.252355181	-2.281664421	-2.29081487	-2.289797985	-2.293367549	-2.290645224	-2.281913705	-2.263523818	-2.239954672	-2.213816654	-2.180521872	-2.143633676	-2.121191068	-2.108908774	-2.104577454	-2.096313268	-2.088842391	-2.077897633	-2.067881528	-2.075204004	-2.072886388	-2.058687375	-2.057545474	-2.044119914	-2.021180613	-1.984388795	-1.969845729	-1.962453988	-1.947075316	-1.929962133	-1.912396026	-1.887394998	-1.866716634	-1.848844745	-1.83330353	-1.819702048	-1.81692955	-1.811774827	-1.800162578
1804	-0.658907902	-1.348877119	-1.508932605	-1.746129148	-1.913889426	-1.960704882	-2.031236952	-2.0951763	-2.142245478	-2.178159073	-2.214527797	-2.23935138	-2.249568751	-2.240483241	-2.223080997	-2.213390527	-2.211619485	-2.19695279	-2.175874166	-2.152612449	-2.131355562	-2.103914915	-2.080033299	-2.068796475	-2.066310291	-2.069866354	-2.069305612	-2.063235002	-2.052860482	-2.042584285	-2.048176965	-2.028724151	-2.008596697	-2.00160987	-1.983008422	-1.955773923	-1.931517286	-1.914638056	-1.904691139	-1.886390849	-1.867484165	-1.840462884	-1.822290394	-1.810341279	-1.803354113	-1.79800238	-1.79666789	-1.785209118	-1.768250146
1805	-0.68734459	-1.318966912	-1.465237995	-1.734710374	-1.992380225	-2.053646003	-2.08958906	-2.140501442	-2.189700259	-2.229589868	-2.268008551	-2.301638434	-2.327809749	-2.330776126	-2.305131672	-2.265040239	-2.244201343	-2.22811868	-2.204606665	-2.179667155	-2.157765314	-2.135666945	-2.112438959	-2.089162235	-2.074997492	-2.06666459	-2.067627718	-2.062783109	-2.056456023	-2.04992737	-2.046433586	-2.047546604	-2.032031037	-2.015157769	-2.010817249	-1.994647864	-1.982674445	-1.959832964	-1.943018963	-1.931999774	-1.913568979	-1.888065724	-1.869151817	-1.859932131	-1.858330783	-1.859052229	-1.856953957	-1.837405726	-1.80479245
1806	-0.58222283	-1.186278939	-1.341893164	-1.575624791	-1.791800583	-1.878735695	-1.947267593	-2.024017056	-2.104909103	-2.165197946	-2.193480866	-2.204537106	-2.221342368	-2.236721789	-2.236272596	-2.215525356	-2.192126868	-2.178355482	-2.163865851	-2.13733205	-2.106793247	-2.076134525	-2.053400375	-2.030397735	-2.008109696	-1.996194926	-1.998742369	-2.007402304	-2.01291497	-2.020042107	-2.027889772	-2.020998252	-2.019405844	-1.994905325	-1.963171567	-1.941156585	-1.925256679	-1.908403379	-1.886257138	-1.875235016	-1.875104695	-1.858330783	-1.843935688	-1.831561448	-1.824836226	-1.8188713	-1.813721897	-1.795662924	-1.767842812
1807	-0.659280325	-1.325037872	-1.502089457	-1.680602426	-1.809584253	-1.897429098	-1.995420706	-2.08496971	-2.17050325	-2.237321436	-2.261774552	-2.254769015	-2.241996991	-2.235300936	-2.228045251	-2.207328211	-2.176460566	-2.145754703	-2.131590697	-2.123262703	-2.108685601	-2.088522783	-2.071604148	-2.059483515	-2.044023778	-2.0266412	-2.023237477	-2.023420781	-2.024706085	-2.017412209	-2.005594853	-1.981133137	-1.956009334	-1.946383826	-1.924599044	-1.90517962	-1.910518797	-1.904481958	-1.890084137	-1.86356483	-1.84417831	-1.827572223	-1.808940418	-1.795364599	-1.786641646	-1.783570169	-1.782042538	-1.767715598	-1.740788507
1808	-0.591665043	-1.136849702	-1.325598187	-1.465326744	-1.526308704	-1.591590422	-1.698362417	-1.785898264	-1.8527257	-1.901079521	-1.929039084	-1.938924676	-1.940853281	-1.944315935	-1.961618309	-1.984011895	-1.991484992	-1.975309138	-1.94803755	-1.926501601	-1.903750617	-1.873868593	-1.849059446	-1.832387327	-1.825387858	-1.818785452	-1.815791387	-1.820304617	-1.827543026	-1.834815048	-1.832505438	-1.818499412	-1.798712146	-1.778977195	-1.775648255	-1.760650461	-1.754931724	-1.764193895	-1.762531667	-1.752493176	-1.73116471	-1.711773138	-1.701299717	-1.684722561	-1.669160259	-1.653021466	-1.64568023	-1.630839825	-1.609047239
1809	-0.613452881	-1.054684085	-1.251835239	-1.381031965	-1.433774698	-1.477660114	-1.572968548	-1.670439418	-1.743932017	-1.793174124	-1.829298344	-1.862804188	-1.888535848	-1.900043266	-1.906263215	-1.917969019	-1.927786877	-1.919301377	-1.88941029	-1.851582453	-1.825504081	-1.806263367	-1.788372277	-1.776815679	-1.775415146	-1.783939714	-1.788318924	-1.783939714	-1.779891912	-1.771548309	-1.75862787	-1.73405071	-1.707721771	-1.679999196	-1.656670197	-1.653099612	-1.643075872	-1.634437143	-1.640714846	-1.636406821	-1.62466566	-1.595936385	-1.576557509	-1.564187475	-1.543694712	-1.521433504	-1.507239611	-1.491793597	-1.472125314
1810	-0.621871118	-1.094053087	-1.277473019	-1.456354047	-1.567993313	-1.625379946	-1.700797882	-1.792150289	-1.881206372	-1.940777487	-1.975678558	-2.007888512	-2.046240308	-2.073709013	-2.083230316	-2.0839147	-2.091944126	-2.09685573	-2.085974348	-2.056258234	-2.022779553	-2.003619687	-1.994390555	-1.982924904	-1.974407431	-1.97098167	-1.970616222	-1.959516336	-1.939944635	-1.921797017	-1.903124732	-1.885389016	-1.864485719	-1.843662899	-1.823503588	-1.807683495	-1.811887463	-1.79827523	-1.782884704	-1.77994424	-1.766648472	-1.743426562	-1.71697029	-1.703554206	-1.701146924	-1.692140419	-1.685353436	-1.670236125	-1.648957794
1811	-0.623151238	-1.176160752	-1.323288105	-1.529663025	-1.69231146	-1.77319395	-1.854151243	-1.929481903	-2.012244383	-2.079824478	-2.10796108	-2.115884638	-2.128368695	-2.145451064	-2.150949309	-2.139123204	-2.125344267	-2.117931056	-2.109970414	-2.088895682	-2.053302163	-2.018000286	-2.003181978	-1.998828985	-1.993020809	-1.98876799	-1.984975737	-1.976665217	-1.95640197	-1.926795044	-1.901287069	-1.882894497	-1.872895202	-1.86182366	-1.853344927	-1.845667339	-1.838721861	-1.839681562	-1.820161072	-1.796124377	-1.784917885	-1.763034701	-1.741937688	-1.717672501	-1.706681651	-1.705732228	-1.70060167	-1.690050616	-1.674238115
1812	-0.630485436	-1.199028741	-1.316952962	-1.595320195	-1.922922933	-2.010594682	-2.023512463	-2.037962313	-2.062783109	-2.1213059	-2.199557879	-2.249414473	-2.27392513	-2.281996832	-2.27205229	-2.235823868	-2.190777078	-2.149353765	-2.121363327	-2.098977827	-2.069968385	-2.032124554	-2.000173753	-1.990209281	-1.992422902	-1.992679047	-1.989064335	-1.978976178	-1.963970269	-1.936816812	-1.902951035	-1.878505814	-1.862804188	-1.851644174	-1.835736392	-1.817157541	-1.796070063	-1.77342587	-1.765659912	-1.744727495	-1.726373794	-1.719262326	-1.7044329	-1.684533477	-1.655843606	-1.635186444	-1.628636548	-1.612307697	-1.594602409
1813	-0.688070338	-1.162474691	-1.319727958	-1.538981954	-1.736032716	-1.818299296	-1.890894136	-1.95369998	-2.00824246	-2.061130178	-2.131003098	-2.194295296	-2.229589868	-2.244048959	-2.249337354	-2.247030135	-2.230770418	-2.197089511	-2.157265981	-2.122801485	-2.090497459	-2.057000407	-2.022505031	-1.998179783	-2.00056495	-2.017005545	-2.024292536	-2.018951941	-2.004803708	-1.983760809	-1.952141273	-1.919987153	-1.90434256	-1.898356015	-1.898149862	-1.893197372	-1.885188926	-1.868734303	-1.850657701	-1.847558762	-1.831620387	-1.80852104	-1.803160854	-1.787705833	-1.764774655	-1.730907544	-1.713319031	-1.700885116	-1.678857435
1814	-0.681308645	-1.163043263	-1.33855648	-1.602442339	-1.831590916	-1.906088259	-1.975186067	-2.055813539	-2.119357874	-2.163612581	-2.193413066	-2.230918213	-2.263444153	-2.270349332	-2.262012674	-2.253755128	-2.250572901	-2.235375602	-2.20439802	-2.168450148	-2.140981856	-2.121535655	-2.101000729	-2.075462282	-2.056901377	-2.059882133	-2.069662364	-2.067272633	-2.05764465	-2.04493793	-2.031890799	-2.009527946	-1.987542422	-1.975596437	-1.967300673	-1.959081349	-1.947421475	-1.930813075	-1.910412781	-1.893231335	-1.895342209	-1.875658829	-1.859240629	-1.860624736	-1.852045569	-1.835171466	-1.812056471	-1.792177201	-1.77342587
1815	-0.696667842	-1.267622325	-1.434707205	-1.67707813	-1.848936747	-1.918148828	-1.992849895	-2.091139827	-2.189095719	-2.247567391	-2.262489309	-2.262012674	-2.277119389	-2.291409155	-2.285586408	-2.270349332	-2.260981754	-2.254300773	-2.235749125	-2.20155654	-2.16488041	-2.143573228	-2.1316495	-2.1168498	-2.095554959	-2.07841756	-2.077897633	-2.079146504	-2.069509435	-2.05394094	-2.037441264	-2.017728767	-1.994347685	-1.969602699	-1.953504836	-1.940436582	-1.934494977	-1.922051001	-1.906368223	-1.888771102	-1.875039549	-1.870149049	-1.850780887	-1.834162375	-1.835082334	-1.825852935	-1.814911357	-1.793066238	-1.77702355
1816	-0.658634731	-1.344036038	-1.479568874	-1.741937688	-1.984305011	-2.048031416	-2.077378328	-2.108351056	-2.168962514	-2.244887734	-2.308564848	-2.347850395	-2.370590401	-2.392223396	-2.394587202	-2.362210171	-2.322849479	-2.293452897	-2.27335428	-2.247413821	-2.212468684	-2.182831428	-2.169603824	-2.164182646	-2.15459186	-2.136558171	-2.121133663	-2.12124848	-2.127028369	-2.125808195	-2.121018877	-2.105241006	-2.084652938	-2.052566278	-2.012557195	-1.978645287	-1.962055845	-1.953504836	-1.944163149	-1.937380416	-1.932408452	-1.918904843	-1.917106967	-1.89777217	-1.877685802	-1.872053357	-1.862740861	-1.844755083	-1.816160963
1817	-0.693823825	-1.270219856	-1.398711566	-1.659060398	-1.944965876	-2.028121383	-2.050317309	-2.069203737	-2.096910013	-2.164309429	-2.257274869	-2.326150023	-2.3650192	-2.374378919	-2.370080964	-2.342466112	-2.295763663	-2.246340353	-2.208730519	-2.181972158	-2.152489035	-2.120330794	-2.098160408	-2.094473952	-2.101110344	-2.104466961	-2.096530171	-2.084178212	-2.084283662	-2.086769129	-2.078781879	-2.057694247	-2.03428103	-2.010016542	-1.97786043	-1.942790487	-1.928596716	-1.922196202	-1.919265314	-1.911580383	-1.901287069	-1.877129077	-1.852385501	-1.843087574	-1.820419487	-1.800381932	-1.8033265	-1.792204115	-1.770139051
1818	-0.707420544	-1.294820755	-1.45286552	-1.64041113	-1.794660279	-1.879064307	-1.964570262	-2.040386289	-2.101329657	-2.150273556	-2.208870999	-2.266561973	-2.298604731	-2.306097259	-2.296021175	-2.290136683	-2.282163133	-2.252199909	-2.214670165	-2.184754408	-2.163802519	-2.140921775	-2.114808459	-2.095230374	-2.091139827	-2.093395628	-2.089909454	-2.074120911	-2.058339522	-2.059632954	-2.066613958	-2.054432947	-2.033013975	-2.006916639	-1.978066834	-1.941118661	-1.911651248	-1.894047231	-1.880678114	-1.867260162	-1.846642529	-1.819415403	-1.794200378	-1.778768387	-1.790377765	-1.797212085	-1.803216062	-1.812112822	-1.794227418
1819	-0.678909268	-1.229604606	-1.403721871	-1.573505005	-1.687632205	-1.761126263	-1.860246814	-1.969562207	-2.061930814	-2.121765531	-2.147825096	-2.185952279	-2.225702062	-2.239652921	-2.230548821	-2.207958689	-2.19873353	-2.18382501	-2.145086978	-2.097561944	-2.059433714	-2.038341651	-2.021317435	-2.00353211	-1.995162939	-2.003838707	-2.017095882	-2.018906577	-2.005946936	-1.990506612	-1.989064335	-1.983970037	-1.966898063	-1.943590679	-1.918616683	-1.894353587	-1.871956326	-1.850257585	-1.83827273	-1.828653903	-1.818327878	-1.796613508	-1.77394169	-1.751536282	-1.737240505	-1.745379426	-1.73926098	-1.726813468	-1.723170695
1820	-0.730690241	-1.28897774	-1.455460692	-1.673807562	-1.846032778	-1.9201678	-1.984682167	-2.066209116	-2.150887834	-2.211690188	-2.241466578	-2.256960845	-2.287266141	-2.313453101	-2.309006968	-2.280171714	-2.247106845	-2.232028279	-2.216024997	-2.180390267	-2.140681535	-2.115431185	-2.105960999	-2.096421706	-2.082547008	-2.073709013	-2.077689837	-2.079667928	-2.069101886	-2.04291974	-2.014034922	-1.995034113	-1.981715692	-1.960784234	-1.937756559	-1.916604892	-1.901598578	-1.881041222	-1.858048804	-1.842029756	-1.827835086	-1.812620307	-1.795473057	-1.779918075	-1.767486707	-1.762858573	-1.77394169	-1.757483418	-1.731866846
1821	-0.682440154	-1.162392625	-1.324872672	-1.549196827	-1.733180545	-1.821368325	-1.892654335	-1.963091777	-2.045371622	-2.120789395	-2.163359458	-2.187019834	-2.198664904	-2.226945307	-2.253988892	-2.254534831	-2.237846808	-2.218388218	-2.215168822	-2.209292713	-2.18276527	-2.148925195	-2.129888845	-2.12222565	-2.110306209	-2.089962876	-2.077118909	-2.07443009	-2.073246095	-2.063084319	-2.04072005	-2.013407393	-2.003970172	-2.002220569	-1.994862404	-1.985353475	-1.974571239	-1.956873602	-1.926611619	-1.888032163	-1.855706073	-1.831856225	-1.818327878	-1.807014621	-1.80186548	-1.801040661	-1.801178022	-1.805263711	-1.782121422
1822	-0.727262859	-1.376151383	-1.528385622	-1.763613911	-1.967059062	-2.056653902	-2.129303542	-2.187956102	-2.238598443	-2.292514988	-2.334982175	-2.361211333	-2.361111575	-2.344477404	-2.34170235	-2.339324212	-2.315603522	-2.282579163	-2.249414473	-2.235300936	-2.221921138	-2.185952279	-2.151072287	-2.131590697	-2.12395545	-2.112495226	-2.097670694	-2.084230934	-2.080451241	-2.077741777	-2.065602559	-2.036779013	-2.008862565	-1.999479159	-1.998352809	-1.990549104	-1.978645287	-1.960942982	-1.938849219	-1.90661334	-1.871148577	-1.849335646	-1.838721861	-1.834607273	-1.8296796	-1.825155506	-1.815649326	-1.800601398	-1.795012296
1823	-0.763757574	-1.472885888	-1.612645773	-1.882099268	-2.149782758	-2.221270076	-2.248720896	-2.276134036	-2.295849483	-2.320390428	-2.36713796	-2.423313195	-2.454816632	-2.455064234	-2.433209088	-2.422048872	-2.411728293	-2.382894769	-2.342561677	-2.300509155	-2.277777536	-2.253833036	-2.214598975	-2.176917203	-2.155088126	-2.145693958	-2.13834613	-2.123205024	-2.110586236	-2.108908774	-2.109132061	-2.093557206	-2.065299598	-2.036070578	-2.023558311	-2.016193358	-2.00121773	-1.978810701	-1.95369998	-1.927529518	-1.895922794	-1.86477191	-1.8486608	-1.838871675	-1.83082538	-1.816189405	-1.799833754	-1.777127523	-1.756416324
1824	-0.764133339	-1.438076145	-1.580242454	-1.812225545	-2.02291688	-2.102867957	-2.166088285	-2.232769902	-2.28777133	-2.316862869	-2.328086988	-2.355758414	-2.384049948	-2.392009141	-2.376027488	-2.347656945	-2.334231449	-2.326979093	-2.29981567	-2.259795264	-2.218819279	-2.200659451	-2.186552456	-2.158265221	-2.133063182	-2.124302238	-2.130826973	-2.128894299	-2.115091406	-2.100234198	-2.093772737	-2.083598696	-2.067729224	-2.042632192	-2.020315076	-2.016734647	-2.019496682	-2.008021209	-1.988260439	-1.965010784	-1.941763831	-1.913462216	-1.890995492	-1.882331059	-1.879097182	-1.875626214	-1.864644691	-1.843844739	-1.814401189
1825	-0.743164438	-1.460321829	-1.61145478	-1.825591268	-2.029327757	-2.11787408	-2.186819467	-2.268894949	-2.346884007	-2.397940009	-2.407601154	-2.416234632	-2.437112619	-2.461426266	-2.468904453	-2.453580733	-2.407712184	-2.376027488	-2.342370569	-2.284330858	-2.216096421	-2.163612581	-2.145511775	-2.138525331	-2.124071015	-2.1168498	-2.126795691	-2.136855654	-2.13270933	-2.111146833	-2.085921415	-2.067424777	-2.055172004	-2.039148846	-2.015832873	-1.995893677	-1.995377734	-1.996539468	-1.985815602	-1.969117047	-1.951558196	-1.931109446	-1.908262717	-1.886491159	-1.87422605	-1.863628277	-1.856391965	-1.842271316	-1.824343253
1826	-0.707385119	-1.429795755	-1.586918276	-1.818013576	-2.037725395	-2.13288622	-2.184887342	-2.240483241	-2.305482546	-2.363411816	-2.39815721	-2.418164076	-2.424581209	-2.433680378	-2.436400271	-2.414764937	-2.361410917	-2.302945108	-2.274088368	-2.255628773	-2.22250068	-2.185020316	-2.152057361	-2.141703475	-2.132591443	-2.106016433	-2.085339569	-2.077222658	-2.0759793	-2.067272633	-2.04798291	-2.023787623	-2.0117979	-2.002089633	-1.984933786	-1.956323414	-1.932705914	-1.924708581	-1.922087297	-1.911332447	-1.898081166	-1.880744111	-1.864740101	-1.844694334	-1.824256316	-1.812225545	-1.806068809	-1.79658632	-1.777543663
1827	-0.763367023	-1.43366859	-1.611437029	-1.793605936	-1.92771333	-2.017638298	-2.112945622	-2.194023649	-2.271240525	-2.338092707	-2.37427609	-2.40329297	-2.415781888	-2.420559403	-2.435333936	-2.448550002	-2.419645339	-2.356054087	-2.275478373	-2.216596719	-2.168194191	-2.122168109	-2.082809691	-2.056653902	-2.061480275	-2.072578305	-2.065249125	-2.050658793	-2.042057665	-2.03428103	-2.015787833	-1.982424132	-1.956677026	-1.94619194	-1.940815382	-1.929408068	-1.910024277	-1.885055584	-1.872797982	-1.862994224	-1.84284556	-1.814457845	-1.788052256	-1.764193895	-1.73726422	-1.71168369	-1.704147129	-1.70010064	-1.695315634
1828	-0.700954916	-1.236916584	-1.423739296	-1.602999082	-1.728623128	-1.8142879	-1.914959293	-2.016554143	-2.097290187	-2.161213855	-2.205372555	-2.250959731	-2.28567024	-2.298950369	-2.299209779	-2.303993285	-2.295677859	-2.266722466	-2.214385475	-2.153662888	-2.12182302	-2.109634879	-2.086027288	-2.057694247	-2.033529736	-2.031143625	-2.029653124	-2.004189368	-1.975596437	-1.957345747	-1.945501853	-1.921760746	-1.89289183	-1.870600164	-1.862677544	-1.857923539	-1.850442208	-1.826930336	-1.799505178	-1.786322898	-1.777647761	-1.756168538	-1.735205781	-1.71819423	-1.705886644	-1.69135023	-1.68016552	-1.673275087	-1.661962065
1829	-0.636655071	-1.233668963	-1.399996913	-1.616417995	-1.789173361	-1.870567926	-1.942714356	-2.021180613	-2.096096473	-2.148313685	-2.192262078	-2.252044693	-2.306624849	-2.341988603	-2.345438445	-2.327440372	-2.303381541	-2.281996832	-2.242755849	-2.183096161	-2.119186408	-2.095122233	-2.085815567	-2.062983893	-2.033576654	-2.006123085	-2.004452551	-1.997445192	-1.968672342	-1.939037887	-1.922341451	-1.906788508	-1.886323988	-1.857954852	-1.833777165	-1.821598658	-1.817728043	-1.80518051	-1.779159984	-1.75187954	-1.741458493	-1.731117941	-1.713858025	-1.696069936	-1.681352431	-1.669606521	-1.656571711	-1.640183483	-1.628267345
1830	-0.687129004	-1.388117444	-1.540698	-1.781464495	-2.009172949	-2.085022528	-2.117760152	-2.153353671	-2.19873353	-2.24910608	-2.290221398	-2.339419088	-2.387746094	-2.418733195	-2.418733195	-2.384576047	-2.334982175	-2.30565809	-2.288867928	-2.262966469	-2.222645687	-2.177505015	-2.162474691	-2.153539175	-2.123724411	-2.082231998	-2.051000546	-2.042296958	-2.032405227	-2.004320939	-1.978645287	-1.960506565	-1.948693089	-1.929962133	-1.901356274	-1.876115707	-1.872765581	-1.872506455	-1.866524963	-1.850196062	-1.83496352	-1.82687203	-1.822232707	-1.806903242	-1.787093607	-1.765989182	-1.74838611	-1.722826445	-1.69398265
1831	-0.660326003	-1.301768925	-1.457187017	-1.739237155	-2.031236952	-2.102208018	-2.104577454	-2.109690783	-2.1316495	-2.181576145	-2.255628773	-2.322393047	-2.376337293	-2.413862975	-2.416347891	-2.382370702	-2.324863496	-2.271402757	-2.240105626	-2.222863287	-2.196611175	-2.154467883	-2.107348966	-2.093449481	-2.088309841	-2.064996849	-2.038578906	-2.015697768	-2.013631406	-2.008685302	-1.983802646	-1.952335805	-1.934494977	-1.922196202	-1.902291619	-1.87215041	-1.855706073	-1.851428191	-1.848783421	-1.838841708	-1.816701679	-1.785288579	-1.77237035	-1.766800758	-1.754734161	-1.740477793	-1.728251301	-1.708497951	-1.677553277
1832	-0.725976156	-1.30721475	-1.490972306	-1.714780357	-1.881834515	-1.949929736	-2.025902996	-2.094527938	-2.148986393	-2.198321941	-2.246187216	-2.296450702	-2.320662969	-2.33847126	-2.355659901	-2.362910726	-2.346208813	-2.311847244	-2.269379202	-2.238748926	-2.213887716	-2.181774106	-2.133004187	-2.083651348	-2.071501732	-2.071757817	-2.059882133	-2.041818502	-2.027056992	-2.033248336	-2.035976207	-2.00718148	-1.979307321	-1.963530801	-1.951869073	-1.93196264	-1.911686684	-1.896093702	-1.892044227	-1.88880472	-1.877456476	-1.844360366	-1.811774827	-1.798657507	-1.793876036	-1.781884814	-1.770062314	-1.75085058	-1.725172745
1833	-0.715937162	-1.400509935	-1.585394288	-1.783227302	-1.91829273	-1.996798053	-2.088469538	-2.199145508	-2.285502591	-2.325966	-2.326610422	-2.336959025	-2.344957659	-2.337242168	-2.337053386	-2.351932871	-2.352128235	-2.339134522	-2.304255725	-2.257589119	-2.221559316	-2.20155654	-2.172243137	-2.127785437	-2.084494638	-2.079198618	-2.087352894	-2.0736061	-2.049197177	-2.02420069	-2.018000286	-2.003094489	-1.970251081	-1.944048595	-1.93539228	-1.935055574	-1.93404702	-1.920420833	-1.907139057	-1.901460102	-1.893673088	-1.869537571	-1.835260616	-1.804045027	-1.794822713	-1.794470849	-1.790297368	-1.775959261	-1.754610729
1834	-0.698037274	-1.39878771	-1.553975715	-1.759450752	-1.911580383	-1.970210529	-2.014843079	-2.061580354	-2.127843727	-2.179076412	-2.208169052	-2.241390857	-2.272865576	-2.292429824	-2.285167488	-2.273680388	-2.255159603	-2.231880106	-2.19606515	-2.140561465	-2.07852162	-2.041961984	-2.024062958	-1.999609311	-1.962613347	-1.927750102	-1.93092419	-1.937418016	-1.919589993	-1.88883834	-1.857391564	-1.843602303	-1.827309518	-1.792500277	-1.763916415	-1.75187954	-1.754363971	-1.749531203	-1.734356858	-1.722092955	-1.720219023	-1.70923105	-1.692397006	-1.66452204	-1.639236234	-1.634044277	-1.642541614	-1.635843144	-1.620567567
1835	-0.795061059	-1.543861803	-1.673050006	-1.939793379	-2.233810307	-2.286845598	-2.276544328	-2.267847582	-2.27679069	-2.325138859	-2.380489279	-2.429807439	-2.466990978	-2.492954128	-2.496617937	-2.465846926	-2.42136079	-2.388064375	-2.355856949	-2.316772794	-2.2644011	-2.218963061	-2.198184831	-2.196269829	-2.18849202	-2.167235695	-2.141643295	-2.148864005	-2.157890237	-2.141402655	-2.112213965	-2.082179518	-2.074687909	-2.063184769	-2.031844063	-2.005199101	-2.000782434	-1.998439347	-1.986867724	-1.962932242	-1.94161194	-1.923796619	-1.909918382	-1.891807195	-1.864422147	-1.84001195	-1.843117836	-1.847192037	-1.837435593
1836	-0.765439694	-1.428291168	-1.572659979	-1.814684542	-2.072219151	-2.154096161	-2.182699122	-2.213532523	-2.238072162	-2.273028416	-2.337431033	-2.398809467	-2.436756299	-2.460046158	-2.471340355	-2.463189134	-2.416801226	-2.375305469	-2.346208813	-2.319211388	-2.287350298	-2.253132372	-2.219106891	-2.207328211	-2.212327035	-2.207328211	-2.179404503	-2.142004504	-2.13733205	-2.135014539	-2.109634879	-2.073040512	-2.044071843	-2.038531445	-2.029606628	-2.000434512	-1.983217288	-1.978769342	-1.977035793	-1.966656677	-1.945157221	-1.919553905	-1.907139057	-1.896914998	-1.88097518	-1.852942329	-1.835022923	-1.831531981	-1.830149298
1837	-0.660749354	-1.296751623	-1.456888456	-1.699165481	-1.943628821	-2.038436538	-2.09189046	-2.150457748	-2.20259395	-2.235898624	-2.263683192	-2.31884925	-2.356942316	-2.373044049	-2.378304538	-2.378512135	-2.356547324	-2.312114475	-2.272621431	-2.245575211	-2.221559316	-2.20238627	-2.173406946	-2.142004504	-2.130826973	-2.132414673	-2.119872678	-2.079824478	-2.032826577	-2.021499931	-2.016644386	-1.9879224	-1.957424488	-1.934009711	-1.934009711	-1.929039084	-1.904447104	-1.881371585	-1.868349262	-1.855706073	-1.834399597	-1.798247937	-1.771959135	-1.762004107	-1.757210191	-1.748191501	-1.737382818	-1.7222533	-1.722001356
1838	-0.712986984	-1.360583243	-1.537811712	-1.724942154	-1.863311134	-1.933487722	-1.989276135	-2.054531415	-2.122340756	-2.179010824	-2.211266141	-2.24672343	-2.298432015	-2.328086988	-2.331055266	-2.321208566	-2.302160632	-2.274496731	-2.226506108	-2.185552621	-2.159517513	-2.145451064	-2.131296798	-2.106071873	-2.077689837	-2.067830754	-2.070529984	-2.055616042	-2.015697768	-1.971469413	-1.966254664	-1.965171084	-1.944774616	-1.919842689	-1.899698396	-1.900353883	-1.897017769	-1.867836404	-1.841577193	-1.82666802	-1.814741235	-1.790083047	-1.759975217	-1.738095088	-1.731188096	-1.726582005	-1.724988262	-1.705357446	-1.68131073
1839	-0.736595933	-1.325441961	-1.495406818	-1.692140419	-1.854461764	-1.935804164	-1.999565923	-2.05724808	-2.11850122	-2.17327748	-2.208449695	-2.228780098	-2.245804612	-2.278684119	-2.290645224	-2.280088936	-2.256568635	-2.23470407	-2.203911571	-2.152612449	-2.108908774	-2.088416299	-2.076082777	-2.063938883	-2.041054068	-2.014573526	-2.004408676	-2.007534852	-1.994776575	-1.958528359	-1.920276225	-1.920348523	-1.925878694	-1.910306791	-1.888334304	-1.868991187	-1.87432359	-1.866876425	-1.833392297	-1.803133253	-1.78608399	-1.768657862	-1.750263695	-1.726836622	-1.712758289	-1.713139514	-1.722344952	-1.718943895	-1.695940534
1840	-0.767926793	-1.450800491	-1.617406683	-1.825184544	-2.002832129	-2.080085519	-2.127494101	-2.171468993	-2.211407444	-2.260111345	-2.310868803	-2.35971737	-2.377475138	-2.382265965	-2.393941251	-2.38101108	-2.344573412	-2.311936303	-2.285000033	-2.253132372	-2.204189475	-2.171211252	-2.157827771	-2.152674169	-2.147886139	-2.131708312	-2.108351056	-2.101603954	-2.108351056	-2.099305226	-2.066259701	-2.022230682	-2.018453195	-2.015607721	-1.987795704	-1.950898322	-1.927897221	-1.925732257	-1.916067598	-1.885055584	-1.862171336	-1.848048211	-1.838033384	-1.822781041	-1.798247937	-1.77869011	-1.780625075	-1.780336899	-1.770318158
1841	-0.751761821	-1.481802026	-1.639368725	-1.857297754	-2.041436117	-2.130006	-2.197705289	-2.253599356	-2.303556237	-2.345342245	-2.389127	-2.438064237	-2.462810774	-2.449649328	-2.42078822	-2.40428338	-2.372122305	-2.33460665	-2.304430773	-2.282912275	-2.258848401	-2.218531857	-2.192059279	-2.183692401	-2.182236368	-2.179142011	-2.1640559	-2.139063379	-2.131531901	-2.138167002	-2.128543826	-2.08496971	-2.034845354	-2.024154775	-2.01376587	-1.979472988	-1.950316911	-1.931146506	-1.935804164	-1.93539228	-1.915066425	-1.89408126	-1.886123467	-1.879031435	-1.863723464	-1.835944708	-1.822492358	-1.819014419	-1.813721897
1842	-0.73012996	-1.389286618	-1.545948261	-1.762833417	-1.949117789	-2.021545567	-2.085709744	-2.147947191	-2.198321941	-2.243363892	-2.280751602	-2.326150023	-2.364415734	-2.376957566	-2.351737594	-2.316322701	-2.300162274	-2.275232754	-2.241088108	-2.210560315	-2.186619193	-2.160773426	-2.122974384	-2.103473783	-2.10662667	-2.119758224	-2.130416292	-2.119929916	-2.094527938	-2.081655071	-2.078938109	-2.058886273	-2.012289057	-1.965371543	-1.963890333	-1.967784297	-1.952608298	-1.933226963	-1.917430036	-1.919914915	-1.912573543	-1.874388628	-1.848722106	-1.839681562	-1.835052627	-1.824691175	-1.812394685	-1.801040661	-1.797920559
1843	-0.75047146	-1.428116554	-1.587774724	-1.769372288	-1.9046214	-1.960347976	-2.014528617	-2.085233863	-2.154034238	-2.210489796	-2.259874263	-2.301290651	-2.339039708	-2.365119859	-2.362310181	-2.325047052	-2.283412422	-2.27457845	-2.256333479	-2.228412519	-2.204258979	-2.1890286	-2.16768273	-2.131708312	-2.111595832	-2.110586236	-2.117020346	-2.119243555	-2.104025268	-2.078001569	-2.068796475	-2.072219151	-2.056456023	-2.011485634	-1.964090202	-1.960229073	-1.96405022	-1.944163149	-1.9198788	-1.899216038	-1.897909474	-1.879458971	-1.840523044	-1.814004806	-1.804017369	-1.797484438	-1.792877502	-1.775285695	-1.759550601
1844	-0.78788967	-1.434447319	-1.615539056	-1.694906704	-1.758179681	-1.838332588	-1.936816812	-2.053842605	-2.178093623	-2.270754193	-2.306800855	-2.332827328	-2.346112442	-2.36552273	-2.386792648	-2.394802733	-2.365119859	-2.337998121	-2.333482019	-2.310336035	-2.271971046	-2.244125144	-2.223371447	-2.198664904	-2.161150909	-2.140321423	-2.14014148	-2.143815073	-2.14454142	-2.128894299	-2.103308473	-2.089642443	-2.093018847	-2.076963331	-2.031330298	-1.983384452	-1.986025823	-1.987458027	-1.964370172	-1.935991513	-1.911970282	-1.904795767	-1.890117857	-1.856267177	-1.836838625	-1.83410309	-1.838302658	-1.831531981	-1.808381337
1845	-0.771443098	-1.498297308	-1.65150043	-1.844147975	-2.020224067	-2.113283726	-2.163486001	-2.214955042	-2.27457845	-2.33592241	-2.377371574	-2.407823243	-2.425158805	-2.427360703	-2.433562508	-2.440452444	-2.423889106	-2.378927629	-2.336299075	-2.317133204	-2.283329024	-2.249029016	-2.228412519	-2.218603695	-2.208730519	-2.187621489	-2.179338865	-2.17776652	-2.172178572	-2.156082362	-2.118957892	-2.070734382	-2.05124482	-2.058737091	-2.056208801	-2.030957033	-2.002176919	-2.012333735	-2.012691326	-1.98146593	-1.941649908	-1.908896056	-1.901217876	-1.887965049	-1.857391564	-1.84145659	-1.845576027	-1.843117836	-1.828595365
1846	-0.741973649	-1.324982798	-1.479673706	-1.709408957	-1.92376018	-2.00735813	-2.055912321	-2.086292086	-2.122455892	-2.175093529	-2.241845378	-2.303119628	-2.340273905	-2.352714855	-2.337525496	-2.318397001	-2.300509155	-2.271727402	-2.221776373	-2.180390267	-2.16953965	-2.15490196	-2.138883956	-2.134896025	-2.141222263	-2.145147638	-2.127843727	-2.118330092	-2.115148017	-2.107682739	-2.091514981	-2.05774385	-2.016058141	-2.000608438	-2.009527946	-2.003663482	-1.967220121	-1.925878694	-1.928154799	-1.925220118	-1.896675293	-1.865408565	-1.844937381	-1.847589336	-1.842785078	-1.81655932	-1.804626245	-1.79800238	-1.783069146
1847	-0.712758289	-1.266048793	-1.441411417	-1.656886945	-1.834014177	-1.913355479	-1.984263126	-2.057396751	-2.108462542	-2.157577997	-2.211619485	-2.27876663	-2.329846955	-2.355758414	-2.35753548	-2.33592241	-2.313274379	-2.299988938	-2.27335428	-2.223226198	-2.182104243	-2.181180492	-2.17114684	-2.15739076	-2.153477332	-2.15583359	-2.145936988	-2.116679322	-2.099960765	-2.094689938	-2.0910327	-2.082336976	-2.054531415	-2.013990068	-1.995248844	-1.995678626	-1.98075905	-1.92929734	-1.875789317	-1.8694411	-1.862709201	-1.830795963	-1.805485658	-1.790672684	-1.799313624	-1.797975105	-1.771137871	-1.750630405	-1.735867203
1848	-0.795790453	-1.466266062	-1.64694976	-1.821800301	-1.934457629	-2.005946936	-2.089909454	-2.184555084	-2.273680388	-2.323763783	-2.350470434	-2.389446295	-2.428407617	-2.450016389	-2.448062305	-2.428990328	-2.388489113	-2.36552273	-2.355462942	-2.335076107	-2.293623644	-2.264720552	-2.266561973	-2.251424383	-2.22562904	-2.203286937	-2.185552621	-2.15864053	-2.118330092	-2.09685573	-2.092266263	-2.089322245	-2.082652062	-2.055369298	-2.014124643	-1.993747949	-2.000782434	-1.985269505	-1.935729247	-1.887060024	-1.888771102	-1.884822334	-1.8607823	-1.839171457	-1.824314272	-1.828507573	-1.819501377	-1.783543785	-1.75910146
1849	-0.77413528	-1.431188345	-1.596690696	-1.74680743	-1.866652734	-1.938585222	-2.009749967	-2.091783147	-2.177178355	-2.245651664	-2.267928059	-2.297138829	-2.337714484	-2.384681343	-2.42136079	-2.440332722	-2.430743167	-2.397289055	-2.368251926	-2.341130408	-2.298259368	-2.239803771	-2.206838471	-2.212964818	-2.209574083	-2.201211286	-2.199557879	-2.191046701	-2.167363372	-2.124128809	-2.094743951	-2.079511435	-2.068033885	-2.054974799	-2.022962665	-1.979141718	-1.962573502	-1.975883927	-1.97094105	-1.936216439	-1.906438242	-1.923796619	-1.932445623	-1.915530969	-1.895717793	-1.877390976	-1.877849681	-1.860876866	-1.8176995
1850	-0.782252927	-1.484391051	-1.631304122	-1.778403214	-1.911261635	-1.998439347	-2.053449489	-2.107905397	-2.172501492	-2.242528052	-2.303556237	-2.340273905	-2.365825128	-2.384470776	-2.390619056	-2.374584648	-2.342179544	-2.306976932	-2.266321344	-2.247183569	-2.243820483	-2.229147988	-2.189229989	-2.163486001	-2.167491087	-2.153786636	-2.135726303	-2.125286311	-2.11429962	-2.094096234	-2.059433714	-2.042249089	-2.034140063	-2.027010773	-2.015427684	-1.982966661	-1.936704179	-1.923286755	-1.941042821	-1.941384203	-1.911438688	-1.87696547	-1.891096872	-1.893673088	-1.868862726	-1.840041997	-1.82156986	-1.819415403	-1.802912505
1851	-0.765778927	-1.417300441	-1.566006278	-1.723653104	-1.874518734	-1.968712751	-2.046385258	-2.102647866	-2.157702866	-2.221704009	-2.289882635	-2.359916269	-2.390405591	-2.404063094	-2.406160339	-2.39815721	-2.371100436	-2.341130408	-2.305482546	-2.261774552	-2.237471478	-2.233215485	-2.211831629	-2.166343003	-2.136498699	-2.138704606	-2.128135298	-2.114921616	-2.110866444	-2.107738393	-2.09560908	-2.064140202	-2.046965543	-2.036731748	-2.025442255	-2.0090399	-1.973916379	-1.927639796	-1.914745109	-1.93330145	-1.932705914	-1.888939218	-1.845636899	-1.851952906	-1.847069864	-1.816502389	-1.793930076	-1.777439591	-1.779395112
1852	-0.746717739	-1.347096428	-1.512819187	-1.655097092	-1.773683703	-1.870342327	-1.972161322	-2.082862247	-2.16488041	-2.227604939	-2.272377422	-2.32385532	-2.358228529	-2.350762528	-2.329661359	-2.308830066	-2.286593468	-2.265040239	-2.241921178	-2.21417208	-2.179010824	-2.165833716	-2.168194191	-2.152612449	-2.112270203	-2.087777943	-2.101274818	-2.093018847	-2.078573659	-2.069764347	-2.058488567	-2.031750606	-1.994819487	-1.978727986	-1.975760694	-1.97728302	-1.975145052	-1.946806272	-1.900077768	-1.880216414	-1.886023242	-1.871245427	-1.817985014	-1.771856392	-1.78299009	-1.788452319	-1.769014928	-1.751438259	-1.734191982
1853	-0.744761275	-1.301742823	-1.466660164	-1.636143681	-1.78080856	-1.865822892	-1.942447999	-2.038341651	-2.134955278	-2.191046701	-2.220619989	-2.262489309	-2.301203748	-2.323946875	-2.307329301	-2.283829652	-2.264241463	-2.255785275	-2.246493543	-2.234331445	-2.215168822	-2.179338865	-2.161213855	-2.153724758	-2.123897679	-2.067120542	-2.036212173	-2.039862325	-2.023695883	-2.00344455	-1.990251744	-1.970900433	-1.94013378	-1.898906233	-1.878571482	-1.871019476	-1.867228171	-1.863247734	-1.836659694	-1.795391711	-1.78526209	-1.810621994	-1.804183342	-1.755797124	-1.712086353	-1.723078868	-1.720698163	-1.698058942	-1.678795243
1854	-0.83159681	-1.381272215	-1.550274825	-1.694326254	-1.809696322	-1.88941029	-1.949156419	-2.0214543	-2.109076229	-2.192126868	-2.232844134	-2.278354234	-2.322393047	-2.361111575	-2.381324461	-2.362210171	-2.330311292	-2.312917155	-2.301464507	-2.284247283	-2.260823368	-2.235151643	-2.197431502	-2.186419011	-2.194227368	-2.185752404	-2.147154182	-2.132237975	-2.144965683	-2.131531901	-2.109746695	-2.097127215	-2.076600534	-2.045805748	-2.005462896	-1.98678346	-1.978273336	-1.973507593	-1.967542417	-1.93734282	-1.891705649	-1.883724412	-1.911155437	-1.910518797	-1.871891651	-1.841577193	-1.860215336	-1.859146419	-1.831708811
1855	-0.79715219	-1.39780974	-1.55714411	-1.709075441	-1.8247782	-1.909142604	-1.979597279	-2.031236952	-2.089162235	-2.15391042	-2.208309351	-2.243896628	-2.27083521	-2.296364762	-2.318306608	-2.327255802	-2.286005732	-2.253833036	-2.23485321	-2.220692172	-2.201418405	-2.192262078	-2.174314292	-2.147276089	-2.150212176	-2.17276	-2.166024629	-2.125344267	-2.101658834	-2.10034362	-2.071245798	-2.046336936	-2.035976207	-2.024384402	-2.009350412	-1.989106687	-1.986025823	-1.978397284	-1.964330165	-1.939679971	-1.885956437	-1.822146191	-1.810930991	-1.844906992	-1.860561726	-1.844572861	-1.819587367	-1.835647144	-1.819931499
1856	-0.797350964	-1.294409945	-1.468712726	-1.619173943	-1.719444392	-1.782463417	-1.857829614	-1.922123596	-1.971876285	-2.036968125	-2.122455892	-2.221559316	-2.287434472	-2.332173621	-2.355955507	-2.359518563	-2.332733881	-2.28141528	-2.241921178	-2.218460031	-2.203633845	-2.19990182	-2.199557879	-2.190844468	-2.173990022	-2.185819019	-2.20978523	-2.195587941	-2.145754703	-2.112270203	-2.104798525	-2.07852162	-2.060880282	-2.057000407	-2.051195954	-2.039386542	-2.016734647	-2.008729611	-2.00121773	-1.992422902	-1.978810701	-1.939491024	-1.885589198	-1.875137272	-1.900630174	-1.895649481	-1.834192021	-1.78264768	-1.788452319
1857	-0.732858791	-1.144729257	-1.3436047	-1.420422171	-1.427546637	-1.47894041	-1.584409057	-1.692632344	-1.780939668	-1.835557915	-1.87886711	-1.938547521	-2.006740169	-2.04759506	-2.08018998	-2.111764327	-2.123782159	-2.122340756	-2.087884271	-2.056703385	-2.035787527	-2.037962313	-2.041006335	-2.046626949	-2.043303435	-2.029002634	-2.033999142	-2.05139145	-2.034093085	-1.984766024	-1.957976073	-1.970291637	-1.956716334	-1.94699843	-1.94699843	-1.939982457	-1.916246622	-1.887260978	-1.877751346	-1.873284296	-1.872441698	-1.87076139	-1.83878178	-1.787945635	-1.77715352	-1.798630191	-1.780179793	-1.712847959	-1.658347888
1858	-0.783641414	-1.321263163	-1.495556324	-1.60791888	-1.674402247	-1.724527399	-1.824082493	-1.942676295	-2.056901377	-2.135548253	-2.163802519	-2.190238335	-2.231806038	-2.273843534	-2.280420142	-2.274251667	-2.255707017	-2.23739645	-2.211266141	-2.158452835	-2.117589316	-2.117077209	-2.123032033	-2.129245055	-2.137212902	-2.134126472	-2.099359816	-2.099250642	-2.115261262	-2.100070117	-2.056752875	-2.052713355	-2.071194629	-2.057595059	-2.042680103	-2.032873419	-2.006255243	-1.9746122	-1.941991767	-1.933487722	-1.933748638	-1.938057708	-1.942067773	-1.915745541	-1.87076139	-1.866844462	-1.899698396	-1.882795014	-1.81389162
1859	-0.792438335	-1.389201481	-1.533117558	-1.670114195	-1.795798595	-1.876083057	-1.938170693	-2.031610458	-2.135014539	-2.220836576	-2.262727823	-2.269379202	-2.280006174	-2.302683458	-2.323580768	-2.310424784	-2.286509457	-2.263125638	-2.243363892	-2.218963061	-2.171211252	-2.157890237	-2.165261481	-2.176395372	-2.185219854	-2.192126868	-2.166215625	-2.119872678	-2.107515821	-2.111259039	-2.084864093	-2.040576978	-2.033342116	-2.050268548	-2.036731748	-2.024384402	-2.017728767	-1.997229372	-1.972202057	-1.946729433	-1.945157221	-1.94611521	-1.949891037	-1.951558196	-1.920059403	-1.867836404	-1.862550937	-1.89245087	-1.875495775
1860	-0.860489276	-1.480421371	-1.606740762	-1.790270572	-1.983426254	-2.0839147	-2.144057054	-2.179864248	-2.248336054	-2.333014282	-2.414426481	-2.463946845	-2.47469599	-2.473144013	-2.465973894	-2.448916135	-2.410832609	-2.372326968	-2.341416285	-2.31930197	-2.297569464	-2.258769589	-2.246876755	-2.252743603	-2.259637311	-2.261536561	-2.255237763	-2.225848141	-2.181906131	-2.178159073	-2.194567112	-2.182963774	-2.142064735	-2.130650919	-2.137391636	-2.109411332	-2.085762652	-2.072989131	-2.049343117	-2.023879382	-1.999175623	-1.998136537	-1.993020809	-1.989403264	-1.983050187	-1.943476276	-1.881900688	-1.879097182	-1.915996009
1861	-0.83674915	-1.358912762	-1.59989393	-1.706969094	-1.892247501	-2.003488328	-2.101603954	-2.191518943	-2.286845598	-2.339513984	-2.327809749	-2.429807439	-2.452102282	-2.505706231	-2.492548939	-2.428640607	-2.428757149	-2.42400438	-2.412289035	-2.318577844	-2.312827895	-2.316412682	-2.290390879	-2.271078354	-2.277695213	-2.27580608	-2.248951965	-2.17554873	-2.203981031	-2.211831629	-2.176134691	-2.199420378	-2.155460698	-2.185819019	-2.121363327	-2.076963331	-2.066462098	-2.0951763	-2.080033299	-2.019814763	-1.969602699	-2.015697768	-1.972568842	-1.972731958	-1.956323414	-1.902083591	-1.939717771	-1.919626083	-1.876409667
1862	-0.81973359	-1.180732522	-1.389840416	-1.537227772	-1.645661023	-1.784494622	-1.873543887	-1.992038967	-2.039243909	-2.165833716	-2.189633046	-2.242603971	-2.341225679	-2.383944805	-2.331893762	-2.358625055	-2.345149909	-2.37161107	-2.344669442	-2.347366932	-2.235002401	-2.221921138	-2.197089511	-2.200797344	-2.208449695	-2.192126868	-2.207118255	-2.169475486	-2.164309429	-2.160459107	-2.145572494	-2.147703034	-2.128719027	-2.119072135	-2.108964585	-2.071757817	-2.126912014	-2.057595059	-2.05596172	-2.015877917	-2.006299305	-1.999522539	-1.940966995	-1.936816812	-1.972528073	-1.894455754	-1.915423722	-1.877685802	-1.844087311
1863	-0.838045348	-1.313721322	-1.478286726	-1.592575101	-1.707588851	-1.817728043	-1.944163149	-2.038768803	-2.120846754	-2.204885014	-2.265520211	-2.352812702	-2.382161252	-2.431094585	-2.402195158	-2.407157317	-2.376130732	-2.389978975	-2.343997679	-2.361910278	-2.333014282	-2.288783476	-2.205790884	-2.201073261	-2.230105964	-2.221197796	-2.204885014	-2.229442525	-2.209363038	-2.176004409	-2.189498652	-2.201280315	-2.150089442	-2.213816654	-2.126970188	-2.143452355	-2.107627093	-2.043927663	-2.095446737	-2.043975718	-2.038294216	-2.00121773	-1.971916993	-2.000521466	-1.994604968	-1.98088371	-1.968228092	-1.925293244	-1.93300358
1864	-0.817936463	-1.335527263	-1.498488868	-1.615359899	-1.722070053	-1.848231897	-1.949156419	-2.078781879	-2.165642887	-2.265360161	-2.254925208	-2.352812702	-2.408156589	-2.370284667	-2.442252258	-2.423198104	-2.39968067	-2.376130732	-2.286929674	-2.289459552	-2.229516191	-2.273028416	-2.246187216	-2.225775095	-2.21481258	-2.177374321	-2.227971835	-2.193820026	-2.201073261	-2.157328366	-2.160019442	-2.175613798	-2.158515391	-2.087087449	-2.115657852	-2.08102657	-2.07748214	-2.037346595	-2.026595026	-2.024798038	-2.005550863	-2.019269623	-1.974571239	-1.981133137	-2.028028724	-1.908403379	-1.929740423	-1.879985748	-1.86223458
1865	-0.829019946	-1.352001238	-1.485186705	-1.600759058	-1.706151484	-1.82649323	-1.950316911	-2.033295223	-2.169283051	-2.22738495	-2.276052024	-2.338755391	-2.416801226	-2.422048872	-2.408045445	-2.331334585	-2.398265852	-2.343326954	-2.354872601	-2.284665316	-2.246416941	-2.235898624	-2.252821329	-2.217384068	-2.168578183	-2.190372958	-2.214741367	-2.180061431	-2.216382235	-2.162600976	-2.158202701	-2.152119003	-2.112495226	-2.128543826	-2.090872058	-2.08175991	-2.052272273	-2.079042294	-2.064140202	-2.019542108	-1.989997026	-2.01376587	-2.001653463	-2.002438884	-1.994004877	-1.935954037	-1.989954587	-1.909213072	-1.939642175
1866	-0.84983325	-1.360762604	-1.516740866	-1.629894195	-1.780834778	-1.880876135	-1.944163149	-2.060530669	-2.158953535	-2.229884705	-2.271889816	-2.361111575	-2.324130045	-2.391580949	-2.322758154	-2.320390428	-2.300075597	-2.301986496	-2.233661525	-2.189297139	-2.223444089	-2.169283051	-2.135548253	-2.193616498	-2.131708312	-2.1195866	-2.093772737	-2.104466961	-2.105019709	-2.079511435	-2.06253226	-2.067627718	-2.075772419	-2.054728418	-2.035316185	-2.015067834	-2.014843079	-2.007402304	-1.985773571	-1.958409953	-1.907419699	-1.954364129	-1.904865533	-1.924745099	-1.90514471	-1.867004299	-1.902465053	-1.860057977	-1.872247484
1867	-0.823937695	-1.403765884	-1.634362284	-1.770984057	-1.906263215	-2.047788942	-2.127261173	-2.204467557	-2.29387989	-2.357832366	-2.391046301	-2.424812155	-2.448062305	-2.458295977	-2.472498989	-2.403183064	-2.354184882	-2.306536873	-2.310691141	-2.261933285	-2.201280315	-2.191789027	-2.195724233	-2.177570376	-2.234480457	-2.184555084	-2.210560315	-2.186352305	-2.211195507	-2.165325026	-2.153230046	-2.140441427	-2.117361638	-2.128719027	-2.138286412	-2.067881528	-2.010372229	-2.046336936	-1.999609311	-2.037299268	-1.98610994	-1.979141718	-1.955029295	-1.942866633	-1.939604383	-1.874193542	-1.869280363	-1.891096872	-1.87886711
1868	-0.749255618	-1.292123371	-1.519274621	-1.693146251	-1.852787583	-1.976253837	-2.063034103	-2.140681535	-2.229221604	-2.250804958	-2.304781081	-2.380593589	-2.456677099	-2.375408541	-2.429106964	-2.367947833	-2.319211388	-2.281249265	-2.252588192	-2.229368872	-2.175223538	-2.148741651	-2.151934105	-2.141643295	-2.178945245	-2.16171775	-2.166088285	-2.163106484	-2.134126472	-2.108908774	-2.119529407	-2.135133086	-2.081235969	-2.120388093	-2.028121383	-2.067424777	-2.059383918	-2.017638298	-2.006255243	-1.962334507	-1.965010784	-1.936629106	-1.960784234	-1.927603033	-1.896846497	-1.915423722	-1.862108102	-1.84067348	-1.843057315
1869	-0.779494427	-1.193921826	-1.402414498	-1.512847478	-1.654802768	-1.765533337	-1.866556902	-1.9704539	-2.035881857	-2.104025268	-2.216811309	-2.242755849	-2.282995593	-2.32321497	-2.345823458	-2.317945223	-2.33856595	-2.245345931	-2.216453718	-2.191586449	-2.193345276	-2.185619206	-2.229589868	-2.134244776	-2.122571059	-2.13483678	-2.171533453	-2.142908845	-2.097779472	-2.107237765	-2.110698297	-2.098378236	-2.084600165	-2.075307297	-2.038673844	-2.052664324	-2.028492218	-2.040624663	-1.965572095	-1.996970529	-1.930073031	-1.962573502	-1.909636121	-1.893537116	-1.875985121	-1.846368035	-1.861855256	-1.833155624	-1.810987195
1870	-0.828519277	-1.403589856	-1.56915126	-1.662460876	-1.768810855	-1.918580676	-1.986320303	-2.089215565	-2.217026005	-2.248105312	-2.28810845	-2.403512866	-2.419645339	-2.435926021	-2.422278475	-2.434742657	-2.406271001	-2.379135525	-2.298345683	-2.327902142	-2.255237763	-2.187019834	-2.232918379	-2.213532523	-2.199008139	-2.17276	-2.152982902	-2.160710544	-2.173795577	-2.118045029	-2.105573162	-2.104246058	-2.072321736	-2.094042301	-2.045805748	-2.02923484	-2.019814763	-2.012646611	-2.006475597	-1.988641046	-1.917573699	-1.934868628	-1.920348523	-1.879821062	-1.88669185	-1.894728317	-1.82932766	-1.868413412	-1.845545594
1871	-0.889743713	-1.504622197	-1.715794932	-1.796640698	-1.944774616	-2.027334408	-2.141222263	-2.201073261	-2.295935321	-2.367239112	-2.380489279	-2.458046526	-2.51243744	-2.476904162	-2.491874464	-2.505984625	-2.435097327	-2.370284667	-2.363111093	-2.332733881	-2.285837954	-2.231509895	-2.231066058	-2.23935138	-2.241163775	-2.181378274	-2.118558278	-2.196542884	-2.180521872	-2.161213855	-2.214741367	-2.153972325	-2.13200249	-2.151626116	-2.064391981	-2.085286713	-2.051587034	-2.105296347	-2.056604423	-2.015337694	-1.993533958	-1.990464123	-1.97203914	-1.986404476	-1.985479461	-1.92929734	-1.954637897	-1.911899365	-1.900353883
1872	-0.853899884	-1.507672725	-1.746298619	-1.875854575	-1.993277308	-2.113509275	-2.203633845	-2.297224922	-2.342561677	-2.399353764	-2.457548053	-2.433562508	-2.495937117	-2.581201709	-2.504039605	-2.462055041	-2.425621436	-2.397505931	-2.372326968	-2.334231449	-2.25352149	-2.244048959	-2.244430019	-2.232102384	-2.235375602	-2.213603539	-2.181312337	-2.189095719	-2.172049472	-2.168386145	-2.176134691	-2.1490476	-2.138465589	-2.115374537	-2.106682188	-2.107071018	-2.171082438	-2.103253384	-2.063838259	-2.090818524	-2.051147094	-2.061380218	-2.028956208	-2.020497151	-2.017955021	-2.003357009	-1.974899039	-1.96569247	-1.95280304
1873	-0.841339033	-1.44974718	-1.698926577	-1.836659694	-1.960268704	-2.07319469	-2.179535809	-2.219106891	-2.332173621	-2.375202421	-2.424812155	-2.471597562	-2.444301105	-2.453457337	-2.452348342	-2.47820835	-2.449649328	-2.406049705	-2.39051231	-2.284330858	-2.221921138	-2.197021145	-2.194839098	-2.173795577	-2.172501492	-2.133181197	-2.136855654	-2.196338077	-2.136974704	-2.124013229	-2.139183036	-2.113396486	-2.115601174	-2.109020403	-2.091729501	-2.126970188	-2.033905221	-2.050317309	-2.051000546	-2.01461844	-1.987626833	-2.03109697	-1.982299029	-2.030397735	-1.961658066	-1.966817586	-1.935542011	-1.929408068	-1.931146506
1874	-0.786548654	-1.365230611	-1.581914252	-1.701758422	-1.813071903	-1.944010417	-2.016058141	-2.078365539	-2.161025045	-2.237621571	-2.30600939	-2.337714484	-2.436400271	-2.377682339	-2.405828521	-2.350665141	-2.333294864	-2.308476478	-2.227238353	-2.207748428	-2.177701129	-2.103033098	-2.071041159	-2.054432947	-2.078781879	-2.05883654	-2.034328029	-2.048565334	-2.075152367	-2.04982994	-2.001479117	-2.053793446	-2.011441043	-2.02291688	-1.962414157	-1.993320072	-1.989912153	-1.945386945	-1.952764085	-1.938208361	-1.906508273	-1.933264205	-1.955656265	-1.91129704	-1.885155587	-1.903681029	-1.900975784	-1.865153791	-1.851582453
1875	-0.774969997	-1.358734163	-1.579038119	-1.711125054	-1.837465463	-1.948886083	-2.035363296	-2.109132061	-2.165388579	-2.245804612	-2.310779963	-2.370284667	-2.435215615	-2.43062609	-2.355561411	-2.353106376	-2.370182804	-2.322758154	-2.303731003	-2.264002116	-2.186352305	-2.163992541	-2.181642122	-2.128251981	-2.11650891	-2.103253384	-2.097290187	-2.084811295	-2.100507804	-2.054482178	-2.087937444	-2.084705717	-2.06063053	-2.050317309	-2.037678027	-2.010861776	-2.024798038	-1.995334767	-1.963091777	-1.977695377	-1.939944635	-1.960744556	-1.921833292	-1.947883449	-1.92121704	-1.939869	-1.899216038	-1.868156869	-1.85093492
1876	-0.806964497	-1.330878456	-1.518313776	-1.618650229	-1.706460669	-1.824836226	-1.916210812	-2.00806545	-2.062833296	-2.137510833	-2.211973116	-2.287518662	-2.389339837	-2.399027104	-2.450874073	-2.329475842	-2.29817307	-2.301203748	-2.285754089	-2.311580178	-2.241542311	-2.196884445	-2.163043263	-2.179142011	-2.165007396	-2.143391932	-2.154964006	-2.101274818	-2.111820506	-2.143331516	-2.106682188	-2.140381421	-2.082231998	-2.128894299	-2.055813539	-2.103143227	-2.041149548	-2.065602559	-2.02946717	-1.992849895	-1.98610994	-2.01157483	-1.983050187	-1.98001184	-1.992252222	-1.948191706	-1.969359805	-1.919589993	-1.926354954
1877	-0.855161249	-1.330506462	-1.485133616	-1.610940286	-1.714802877	-1.783016441	-1.890320231	-1.967985966	-2.087299792	-2.131061822	-2.250959731	-2.278601624	-2.38007229	-2.394802733	-2.395557934	-2.459295217	-2.384155117	-2.317313522	-2.355266073	-2.256960845	-2.237846808	-2.241996991	-2.231657941	-2.237021509	-2.211478113	-2.179404503	-2.168578183	-2.174184555	-2.136142038	-2.182236368	-2.144965683	-2.145511775	-2.157640427	-2.105739336	-2.157265981	-2.090230085	-2.068084683	-2.079459283	-2.082231998	-2.050171041	-2.069866354	-2.091622228	-2.027658284	-1.993576747	-2.028445847	-1.982883151	-1.978066834	-2.000304113	-1.938698344
1878	-0.837578988	-1.341711888	-1.526250343	-1.641113796	-1.748288795	-1.818242137	-1.92804439	-1.972813538	-2.056060536	-2.142185222	-2.239276028	-2.292941059	-2.364013888	-2.355069292	-2.389659289	-2.3801765	-2.366430557	-2.308918508	-2.292174432	-2.285837954	-2.248412995	-2.244506272	-2.225045311	-2.229884705	-2.224171186	-2.205372555	-2.212539525	-2.211478113	-2.165579296	-2.227678293	-2.14691047	-2.139362583	-2.201625623	-2.164309429	-2.153724758	-2.128952739	-2.128719027	-2.122686257	-2.124013229	-2.097072904	-2.108295324	-2.039957544	-2.077741777	-2.016689514	-2.084389137	-2.014483712	-2.03574037	-1.978273336	-1.982507554
1879	-0.907693501	-1.422140699	-1.584192272	-1.721177832	-1.808409274	-1.904272877	-1.994133398	-2.053203973	-2.099032376	-2.186552456	-2.258218304	-2.301899454	-2.34804393	-2.411392195	-2.499351937	-2.40329297	-2.392330563	-2.381847267	-2.327625021	-2.342657263	-2.256725476	-2.283162277	-2.309715297	-2.251967106	-2.215525356	-2.23485321	-2.211478113	-2.197499932	-2.151072287	-2.216453718	-2.193548677	-2.160710544	-2.135963817	-2.212823008	-2.166980453	-2.155150199	-2.134599882	-2.113058294	-2.1123827	-2.065249125	-2.087459117	-2.064845553	-2.043447408	-2.055912321	-2.048031416	-2.029420694	-2.02200219	-2.025028006	-1.977200595
1880	-0.886952887	-1.400881435	-1.581367313	-1.706019044	-1.805319187	-1.916604892	-2.002482561	-2.073966403	-2.134896025	-2.181774106	-2.202040356	-2.260506769	-2.368454772	-2.378823718	-2.394910538	-2.375924269	-2.357139947	-2.320572103	-2.337431033	-2.266241164	-2.209081805	-2.242831808	-2.220259249	-2.202317065	-2.176134691	-2.211902367	-2.157203605	-2.176786687	-2.156580335	-2.182831428	-2.162600976	-2.170631892	-2.098269308	-2.143754599	-2.099032376	-2.103088159	-2.097235856	-2.125750177	-2.075617323	-2.072989131	-2.017050711	-2.08894898	-2.023741751	-2.035693218	-2.025810809	-1.972079864	-1.964770444	-1.987415836	-1.960982678
1881	-0.910511729	-1.409693285	-1.604429003	-1.720036633	-1.832416852	-1.918760739	-1.986909862	-2.072014053	-2.179404503	-2.20495463	-2.294478387	-2.329383114	-2.344573412	-2.431680915	-2.421934116	-2.416234632	-2.382789905	-2.321937095	-2.333107789	-2.290899718	-2.253599356	-2.25703933	-2.262330373	-2.1893643	-2.194431182	-2.188357979	-2.181378274	-2.200246034	-2.164182646	-2.148130399	-2.126853849	-2.144057054	-2.151133789	-2.151502982	-2.135251664	-2.168898435	-2.112889297	-2.057347188	-2.085762652	-2.083388155	-2.029885678	-2.017321807	-2.00762324	-2.007446482	-2.017638298	-1.97658291	-1.959199939	-1.964370172	-1.971591435
1882	-0.863863111	-1.389542129	-1.605846123	-1.719012111	-1.813608784	-1.907033862	-1.977076988	-2.051147094	-2.139302726	-2.234033575	-2.291494119	-2.352323687	-2.324771746	-2.381742655	-2.419189027	-2.430275051	-2.354675998	-2.384470776	-2.359220523	-2.285083752	-2.262330373	-2.248105312	-2.199557879	-2.224535191	-2.212185433	-2.194363234	-2.187487716	-2.161906862	-2.174833628	-2.202317065	-2.164119268	-2.178945245	-2.18422308	-2.176134691	-2.163675884	-2.144602003	-2.130181792	-2.12021622	-2.122283199	-2.077689837	-2.04072005	-2.075513956	-2.045082446	-2.076031035	-2.039291448	-2.013900375	-2.046095407	-2.028770553	-1.973916379
1883	-0.900436752	-1.409236163	-1.60920615	-1.697106542	-1.79666789	-1.90868484	-1.974448377	-2.040529298	-2.145815456	-2.216668237	-2.30600939	-2.303993285	-2.392116256	-2.417595702	-2.399135964	-2.408156589	-2.36181036	-2.331520897	-2.287266141	-2.277942229	-2.239050049	-2.220547817	-2.218244625	-2.196338077	-2.192194468	-2.203911571	-2.226140448	-2.210842508	-2.201211286	-2.192667961	-2.182104243	-2.19983301	-2.160773426	-2.148435918	-2.171597922	-2.142185222	-2.137093786	-2.144723196	-2.132591443	-2.113227357	-2.09685573	-2.062381821	-2.03002527	-2.023100049	-2.081550258	-2.010594682	-2.00056495	-1.984263126	-1.978025545
1884	-0.90104494	-1.444095785	-1.63891464	-1.730930917	-1.812535685	-1.919517821	-2.005682847	-2.088789107	-2.186685941	-2.244353781	-2.315962963	-2.340368988	-2.422278475	-2.421131671	-2.37202001	-2.42934033	-2.35615269	-2.352030542	-2.261615876	-2.282579163	-2.24131515	-2.239276028	-2.195111255	-2.222355722	-2.211054273	-2.18849202	-2.171340103	-2.214385475	-2.181510178	-2.220259249	-2.192262078	-2.196406335	-2.178028182	-2.138764381	-2.117418546	-2.136260893	-2.106848787	-2.088097004	-2.133122186	-2.090550953	-2.06363708	-2.069713353	-2.043975718	-2.018543833	-2.030397735	-2.025120027	-1.996754945	-1.957227663	-1.949542905
1885	-0.908526496	-1.400936094	-1.596296234	-1.74176991	-1.841245613	-1.933785925	-2.011173593	-2.102812923	-2.193413066	-2.249723085	-2.329105046	-2.376543952	-2.388170521	-2.444301105	-2.38902062	-2.422278475	-2.369368756	-2.383944805	-2.328364403	-2.238372815	-2.250572901	-2.258848401	-2.24848995	-2.22541005	-2.226067353	-2.227165073	-2.18382501	-2.16806627	-2.190507623	-2.166088285	-2.148864005	-2.157265981	-2.173083353	-2.130474937	-2.142727826	-2.084811295	-2.139362583	-2.0839147	-2.09881422	-2.062732928	-2.039053804	-2.038863783	-2.068287933	-2.017095882	-2.022047879	-1.9942191	-1.972365034	-1.984975737	-1.939415469
1886	-0.914420464	-1.465834231	-1.658842563	-1.801590366	-1.887696697	-1.991996328	-2.07211659	-2.144602003	-2.231583912	-2.276380164	-2.364315237	-2.389765825	-2.444059562	-2.478731124	-2.403512866	-2.420330706	-2.380280734	-2.372224625	-2.353008463	-2.288445832	-2.263205245	-2.259558355	-2.215668052	-2.2367967	-2.251889533	-2.183361055	-2.240407691	-2.224025669	-2.181180492	-2.201487467	-2.202455486	-2.170310359	-2.175939283	-2.156642622	-2.139542205	-2.172178572	-2.112326448	-2.158953535	-2.103198302	-2.094150173	-2.125402231	-2.079615758	-2.081917215	-2.06363708	-2.01313873	-2.029327757	-1.991740585	-2.039814723	-1.989191402
1887	-0.95228911	-1.469979693	-1.68790731	-1.805069601	-1.907454792	-2.017186238	-2.11582793	-2.142004504	-2.228045251	-2.283078927	-2.311135432	-2.42044504	-2.437350328	-2.432033093	-2.472756884	-2.433562508	-2.343231221	-2.325322532	-2.343805938	-2.300162274	-2.26897562	-2.214741367	-2.213674566	-2.218675544	-2.196816111	-2.184754408	-2.207188229	-2.22184875	-2.180851057	-2.185020316	-2.171791386	-2.180521872	-2.193074223	-2.190238335	-2.216453718	-2.13810731	-2.170824926	-2.128952739	-2.151318346	-2.097616316	-2.064240896	-2.065804651	-2.105075023	-2.049148541	-2.084020086	-2.052713355	-2.03574037	-1.997229372	-2.0345631
1888	-0.972035068	-1.515871064	-1.745331101	-1.874388628	-1.997013659	-2.074327006	-2.179338865	-2.238147306	-2.307417438	-2.337053386	-2.370080964	-2.397072287	-2.460171442	-2.462055041	-2.476383581	-2.400444409	-2.419873675	-2.308476478	-2.312471039	-2.33648753	-2.272540079	-2.230622674	-2.243820483	-2.222355722	-2.208870999	-2.225775095	-2.246800086	-2.217026005	-2.220836576	-2.198459094	-2.198253381	-2.218172847	-2.178028182	-2.210630846	-2.180916924	-2.175939283	-2.136796141	-2.116679322	-2.130357655	-2.137570444	-2.091783147	-2.089268902	-2.046917156	-2.058687375	-2.030584088	-2.065148197	-2.010728208	-2.00793274	-1.9746122
1889	-0.94378905	-1.56158424	-1.786322898	-1.890016705	-1.997143074	-2.109970414	-2.202940305	-2.232621476	-2.287939858	-2.344861565	-2.406603158	-2.419531216	-2.478469659	-2.524619407	-2.479778564	-2.423889106	-2.365119859	-2.33847126	-2.287518662	-2.279179418	-2.259006068	-2.265840487	-2.238748926	-2.222138376	-2.233661525	-2.242603971	-2.178420972	-2.185286387	-2.204328494	-2.203217588	-2.21502629	-2.198664904	-2.173795577	-2.15814019	-2.217384068	-2.150150804	-2.153291855	-2.115884638	-2.109970414	-2.104356495	-2.07852162	-2.057347188	-2.100945932	-2.0918368	-2.028909787	-2.035598929	-2.01416951	-2.025028006	-1.989488037
1890	-0.948859059	-1.472498989	-1.663340177	-1.765735876	-1.864358584	-1.990931724	-2.094851998	-2.165960982	-2.253599356	-2.297569464	-2.344669442	-2.43450637	-2.458171233	-2.408045445	-2.427825686	-2.392116256	-2.411168274	-2.300943145	-2.278106984	-2.270916243	-2.241618058	-2.245957613	-2.192871044	-2.2153114	-2.16768273	-2.151810883	-2.188760227	-2.180521872	-2.194907122	-2.156206802	-2.186552456	-2.16627931	-2.182104243	-2.186685941	-2.160333443	-2.178355482	-2.170181813	-2.098923284	-2.07109231	-2.085551059	-2.076859644	-2.073914913	-2.101549081	-2.049197177	-2.032405227	-1.992252222	-1.976048293	-1.98953043	-1.96297212
1891	-0.928187927	-1.467271094	-1.690561475	-1.800052942	-1.917933066	-2.030817141	-2.136736636	-2.212823008	-2.322301819	-2.363311552	-2.361910278	-2.417482116	-2.444663672	-2.469288162	-2.459420283	-2.411840384	-2.361311113	-2.345246067	-2.302247726	-2.244506272	-2.230253533	-2.210348791	-2.221921138	-2.216239304	-2.233215485	-2.209644454	-2.196133366	-2.20495463	-2.196542884	-2.205372555	-2.185153331	-2.195315485	-2.162916849	-2.147459014	-2.169668007	-2.166470418	-2.18243463	-2.121363327	-2.124533584	-2.076393357	-2.111820506	-2.048711063	-2.07109231	-2.120273503	-2.013990068	-2.044023778	-2.013676223	-2.023787623	-2.012557195
1892	-0.938441976	-1.490931955	-1.741793874	-1.863723464	-1.932854721	-2.040100412	-2.15583359	-2.21903497	-2.265360161	-2.371713269	-2.458420756	-2.433798281	-2.436400271	-2.417482116	-2.490394295	-2.415668776	-2.37202001	-2.378304538	-2.303206915	-2.222138376	-2.223153591	-2.218891164	-2.180719353	-2.189498652	-2.185952279	-2.177439663	-2.173795577	-2.166852888	-2.171984936	-2.204676236	-2.156891858	-2.182302445	-2.140501442	-2.137630063	-2.154281982	-2.137034241	-2.118216044	-2.095825632	-2.085921415	-2.089428952	-2.087406002	-2.045323413	-2.048954052	-2.055467979	-2.035127791	-1.997488369	-2.009261671	-1.966093963	-1.959081349
1893	-0.960724719	-1.53473615	-1.709943118	-1.821080579	-1.901252471	-1.989700043	-2.069509435	-2.15391042	-2.23047498	-2.272377422	-2.336016545	-2.414313722	-2.416234632	-2.415668776	-2.443094731	-2.362910726	-2.380593589	-2.296880654	-2.295677859	-2.231657941	-2.260032303	-2.200383796	-2.159454812	-2.18422308	-2.197157887	-2.241996991	-2.220981028	-2.164119268	-2.219178824	-2.181378274	-2.184023999	-2.160962127	-2.135548253	-2.183692401	-2.178224533	-2.087671642	-2.150519163	-2.117077209	-2.085709744	-2.089162235	-2.06722193	-2.069000058	-2.068898254	-2.039434097	-2.069152808	-2.010194349	-2.055319966	-2.002963289	-2.024292536
1894	-0.967433615	-1.547186591	-1.758154796	-1.828302793	-1.962016051	-2.039576793	-2.111371275	-2.146484303	-2.254534831	-2.293026324	-2.327163546	-2.455931956	-2.430509046	-2.456677099	-2.472241247	-2.427012292	-2.371508895	-2.341893164	-2.339134522	-2.25266589	-2.204467557	-2.211831629	-2.159266765	-2.18124641	-2.200383796	-2.18869316	-2.179798541	-2.216525212	-2.200659451	-2.178486472	-2.130944381	-2.147093241	-2.135607595	-2.159580222	-2.210701389	-2.157515576	-2.142607189	-2.171275673	-2.075720714	-2.103418672	-2.085233863	-2.094960072	-2.097181532	-2.039053804	-2.049878652	-2.058041583	-2.039671949	-2.038199361	-2.02086153
1895	-0.991238062	-1.592235304	-1.856610431	-1.972528073	-2.043447408	-2.132414673	-2.211266141	-2.266241164	-2.356251315	-2.402085529	-2.473789996	-2.464199709	-2.521145032	-2.468648835	-2.455807889	-2.452348342	-2.390192231	-2.365119859	-2.278189385	-2.290730039	-2.264960295	-2.217670731	-2.182566856	-2.197705289	-2.192871044	-2.220187137	-2.239276028	-2.200108315	-2.242528052	-2.20495463	-2.207538269	-2.207258214	-2.240709967	-2.206139799	-2.189229989	-2.14327111	-2.169218924	-2.155709257	-2.156642622	-2.129537568	-2.120961495	-2.106238238	-2.165261481	-2.086133188	-2.091354161	-2.059284343	-2.098160408	-2.025626493	-2.038104526
1896	-0.958390222	-1.537931592	-1.836838625	-1.974940031	-2.071706588	-2.156891858	-2.236871623	-2.283245643	-2.350373113	-2.362210171	-2.386792648	-2.480565805	-2.444180317	-2.489991487	-2.441051554	-2.467245621	-2.36181036	-2.330311292	-2.303731003	-2.247183569	-2.241618058	-2.239050049	-2.229884705	-2.224171186	-2.183957659	-2.241618058	-2.21013737	-2.246263778	-2.246340353	-2.224462365	-2.21502629	-2.206349282	-2.186619193	-2.239652921	-2.16513442	-2.160270625	-2.120273503	-2.161528721	-2.14691047	-2.130006	-2.150273556	-2.137093786	-2.108741383	-2.076911485	-2.071706588	-2.05680237	-2.064492734	-2.086610056	-2.040433953
1897	-0.980103097	-1.564585684	-1.862930869	-2.018362575	-2.091622228	-2.17685194	-2.260506769	-2.340939928	-2.375305469	-2.412850502	-2.426780173	-2.515557792	-2.495393229	-2.49268396	-2.482540173	-2.407268234	-2.412962882	-2.37788964	-2.275069086	-2.267928059	-2.212893907	-2.256803919	-2.219682688	-2.225483034	-2.247337057	-2.1837587	-2.196679476	-2.220764368	-2.251811973	-2.210913085	-2.168642215	-2.181180492	-2.225921199	-2.18243463	-2.206279443	-2.166024629	-2.164182646	-2.141162149	-2.154220033	-2.168834366	-2.106737714	-2.105517785	-2.107515821	-2.122628654	-2.086557045	-2.085656843	-2.094851998	-2.040433953	-2.005594853
1898	-1.010309963	-1.601330989	-1.886223716	-1.998785675	-2.10380459	-2.191114133	-2.277366077	-2.333950262	-2.356448631	-2.422853015	-2.488250289	-2.492548939	-2.516698048	-2.563042669	-2.48691564	-2.457672617	-2.399135964	-2.33733659	-2.350957366	-2.281498311	-2.261060969	-2.241239456	-2.218388218	-2.201004266	-2.216739767	-2.237771716	-2.174898588	-2.229368872	-2.185952279	-2.166470418	-2.203009609	-2.190171039	-2.195656082	-2.250418265	-2.193752173	-2.160836317	-2.18124641	-2.158953535	-2.148680487	-2.133476374	-2.111146833	-2.112720365	-2.097833871	-2.045275209	-2.065451052	-2.079511435	-2.036684489	-2.053695145	-2.002526241
1899	-0.928769923	-1.482843705	-1.763664314	-1.903089987	-1.984766024	-2.0918368	-2.184621515	-2.216239304	-2.259479414	-2.341320971	-2.400553624	-2.420902673	-2.432033093	-2.432385557	-2.419873675	-2.370998381	-2.34920696	-2.281498311	-2.256333479	-2.205163542	-2.203981031	-2.169347186	-2.201902068	-2.180587689	-2.146666895	-2.15490196	-2.170760572	-2.212539525	-2.176265012	-2.156393528	-2.161150909	-2.193074223	-2.158077688	-2.187621489	-2.144662596	-2.118216044	-2.090979146	-2.15558496	-2.062732928	-2.076238039	-2.064442355	-2.068796475	-2.06945847	-2.075049111	-2.023008455	-2.03654274	-2.015877917	-1.985437462	-1.966938307
1900	-0.968809748	-1.537452271	-1.817842234	-1.965572095	-2.055566682	-2.158703113	-2.247337057	-2.326242063	-2.295849483	-2.362710452	-2.387110231	-2.387534036	-2.429807439	-2.373556975	-2.417028071	-2.370386555	-2.301551462	-2.248951965	-2.236497135	-2.224025669	-2.195247398	-2.177505015	-2.204119983	-2.18422308	-2.151195299	-2.163549286	-2.144723196	-2.202109517	-2.163106484	-2.145876218	-2.167491087	-2.185153331	-2.173471694	-2.180390267	-2.162600976	-2.117247844	-2.134481481	-2.113509275	-2.140081515	-2.123782159	-2.097670694	-2.073554652	-2.072937757	-2.057000407	-2.03109697	-2.072732319	-1.972772746	-2.053793446	-1.970129436
1901	-0.95484138	-1.548228911	-1.837345996	-1.961022378	-2.049148541	-2.134599882	-2.209081805	-2.286761538	-2.311758204	-2.34275287	-2.374790475	-2.416914634	-2.441771578	-2.42666416	-2.423543468	-2.388276692	-2.343231221	-2.290221398	-2.272377422	-2.233884717	-2.239502125	-2.182632984	-2.165642887	-2.197226275	-2.182500738	-2.154715874	-2.156954189	-2.174054857	-2.210489796	-2.187889159	-2.195111255	-2.194431182	-2.175743962	-2.159266765	-2.206419133	-2.160145015	-2.200728392	-2.153044675	-2.168258166	-2.158452835	-2.071757817	-2.124880835	-2.10067205	-2.065501549	-2.096367484	-2.089535684	-2.023695883	-2.047449706	-2.020815966
1902	-1.040186155	-1.579499661	-1.86786844	-2.018045556	-2.14308994	-2.223008415	-2.306536873	-2.367643954	-2.354086725	-2.466227942	-2.472885888	-2.45038376	-2.507658747	-2.449038248	-2.471340355	-2.42181939	-2.334794372	-2.317043074	-2.294992041	-2.266481749	-2.210419288	-2.215953584	-2.218460031	-2.195111255	-2.240332155	-2.182897596	-2.200866307	-2.201487467	-2.181840114	-2.22184875	-2.188894393	-2.23470407	-2.207118255	-2.218244625	-2.184754408	-2.185819019	-2.167235695	-2.158828306	-2.149231273	-2.150150804	-2.13288622	-2.165960982	-2.11356568	-2.099414413	-2.095771484	-2.058936012	-2.068033885	-2.007534852	-2.052517263
1903	-1.012901548	-1.583559214	-1.902812127	-2.046917156	-2.151379883	-2.241542311	-2.32403845	-2.355561411	-2.409381052	-2.472627917	-2.453457337	-2.489186989	-2.501827339	-2.502793819	-2.474307475	-2.422278475	-2.368556231	-2.333201316	-2.26816958	-2.245040412	-2.261536561	-2.233661525	-2.208169052	-2.220331373	-2.230327336	-2.235749125	-2.164689999	-2.215739417	-2.238598443	-2.231583912	-2.217814134	-2.207468238	-2.206768553	-2.215953584	-2.223516744	-2.168322151	-2.191249028	-2.173860382	-2.194907122	-2.143875556	-2.129186576	-2.133063182	-2.122283199	-2.115091406	-2.123608938	-2.035646071	-2.096259059	-2.032171321	-2.021910827
1904	-1.047716226	-1.649500009	-1.951247542	-2.084389137	-2.169603824	-2.257903598	-2.337525496	-2.392866796	-2.434742657	-2.456677099	-2.423083044	-2.506681392	-2.499900808	-2.460046158	-2.442853858	-2.418505458	-2.344093582	-2.314706219	-2.290221398	-2.222935845	-2.197773762	-2.2153114	-2.221197796	-2.212256228	-2.190777078	-2.227604939	-2.179667155	-2.202178689	-2.226432951	-2.206209615	-2.190709699	-2.225556031	-2.210560315	-2.229884705	-2.174119701	-2.179601477	-2.203217588	-2.141282385	-2.176395372	-2.143875556	-2.139003563	-2.1103622	-2.132179092	-2.101878424	-2.061830654	-2.062081097	-2.07319469	-2.031797332	-2.021499931
1905	-1.029230195	-1.644165504	-1.950433131	-2.040767751	-2.140261434	-2.221631657	-2.272214826	-2.342944147	-2.344669442	-2.40164729	-2.377682339	-2.443938841	-2.431094585	-2.440691989	-2.374893425	-2.363111093	-2.314975215	-2.280917426	-2.234927799	-2.226652458	-2.219538667	-2.222428195	-2.199764211	-2.190238335	-2.188559056	-2.22775166	-2.179798541	-2.203425667	-2.198527686	-2.194023649	-2.170053304	-2.18422308	-2.193277497	-2.207048292	-2.195792395	-2.135726303	-2.175028539	-2.119300711	-2.129771721	-2.117190959	-2.081969663	-2.087884271	-2.084916898	-2.115317896	-2.072783669	-2.019678414	-2.031330298	-2.029049066	-2.02397116
1906	-1.065905732	-1.707057577	-2.024154775	-2.1856858	-2.226872076	-2.334043971	-2.347077112	-2.446238302	-2.432973634	-2.493359694	-2.507798549	-2.55036735	-2.483332441	-2.518844129	-2.501000636	-2.450751443	-2.374584648	-2.329754147	-2.277201603	-2.242755849	-2.213390527	-2.183891329	-2.234927799	-2.20697834	-2.236646891	-2.224462365	-2.203911571	-2.231731984	-2.172695359	-2.198390512	-2.227971835	-2.240936812	-2.203842123	-2.235226283	-2.229147988	-2.192262078	-2.157265981	-2.227311645	-2.174054857	-2.146301788	-2.168130226	-2.105462415	-2.12021622	-2.114243119	-2.114525697	-2.091997799	-2.05704993	-2.039434097	-2.068542129
1907	-1.092142749	-1.71007676	-2.039481657	-2.176395372	-2.323032186	-2.378408324	-2.434979072	-2.430275051	-2.500175504	-2.554084586	-2.602233744	-2.551912333	-2.576754126	-2.558619115	-2.50751899	-2.438660059	-2.381951903	-2.33245366	-2.274660184	-2.275314612	-2.209714836	-2.21346152	-2.211690188	-2.199970641	-2.23739645	-2.205024256	-2.251424383	-2.24910608	-2.210419288	-2.185552621	-2.22184875	-2.193074223	-2.246187216	-2.215953584	-2.214670165	-2.162474691	-2.196679476	-2.173601218	-2.194091545	-2.140621496	-2.173730781	-2.127843727	-2.108295324	-2.113847818	-2.079354999	-2.08650404	-2.064039531	-2.014708281	-2.011842527
1908	-1.04282387	-1.663280168	-2.045805748	-2.198459094	-2.326334124	-2.374584648	-2.449160395	-2.482936127	-2.528268349	-2.564155634	-2.581864502	-2.579054594	-2.580044252	-2.510463371	-2.525638024	-2.443697499	-2.384365531	-2.372839048	-2.289713352	-2.279675283	-2.276955008	-2.220259249	-2.227091805	-2.227458267	-2.215668052	-2.233289793	-2.214029875	-2.232992636	-2.230179742	-2.229663559	-2.238673678	-2.254378779	-2.205651396	-2.228853651	-2.248720896	-2.201487467	-2.19893947	-2.179470151	-2.170567566	-2.163992541	-2.147886139	-2.097888277	-2.114921616	-2.103859749	-2.090283547	-2.103253384	-2.063385738	-2.059234564	-2.05680237
1909	-1.11828447	-1.780336899	-2.082967378	-2.248336054	-2.366026844	-2.41273815	-2.545460015	-2.519993057	-2.605373236	-2.580044252	-2.598771833	-2.634886568	-2.63432486	-2.595679533	-2.579879152	-2.505706231	-2.448062305	-2.328734567	-2.344477404	-2.303381541	-2.270349332	-2.233884717	-2.226067353	-2.298432015	-2.246646787	-2.235973392	-2.227825039	-2.247644196	-2.268411235	-2.25641185	-2.22848601	-2.253910957	-2.27679069	-2.227604939	-2.194703084	-2.230548821	-2.243820483	-2.187287133	-2.155274372	-2.179732843	-2.17276	-2.156393528	-2.112270203	-2.118672416	-2.13864484	-2.093180285	-2.089322245	-2.065097742	-2.063435995
1910	-1.106632221	-1.708364793	-2.086451042	-2.233289793	-2.323580768	-2.430041182	-2.465466244	-2.503070352	-2.598944274	-2.577902837	-2.571379327	-2.556267759	-2.613857891	-2.575281663	-2.504872119	-2.473014931	-2.446238302	-2.39837452	-2.321208566	-2.296364762	-2.212185433	-2.234480457	-2.241693818	-2.222138376	-2.229663559	-2.204537106	-2.258139606	-2.257589119	-2.237621571	-2.243135776	-2.245804612	-2.206628751	-2.264161666	-2.191383965	-2.224826615	-2.203148251	-2.224826615	-2.232324776	-2.167427225	-2.216453718	-2.149108816	-2.173083353	-2.174898588	-2.148741651	-2.126272619	-2.098269308	-2.118045029	-2.031283623	-2.059931986
1911	-1.124417896	-1.757955761	-2.083388155	-2.215168822	-2.313631897	-2.423543468	-2.411840384	-2.466100899	-2.52042469	-2.516698048	-2.5636783	-2.58236226	-2.61960784	-2.525929497	-2.529589509	-2.452225295	-2.376130732	-2.35369432	-2.31354249	-2.283078927	-2.220475657	-2.239954672	-2.239954672	-2.277119389	-2.265440178	-2.238748926	-2.241693818	-2.227458267	-2.232769902	-2.254378779	-2.271321633	-2.205302873	-2.258218304	-2.223080997	-2.231806038	-2.201625623	-2.200383796	-2.17450897	-2.192871044	-2.202109517	-2.18382501	-2.144359719	-2.153168247	-2.097344525	-2.106460156	-2.1213059	-2.098868749	-2.053449489	-2.062632582
1912	-1.131296798	-1.734686797	-2.078625705	-2.242679903	-2.314437389	-2.379447555	-2.441291429	-2.48148606	-2.520712684	-2.59209946	-2.552531869	-2.623423043	-2.560667306	-2.545307551	-2.501138311	-2.459545386	-2.398918272	-2.325414398	-2.304868702	-2.283579266	-2.225775095	-2.242148656	-2.234405945	-2.208590084	-2.211195507	-2.263125638	-2.247797847	-2.254456798	-2.278684119	-2.25735341	-2.228339041	-2.238372815	-2.226432951	-2.246187216	-2.208800754	-2.228412519	-2.197021145	-2.212893907	-2.177113052	-2.2142432	-2.158953535	-2.170374647	-2.13053359	-2.139123204	-2.128427064	-2.108797173	-2.088682558	-2.063084319	-2.021865153
1913	-1.141294411	-1.813467435	-2.122743867	-2.286845598	-2.368353337	-2.413075292	-2.494443061	-2.499214827	-2.573976984	-2.581036169	-2.676954265	-2.63395079	-2.623605558	-2.630227711	-2.54668166	-2.497709472	-2.433326862	-2.374481771	-2.297397159	-2.276872841	-2.247721015	-2.238072162	-2.270916243	-2.288783476	-2.236422276	-2.206838471	-2.245269531	-2.28141528	-2.248182212	-2.234331445	-2.253210168	-2.268411235	-2.227604939	-2.259242677	-2.229368872	-2.200452693	-2.195656082	-2.22250068	-2.225848141	-2.187353984	-2.148864005	-2.130416292	-2.158390288	-2.183294816	-2.131179294	-2.114751892	-2.108072466	-2.105573162	-2.063435995
1914	-1.118255958	-1.793443956	-2.165960982	-2.262648304	-2.376957566	-2.434979072	-2.491739694	-2.499763525	-2.588043762	-2.59722293	-2.582528307	-2.589391457	-2.61672335	-2.578067187	-2.513286224	-2.466482138	-2.403073186	-2.356349962	-2.307858391	-2.263523818	-2.281498311	-2.246570158	-2.217599048	-2.23694656	-2.235375602	-2.213035741	-2.22738495	-2.251501873	-2.248336054	-2.204537106	-2.201349355	-2.232398932	-2.230253533	-2.237471478	-2.196884445	-2.20481541	-2.231731984	-2.172889313	-2.186285608	-2.191316491	-2.19368433	-2.153353671	-2.13483678	-2.11582793	-2.140741583	-2.146301788	-2.08018998	-2.08518102	-2.044649043
1915	-1.113120276	-1.754709471	-2.108462542	-2.261536561	-2.31884925	-2.462432743	-2.471726223	-2.537602002	-2.551139154	-2.599980365	-2.623605558	-2.58286059	-2.583858969	-2.535510453	-2.513569521	-2.438421632	-2.377993327	-2.334325219	-2.271402757	-2.225775095	-2.160836317	-2.134896025	-2.179076412	-2.223153591	-2.167363372	-2.209363038	-2.23470407	-2.224316751	-2.202663199	-2.225556031	-2.201418405	-2.207258214	-2.212256228	-2.187688391	-2.232918379	-2.203633845	-2.196747789	-2.171468993	-2.245422344	-2.145086978	-2.150396342	-2.144178095	-2.126214539	-2.094150173	-2.122974384	-2.064895979	-2.094042301	-2.037110013	-2.033858267
1916	-1.139242877	-1.738380323	-2.121478204	-2.248182212	-2.337903555	-2.414313722	-2.471597562	-2.520856752	-2.49825627	-2.572838597	-2.564952359	-2.603975103	-2.609064893	-2.557363474	-2.473660723	-2.425043224	-2.364516253	-2.309449538	-2.259084924	-2.237171447	-2.16653414	-2.151995729	-2.16768273	-2.198184831	-2.243516036	-2.2069084	-2.225045311	-2.222935845	-2.222935845	-2.249877473	-2.257117829	-2.243135776	-2.235749125	-2.266481749	-2.251269444	-2.215882184	-2.235450281	-2.247260306	-2.22738495	-2.199626645	-2.184156709	-2.208590084	-2.186218922	-2.17327748	-2.117077209	-2.138465589	-2.079772289	-2.117020346	-2.056752875
1917	-1.174028922	-1.829093191	-2.140441427	-2.25266589	-2.337903555	-2.413750361	-2.471597562	-2.489186989	-2.513853003	-2.572027286	-2.607830851	-2.536256279	-2.614036429	-2.555799011	-2.488651485	-2.43628166	-2.391473966	-2.332920795	-2.242452147	-2.257589119	-2.168002323	-2.187487716	-2.231806038	-2.240407691	-2.209855635	-2.225337077	-2.261060969	-2.25703933	-2.265600257	-2.244201343	-2.265760396	-2.242224509	-2.269056307	-2.27580608	-2.257982253	-2.246570158	-2.226506108	-2.217814134	-2.252510508	-2.212681243	-2.236122969	-2.160396271	-2.163612581	-2.15864053	-2.110866444	-2.120846754	-2.098541679	-2.111932887	-2.097453221
1918	-1.174216986	-1.721337839	-1.947729403	-2.042201225	-2.131355562	-2.197021145	-2.253365801	-2.234182485	-2.337431033	-2.351347305	-2.33856595	-2.356054087	-2.349012906	-2.325782054	-2.277119389	-2.217026005	-2.087246696	-2.007269796	-1.925549281	-1.90132167	-1.820505659	-1.846398526	-1.82701781	-1.776452144	-1.790297368	-1.749506808	-1.751168807	-1.740860242	-1.754758851	-1.801425382	-1.793012305	-1.828478313	-1.814542843	-1.831031353	-1.848691452	-1.881602988	-1.893231335	-1.917430036	-1.934719129	-1.938886946	-2.003619687	-1.988979644	-1.959041827	-1.954403228	-1.986152004	-1.981257904	-1.969926769	-1.952764085	-1.918220773
1919	-1.133358279	-1.772653287	-2.015427684	-2.137808969	-2.161906862	-2.298604731	-2.325506283	-2.412513535	-2.446966984	-2.501689446	-2.494714326	-2.502517463	-2.545002783	-2.51812759	-2.501689446	-2.417255034	-2.343997679	-2.318487413	-2.228706557	-2.177635748	-2.175874166	-2.186552456	-2.171404544	-2.153662888	-2.127785437	-2.106238238	-2.127843727	-2.132768285	-2.128777443	-2.145876218	-2.131179294	-2.132237975	-2.147215131	-2.105794741	-2.143996546	-2.160899217	-2.128310334	-2.160710544	-2.168834366	-2.14308994	-2.147581007	-2.110138279	-2.14454142	-2.127261173	-2.113847818	-2.101274818	-2.096584414	-2.084864093	-2.05207638
1920	-1.156368627	-1.843057315	-2.11577123	-2.2612987	-2.310602337	-2.414426481	-2.432855955	-2.468648835	-2.558304864	-2.549596914	-2.58519372	-2.603451962	-2.604673607	-2.576099081	-2.56944123	-2.49268396	-2.398918272	-2.369877357	-2.307770164	-2.31461659	-2.179470151	-2.168514161	-2.231806038	-2.259321575	-2.256960845	-2.222790742	-2.22811868	-2.242224509	-2.253132372	-2.229442525	-2.252821329	-2.260585897	-2.240256632	-2.211831629	-2.230327336	-2.199420378	-2.258297016	-2.228706557	-2.197226275	-2.186552456	-2.194907122	-2.203633845	-2.149966742	-2.176069545	-2.163043263	-2.155709257	-2.129830279	-2.133417323	-2.085709744
1921	-1.186719319	-1.933748638	-2.260823368	-2.372839048	-2.406935568	-2.576918042	-2.551448261	-2.57921938	-2.61852391	-2.639974911	-2.701365217	-2.630042393	-2.684869683	-2.635449005	-2.597738618	-2.57024772	-2.519561853	-2.424696667	-2.382056565	-2.384786665	-2.293538262	-2.254144805	-2.312560225	-2.294992041	-2.306888885	-2.31884925	-2.30565809	-2.332733881	-2.296966695	-2.339513984	-2.28777133	-2.302683458	-2.33866066	-2.283662712	-2.312114475	-2.281332265	-2.271565049	-2.332733881	-2.268411235	-2.243363892	-2.208730519	-2.20697834	-2.245804612	-2.211760903	-2.209152096	-2.194159451	-2.205163542	-2.150212176	-2.118558278
1922	-1.210419288	-1.938585222	-2.291834142	-2.470954829	-2.515557792	-2.647046088	-2.6712128	-2.724458312	-2.727694156	-2.730020323	-2.778585762	-2.703993331	-2.727926212	-2.754240644	-2.658961368	-2.59636481	-2.498393078	-2.39870069	-2.425390059	-2.328734567	-2.362310181	-2.295763663	-2.342179544	-2.336770365	-2.318216234	-2.335170059	-2.297569464	-2.311669182	-2.355069292	-2.310691141	-2.357832366	-2.294050805	-2.307505592	-2.34428545	-2.286173576	-2.287602869	-2.318216234	-2.29387989	-2.265920593	-2.27942728	-2.234554982	-2.229958446	-2.22475374	-2.197089511	-2.178814117	-2.190777078	-2.131061822	-2.111595832	-2.103859749
1923	-1.234942718	-1.976130499	-2.349401102	-2.543937776	-2.592779107	-2.632271454	-2.690156995	-2.743282254	-2.771343042	-2.760200182	-2.80106813	-2.802995272	-2.774174009	-2.734710374	-2.709965389	-2.642636969	-2.568475416	-2.459545386	-2.46967221	-2.385524634	-2.39739748	-2.385102784	-2.368556231	-2.357337669	-2.363211311	-2.378512135	-2.38584129	-2.388276692	-2.377578726	-2.395234115	-2.374070507	-2.40099076	-2.405828521	-2.350178537	-2.33847126	-2.389765825	-2.351347305	-2.312827895	-2.337525496	-2.308034897	-2.311402225	-2.301551462	-2.292089334	-2.21346152	-2.240030142	-2.23395914	-2.156891858	-2.217384068	-2.125750177
1924	-1.212730856	-1.889982993	-2.254769015	-2.459170186	-2.525929497	-2.653060537	-2.69079582	-2.743282254	-2.762456262	-2.71828503	-2.739928612	-2.746661995	-2.770318158	-2.729088361	-2.638083381	-2.577738549	-2.488517711	-2.441531437	-2.421017157	-2.37202001	-2.364214764	-2.346208813	-2.313185045	-2.334325219	-2.330311292	-2.330962199	-2.361011841	-2.334982175	-2.371508895	-2.378615972	-2.405386491	-2.364214764	-2.378512135	-2.33866066	-2.36886075	-2.33170729	-2.352910571	-2.339893778	-2.340559218	-2.300595918	-2.279757982	-2.275069086	-2.258375742	-2.262727823	-2.208449695	-2.201902068	-2.191586449	-2.184355851	-2.145390362
1925	-1.242345901	-2.00793274	-2.35369432	-2.477816682	-2.601365675	-2.652669985	-2.763714723	-2.790753151	-2.748848657	-2.810509686	-2.762205007	-2.787546039	-2.731188096	-2.675100503	-2.649945906	-2.581698709	-2.496754229	-2.471468939	-2.39631445	-2.396639076	-2.349401102	-2.307593765	-2.336110701	-2.320027306	-2.318668294	-2.341320971	-2.402304814	-2.351347305	-2.353106376	-2.413637777	-2.378304538	-2.358823453	-2.347947152	-2.360413913	-2.398918272	-2.345919765	-2.319483191	-2.327532687	-2.278271801	-2.294735138	-2.333014282	-2.272540079	-2.231509895	-2.239879215	-2.231509895	-2.186218922	-2.199695422	-2.135904427	-2.124765054
1926	-1.244811414	-2.0238335	-2.352128235	-2.548213564	-2.586700236	-2.67223251	-2.754734161	-2.775208044	-2.774690718	-2.756961951	-2.825649403	-2.791827473	-2.821023053	-2.781989957	-2.688458042	-2.606073993	-2.580044252	-2.480828536	-2.456801414	-2.417595702	-2.316682738	-2.395342028	-2.361011841	-2.346884007	-2.367846516	-2.396422632	-2.357139947	-2.360413913	-2.358030402	-2.398918272	-2.363411816	-2.375408541	-2.36875922	-2.367643954	-2.367846516	-2.371202514	-2.373762315	-2.364214764	-2.30434324	-2.304868702	-2.276462238	-2.293367549	-2.269298456	-2.28810845	-2.209152096	-2.212114649	-2.175028539	-2.135251664	-2.098596173
1927	-1.220165506	-1.944889362	-2.32670256	-2.479123618	-2.533725678	-2.599116784	-2.659555885	-2.650722473	-2.808548986	-2.761953897	-2.797239313	-2.833273944	-2.796151536	-2.743763467	-2.738023809	-2.614036429	-2.581367313	-2.423773863	-2.468521083	-2.412625828	-2.382265965	-2.344957659	-2.361610592	-2.356942316	-2.323763783	-2.343805938	-2.326058001	-2.30600939	-2.387852162	-2.347270304	-2.334231449	-2.376027488	-2.330404219	-2.325782054	-2.342561677	-2.348334396	-2.352812702	-2.309006968	-2.278849156	-2.27205229	-2.271240525	-2.276134036	-2.239652921	-2.242983765	-2.177243667	-2.148558185	-2.134244776	-2.078157519	-2.129303542
1928	-1.210221926	-1.93930216	-2.313810766	-2.528121801	-2.615646586	-2.598082749	-2.716925025	-2.695078838	-2.715118285	-2.739451627	-2.80631897	-2.801893001	-2.700710666	-2.760200182	-2.726535727	-2.631341288	-2.588717087	-2.463062977	-2.453951134	-2.443456292	-2.423428316	-2.406381692	-2.342944147	-2.363111093	-2.384786665	-2.40329297	-2.369775589	-2.376854125	-2.40099076	-2.391687957	-2.343326954	-2.382475465	-2.370080964	-2.364315237	-2.357931373	-2.389765825	-2.333388432	-2.384260311	-2.333294864	-2.337242168	-2.298259368	-2.282745687	-2.250727592	-2.24848995	-2.197568374	-2.195519811	-2.178420972	-2.131179294	-2.135488919
1929	-1.227656286	-2.042392713	-2.408601449	-2.566070234	-2.656591406	-2.654626269	-2.707522406	-2.690582774	-2.739928612	-2.779891912	-2.790753151	-2.787812396	-2.811352704	-2.733768303	-2.718512112	-2.652279783	-2.53313238	-2.4597957	-2.447940466	-2.456925765	-2.42400438	-2.371917739	-2.39093945	-2.346305205	-2.384260311	-2.327163546	-2.36251027	-2.340273905	-2.374893425	-2.362410214	-2.364717362	-2.371713269	-2.374584648	-2.350275814	-2.322940823	-2.345534666	-2.31930197	-2.300595918	-2.324221658	-2.287266141	-2.281996832	-2.231583912	-2.251501873	-2.224826615	-2.217026005	-2.20155654	-2.14611935	-2.137570444	-2.096747183
1930	-1.240196224	-2.149844078	-2.417028071	-2.618704377	-2.663340177	-2.717377887	-2.745210313	-2.780939668	-2.751046385	-2.781464495	-2.821023053	-2.823041019	-2.867420152	-2.787812396	-2.739690054	-2.691649051	-2.534914712	-2.485717952	-2.453951134	-2.447940466	-2.387852162	-2.424927674	-2.377061031	-2.42136079	-2.432150549	-2.409827168	-2.408267761	-2.412625828	-2.386052523	-2.367643954	-2.389765825	-2.359617955	-2.39008559	-2.363813105	-2.392866796	-2.384892013	-2.329290405	-2.355955507	-2.308211476	-2.325690111	-2.312827895	-2.269379202	-2.267525823	-2.208379517	-2.270106596	-2.2069084	-2.176982477	-2.154715874	-2.11463878
1931	-1.24239902	-2.060980224	-2.411392195	-2.576590272	-2.677780705	-2.770574152	-2.868702203	-2.851089007	-2.811634074	-2.893809103	-2.866141875	-2.924818145	-2.845880474	-2.801893001	-2.767766479	-2.688458042	-2.573814175	-2.556580538	-2.451242171	-2.449771647	-2.372122305	-2.382161252	-2.406160339	-2.39739748	-2.393296259	-2.393618635	-2.42181939	-2.410385459	-2.394048842	-2.39761441	-2.414313722	-2.405828521	-2.384786665	-2.369775589	-2.378304538	-2.356843534	-2.363512104	-2.339608902	-2.371406744	-2.364415734	-2.310513552	-2.242224509	-2.312114475	-2.230844309	-2.194363234	-2.1821703	-2.167874457	-2.149966742	-2.128777443
1932	-1.281058427	-2.108072466	-2.478861916	-2.609064893	-2.744727495	-2.799149502	-2.818156412	-2.822175028	-2.802168307	-2.894830572	-2.890421453	-2.855114582	-2.847711656	-2.789146635	-2.742561433	-2.683191248	-2.574628834	-2.525055665	-2.532096053	-2.457548053	-2.406492411	-2.42666416	-2.451733455	-2.421246216	-2.393618635	-2.424581209	-2.444784595	-2.431680915	-2.444542783	-2.42945706	-2.468010449	-2.461426266	-2.405496956	-2.395881994	-2.412064651	-2.351737594	-2.399027104	-2.419075024	-2.350081281	-2.365421977	-2.343901798	-2.343614281	-2.282662417	-2.273843534	-2.259400487	-2.220619989	-2.194499142	-2.142727826	-2.172566105
1933	-1.300604595	-2.149292515	-2.485319456	-2.674484337	-2.811634074	-2.856360765	-2.844967771	-2.878112015	-2.801893001	-2.93330145	-2.91829273	-2.955068454	-2.865504144	-2.89997427	-2.763462739	-2.733063089	-2.723538196	-2.61225434	-2.547293773	-2.545460015	-2.468521083	-2.458545571	-2.449282577	-2.481749349	-2.503347061	-2.498119506	-2.490528648	-2.455683858	-2.476383581	-2.500175504	-2.447940466	-2.474048659	-2.468904453	-2.443697499	-2.43568909	-2.430041182	-2.394371778	-2.487715937	-2.371917739	-2.371304617	-2.40428338	-2.33245366	-2.294563953	-2.345534666	-2.297397159	-2.228706557	-2.245651664	-2.187086643	-2.158828306
1934	-1.311971932	-2.197226275	-2.520280765	-2.650334016	-2.705093089	-2.810229044	-2.762205007	-2.903785415	-2.854492829	-2.894489815	-2.955852379	-2.92190585	-2.908333042	-2.852014679	-2.806041022	-2.760700521	-2.677987561	-2.610125442	-2.567030709	-2.522589312	-2.487715937	-2.462180905	-2.503485481	-2.5172693	-2.446845452	-2.482804102	-2.470441327	-2.453580733	-2.462936857	-2.459420283	-2.483464626	-2.536107011	-2.49498576	-2.455188088	-2.480303233	-2.422163659	-2.410608977	-2.413075292	-2.454692884	-2.374378919	-2.364315237	-2.315783205	-2.313900228	-2.331987028	-2.273761953	-2.23935138	-2.219970873	-2.182897596	-2.156642622
1935	-1.321472516	-2.214670165	-2.569763647	-2.635073966	-2.729787145	-2.787279846	-2.836540448	-2.852323676	-2.827981191	-2.902048929	-2.874193542	-2.884722409	-2.935542011	-2.825358807	-2.83386603	-2.694218849	-2.668977829	-2.628562683	-2.538651566	-2.582694417	-2.473789996	-2.438540829	-2.505706231	-2.539854183	-2.530914701	-2.477425367	-2.530325227	-2.48399377	-2.480172006	-2.485585079	-2.464199709	-2.531357332	-2.509479691	-2.47820835	-2.475474063	-2.448550002	-2.429924295	-2.408378962	-2.342561677	-2.404834585	-2.388807939	-2.358129455	-2.294649537	-2.309892561	-2.288783476	-2.233215485	-2.221631657	-2.172436889	-2.13715334
1936	-1.341444883	-2.170246081	-2.482672118	-2.63432486	-2.744486287	-2.744245213	-2.802995272	-2.857297754	-2.821886748	-2.860120914	-2.844360366	-2.883724412	-2.868060705	-2.884389488	-2.76674999	-2.702677286	-2.66174277	-2.554084586	-2.554395797	-2.504733256	-2.437231457	-2.459295217	-2.552531869	-2.497163361	-2.499214827	-2.554551486	-2.557677044	-2.492954128	-2.514420523	-2.475603878	-2.458046526	-2.480828536	-2.459170186	-2.481354476	-2.437350328	-2.493224463	-2.444784595	-2.416234632	-2.407157317	-2.329568591	-2.35261703	-2.34959533	-2.345727173	-2.295935321	-2.268814292	-2.22701855	-2.227971835	-2.175743962	-2.170631892
1937	-1.327412682	-2.206768553	-2.465339424	-2.604149624	-2.718966633	-2.776504059	-2.793443956	-2.805485658	-2.819300799	-2.834458923	-2.873543887	-2.853251986	-2.91829273	-2.880414225	-2.821023053	-2.71489297	-2.746661995	-2.672845488	-2.580044252	-2.566870482	-2.4867824	-2.46967221	-2.553307534	-2.463694128	-2.508358207	-2.506820879	-2.508358207	-2.505288975	-2.496481687	-2.527828853	-2.507239611	-2.522300072	-2.491470281	-2.474436942	-2.480040819	-2.50751899	-2.404614019	-2.431915669	-2.393188853	-2.374893425	-2.368150538	-2.334700501	-2.289628736	-2.297741837	-2.294906389	-2.267686673	-2.18809002	-2.177831921	-2.162790472
1938	-1.349624472	-2.294992041	-2.504316932	-2.71489297	-2.726304412	-2.850780887	-2.831797253	-2.952335805	-2.976336082	-2.954677021	-2.964570262	-2.971022295	-2.942714356	-3.002176919	-2.816730156	-2.765482716	-2.747632486	-2.645699438	-2.625801742	-2.597566654	-2.502932064	-2.499626286	-2.539854183	-2.546375926	-2.525492361	-2.552376902	-2.517126416	-2.542572307	-2.509199048	-2.568475416	-2.516412703	-2.546070408	-2.507798549	-2.526221165	-2.483861423	-2.475084852	-2.516412703	-2.434979072	-2.412289035	-2.366632555	-2.380280734	-2.346594509	-2.354970935	-2.275970027	-2.298777516	-2.26728466	-2.264480941	-2.193480866	-2.166661611
1939	-1.384281353	-2.33847126	-2.600845666	-2.761702932	-2.784098187	-2.910801633	-2.952335805	-2.933674075	-2.984640245	-3.043351421	-3.106793247	-3.07007044	-3.109020403	-3.020907099	-3.019996628	-2.860750782	-2.819874125	-2.753747688	-2.702239489	-2.65247484	-2.61780279	-2.583858969	-2.566230166	-2.585862638	-2.621420424	-2.590574131	-2.554395797	-2.607127255	-2.588043762	-2.571703186	-2.52651303	-2.607303047	-2.587371479	-2.526221165	-2.526805091	-2.541060138	-2.51970554	-2.495665088	-2.524474085	-2.407601154	-2.440213032	-2.412625828	-2.318758763	-2.330311292	-2.254300773	-2.252277538	-2.292089334	-2.252432837	-2.194635093
1940	-1.401045433	-2.396422632	-2.675100503	-2.831502516	-2.938547521	-2.905878404	-2.952335805	-2.947306058	-2.960982678	-3.093664958	-3.109020403	-3.113509275	-3.124360063	-3.079876674	-2.988429556	-2.896196279	-2.869666232	-2.787546039	-2.656000931	-2.66274046	-2.613501034	-2.558776326	-2.601365675	-2.654626269	-2.611721137	-2.558147824	-2.590235896	-2.63921731	-2.611366031	-2.617082865	-2.615646586	-2.554551486	-2.592439151	-2.609418121	-2.5636783	-2.545002783	-2.542118103	-2.532096053	-2.466990978	-2.458046526	-2.491874464	-2.407712184	-2.343614281	-2.384260311	-2.351542406	-2.2892059	-2.28058584	-2.241996991	-2.171275673
1941	-1.401286076	-2.327809749	-2.646853454	-2.753994096	-2.86710023	-2.939679971	-2.986741335	-3.009661145	-3.084600165	-3.243363892	-3.106238238	-3.071604148	-3.076238039	-3.026410377	-2.979224512	-2.882728704	-2.920818754	-2.711750774	-2.66174277	-2.70421306	-2.598944274	-2.562725203	-2.601018933	-2.571703186	-2.548674192	-2.597738618	-2.603975103	-2.633763876	-2.594824454	-2.602755419	-2.616543703	-2.613501034	-2.57105571	-2.593289541	-2.575118363	-2.537452271	-2.575281663	-2.53521248	-2.495257364	-2.534171185	-2.48945499	-2.429223631	-2.378304538	-2.396098168	-2.407379179	-2.300162274	-2.309981219	-2.230992129	-2.193955764
1942	-1.499173703	-2.522589312	-2.730253627	-2.817015033	-2.872895202	-2.936291441	-2.987584625	-3.030584088	-3.145693958	-3.084600165	-3.131943638	-3.05207638	-3.115204636	-3.159893906	-3.144480844	-2.978810701	-2.878768545	-2.843148099	-2.780415474	-2.659357622	-2.625801742	-2.620694482	-2.632644079	-2.598599459	-2.66514431	-2.670602121	-2.65130581	-2.666149855	-2.593630165	-2.62598526	-2.646468441	-2.606073993	-2.659952682	-2.594312213	-2.609948504	-2.604498876	-2.552686891	-2.61672335	-2.484523559	-2.548367053	-2.466100899	-2.434742657	-2.42794201	-2.399353764	-2.40329297	-2.345534666	-2.313810766	-2.291494119	-2.227825039
1943	-1.511251922	-2.496754229	-2.65130581	-2.734710374	-2.845880474	-2.940815382	-2.910094889	-2.962573502	-2.986320303	-3.025949097	-3.104025268	-3.015922966	-3.030118356	-3.026410377	-2.949620244	-2.941573976	-2.893809103	-2.73095429	-2.736600669	-2.64168436	-2.629116983	-2.58435902	-2.608183076	-2.588211995	-2.617622697	-2.61690307	-2.708409174	-2.583525921	-2.650722473	-2.596193389	-2.570570736	-2.609064893	-2.59722293	-2.61672335	-2.591760035	-2.563996464	-2.567030709	-2.535510453	-2.49825627	-2.496890563	-2.48598382	-2.426316307	-2.423543468	-2.432738308	-2.355167671	-2.35261703	-2.318939756	-2.30346888	-2.278271801
1944	-1.4830814	-2.441411417	-2.574791949	-2.710188161	-2.752517739	-2.804377056	-2.854182286	-2.922632095	-2.977159389	-2.918652692	-3.050122296	-3.018634491	-3.005243055	-3.057991947	-3.015922966	-2.9076303	-2.829738285	-2.707965564	-2.669180534	-2.637894681	-2.57105571	-2.490125715	-2.505845406	-2.548060131	-2.496209317	-2.571541226	-2.63638802	-2.606775884	-2.549442991	-2.589391457	-2.591081979	-2.631713115	-2.602233744	-2.583026827	-2.57741016	-2.573163546	-2.567993313	-2.510885631	-2.513711239	-2.480040819	-2.502793819	-2.493224463	-2.412176829	-2.408156589	-2.385524634	-2.340749531	-2.307064997	-2.283996656	-2.239879215
1945	-1.511703166	-2.475863623	-2.690156995	-2.765735876	-2.822752164	-2.903089987	-2.990549104	-2.976336082	-3.007446482	-3.096910013	-2.991399828	-3.130181792	-3.185752404	-2.969805215	-3.034798299	-2.934420285	-2.854803594	-2.729554092	-2.670398752	-2.563042669	-2.525783736	-2.580044252	-2.560193789	-2.610479534	-2.61780279	-2.572189427	-2.618704377	-2.631899148	-2.64435695	-2.612076533	-2.599807511	-2.62598526	-2.649751982	-2.617442678	-2.586197483	-2.577738549	-2.573488739	-2.559405738	-2.545917729	-2.519274621	-2.505567101	-2.438898616	-2.430041182	-2.466990978	-2.39870069	-2.347463581	-2.352714855	-2.280420142	-2.260190401
1946	-1.571249851	-2.641874715	-2.812479279	-2.911155437	-2.984221244	-2.980468315	-3.055024092	-3.197910742	-3.149966742	-3.11577123	-3.284832642	-3.253365801	-3.32330639	-3.119186408	-3.099632871	-3.005243055	-2.945004138	-2.839231438	-2.883392256	-2.820735536	-2.690156995	-2.623058243	-2.693789492	-2.710634048	-2.701146924	-2.716698771	-2.719877104	-2.722390786	-2.696156225	-2.74208155	-2.698535927	-2.722161667	-2.687188174	-2.679023323	-2.630598586	-2.700710666	-2.614930224	-2.625251654	-2.57856061	-2.565111879	-2.524910197	-2.525055665	-2.50962008	-2.480303233	-2.430392032	-2.386581055	-2.330218385	-2.333201316	-2.241996991
1947	-1.596330521	-2.65150043	-2.809108283	-2.881404635	-3.045757491	-3.046240308	-3.07109231	-3.145086978	-3.143875556	-3.244887734	-3.307153081	-3.266802735	-3.26520017	-3.280668713	-3.113509275	-3.023191663	-2.958212681	-2.903437562	-2.844056982	-2.843148099	-2.799423073	-2.750557039	-2.772113295	-2.815308569	-2.747146969	-2.704652852	-2.707300997	-2.694218849	-2.706416487	-2.762959209	-2.708187313	-2.687399561	-2.717377887	-2.682981899	-2.668977829	-2.726998728	-2.604498876	-2.639028116	-2.612610174	-2.561299467	-2.525201181	-2.49376564	-2.481091426	-2.462306806	-2.463189134	-2.408601449	-2.409938769	-2.324404944	-2.285502591
1948	-1.629135472	-2.727694156	-2.844967771	-2.94195377	-3.042392713	-3.229147988	-3.188424994	-3.173925197	-3.258060922	-3.249491605	-3.41453927	-3.200659451	-3.259637311	-3.308034897	-3.252588192	-3.136082623	-3.075720714	-2.992252222	-2.9476909	-2.925183559	-2.974694135	-2.869023308	-2.81079051	-2.79128998	-2.832978204	-2.838631998	-2.893129456	-2.8224635	-2.862962545	-2.837435593	-2.789146635	-2.808269607	-2.780415474	-2.701802133	-2.71354353	-2.67325462	-2.670805585	-2.688458042	-2.604848408	-2.639406586	-2.594995335	-2.632457726	-2.545002783	-2.503485481	-2.481617684	-2.441171475	-2.413750361	-2.36875922	-2.29030613
1949	-1.635843144	-2.694218849	-2.971022295	-2.971428747	-2.997833938	-3.149966742	-3.15490196	-3.208309351	-3.42365865	-3.219682688	-3.399027104	-3.27572413	-3.218244625	-3.270025714	-3.140261434	-3.199282922	-3.166852888	-3.095825632	-3.051587034	-2.973058372	-3.028724151	-2.85917782	-2.875169851	-2.840132153	-2.82131076	-2.920095532	-2.901702464	-2.952725133	-2.786216701	-2.75325529	-2.823619308	-2.91721463	-2.756218084	-2.808828544	-2.777283529	-2.743282254	-2.702020756	-2.689306688	-2.724458312	-2.580209414	-2.663540266	-2.625801742	-2.591590422	-2.513003112	-2.509760515	-2.461049438	-2.396747338	-2.357931373	-2.309272456
1950	-1.681853155	-2.733298033	-2.85823677	-2.940436582	-3.097453221	-3.054531415	-3.273272791	-3.229884705	-3.243363892	-3.36552273	-3.251811973	-3.343901798	-3.345823458	-3.390405591	-3.233587153	-3.320572103	-3.235077015	-3.077793723	-3.061480275	-3.101274818	-2.906578315	-3.031984286	-2.887060024	-2.881404635	-2.916139199	-2.93330145	-2.907981529	-2.877784122	-2.920095532	-2.895512889	-2.835647144	-2.859491957	-2.871600731	-2.822175028	-2.819587367	-2.784626847	-2.715569266	-2.745210313	-2.67223251	-2.687822644	-2.610302452	-2.631527162	-2.573651426	-2.553773598	-2.536107011	-2.461049438	-2.391367011	-2.394156461	-2.30137757
1951	-1.668613199	-2.703773713	-2.879755204	-3.033389013	-3.125518182	-3.175223538	-3.106793247	-3.307153081	-3.235823868	-3.377785977	-3.251811973	-3.444905551	-3.354577731	-3.27572413	-3.377785977	-3.199282922	-3.13430394	-3.046240308	-3.032920266	-3.025949097	-2.874518734	-2.998699067	-2.98254927	-2.97510404	-2.960189446	-2.998699067	-2.953895213	-2.930331903	-2.924453039	-2.954285941	-2.868060705	-2.892111975	-2.844056982	-2.847100404	-2.782779344	-2.758702613	-2.794254459	-2.779368981	-2.721475035	-2.732828272	-2.712870379	-2.597051171	-2.612610174	-2.559405738	-2.511872504	-2.42400438	-2.42136079	-2.358129455	-2.35398859
1952	-1.688585233	-2.768275617	-2.936291441	-3.042392713	-3.060480747	-3.144480844	-3.245651664	-3.234331445	-3.410050399	-3.435333936	-3.442492798	-3.37675071	-3.431798276	-3.504455662	-3.240332155	-3.253365801	-3.168770306	-3.173925197	-2.98254927	-3.041914151	-3.124938737	-3.034798299	-2.974694135	-3	-2.973466735	-3.005682847	-2.962573502	-2.97510404	-3.030118356	-2.953504836	-2.878768545	-2.919373513	-2.892111975	-2.823330067	-2.829444941	-2.808269607	-2.800519085	-2.755228239	-2.774174009	-2.698535927	-2.649170726	-2.645891561	-2.58236226	-2.609948504	-2.504455662	-2.474436942	-2.489320969	-2.424350385	-2.396747338
1953	-1.722987061	-2.769551079	-2.977159389	-3.058985756	-3.185752404	-3.174573882	-3.15864053	-3.195179321	-3.337242168	-3.359518563	-3.369572125	-3.517126416	-3.295849483	-3.332547047	-3.294992041	-3.27572413	-3.164309429	-3.038578906	-3.064996849	-3.027797162	-2.995248844	-2.895171596	-2.931072388	-2.967381239	-3.067526235	-3.006123085	-2.919373513	-2.987584625	-2.971022295	-2.907279355	-2.931443105	-2.872571222	-2.821886748	-2.888401475	-2.837137007	-2.902395671	-2.748118545	-2.789413975	-2.71942163	-2.732593581	-2.665546249	-2.6413039	-2.655607726	-2.553618188	-2.550213153	-2.470698002	-2.473014931	-2.414313722	-2.380697924
1954	-1.732922183	-2.830913643	-2.991399828	-3.092051478	-3.164943898	-3.319664487	-3.315154638	-3.417936637	-3.336299075	-3.399027104	-3.427128398	-3.360513511	-3.358525889	-3.588380294	-3.219682688	-3.243363892	-3.241088108	-3.237321436	-3.142064735	-3.119186408	-3.083546051	-3.051587034	-3.055517328	-3.003488328	-3.030584088	-3.011441043	-3.015472687	-2.971022295	-3.031984286	-2.962573502	-2.923359556	-3.007446482	-2.923359556	-2.838332588	-2.896196279	-2.77314243	-2.780153614	-2.83120798	-2.783306401	-2.735654493	-2.688670048	-2.673664139	-2.583858969	-2.615109203	-2.574139855	-2.493494968	-2.463315327	-2.410385459	-2.378512135
1955	-1.746952914	-2.839831707	-2.97798426	-3.089375595	-3.138465589	-3.193820026	-3.270025714	-3.254925208	-3.315154638	-3.294992041	-3.452225295	-3.465973894	-3.387216143	-3.397940009	-3.462180905	-3.197910742	-3.244125144	-3.111259039	-3.132532512	-3.061980903	-3.122628654	-3.006123085	-3.037630664	-3.07007044	-3.020451625	-3.017276612	-2.993962045	-3.062482108	-3.087246696	-2.966978555	-2.971022295	-2.991399828	-3.051587034	-2.9076303	-2.866780543	-2.836838625	-2.821598658	-2.77702355	-2.722161667	-2.772884917	-2.711527199	-2.66735959	-2.654822383	-2.596879479	-2.557363474	-2.521433504	-2.504872119	-2.455064234	-2.387004344
1956	-1.754339302	-2.856048884	-2.953114809	-3.126679398	-3.184422252	-3.278189385	-3.250263684	-3.197226275	-3.42136079	-3.444905551	-3.522878745	-3.512861625	-3.408935393	-3.488116639	-3.408935393	-3.244125144	-3.107905397	-3.089375595	-3.039529222	-3.104025268	-3.054039296	-3.088309841	-3.092588639	-3.064492734	-3.096910013	-3.028260409	-3.133122186	-3.029188389	-3.032920266	-2.952335805	-2.967784297	-2.948076084	-2.844967771	-2.872571222	-2.87484417	-2.830913643	-2.902048929	-2.838931615	-2.764471553	-2.698319051	-2.725842151	-2.717377887	-2.591929714	-2.641874715	-2.525492361	-2.50751899	-2.454569171	-2.479123618	-2.410497204
1957	-1.74680743	-2.846185136	-3.049635146	-3.106238238	-3.15490196	-3.297569464	-3.317854924	-3.22475374	-3.232844134	-3.403402904	-3.401209493	-3.329754147	-3.443697499	-3.428291168	-3.283162277	-3.297569464	-3.163043263	-3.215382707	-3.033858267	-3.076238039	-3.048662481	-3.154281982	-3.023650021	-3.07109231	-3.104577454	-3.025949097	-3.050609993	-3.057495894	-3.020451625	-2.991399828	-2.911155437	-2.972242795	-2.930331903	-2.875169851	-2.917933066	-2.816160963	-2.909036923	-2.865504144	-2.798876103	-2.733533105	-2.712870379	-2.703773713	-2.674484337	-2.613679426	-2.542118103	-2.540758335	-2.492548939	-2.465973894	-2.395773947
1958	-1.797103191	-2.857923539	-3.091514981	-3.074172425	-3.206209615	-3.210419288	-3.266802735	-3.474955193	-3.519993057	-3.385102784	-3.4710833	-3.455931956	-3.366531544	-3.524328812	-3.392544977	-3.336299075	-3.093664958	-3.119758224	-3.168770306	-3.041914151	-3.211831629	-3.086716098	-3.14327111	-3.11463878	-3.124360063	-3.125518182	-3.021819483	-3.096367484	-3.063486258	-3.025949097	-3.034328029	-2.98254927	-3.002613616	-2.956637722	-2.914352712	-2.921543182	-2.826522357	-2.843148099	-2.762456262	-2.72607322	-2.766242637	-2.677367288	-2.664943481	-2.621420424	-2.576754126	-2.586532587	-2.502793819	-2.510604078	-2.397940009
1959	-1.77655598	-2.903089987	-3.047207557	-3.150580586	-3.262807357	-3.213248578	-3.328827157	-3.417936637	-3.370590401	-3.391473966	-3.403402904	-3.563837353	-3.517126416	-3.472370099	-3.548213564	-3.236572006	-3.194499142	-3.179142011	-3.064492734	-3.177178355	-3.151195299	-3.080921908	-3.037157319	-3.014124643	-3.048176965	-3.131355562	-3.057000407	-3.031984286	-3.107348966	-2.969805215	-3.03574037	-2.964970718	-2.965371543	-3.019996628	-2.948461609	-2.875169851	-2.857610534	-2.860750782	-2.822752164	-2.801893001	-2.7490923	-2.739213331	-2.674689628	-2.643400564	-2.578396073	-2.562407968	-2.506820879	-2.509199048	-2.430743167
1960	-1.778794482	-2.848936747	-3.175223538	-3.205511953	-3.122628654	-3.240332155	-3.335358024	-3.288192771	-3.583359493	-3.537602002	-3.519993057	-3.59345982	-3.537602002	-3.46470588	-3.415668776	-3.338187314	-3.243363892	-3.125518182	-3.096367484	-3.142667504	-3.127843727	-3.116338565	-3.08249449	-3.066006836	-3.203425667	-3.121478204	-3.026872146	-3.111259039	-2.996108834	-3.000434512	-3.021363052	-2.969400278	-3.018181393	-2.895854449	-2.951558196	-2.901010361	-2.821598658	-2.850780887	-2.822175028	-2.805208242	-2.717831222	-2.699621935	-2.687822644	-2.650528201	-2.577082019	-2.54408976	-2.526659036	-2.455311978	-2.382580253
1961	-1.792419485	-2.966978555	-3.119186408	-3.163043263	-3.168130226	-3.262807357	-3.302770657	-3.381951903	-3.412289035	-3.462180905	-3.440093375	-3.586700236	-3.63638802	-3.403402904	-3.408935393	-3.344861565	-3.235823868	-3.209714836	-3.122628654	-3.153662888	-3.092051478	-3.085656843	-3.144480844	-3.140261434	-3.161780778	-3.04769199	-3.102922997	-3.073143291	-3.080398976	-2.996108834	-3.050609993	-3.001740662	-3.000869459	-2.930701988	-2.924453039	-2.97510404	-2.910801633	-2.818156412	-2.797511683	-2.853251986	-2.785686103	-2.77237035	-2.730020323	-2.640164518	-2.645507399	-2.546528766	-2.493630283	-2.494714326	-2.450138812
1962	-1.801755414	-2.978810701	-3.054531415	-3.153662888	-3.35753548	-3.254925208	-3.28567024	-3.319664487	-3.457174573	-3.504455662	-3.358525889	-3.511449283	-3.54515514	-3.4710833	-3.4710833	-3.269217724	-3.283162277	-3.272458743	-3.154281982	-3.101274818	-3.081969663	-3.169411331	-3.111259039	-3.140861703	-3.093126465	-3.098541679	-3.12090412	-3.123782159	-3.086186148	-2.969805215	-3.053056729	-3.067019178	-3.091514981	-2.920095532	-2.98088371	-2.905878404	-2.872571222	-2.887060024	-2.793713956	-2.807711387	-2.774949304	-2.707522406	-2.670398752	-2.623970818	-2.56320149	-2.595679533	-2.562090964	-2.446238302	-2.485850866
1963	-1.796504765	-3.032920266	-3.133712661	-3.276544328	-3.30980392	-3.272458743	-3.335358024	-3.372634143	-3.438898616	-3.534617149	-3.480172006	-3.511449283	-3.498940738	-3.450996738	-3.482804102	-3.255707017	-3.251811973	-3.167491087	-3.074172425	-3.011441043	-3.121478204	-3.099632871	-3.002613616	-3.13667714	-3.100726813	-3.1123827	-3.158015195	-3.084072788	-3.007446482	-2.987162775	-2.984221244	-2.955068454	-3.101274818	-2.93930216	-2.960585881	-2.971835581	-2.91649738	-2.837435593	-2.816730156	-2.80106813	-2.783834098	-2.73072061	-2.758453519	-2.664341548	-2.610479534	-2.501551597	-2.517698233	-2.540004744	-2.420216403
1964	-1.823908741	-3.095825632	-3.228412519	-3.183096161	-3.28567024	-3.28567024	-3.3400838	-3.469800302	-3.4710833	-3.488116639	-3.482804102	-3.468521083	-3.525783736	-3.537602002	-3.382999659	-3.233587153	-3.171340103	-3.229884705	-3.062482108	-3.053547735	-3.098541679	-3.106238238	-3.088309841	-3.079876674	-3.037630664	-3.103473783	-3.042871802	-3.202732459	-2.999565923	-2.960585881	-3.062983893	-3.087777943	-2.964570262	-3.001304842	-2.885389016	-2.916139199	-2.83209219	-2.799970733	-2.786216701	-2.763714723	-2.758204569	-2.742801574	-2.686765708	-2.606424797	-2.648396928	-2.51698358	-2.547446937	-2.491066474	-2.432385557
1965	-1.87432359	-3.032920266	-3.186419011	-3.223298816	-3.408935393	-3.247951552	-3.385102784	-3.274088368	-3.595166283	-3.404503778	-3.46470588	-3.580044252	-3.48148606	-3.512861625	-3.441291429	-3.374687549	-3.194499142	-3.229147988	-3.042392713	-3.067019178	-3.076238039	-3.178486472	-3.101823517	-3.129011186	-3.090979146	-3.077274542	-3.113509275	-3.106793247	-3.098541679	-3.027334408	-3.026872146	-2.98505965	-2.958607315	-2.944239535	-2.924818145	-2.841336019	-2.846185136	-2.911863911	-2.767766479	-2.694863681	-2.716925025	-2.689731633	-2.697236292	-2.63339029	-2.605898698	-2.589054141	-2.511731385	-2.483596852	-2.445389715
1966	-1.892993654	-3.040481623	-3.223298816	-3.358525889	-3.179142011	-3.296708622	-3.322393047	-3.501689446	-3.42136079	-3.55129368	-3.565431096	-3.515700161	-3.596879479	-3.607303047	-3.46470588	-3.363512104	-3.227678293	-3.164943898	-3.085128182	-3.081969663	-3.062983893	-3.04431225	-3.117475462	-3.07211659	-3.079876674	-3.160521953	-3.125518182	-3.185752404	-3.140861703	-3.040958608	-3.035269079	-3.051098239	-3.017728767	-2.921543182	-2.941573976	-2.853561865	-2.842543232	-2.847100404	-2.788345599	-2.792365633	-2.735890844	-2.716925025	-2.71489297	-2.612966299	-2.576754126	-2.608359297	-2.53253989	-2.494036482	-2.426316307
1967	-1.894796484	-3.138465589	-3.319664487	-3.35261703	-3.332547047	-3.457174573	-3.400116928	-3.48148606	-3.501689446	-3.609064893	-3.567030709	-3.649751982	-3.679853714	-3.537602002	-3.415668776	-3.453457337	-3.313363731	-3.35261703	-3.105683937	-3.219682688	-3.197910742	-3.135488919	-3.061480275	-3.098541679	-3.08249449	-3.096367484	-3.087246696	-2.943476276	-3.026872146	-3.007446482	-3.007446482	-2.97798426	-2.931072388	-2.916139199	-2.853561865	-2.854492829	-2.895854449	-2.842543232	-2.8247782	-2.750068243	-2.72010502	-2.66735959	-2.628009089	-2.586030028	-2.620694482	-2.574628834	-2.501689446	-2.455559863	-2.407046428
1968	-1.891502629	-3.148130399	-3.283162277	-3.298432015	-3.369572125	-3.406713933	-3.316952962	-3.434152181	-3.32330639	-3.515700161	-3.562249437	-3.581698709	-3.552841969	-3.442492798	-3.49757288	-3.3400838	-3.278189385	-3.215382707	-3.132532512	-3.042392713	-3.032452024	-3.13430394	-3.104025268	-3.101274818	-3.048176965	-3.156767222	-3.111259039	-2.963371105	-3.04383157	-2.995248844	-2.927382523	-2.979224512	-2.905878404	-2.93516778	-2.869023308	-2.849550591	-2.827105302	-2.785421046	-2.76674999	-2.788345599	-2.739213331	-2.756465898	-2.664542099	-2.632457726	-2.652865217	-2.554084586	-2.472498989	-2.446116973	-2.401756808
1969	-1.933935103	-3.17327748	-3.276544328	-3.344861565	-3.241088108	-3.407823243	-3.360513511	-3.373659633	-3.424812155	-3.552841969	-3.721246399	-3.534617149	-3.525783736	-3.598599459	-3.576754126	-3.217527376	-3.166852888	-3.211831629	-3.202732459	-3.040958608	-3.079876674	-3.252588192	-3.123205024	-3.055517328	-3.12090412	-3.077274542	-3.076238039	-3.097997109	-3.048662481	-3.004803708	-2.967381239	-3.017276612	-2.945386945	-2.968995719	-2.884056823	-2.91649738	-2.886390849	-2.817870786	-2.785686103	-2.784098187	-2.684869683	-2.738975166	-2.622329561	-2.598427154	-2.57856061	-2.525783736	-2.48704892	-2.45655282	-2.416801226
1970	-1.943209452	-3.174573882	-3.329754147	-3.266802735	-3.347753659	-3.295849483	-3.42945706	-3.390405591	-3.448550002	-3.425968732	-3.511449283	-3.54668166	-3.772113295	-3.500312917	-3.46470588	-3.226213555	-3.189095719	-3.220403509	-3.073143291	-3.067526235	-3.099086932	-3.134896025	-3.080398976	-3.127261173	-3.091514981	-3.188424994	-3.054531415	-3.055024092	-3.077793723	-3.014573526	-2.982132281	-2.969805215	-3.039053804	-2.973058372	-2.949620244	-2.893469146	-2.890084137	-2.79832982	-2.825358807	-2.83209219	-2.689944262	-2.73072061	-2.658763377	-2.628562683	-2.579879152	-2.530619864	-2.556111453	-2.476513668	-2.441651491
1971	-1.940739596	-3.219682688	-3.339134522	-3.448550002	-3.549750892	-3.444905551	-3.452225295	-3.493494968	-3.628932138	-3.581698709	-3.449771647	-3.555955204	-3.402304814	-3.459670525	-3.48945499	-3.234331445	-3.279840697	-3.145086978	-3.078313525	-3.055517328	-3.070581074	-3.119758224	-3.064492734	-3.124938737	-3.14327111	-3.063989204	-3.175223538	-3.127261173	-3.115204636	-3.102372909	-2.973058372	-3.062983893	-3.040005162	-2.923359556	-2.872247484	-2.924818145	-2.823041019	-2.799423073	-2.783306401	-2.733298033	-2.733298033	-2.652084813	-2.624702262	-2.608711951	-2.557520231	-2.580705278	-2.547753425	-2.435926021	-2.395665927
1972	-1.965131004	-3.222573178	-3.333482019	-3.313363731	-3.436518915	-3.403402904	-3.424812155	-3.4710833	-3.515700161	-3.488116639	-3.614393726	-3.638272164	-3.602059991	-3.627087997	-3.55129368	-3.241088108	-3.249491605	-3.079876674	-3.099086932	-3.171340103	-3.137272472	-3.055024092	-3.15864053	-3.099632871	-3.052566278	-3.054531415	-3.037630664	-3.124938737	-3.064492734	-3.01278077	-2.968187729	-3.059483515	-2.972650392	-2.941194513	-2.921543182	-2.853251986	-2.888401475	-2.808548986	-2.827397069	-2.819300799	-2.701802133	-2.697885623	-2.753009301	-2.63921731	-2.545765104	-2.547753425	-2.4710833	-2.475993554	-2.420216403
1973	-2.011129034	-3.229884705	-3.385102784	-3.407823243	-3.525783736	-3.40560745	-3.628932138	-3.518557371	-3.679853714	-3.503070352	-3.701146924	-3.567030709	-3.473660723	-3.619788758	-3.468521083	-3.272458743	-3.247951552	-3.310691141	-3.066512712	-3.120330794	-3.1123827	-3.030118356	-3.122628654	-3.091514981	-3.110698297	-3.196542884	-3.117475462	-3.093126465	-3.032452024	-3.093664958	-3.039529222	-2.951558196	-2.940436582	-2.946921557	-2.961777362	-2.897223385	-2.847711656	-2.854182286	-2.800244823	-2.771599641	-2.70092874	-2.717151397	-2.682354457	-2.584192272	-2.604149624	-2.564155634	-2.522589312	-2.470569646	-2.444059562
1974	-2.017005545	-3.141462802	-3.359518563	-3.632644079	-3.440093375	-3.294992041	-3.41453927	-3.571865206	-3.742321425	-3.793174124	-3.640164518	-3.580044252	-3.68613278	-3.525783736	-3.485452247	-3.434152181	-3.229147988	-3.228412519	-3.092051478	-3.112945622	-3.096367484	-3.119758224	-3.189095719	-3.109020403	-3.137868621	-3.141462802	-3.124938737	-3.120330794	-3.095825632	-3.138465589	-2.98505965	-3.038578906	-3.005243055	-2.954285941	-2.844663963	-2.929962133	-2.92190585	-2.85667287	-2.791827473	-2.786747948	-2.736127323	-2.699621935	-2.619065537	-2.658961368	-2.551139154	-2.601018933	-2.497846107	-2.442372512	-2.428757149
1975	-2.077793723	-3.15490196	-3.403402904	-3.507239611	-3.457174573	-3.419075024	-3.474955193	-3.562249437	-3.54668166	-3.494850022	-3.616184634	-3.841637508	-3.525783736	-3.598599459	-3.355561411	-3.345823458	-3.199282922	-3.166215625	-3.081969663	-3.13667714	-3.075720714	-3.125518182	-3.04431225	-3.068033885	-3.101823517	-3.093664958	-3.032452024	-3.092051478	-3.1123827	-3.073143291	-3.024568191	-2.997833938	-2.990974258	-2.93930216	-2.961777362	-2.996970529	-2.857923539	-2.835349784	-2.753747688	-2.738023809	-2.705974906	-2.662341109	-2.669992299	-2.583359493	-2.579549141	-2.51741223	-2.529148675	-2.441411417	-2.432150549
1976	-2.088469538	-3.284832642	-3.390405591	-3.57024772	-3.521433504	-3.48148606	-3.57024772	-3.581698709	-3.621602099	-3.478861916	-3.581698709	-3.603800653	-3.657577319	-3.701146924	-3.35753548	-3.328827157	-3.241088108	-3.21395879	-3.151195299	-3.105683937	-3.118615343	-3.04769199	-3.061480275	-3.087777943	-3.11407366	-3.104025268	-3.054039296	-3.041436117	-3.088842391	-3.034328029	-3.027797162	-3.018181393	-2.975514332	-2.957818405	-2.938924676	-2.871923987	-2.849857838	-2.845271793	-2.765735876	-2.76700389	-2.721932669	-2.690582774	-2.65247484	-2.602407566	-2.571541226	-2.566390157	-2.516412703	-2.467245621	-2.455931956
1977	-2.099196065	-3.298432015	-3.478861916	-3.4225082	-3.458420756	-3.621602099	-3.588380294	-3.634512015	-3.647817482	-3.747146969	-3.661543506	-3.707743929	-3.663540266	-3.627087997	-3.598599459	-3.358525889	-3.366531544	-3.214670165	-3.190440285	-3.166215625	-3.151195299	-3.074172425	-3.11407366	-3.057495894	-3.201349355	-3.093126465	-3.116338565	-3.048662481	-3.046723663	-3.027334408	-3.045757491	-3.002176919	-2.983802646	-3.042392713	-2.971022295	-2.885055584	-2.953504836	-2.787812396	-2.801342913	-2.744727495	-2.737311656	-2.646660905	-2.632830511	-2.540306024	-2.572838597	-2.561774192	-2.497709472	-2.448306085	-2.484391051
1978	-2.113170995	-3.274905479	-3.560667306	-3.505845406	-3.501689446	-3.406713933	-3.640164518	-3.603800653	-3.602059991	-3.815308569	-3.690369833	-3.661543506	-3.744727495	-3.539102157	-3.610833916	-3.321481621	-3.42945706	-3.289036881	-3.031517051	-3.108462542	-3.094743951	-3.061480275	-3.078313525	-3.161150909	-3.088309841	-3.123205024	-3.110138279	-3.032452024	-3.050122296	-3.062983893	-3.090979146	-2.987584625	-2.952335805	-3.008773924	-2.928486195	-2.855737226	-2.885055584	-2.874518734	-2.840733669	-2.841637508	-2.775725986	-2.760700521	-2.623058243	-2.587371479	-2.546528766	-2.541211118	-2.557206774	-2.524328812	-2.398591939
1979	-2.11844417	-3.171340103	-3.411168274	-3.576754126	-3.435333936	-3.490797478	-3.603800653	-3.752026734	-3.728158393	-3.602059991	-3.931814138	-3.623423043	-3.602059991	-3.673664139	-3.634512015	-3.254144805	-3.392544977	-3.300162274	-3.185086819	-3.139661993	-3.143875556	-3.185752404	-3.154281982	-3.086716098	-3.073143291	-3.195860568	-3.074172425	-3.020451625	-3.124938737	-3.039529222	-2.983384452	-3.025028006	-3.053547735	-2.938170693	-2.921180817	-2.885722703	-2.873219423	-2.90868484	-2.788345599	-2.753994096	-2.755722879	-2.656197667	-2.678194516	-2.630413109	-2.620513186	-2.567511744	-2.53313238	-2.462558717	-2.459545386
1980	-2.159329439	-3.246416941	-3.54668166	-3.530177984	-3.517126416	-3.657577319	-3.665546249	-3.688246139	-3.692503962	-3.707743929	-3.8569852	-3.899629455	-3.591760035	-3.677780705	-3.49757288	-3.472370099	-3.402304814	-3.307153081	-3.286509457	-3.228412519	-3.121478204	-3.221125528	-3.247951552	-3.101274818	-3.123205024	-3.053056729	-3.031517051	-3.131943638	-3.089375595	-3.003926346	-3.087777943	-3.005682847	-3.010995384	-2.996108834	-2.937418016	-2.894830572	-2.872895202	-2.878112015	-2.838332588	-2.827105302	-2.694004117	-2.742561433	-2.629116983	-2.638272164	-2.584025589	-2.537901619	-2.485850866	-2.46941614	-2.482936127
1981	-2.163612581	-3.387216143	-3.657577319	-3.63638802	-3.73754891	-3.707743929	-3.657577319	-3.744727495	-3.707743929	-3.850780887	-3.688246139	-3.920818754	-3.790484985	-3.769551079	-3.490797478	-3.476253533	-3.484126156	-3.319664487	-3.179798541	-3.151195299	-3.15490196	-3.158015195	-3.179142011	-3.179798541	-3.187755303	-3.189767482	-3.202732459	-3.132532512	-3.102922997	-3.054039296	-3.057991947	-3.031517051	-3.110138279	-2.97510404	-3.041436117	-2.944621669	-2.960982678	-2.887060024	-2.866461092	-2.840432807	-2.825940192	-2.737786295	-2.674074044	-2.726304412	-2.614930224	-2.569924944	-2.526221165	-2.492279023	-2.456180195
1982	-2.167427225	-3.368556231	-3.557520231	-3.53165267	-3.500312917	-3.73754891	-3.89279003	-3.735182177	-3.665546249	-3.844663963	-3.823908741	-3.903089987	-3.829738285	-3.869666232	-3.815308569	-3.411168274	-3.455931956	-3.424812155	-3.327902142	-3.217527376	-3.268411235	-3.133712661	-3.293282218	-3.258060922	-3.224025669	-3.123205024	-3.161780778	-3.071604148	-3.079354999	-3.14691047	-3.088309841	-3.095825632	-3.038104526	-3.049635146	-2.956244873	-2.91721463	-2.938170693	-2.859806321	-2.813608784	-2.848017605	-2.815876646	-2.764976841	-2.7070797	-2.671009145	-2.647046088	-2.57446578	-2.572189427	-2.521433504	-2.458670422
1983	-2.154096161	-3.453457337	-3.565431096	-3.627087997	-3.701146924	-3.723538196	-3.610833916	-4.008773924	-3.714442691	-3.744727495	-3.844663963	-3.823908741	-3.728158393	-3.8569852	-3.841637508	-3.416801226	-3.385102784	-3.49757288	-3.153044675	-3.232102384	-3.232102384	-3.315154638	-3.118045029	-3.105130343	-3.169411331	-3.158015195	-3.061980903	-3.151195299	-3.085128182	-3.106793247	-3.033389013	-3.106238238	-3.077793723	-3.040958608	-3.059981845	-2.952335805	-2.906228219	-2.948461609	-2.942333896	-2.913996294	-2.755228239	-2.746661995	-2.711080394	-2.717151397	-2.682563503	-2.650139918	-2.566070234	-2.525638024	-2.513427849
1984	-2.187621489	-3.375717904	-3.795880017	-3.638272164	-3.946921557	-3.866461092	-3.774690718	-3.71219827	-3.89279003	-3.806875402	-3.869666232	-3.688246139	-3.774690718	-3.772113295	-3.63638802	-3.454692884	-3.501689446	-3.549750892	-3.203425667	-3.253365801	-3.164943898	-3.253365801	-3.189767482	-3.109578981	-3.203425667	-3.170053304	-3.063989204	-3.104025268	-3.110138279	-3.109020403	-3.007888512	-3.066006836	-3.096367484	-2.994390555	-3.032920266	-2.960982678	-2.931814138	-2.937418016	-2.89279003	-2.86774031	-2.803547458	-2.815024809	-2.684869683	-2.701146924	-2.63601217	-2.640923774	-2.603800653	-2.539102157	-2.526075307
1985	-2.159642941	-3.326058001	-3.536107011	-3.610833916	-3.777283529	-3.66756154	-3.723538196	-3.774690718	-4.148741651	-3.928117993	-3.806875402	-3.790484985	-3.844663963	-3.774690718	-3.728158393	-3.602059991	-3.465973894	-3.354577731	-3.175223538	-3.227678293	-3.191789027	-3.217527376	-3.15739076	-3.192464972	-3.26520017	-3.123782159	-3.137868621	-3.177178355	-3.266802735	-3.13076828	-3.076238039	-3.048662481	-3.049148541	-3.023191663	-2.949620244	-2.986320303	-2.925549281	-2.93404702	-2.849857838	-2.889747083	-2.81417464	-2.790484985	-2.739690054	-2.740645073	-2.700274846	-2.648396928	-2.610125442	-2.535510453	-2.524764777
1986	-2.218675544	-3.245651664	-3.591760035	-3.627087997	-3.632644079	-3.779891912	-3.785156152	-4.026872146	-3.747146969	-3.787812396	-3.645891561	-3.694648631	-4.091514981	-3.651695137	-3.548213564	-3.494850022	-3.515700161	-3.322393047	-3.279014256	-3.257274869	-3.195179321	-3.210419288	-3.087777943	-3.200659451	-3.220403509	-3.119186408	-3.159266765	-3.156144577	-3.066512712	-3.156767222	-3.14691047	-3.140861703	-3.083546051	-3.049148541	-2.953895213	-2.990124366	-2.911863911	-2.908333042	-2.875821945	-2.818728228	-2.81276138	-2.807153885	-2.80631897	-2.727462223	-2.700710666	-2.626168855	-2.49241396	-2.55129368	-2.487182241
1987	-2.205651396	-3.370590401	-3.482804102	-3.575118363	-3.716698771	-3.772113295	-3.906578315	-3.876148359	-4.026872146	-3.804100348	-3.714442691	-3.777283529	-3.832682665	-3.790484985	-3.749579998	-3.4867824	-3.370590401	-3.353596274	-3.292429824	-3.164943898	-3.148741651	-3.171340103	-3.235823868	-3.166852888	-3.27572413	-3.186419011	-3.116906641	-3.069050969	-3.086186148	-3.125518182	-3.027797162	-3.127843727	-2.998699067	-3.066512712	-2.995248844	-2.996539468	-2.955852379	-2.985899678	-2.882066165	-2.86106606	-2.828858849	-2.871923987	-2.769295686	-2.719194072	-2.708187313	-2.66756154	-2.572351629	-2.531209738	-2.492144128
1988	-2.220403509	-3.2915791	-3.559090918	-3.690369833	-3.860120914	-3.718966633	-3.698970004	-3.872895202	-3.991399828	-3.982966661	-3.903089987	-3.694648631	-3.754487332	-3.809668302	-3.649751982	-3.460923901	-3.348721986	-3.36251027	-3.355561411	-3.19314197	-3.1123827	-3.166852888	-3.2069084	-3.179142011	-3.155522824	-3.161780778	-3.139063379	-3.085128182	-3.131355562	-3.118045029	-3.148741651	-2.984221244	-3.051098239	-3.015472687	-2.995248844	-2.881074247	-2.944621669	-2.900664722	-2.871277716	-2.924818145	-2.811915626	-2.772627558	-2.750801643	-2.709520187	-2.645123577	-2.64320954	-2.600672468	-2.530619864	-2.531800414
1989	-2.229589868	-3.375717904	-3.542118103	-3.804100348	-3.54668166	-3.774690718	-3.744727495	-4.200659451	-3.785156152	-4.148741651	-3.987162775	-3.903089987	-3.850780887	-3.756961951	-3.698970004	-3.387216143	-3.576754126	-3.358525889	-3.116338565	-3.122053048	-3.229147988	-3.229884705	-3.300162274	-3.206209615	-3.256490235	-3.231361899	-3.135488919	-3.113509275	-3.11407366	-3.105130343	-3.078313525	-3.077793723	-3.040958608	-3.048662481	-3.076755981	-2.97510404	-2.917573699	-2.913996294	-2.9076303	-2.794254459	-2.80161787	-2.795337488	-2.782252927	-2.723078868	-2.7242281	-2.623240605	-2.646083769	-2.612966299	-2.577738549
1990	-2.212468684	-3.40560745	-3.549750892	-3.575118363	-3.809668302	-3.850780887	-4.026872146	-3.774690718	-3.806875402	-3.630784143	-3.742321425	-3.872895202	-4.031517051	-3.76700389	-3.616184634	-3.498940738	-3.482804102	-3.524328812	-3.254144805	-3.13076828	-3.232844134	-3.227678293	-3.254144805	-3.235823868	-3.169411331	-3.22184875	-3.108462542	-3.199970641	-3.181774106	-3.07109231	-3.109020403	-3.090979146	-3.129011186	-3.095284455	-3.026872146	-3.126098402	-3.002613616	-2.957030927	-2.837137007	-2.958212681	-2.896538378	-2.819300799	-2.777803954	-2.703115524	-2.716246617	-2.659555885	-2.611898798	-2.589054141	-2.507798549
1991	-2.213390527	-3.411168274	-3.645891561	-3.742321425	-3.663540266	-4.167491087	-3.769551079	-3.906578315	-4.080921908	-3.906578315	-3.847711656	-3.886056648	-3.991399828	-3.812479279	-3.677780705	-3.692503962	-3.512861625	-3.260427656	-3.218963061	-3.27083521	-3.284832642	-3.358525889	-3.308034897	-3.238824187	-3.222573178	-3.1837587	-3.209011525	-3.098541679	-3.191789027	-3.126098402	-3.083019953	-3.064996849	-3.102372909	-3.064996849	-3.066006836	-2.997833938	-3.009217308	-2.918652692	-2.92885471	-2.900664722	-2.83120798	-2.833273944	-2.775466937	-2.747146969	-2.671620397	-2.629116983	-2.622329561	-2.564314862	-2.553307534
1992	-2.27392513	-3.552841969	-3.59345982	-3.585026652	-3.841637508	-3.772113295	-3.869666232	-3.886056648	-3.841637508	-4.080921908	-3.709965389	-3.995678626	-4	-3.71219827	-3.841637508	-3.640164518	-3.511449283	-3.412289035	-3.453457337	-3.369572125	-3.266000713	-3.207608311	-3.370590401	-3.234331445	-3.322393047	-3.272458743	-3.308918508	-3.185752404	-3.165579296	-3.241845378	-3.112945622	-3.194499142	-3.089375595	-3.113509275	-3.075204004	-2.967381239	-3.006123085	-3.033389013	-2.985479461	-2.904830649	-2.897566294	-2.848323769	-2.812197361	-2.746177561	-2.73754891	-2.650334016	-2.654626269	-2.606775884	-2.56320149
1993	-2.321481621	-3.524328812	-3.621602099	-3.609064893	-3.742321425	-3.931814138	-3.798602876	-3.621602099	-3.725842151	-3.987162775	-3.987162775	-3.735182177	-3.821023053	-3.826813732	-3.714442691	-3.610833916	-3.555955204	-3.462180905	-3.292429824	-3.325138859	-3.408935393	-3.235823868	-3.247951552	-3.216096421	-3.284832642	-3.310691141	-3.281498311	-3.19859629	-3.229147988	-3.244125144	-3.195860568	-3.129596095	-3.162411562	-3.077274542	-3.023191663	-3.014573526	-2.945004138	-2.98505965	-2.93330145	-2.944621669	-2.876475019	-2.86106606	-2.752272167	-2.835052627	-2.764724123	-2.659952682	-2.66695597	-2.59345982	-2.58286059
1994	-2.361211333	-3.488116639	-3.793174124	-3.896196279	-3.659555885	-3.863279433	-3.970616222	-3.801342913	-4.420216403	-4.102372909	-3.847711656	-3.844663963	-4.091514981	-3.853871964	-3.804100348	-3.793174124	-3.578396073	-3.728158393	-3.314258261	-3.336299075	-3.48148606	-3.4225082	-3.286509457	-3.272458743	-3.274088368	-3.318758763	-3.213248578	-3.242603971	-3.191789027	-3.181114585	-3.171340103	-3.126679398	-3.227678293	-3.099086932	-3.112945622	-3.058488567	-3.013228266	-2.92226882	-2.840132153	-2.900664722	-2.865822892	-2.799696817	-2.796695084	-2.789146635	-2.751781439	-2.661543506	-2.673459331	-2.616184634	-2.573163546
1995	-2.398809467	-3.583359493	-3.718966633	-4.055517328	-3.782516056	-3.863279433	-4.167491087	-3.906578315	-4.036212173	-3.946921557	-4.107905397	-4.040958608	-3.913640169	-3.76700389	-3.798602876	-3.730487056	-3.617982957	-3.46470588	-3.318758763	-3.343901798	-3.241845378	-3.315154638	-3.396855627	-3.367542708	-3.289882635	-3.329754147	-3.369572125	-3.316952962	-3.268411235	-3.225483034	-3.123782159	-3.153662888	-3.184422252	-3.129596095	-3.124938737	-3.11463878	-3.109578981	-2.999132278	-3.003488328	-2.950007143	-2.898252926	-2.8224635	-2.784098187	-2.765229705	-2.775985189	-2.715794932	-2.70619564	-2.619246229	-2.571379327
1996	-2.416234632	-3.452225295	-3.882728704	-3.847711656	-3.774690718	-3.823908741	-3.863279433	-4.119186408	-4.27572413	-3.958607315	-3.879426069	-4.013228266	-4.22184875	-3.818156412	-3.850780887	-3.661543506	-3.518557371	-3.552841969	-3.583359493	-3.492144128	-3.337242168	-3.412289035	-3.384049948	-3.28567024	-3.42365865	-3.336299075	-3.28567024	-3.272458743	-3.239577517	-3.244887734	-3.337242168	-3.202732459	-3.143875556	-3.128427064	-3.087246696	-3.095825632	-3.090443971	-3.07211659	-2.950007143	-2.991825816	-2.952725133	-2.971835581	-2.836540448	-2.796967113	-2.757955761	-2.70158362	-2.698752911	-2.616543703	-2.640354207
1997	-2.451856363	-3.350665141	-3.8569852	-3.759450752	-3.903089987	-3.950781977	-3.782516056	-4.050609993	-3.958607315	-3.850780887	-3.995678626	-4.075720714	-3.835647144	-3.91721463	-3.913640169	-3.583359493	-3.642065153	-3.630784143	-3.522878745	-3.467245621	-3.368556231	-3.250263684	-3.308918508	-3.239577517	-3.316052869	-3.258848401	-3.396855627	-3.3400838	-3.380906669	-3.317854924	-3.274905479	-3.225483034	-3.274905479	-3.188424994	-3.078833949	-2.990974258	-3.046723663	-3.094743951	-3.025949097	-2.987162775	-2.987584625	-2.885055584	-2.828858849	-2.862013267	-2.762959209	-2.753009301	-2.736837535	-2.636200055	-2.682354457
1998	-2.450506287	-3.507239611	-3.714442691	-3.8569852	-3.946921557	-3.903089987	-4.055517328	-4.102372909	-3.793174124	-3.841637508	-3.910094889	-3.958607315	-3.728158393	-3.935542011	-3.696803943	-3.427128398	-3.407823243	-3.36251027	-3.331614083	-3.457174573	-3.346787486	-3.341035157	-3.296708622	-3.350665141	-3.368556231	-3.317854924	-3.425968732	-3.308034897	-3.358525889	-3.364516253	-3.333482019	-3.319664487	-3.278189385	-3.115204636	-3.168130226	-3.078833949	-3.110138279	-3.055024092	-2.976336082	-2.98088371	-2.935916564	-2.953114809	-2.868060705	-2.815876646	-2.827689031	-2.777543663	-2.687611051	-2.64320954	-2.663140179
1999	-2.475474063	-3.630784143	-3.76700389	-4.091514981	-4.080921908	-4.107905397	-3.801342913	-3.89279003	-3.876148359	-4.017728767	-3.818156412	-3.943095149	-3.995678626	-3.853871964	-3.671620397	-3.721246399	-3.793174124	-3.510041521	-3.48945499	-3.350665141	-3.303643611	-3.302770657	-3.391473966	-3.341035157	-3.35261703	-3.263603498	-3.37675071	-3.348721986	-3.274088368	-3.247951552	-3.303643611	-3.247183569	-3.270025714	-3.254925208	-3.145693958	-3.178486472	-3.058488567	-3.165579296	-3.002613616	-2.965772739	-2.939679971	-2.890084137	-2.818156412	-2.811634074	-2.777803954	-2.747389659	-2.723078868	-2.692290077	-2.614215041
2000	-2.460672936	-3.649751982	-3.954677021	-4.193820026	-3.995678626	-4.187086643	-3.829738285	-4.040958608	-4.619788758	-3.826813732	-4.017728767	-3.928117993	-3.826813732	-3.785156152	-3.826813732	-3.673664139	-3.640164518	-3.55129368	-3.303643611	-3.252588192	-3.252588192	-3.297569464	-3.248720896	-3.327902142	-3.343901798	-3.315154638	-3.203425667	-3.444905551	-3.231361899	-3.35753548	-3.328827157	-3.384049948	-3.218963061	-3.308918508	-3.195179321	-3.142064735	-3.109020403	-3.110698297	-3.020907099	-3.038578906	-3.050122296	-2.969805215	-2.996970529	-2.817870786	-2.774690718	-2.757707095	-2.747146969	-2.667965723	-2.620513186
2001	-2.438421632	-3.557520231	-3.675717545	-3.809668302	-3.974694135	-4	-4.259637311	-3.91721463	-3.935542011	-4.318758763	-3.931814138	-3.950781977	-4.301029996	-3.8569852	-3.761953897	-3.671620397	-3.761953897	-3.540607512	-3.482804102	-3.288192771	-3.262807357	-3.205511953	-3.301029996	-3.283996656	-3.378823718	-3.322393047	-3.37675071	-3.262807357	-3.390405591	-3.369572125	-3.360513511	-3.220403509	-3.321481621	-3.183096161	-3.20481541	-3.228412519	-3.085128182	-3.141462802	-3.080398976	-2.950781977	-3	-2.949620244	-2.911863911	-2.884389488	-2.827689031	-2.797239313	-2.70333481	-2.640354207	-2.595166283
2002	-2.475344288	-3.586700236	-3.559090918	-3.954677021	-3.958607315	-4.022276395	-4.15490196	-4.193820026	-4.585026652	-4.086186148	-3.924453039	-4.031517051	-3.987162775	-4.173925197	-3.782516056	-3.701146924	-3.586700236	-3.657577319	-3.460923901	-3.189767482	-3.251037139	-3.351639989	-3.209011525	-3.227678293	-3.360513511	-3.286509457	-3.318758763	-3.307153081	-3.455931956	-3.384049948	-3.218963061	-3.254925208	-3.261219442	-3.261219442	-3.283162277	-3.261219442	-3.149353765	-3.127261173	-3.128427064	-3.052566278	-2.958212681	-3.023650021	-2.885055584	-2.882728704	-2.857297754	-2.78994915	-2.788345599	-2.679230772	-2.684659523
2003	-2.500450374	-3.498940738	-3.690369833	-3.812479279	-3.958607315	-3.962573502	-3.935542011	-4.22184875	-4.193820026	-4.026872146	-4.244125144	-4.200659451	-3.995678626	-3.844663963	-3.823908741	-3.647817482	-3.443697499	-3.590066877	-3.431798276	-3.2915791	-3.324221658	-3.338187314	-3.310691141	-3.310691141	-3.327902142	-3.262807357	-3.42945706	-3.356547324	-3.254144805	-3.341035157	-3.345823458	-3.400116928	-3.333482019	-3.237321436	-3.202732459	-3.202040356	-3.245651664	-3.132532512	-3.053547735	-3.051587034	-3.025949097	-2.962175249	-2.925549281	-2.855114582	-2.827105302	-2.819014419	-2.729088361	-2.687611051	-2.671620397
2004	-2.505428016	-3.671620397	-3.899629455	-4.124938737	-4.060480747	-4.055517328	-3.847711656	-4.283996656	-3.962573502	-4.259637311	-4.167491087	-4.045757491	-4.148741651	-3.8569852	-3.847711656	-3.66756154	-3.649751982	-3.616184634	-3.32330639	-3.334419009	-3.191114133	-3.230622674	-3.266000713	-3.316052869	-3.307153081	-3.2915791	-3.341988603	-3.363512104	-3.294136288	-3.305394801	-3.385102784	-3.332547047	-3.300162274	-3.366531544	-3.220403509	-3.19859629	-3.22475374	-3.146301788	-3.137272472	-3.107348966	-2.999132278	-3.069560405	-2.979224512	-2.951946827	-2.811915626	-2.819587367	-2.790753151	-2.738737131	-2.655804284
2005	-2.614036429	-3.384049948	-3.850780887	-3.701146924	-4.070581074	-3.882728704	-3.785156152	-4.119186408	-4.080921908	-4.161150909	-4.13667714	-4.292429824	-4.187086643	-3.725842151	-3.910094889	-3.642065153	-3.782516056	-3.603800653	-3.557520231	-3.397940009	-3.345823458	-3.257274869	-3.314258261	-3.347753659	-3.375717904	-3.296708622	-3.296708622	-3.373659633	-3.298432015	-3.260427656	-3.266000713	-3.279840697	-3.283996656	-3.441291429	-3.300162274	-3.175874166	-3.228412519	-3.214670165	-3.146301788	-3.039053804	-3.092051478	-2.992679047	-2.945004138	-2.886056648	-2.901702464	-2.831797253	-2.772884917	-2.788078916	-2.705093089
2006	-2.545460015	-3.53313238	-3.863279433	-3.821023053	-3.93930216	-3.974694135	-4.187086643	-4.119186408	-4.013228266	-3.943095149	-3.966576245	-4.004364805	-4.292429824	-3.943095149	-4.065501549	-3.638272164	-3.537602002	-3.494850022	-3.563837353	-3.335358024	-3.336299075	-3.246416941	-3.356547324	-3.201349355	-3.384049948	-3.328827157	-3.411168274	-3.431798276	-3.408935393	-3.26520017	-3.332547047	-3.401209493	-3.289882635	-3.184422252	-3.333482019	-3.274905479	-3.142064735	-3.153662888	-3.131355562	-3.093126465	-3.084600165	-2.988852639	-2.955852379	-2.955068454	-2.875495775	-2.873219423	-2.797784224	-2.768785352	-2.713094647
2007	-2.600326279	-3.504455662	-3.838631998	-4.060480747	-3.958607315	-3.943095149	-4.022276395	-4.193820026	-4.013228266	-4.193820026	-4.142667504	-4.408935393	-4.142667504	-4.031517051	-3.91721463	-3.677780705	-3.562249437	-3.552841969	-3.476253533	-3.266802735	-3.308034897	-3.293282218	-3.35753548	-3.415668776	-3.259637311	-3.237321436	-3.251811973	-3.378823718	-3.350665141	-3.306273051	-3.333482019	-3.337242168	-3.396855627	-3.260427656	-3.297569464	-3.248720896	-3.163675884	-3.175874166	-3.181774106	-3.090443971	-3.046240308	-3.056011125	-2.974694135	-2.948076084	-2.872895202	-2.801342913	-2.788612447	-2.755970411	-2.745693668
2008	-2.60292945	-3.653647026	-3.795880017	-4.173925197	-4.017728767	-4.050609993	-4.508638306	-5	-4.017728767	-4.193820026	-3.931814138	-4.148741651	-3.899629455	-3.970616222	-3.872895202	-3.920818754	-3.63638802	-3.53165267	-3.459670525	-3.351639989	-3.35261703	-3.311580178	-3.366531544	-3.269217724	-3.298432015	-3.316052869	-3.337242168	-3.245651664	-3.258848401	-3.234331445	-3.259637311	-3.241845378	-3.247183569	-3.313363731	-3.27083521	-3.237321436	-3.228412519	-3.237321436	-3.15739076	-3.153044675	-3.084072788	-3.04431225	-2.986741335	-2.904830649	-2.876475019	-2.851089007	-2.838332588	-2.825068406	-2.754487332
2009	-2.598944274	-3.4867824	-3.657577319	-3.709965389	-4.318758763	-4.119186408	-4.055517328	-3.879426069	-3.987162775	-4.13076828	-4.022276395	-4.13076828	-4.148741651	-4.113509275	-3.638272164	-3.756961951	-3.701146924	-3.493494968	-3.647817482	-3.375717904	-3.40560745	-3.332547047	-3.41453927	-3.301899454	-3.279840697	-3.358525889	-3.386158178	-3.289882635	-3.40560745	-3.238824187	-3.305394801	-3.378823718	-3.304518324	-3.308034897	-3.295849483	-3.171340103	-3.189767482	-3.236572006	-3.057991947	-3.159893906	-3.070581074	-3.146301788	-3.01188716	-2.916855857	-2.874193542	-2.853251986	-2.804931004	-2.778585762	-2.761201437
2010	-2.591590422	-3.600326279	-3.899629455	-3.962573502	-3.954677021	-4.420216403	-4.180456064	-4.013228266	-4.148741651	-4.387216143	-4.37675071	-4.27572413	-3.866461092	-3.958607315	-3.978810701	-3.853871964	-3.63638802	-3.571865206	-3.448550002	-3.476253533	-3.437707136	-3.274088368	-3.397940009	-3.321481621	-3.276544328	-3.268411235	-3.386158178	-3.325138859	-3.274905479	-3.272458743	-3.407823243	-3.274088368	-3.216811309	-3.293282218	-3.311580178	-3.327902142	-3.258060922	-3.314258261	-3.244887734	-3.118615343	-3.070581074	-3.088842391	-3.024108864	-2.978810701	-3.048662481	-2.954285941	-2.84924356	-2.807711387	-2.721932669
2011	-2.684449466	-3.588380294	-4.356547324	-3.935542011	-3.962573502	-4.259637311	-4.244125144	-3.982966661	-3.970616222	-3.882728704	-3.991399828	-4.026872146	-4.200659451	-4.080921908	-4	-3.821023053	-3.782516056	-3.508638306	-3.453457337	-3.400116928	-3.441291429	-3.351639989	-3.36552273	-3.332547047	-3.307153081	-3.312471039	-3.319664487	-3.324221658	-3.32330639	-3.279840697	-3.354577731	-3.218244625	-3.355561411	-3.280668713	-3.210419288	-3.258848401	-3.203425667	-3.266802735	-3.1837587	-3.146301788	-3.167491087	-3.129011186	-3.061480275	-3.025028006	-2.900319359	-2.912928794	-2.852323676	-2.790753151	-2.781727146
2012	-2.585360853	-3.804100348	-3.89279003	-3.974694135	-3.906578315	-4.200659451	-4.431798276	-4.124938737	-3.913640169	-4.537602002	-4	-4.040958608	-4.080921908	-3.869666232	-3.946921557	-3.774690718	-3.614393726	-3.560667306	-3.614393726	-3.591760035	-3.514278574	-3.341988603	-3.294992041	-3.440093375	-3.302770657	-3.359518563	-3.251037139	-3.341035157	-3.321481621	-3.344861565	-3.397940009	-3.303643611	-3.32330639	-3.260427656	-3.270025714	-3.201349355	-3.332547047	-3.228412519	-3.086716098	-3.088842391	-3.133712661	-3.079354999	-3.041436117	-3.067019178	-2.961777362	-2.91649738	-2.826522357	-2.796423225	-2.791021483
2013	-2.571703186	-3.910094889	-4.022276395	-3.866461092	-4.017728767	-4.15490196	-4.050609993	-4.086186148	-4.337242168	-4.552841969	-4.173925197	-4.30980392	-4.15490196	-3.876148359	-4.036212173	-4.091514981	-3.732828272	-3.735182177	-3.515700161	-3.396855627	-3.450996738	-3.374687549	-3.37675071	-3.348721986	-3.280668713	-3.324221658	-3.247183569	-3.238824187	-3.273272791	-3.243363892	-3.26760624	-3.205511953	-3.300162274	-3.327902142	-3.338187314	-3.246416941	-3.181774106	-3.139063379	-3.192464972	-3.175874166	-3.1123827	-3.056505484	-3.077274542	-3.047207557	-2.98505965	-2.886056648	-2.848017605	-2.840132153	-2.821023053
2014	-2.660151217	-3.665546249	-4.366531544	-3.920818754	-4.229147988	-4.022276395	-4.017728767	-4.148741651	-4.26760624	-4.337242168	-4.552841969	-4.180456064	-4.107905397	-3.962573502	-4.091514981	-3.793174124	-3.747146969	-3.623423043	-3.595166283	-3.443697499	-3.35261703	-3.436518915	-3.350665141	-3.308034897	-3.315154638	-3.307153081	-3.325138859	-3.320572103	-3.377785977	-3.241845378	-3.230622674	-3.308034897	-3.19859629	-3.191789027	-3.13430394	-3.304518324	-3.225483034	-3.232102384	-3.274088368	-3.228412519	-3.135488919	-3.042871802	-3.036684489	-3.012333735	-2.964570262	-2.925549281	-2.940815382	-2.802995272	-2.76853041
2015	-2.612432221	-3.744727495	-3.790484985	-4.22184875	-3.995678626	-4.602059991	-3.954677021	-4.113509275	-4.283996656	-4.207608311	-3.896196279	-4.26760624	-4.124938737	-3.903089987	-3.806875402	-4.004364805	-3.681936665	-3.754487332	-3.567030709	-3.395773947	-3.341988603	-3.358525889	-3.385102784	-3.351639989	-3.257274869	-3.251811973	-3.248720896	-3.26760624	-3.274088368	-3.258060922	-3.300162274	-3.331614083	-3.258848401	-3.160521953	-3.255707017	-3.224025669	-3.216096421	-3.18243463	-3.248720896	-3.221125528	-3.1123827	-3.129011186	-3.049148541	-3.046723663	-3.036212173	-3.003488328	-2.94195377	-2.859491957	-2.841336019
2016	-2.606600305	-3.709965389	-3.958607315	-4.075720714	-3.928117993	-3.935542011	-3.882728704	-4.229147988	-4.229147988	-4.366531544	-4.356547324	-4.346787486	-4.091514981	-3.860120914	-3.982966661	-3.978810701	-3.809668302	-3.869666232	-3.490797478	-3.573488739	-3.477555766	-3.457174573	-3.425968732	-3.364516253	-3.382999659	-3.240332155	-3.314258261	-3.318758763	-3.36251027	-3.301899454	-3.242603971	-3.256490235	-3.202732459	-3.228412519	-3.258060922	-3.175223538	-3.218244625	-3.299296283	-3.176525771	-3.098541679	-3.102922997	-3.090443971	-3.029653124	-3.019996628	-3.024108864	-2.971428747	-2.869666232	-2.904481958	-2.791827473
2017	-2.627272059	-3.879426069	-3.966576245	-4.080921908	-4.080921908	-4.124938737	-4.086186148	-4.397940009	-4.080921908	-4.48148606	-4.292429824	-4.113509275	-4.055517328	-4.207608311	-3.764471553	-3.991399828	-3.91721463	-3.645891561	-3.420216403	-3.428291168	-3.381951903	-3.485452247	-3.316052869	-3.37161107	-3.326058001	-3.209714836	-3.389339837	-3.209714836	-3.256490235	-3.245651664	-3.26760624	-3.274905479	-3.2644011	-3.189095719	-3.313363731	-3.312471039	-3.100726813	-3.185086819	-3.238824187	-3.149966742	-3.040958608	-3.080921908	-3.070581074	-3.054531415	-2.999565923	-2.971428747	-2.913284336	-2.928486195	-2.786747948
2018	-2.695509472	-3.617982957	-3.832682665	-4.040958608	-4.008773924	-4.13667714	-4.387216143	-4.187086643	-4.193820026	-5.096910013	-4.086186148	-4.124938737	-4.119186408	-4.060480747	-3.661543506	-3.903089987	-3.924453039	-3.482804102	-3.508638306	-3.411168274	-3.447331784	-3.244887734	-3.374687549	-3.290730039	-3.290730039	-3.40560745	-3.379863945	-3.237321436	-3.218244625	-3.32330639	-3.2644011	-3.359518563	-3.258848401	-3.22475374	-3.195179321	-3.196542884	-3.258060922	-3.202732459	-3.211831629	-3.175223538	-3.093126465	-3.102372909	-3.076238039	-3.046723663	-3.007446482	-3.025028006	-2.908333042	-2.886056648	-2.878440156
2019	-2.691222226	-3.71219827	-4.30980392	-3.946921557	-3.943095149	-4.013228266	-4.318758763	-4.494850022	-4.251811973	-4.494850022	-4.187086643	-4.187086643	-4.236572006	-4.229147988	-4.065501549	-3.835647144	-3.754487332	-3.742321425	-3.477555766	-3.437707136	-3.292429824	-3.329754147	-3.446116973	-3.438898616	-3.248720896	-3.244887734	-3.328827157	-3.400116928	-3.280668713	-3.397940009	-3.342944147	-3.276544328	-3.20481541	-3.496209317	-3.253365801	-3.211124884	-3.240332155	-3.163043263	-3.217527376	-3.17327748	-3.093664958	-3.137272472	-3.062983893	-3.039053804	-3.020451625	-2.974284616	-2.951169913	-2.942714356	-2.89997427
2020	-2.630969778	-3.728158393	-4	-4.30980392	-4.017728767	-4.187086643	-4.244125144	-4.142667504	-4.397940009	-4.619788758	-4.107905397	-3.978810701	-4.013228266	-4.086186148	-4.036212173	-3.838631998	-3.63638802	-3.643974143	-3.543633967	-3.388276692	-3.303643611	-3.408935393	-3.484126156	-3.358525889	-3.341035157	-3.297569464	-3.336299075	-3.388276692	-3.274905479	-3.4225082	-3.295849483	-3.298432015	-3.328827157	-3.302770657	-3.262012674	-3.318758763	-3.225483034	-3.243363892	-3.201349355	-3.208309351	-3.115204636	-3.170053304	-3.059981845	-3.052566278	-3.055517328	-2.970210529	-2.931814138	-2.900319359	-2.94577009
2021	-2.732359018	-3.70333481	-3.928117993	-4.173925197	-3.974694135	-4.318758763	-4.244125144	-4.13667714	-4.318758763	-4.096910013	-4.397940009	-4.107905397	-4.193820026	-4.013228266	-4.045757491	-3.850780887	-3.815308569	-3.607303047	-3.517126416	-3.482804102	-3.420216403	-3.330683119	-3.41453927	-3.425968732	-3.348721986	-3.370590401	-3.467245621	-3.327902142	-3.295849483	-3.312471039	-3.311580178	-3.232844134	-3.332547047	-3.283996656	-3.312471039	-3.226213555	-3.215382707	-3.211124884	-3.206209615	-3.138465589	-3.164309429	-3.103473783	-3.109578981	-3.121478204	-3.030584088	-2.988429556	-2.927750102	-2.863596552	-2.916139199
[truncated: 52 more columns]
