# Supplementary material for: Advancing mortality rate prediction in European population clusters: integrating deep learning and multiscale analysis
Source: Sci Rep. 2024 Mar 15;14:6255. doi: 10.1038/s41598-024-56390-x (PMC10942990; doi:10.1038/s41598-024-56390-x)
Supplement: Supplementary file 1 — Supplementary Information. [file 41598_2024_56390_MOESM1_ESM.zip › data/Switzerland.csv]

1876	-0.595232972	-1.427523391	-1.724504369	-1.902465053	-2.029932203	-2.121133663	-2.182236368	-2.287602869	-2.390405591	-2.336299075	-2.369673845	-2.436756299	-2.46130062	-2.456428576	-2.388276692	-2.33003263	-2.300075597	-2.209855635	-2.181180492	-2.120674699	-2.162096055	-2.147276089	-2.119529407	-2.07109231	-2.039243909	-2.027658284	-2.037535954	-2.001784268	-2.051195954	-2.046772028	-2.005990967	-1.967300673	-1.969359805	-1.996237979	-1.945616792	-1.918472674	-1.913462216	-1.915888648	-1.872182766	-1.88669185	-1.914995001	-1.877587505	-1.868830617	-1.871180858	-1.814996444	-1.825213583	-1.804958719	-1.775777814	-1.777960203
1877	-0.60989013	-1.336054205	-1.620676349	-1.770369344	-1.866780543	-1.988725671	-2.107182176	-2.10204319	-2.219970873	-2.323946875	-2.294307303	-2.368150538	-2.40252421	-2.377475138	-2.400007822	-2.329383114	-2.250418265	-2.218029326	-2.172307711	-2.154529867	-2.1690907	-2.175743962	-2.126040345	-2.116452121	-2.071245798	-2.074069402	-2.079407138	-2.040672354	-2.00899556	-2.038199361	-2.034939479	-2.031610458	-1.977571629	-1.986067879	-1.963570734	-1.958449418	-1.926391612	-1.905389137	-1.95373902	-1.961697828	-1.905109803	-1.886524601	-1.900319359	-1.858769781	-1.87461634	-1.862519291	-1.83875182	-1.804875577	-1.801342913
1878	-0.619276954	-1.371754155	-1.641608241	-1.793066238	-1.86312096	-2.018634491	-2.114978205	-2.175158528	-2.211690188	-2.357634419	-2.345919765	-2.414877814	-2.368454772	-2.421934116	-2.345246067	-2.395342028	-2.294563953	-2.257982253	-2.223298816	-2.169989064	-2.178224533	-2.144299169	-2.155274372	-2.084020086	-2.110642263	-2.056703385	-2.106071873	-2.049343117	-1.998612477	-2.04315951	-2.084864093	-2.028909787	-1.988471846	-1.955225126	-1.96313167	-1.971754183	-1.935991513	-1.964370172	-1.963930299	-1.92808119	-1.970738004	-1.909565584	-1.893367211	-1.902569146	-1.90514471	-1.856267177	-1.889814473	-1.849304949	-1.786030918
1879	-0.638736919	-1.460196503	-1.739284806	-1.88552246	-2.00590291	-2.086981316	-2.198253381	-2.311402225	-2.329012397	-2.379863945	-2.453457337	-2.439137305	-2.487315604	-2.424581209	-2.425158805	-2.367947833	-2.284581677	-2.27417001	-2.221053272	-2.133830852	-2.123897679	-2.119758224	-2.140861703	-2.157515576	-2.113170995	-2.060281118	-2.072835026	-2.09350334	-2.04992737	-2.024614151	-2.017367006	-2.093611079	-1.993533958	-1.982465841	-1.948114621	-1.978810701	-1.937831827	-1.952725133	-1.923250359	-1.889040119	-1.887160489	-1.941232445	-1.89997427	-1.881569923	-1.890286495	-1.846124186	-1.84481584	-1.811746673	-1.768275617
1880	-0.667656489	-1.431340747	-1.712310216	-1.829914386	-1.915530969	-2.088256622	-2.141041945	-2.210913085	-2.316412682	-2.327255802	-2.394802733	-2.460923901	-2.568636236	-2.501276029	-2.46130062	-2.331520897	-2.325598187	-2.250109159	-2.242603971	-2.250186415	-2.176721443	-2.162474691	-2.135310966	-2.124417896	-2.133181197	-2.096259059	-2.071655365	-2.092696151	-2.119472222	-2.05051241	-2.027565723	-2.02751945	-2.028770553	-2.006387442	-1.983886334	-1.946844697	-1.953426802	-1.946345442	-1.920059403	-1.925512695	-1.866556902	-1.927603033	-1.936854363	-1.894319537	-1.882529836	-1.857172705	-1.864231485	-1.86198166	-1.799313624
1881	-0.667208188	-1.363823142	-1.646449199	-1.778559679	-1.89438764	-2.025166045	-2.13996161	-2.180127178	-2.307505592	-2.351542406	-2.403842919	-2.461551948	-2.526221165	-2.494850022	-2.397940009	-2.376647318	-2.345246067	-2.27876663	-2.221270076	-2.217742426	-2.171340103	-2.134896025	-2.116565706	-2.144602003	-2.172630727	-2.117589316	-2.144662596	-2.076755981	-2.018861217	-2.05104939	-2.022139271	-2.044986097	-2.028121383	-2.042871802	-2.006475597	-1.925622462	-1.944927618	-1.95373902	-1.936479	-1.927345783	-1.914031923	-1.86780437	-1.881140305	-1.86767626	-1.915173583	-1.849857838	-1.810593914	-1.812000128	-1.840643388
1882	-0.712735874	-1.428582348	-1.693039137	-1.788692533	-1.890421453	-2.034234036	-2.179273237	-2.242755849	-2.326242063	-2.361211333	-2.393618635	-2.476643793	-2.417482116	-2.504594437	-2.471468939	-2.389659289	-2.31884925	-2.278931698	-2.235077015	-2.224171186	-2.177570376	-2.134659094	-2.143452355	-2.127028369	-2.096475936	-2.100070117	-2.098269308	-2.136558171	-2.063486258	-2.088682558	-2.022505031	-2.024430342	-2.021910827	-1.962613347	-2.027843464	-1.970738004	-1.93159148	-1.918616683	-1.951364012	-1.925476112	-1.88699306	-1.866748588	-1.857329022	-1.880348278	-1.888603051	-1.883060353	-1.825765695	-1.829093191	-1.809696322
1883	-0.731300368	-1.510182092	-1.8127896	-1.909177837	-2.044023778	-2.167235695	-2.247183569	-2.314706219	-2.369063881	-2.401318901	-2.471211808	-2.507379278	-2.530177984	-2.443938841	-2.498529928	-2.365925975	-2.330590133	-2.305131672	-2.24131515	-2.217097594	-2.167874457	-2.178486472	-2.169347186	-2.153848523	-2.143512787	-2.140621496	-2.1340082	-2.128427064	-2.175939283	-2.107682739	-2.080817271	-2.065653073	-2.046868775	-2.041531682	-2.008552402	-2.016463918	-1.982716178	-1.983468059	-1.956009334	-1.957897232	-1.928338877	-1.90284685	-1.90090664	-1.915817089	-1.89350313	-1.891063076	-1.90038841	-1.856017708	-1.811240207
1884	-0.741451309	-1.495298119	-1.809108283	-1.90201427	-2.062682752	-2.109020403	-2.2142432	-2.281000362	-2.364013888	-2.423198104	-2.491066474	-2.467500414	-2.509900995	-2.450996738	-2.406824737	-2.418505458	-2.33592241	-2.277366077	-2.221342368	-2.215168822	-2.222935845	-2.144602003	-2.186352305	-2.113622093	-2.145086978	-2.104909103	-2.103694293	-2.059533322	-2.084230934	-2.095392636	-2.027750864	-2.035598929	-2.023283296	-2.027195678	-1.990974258	-1.976788708	-2.006299305	-1.986404476	-1.971225473	-1.939000147	-1.923177577	-1.939831188	-1.890185304	-1.914281405	-1.888233567	-1.915173583	-1.88669185	-1.895239833	-1.84067348
1885	-0.717246509	-1.451586011	-1.76130169	-1.906543293	-2.008419543	-2.127727154	-2.274251667	-2.302596277	-2.372736583	-2.386581055	-2.456304368	-2.501276029	-2.519418213	-2.522878745	-2.45038376	-2.339324212	-2.326610422	-2.260902554	-2.196884445	-2.163865851	-2.140321423	-2.126563137	-2.145693958	-2.154034238	-2.124533584	-2.060680469	-2.097670694	-2.051782706	-2.043687469	-2.094743951	-2.112101512	-2.051831638	-2.020269569	-2.023558311	-2.00169706	-1.979845968	-1.975801768	-1.987669044	-1.945157221	-1.921760746	-1.87886711	-1.888905589	-1.885956437	-1.864517509	-1.868959068	-1.82698865	-1.83785396	-1.855893027	-1.815706145
1886	-0.731613946	-1.461313183	-1.798739468	-1.965612216	-2.066968505	-2.239125362	-2.262886906	-2.339229356	-2.370386555	-2.471211808	-2.500450374	-2.517984424	-2.577738549	-2.4867824	-2.449038248	-2.399462706	-2.328641997	-2.32403845	-2.268411235	-2.224608028	-2.186218922	-2.142004504	-2.181906131	-2.13200249	-2.110978578	-2.117020346	-2.111034656	-2.09280369	-2.08518102	-2.058936012	-2.023650021	-2.081235969	-2.017412209	-2.014663358	-1.964170175	-1.969926769	-1.969886247	-1.943628821	-1.965652342	-1.963371105	-1.974489327	-1.886892633	-1.890488948	-1.896709528	-1.867452158	-1.823850839	-1.852880424	-1.833510682	-1.816673203
1887	-0.729551762	-1.514051551	-1.849059446	-1.977654124	-2.124765054	-2.194091545	-2.320208829	-2.363411816	-2.485452247	-2.45655282	-2.610125442	-2.558147824	-2.516270101	-2.535659515	-2.504039605	-2.480697151	-2.37716452	-2.323032186	-2.231806038	-2.254144805	-2.2249724	-2.207748428	-2.177570376	-2.133299244	-2.139063379	-2.172695359	-2.128485441	-2.127377621	-2.112607781	-2.097290187	-2.068796475	-2.148191486	-2.067475503	-2.093072653	-2.022596519	-2.006299305	-1.989784875	-1.986236145	-1.947536923	-2.029606628	-1.95648054	-1.904447104	-1.893333238	-1.888199993	-1.866684683	-1.848140044	-1.857610534	-1.828010417	-1.794281502
1888	-0.761830906	-1.538816729	-1.874193542	-2.009306039	-2.137808969	-2.196133366	-2.293538262	-2.335546071	-2.400335221	-2.454198243	-2.504039605	-2.542118103	-2.526805091	-2.577902837	-2.485452247	-2.407379179	-2.309006968	-2.307417438	-2.237771716	-2.250495576	-2.267847582	-2.154777894	-2.128719027	-2.124880835	-2.147032309	-2.123897679	-2.144965683	-2.131531901	-2.143815073	-2.058687375	-2.085815567	-2.04982994	-2.050024822	-2.058936012	-2.03277974	-1.974080001	-1.982132281	-2.007534852	-1.942219823	-1.965491863	-1.96197626	-1.967703655	-1.885322309	-1.916712431	-1.904307717	-1.881834515	-1.829181102	-1.822665544	-1.822954343
1889	-0.75177163	-1.445680472	-1.777179519	-1.916963458	-2.069305612	-2.116281798	-2.197089511	-2.27067319	-2.360314339	-2.391153178	-2.449894001	-2.506960412	-2.469288162	-2.570086302	-2.44551084	-2.451242171	-2.341893164	-2.32339783	-2.254378779	-2.223371447	-2.220908796	-2.203356296	-2.166024629	-2.113734941	-2.160459107	-2.134422293	-2.151195299	-2.144299169	-2.110866444	-2.04282387	-2.085233863	-2.031890799	-2.059632954	-2.057843072	-2.084600165	-2.020451625	-2.020406104	-1.985941723	-1.921942133	-1.978727986	-1.899388247	-1.983509868	-1.935467139	-1.917358222	-1.89238307	-1.892179733	-1.874161036	-1.808465153	-1.817442699
1890	-0.766138703	-1.508512239	-1.802912505	-1.970129436	-2.081655071	-2.167938385	-2.238899461	-2.275069086	-2.335170059	-2.408378962	-2.473144013	-2.510041521	-2.460046158	-2.475344288	-2.456925765	-2.37202001	-2.316232739	-2.252510508	-2.211902367	-2.218029326	-2.239652921	-2.153415497	-2.162600976	-2.119472222	-2.075462282	-2.126214539	-2.12239832	-2.046868775	-2.103088159	-2.07139934	-2.077897633	-2.024292536	-2.059035507	-2.029653124	-2.050024822	-2.012289057	-2.000043432	-1.958409953	-1.955499438	-1.886926106	-1.917609622	-1.897634909	-1.904307717	-1.93404702	-1.822002037	-1.834666627	-1.806124388	-1.811268329	-1.769014928
1891	-0.730958965	-1.469377743	-1.7780644	-1.878505814	-2.020679303	-2.131884795	-2.235077015	-2.235823868	-2.353792388	-2.423543468	-2.406160339	-2.485585079	-2.524910197	-2.474178048	-2.446966984	-2.388382889	-2.323763783	-2.285418791	-2.272946989	-2.211760903	-2.248105312	-2.208309351	-2.205302873	-2.147703034	-2.09772508	-2.138167002	-2.119129267	-2.103143227	-2.077274542	-2.098923284	-2.096367484	-2.068186296	-2.053547735	-1.993705142	-2.008198201	-2.009527946	-2.031236952	-1.990761629	-2.001915112	-2.002045996	-1.932519976	-1.95012328	-1.924234122	-1.929408068	-1.92245042	-1.893979181	-1.871245427	-1.885989838	-1.803906756
1892	-0.777280928	-1.565942331	-1.89065773	-2.000217202	-2.125402231	-2.203842123	-2.347560252	-2.369165482	-2.42078822	-2.39739748	-2.480434499	-2.518557371	-2.573488739	-2.503208684	-2.499626286	-2.464579282	-2.351737594	-2.314706219	-2.286425462	-2.262489309	-2.248336054	-2.255081458	-2.218531857	-2.219754716	-2.197568374	-2.15814019	-2.206698646	-2.117020346	-2.150028088	-2.13864484	-2.167810539	-2.139661993	-2.090764997	-2.082652062	-2.056060536	-2.054088483	-2.084283662	-2.075513956	-2.013541787	-1.998569188	-2.01300446	-1.974202759	-1.938773775	-1.914031923	-1.930183957	-1.914352712	-1.905214532	-1.846276576	-1.830119927
1893	-0.770054641	-1.529060562	-1.828098109	-1.946345442	-2.069101886	-2.133830852	-2.217885853	-2.312471039	-2.375924269	-2.455435903	-2.4597957	-2.512720184	-2.481091426	-2.571541226	-2.445147566	-2.401100113	-2.425390059	-2.290984583	-2.285335007	-2.258454483	-2.222573178	-2.242755849	-2.254847105	-2.170310359	-2.233512794	-2.160773426	-2.174768677	-2.115941353	-2.155771419	-2.124649303	-2.057991947	-2.118729496	-2.074069402	-2.05744632	-2.02017857	-2.027195678	-2.032686082	-2.040672354	-2.030817141	-1.938736058	-2.000043432	-1.946268684	-1.941460102	-1.89510337	-1.837704497	-1.881041222	-1.851860263	-1.834429259	-1.825213583
1894	-0.77504502	-1.488223555	-1.812620307	-1.918004975	-2.050073556	-2.112495226	-2.204328494	-2.272377422	-2.361211333	-2.439973751	-2.457548053	-2.527536103	-2.487983031	-2.534765905	-2.490125715	-2.416914634	-2.352323687	-2.322666849	-2.310602337	-2.250882338	-2.223880201	-2.236422276	-2.210066919	-2.195383583	-2.1807852	-2.165261481	-2.158390288	-2.084758503	-2.110250225	-2.11901501	-2.084864093	-2.05744632	-2.129069642	-2.08820341	-2.019360433	-2.046965543	-2.001871493	-1.988556438	-2.003707281	-1.990549104	-1.948230253	-1.950161999	-1.918004975	-1.865121955	-1.907524987	-1.868253055	-1.875397972	-1.886558046	-1.800327083
1895	-0.750618177	-1.562106809	-1.933189724	-2.090497459	-2.207188229	-2.259321575	-2.372122305	-2.462810774	-2.527828853	-2.532836034	-2.541664374	-2.580374639	-2.548827842	-2.553929064	-2.518270803	-2.391794992	-2.374584648	-2.318306608	-2.283913146	-2.243211801	-2.245040412	-2.258218304	-2.205721134	-2.19172149	-2.218675544	-2.206488994	-2.201487467	-2.165070904	-2.138883956	-2.130064589	-2.147581007	-2.131531901	-2.055024092	-2.081969663	-2.032452024	-2.059284343	-2.021271823	-2.038341651	-2.01300446	-2.036117771	-2.020451625	-1.974776085	-1.966093963	-1.991825816	-1.886056648	-1.864199717	-1.854834683	-1.900526544	-1.820247193
1896	-0.822778153	-1.60791888	-1.941839797	-2.096150662	-2.194839098	-2.253988892	-2.362910726	-2.449771647	-2.43568909	-2.555018888	-2.619065537	-2.628932138	-2.611366031	-2.555642874	-2.511308302	-2.434624497	-2.391046301	-2.324955264	-2.242528052	-2.299296283	-2.229589868	-2.284080183	-2.216954428	-2.254222782	-2.206768553	-2.204676236	-2.212539525	-2.192329699	-2.229147988	-2.148374797	-2.129303542	-2.160396271	-2.122801485	-2.12222565	-2.127319393	-2.122686257	-2.027565723	-2.004452551	-2.021591207	-2.044745317	-1.990804146	-2.035269079	-1.968995719	-1.970738004	-1.933562254	-1.877521985	-1.860719267	-1.876638441	-1.891637965
1897	-0.803942702	-1.626370899	-1.958686285	-2.142185222	-2.260032303	-2.336393292	-2.404724288	-2.455435903	-2.480565805	-2.464959187	-2.545917729	-2.554551486	-2.625434939	-2.524183587	-2.53313238	-2.480697151	-2.422968014	-2.313900228	-2.259637311	-2.262727823	-2.243059764	-2.293794458	-2.273843534	-2.283162277	-2.245193145	-2.22250068	-2.192329699	-2.246953438	-2.197089511	-2.158077688	-2.186886246	-2.15864053	-2.206209615	-2.154034238	-2.087406002	-2.08107891	-2.071757817	-2.062783109	-2.000912977	-2.034046111	-2.05173378	-2.027889772	-1.995034113	-2.00449643	-1.888132853	-1.937079736	-1.895342209	-1.892518681	-1.846124186
1898	-0.765389085	-1.57378162	-1.929444984	-2.098160408	-2.219754716	-2.307505592	-2.386158178	-2.502793819	-2.517984424	-2.561299467	-2.561457651	-2.592949185	-2.604673607	-2.639785387	-2.612432221	-2.460798401	-2.474048659	-2.337053386	-2.293452897	-2.2817475	-2.259006068	-2.268653024	-2.26954074	-2.221921138	-2.220619989	-2.228045251	-2.226506108	-2.210348791	-2.195928751	-2.206069993	-2.22184875	-2.193616498	-2.135904427	-2.126098402	-2.079667928	-2.092266263	-2.095500845	-2.059184791	-2.021043835	-1.981216311	-2.020907099	-2.021226216	-2.013362604	-2.010461197	-1.936253938	-1.964930656	-1.913818195	-1.867932519	-1.830501905
1899	-0.80969352	-1.633651767	-1.946422213	-2.100726813	-2.221486988	-2.232398932	-2.421934116	-2.499351937	-2.524038411	-2.517126416	-2.555642874	-2.603975103	-2.621965678	-2.618884919	-2.566550206	-2.480959961	-2.489320969	-2.414877814	-2.376027488	-2.284832642	-2.293794458	-2.26954074	-2.31309573	-2.212539525	-2.218747406	-2.230327336	-2.246570158	-2.244887734	-2.183559832	-2.19097928	-2.221342368	-2.178028182	-2.128543826	-2.128660619	-2.115034802	-2.103859749	-2.055616042	-2.098868749	-2.041961984	-2.023787623	-2.031703885	-1.949968438	-1.989700043	-1.976007195	-1.984807958	-1.912254065	-1.924781621	-1.891637965	-1.845119755
1900	-0.781900584	-1.514207616	-1.917501861	-2.062983893	-2.269944848	-2.299988938	-2.393296259	-2.431211788	-2.488383979	-2.54622314	-2.610302452	-2.567672208	-2.63601217	-2.548520595	-2.572189427	-2.505984625	-2.381638069	-2.326058001	-2.322666849	-2.286677495	-2.199626645	-2.230327336	-2.259242677	-2.224098421	-2.222573178	-2.183228588	-2.191586449	-2.178028182	-2.196679476	-2.181576145	-2.185952279	-2.175288557	-2.120273503	-2.098378236	-2.106571158	-2.05744632	-2.055517328	-2.026502691	-2.034657164	-2.02264227	-1.992166907	-1.943400024	-1.981299501	-1.959674621	-1.960030973	-1.887897945	-1.903402792	-1.884622506	-1.848385028
1901	-0.812248093	-1.586918276	-1.92808119	-2.07443009	-2.216167857	-2.263284866	-2.373249146	-2.424696667	-2.466482138	-2.499489089	-2.597566654	-2.601886308	-2.610479534	-2.658565475	-2.569119054	-2.460672936	-2.412513535	-2.346305205	-2.36081244	-2.279096829	-2.298000525	-2.229958446	-2.2142432	-2.276298106	-2.251037139	-2.255550543	-2.194907122	-2.229295232	-2.207328211	-2.231213953	-2.166661611	-2.143633676	-2.170053304	-2.127494101	-2.116225039	-2.065400562	-2.096204857	-2.042632192	-2.048468209	-2.035551792	-2.012512494	-1.971916993	-1.967381239	-2.013586595	-2.008640997	-1.961538804	-1.929260437	-1.912041211	-1.880942162
1902	-0.8412878	-1.65820948	-1.972161322	-2.234927799	-2.333294864	-2.380384994	-2.480172006	-2.463694128	-2.551912333	-2.58519372	-2.669180534	-2.687822644	-2.727694156	-2.677987561	-2.537751785	-2.474178048	-2.397072287	-2.338281942	-2.308034897	-2.267204302	-2.274987275	-2.285586408	-2.247797847	-2.232473101	-2.23739645	-2.263762901	-2.220115037	-2.220692172	-2.173083353	-2.187019834	-2.208169052	-2.176656209	-2.195860568	-2.136320332	-2.162285332	-2.127086558	-2.121880515	-2.130006	-2.038389092	-2.048468209	-2.054039296	-2.028956208	-2.00449643	-1.983802646	-1.973752819	-1.97098167	-1.937606063	-1.943590679	-1.882629259
1903	-0.84158624	-1.652669985	-2.005330978	-2.173990022	-2.296364762	-2.399789694	-2.461049438	-2.524328812	-2.565431096	-2.592269272	-2.660151217	-2.607303047	-2.590912631	-2.543937776	-2.533280628	-2.495937117	-2.432033093	-2.339798799	-2.297397159	-2.268411235	-2.290645224	-2.282579163	-2.249954688	-2.255707017	-2.254144805	-2.220259249	-2.202455486	-2.205093893	-2.216811309	-2.180192935	-2.184555084	-2.201694718	-2.211619485	-2.126214539	-2.13990167	-2.138585081	-2.103198302	-2.10034362	-2.09017663	-2.047159143	-2.016418813	-2.003181978	-2.028677755	-1.960982678	-1.934607038	-1.971510083	-1.909600851	-1.902569146	-1.892654335
1904	-0.813456129	-1.57888987	-1.95455966	-2.141703475	-2.234256959	-2.307329301	-2.461677667	-2.427360703	-2.506960412	-2.558619115	-2.557206774	-2.585695312	-2.579549141	-2.541211118	-2.544546031	-2.462936857	-2.392330563	-2.283078927	-2.292941059	-2.276544328	-2.280006174	-2.245269531	-2.237321436	-2.195996945	-2.220475657	-2.223371447	-2.201142268	-2.201971207	-2.197226275	-2.166215625	-2.135251664	-2.159956669	-2.144178095	-2.166470418	-2.140441427	-2.085868487	-2.126737541	-2.096747183	-2.045468057	-2.076134525	-2.044793462	-2.015022874	-2.01014989	-1.996711841	-1.951635895	-1.935018178	-1.906648368	-1.88458921	-1.927015255
1905	-0.849010362	-1.615341988	-1.995463682	-2.136498699	-2.261933285	-2.376234	-2.412176829	-2.468010449	-2.520856752	-2.56050941	-2.596707855	-2.638839005	-2.645507399	-2.599807511	-2.586700236	-2.441891698	-2.400553624	-2.35398859	-2.266401539	-2.246646787	-2.273517303	-2.263842625	-2.258533238	-2.259874263	-2.212539525	-2.150887834	-2.18032448	-2.173795577	-2.228559513	-2.212681243	-2.163486001	-2.202663199	-2.119701009	-2.129654629	-2.139123204	-2.148864005	-2.120388093	-2.107738393	-2.04272802	-2.031423665	-1.9996961	-2.013049212	-1.988260439	-2.008330993	-1.933599524	-1.94013378	-1.897566294	-1.916210812	-1.846063246
1906	-0.857826483	-1.645622612	-2.02751945	-2.184023999	-2.28141528	-2.389127	-2.538951908	-2.547293773	-2.582694417	-2.577738549	-2.653451441	-2.671824339	-2.684449466	-2.581367313	-2.575281663	-2.500725418	-2.405496956	-2.320935682	-2.346401618	-2.281913705	-2.292685366	-2.261219442	-2.254378779	-2.231066058	-2.253287977	-2.256176778	-2.240030142	-2.194635093	-2.22848601	-2.218531857	-2.19990182	-2.175809059	-2.17327748	-2.140381421	-2.16513442	-2.152180653	-2.131061822	-2.116281798	-2.083230316	-2.055616042	-2	-2.046868775	-2.024476287	-1.974325551	-1.990081915	-1.959674621	-1.93266872	-1.929592678	-1.864358584
1907	-0.883276061	-1.676541633	-2.041914151	-2.241921178	-2.329568591	-2.408378962	-2.42181939	-2.500175504	-2.603975103	-2.639595945	-2.690582774	-2.707522406	-2.632830511	-2.641494089	-2.637140697	-2.493494968	-2.411952503	-2.332827328	-2.319483191	-2.277942229	-2.266401539	-2.240030142	-2.223153591	-2.201004266	-2.253833036	-2.259163793	-2.286845598	-2.197157887	-2.197705289	-2.196133366	-2.207398219	-2.204745817	-2.147947191	-2.183029962	-2.14691047	-2.111820506	-2.112495226	-2.111202933	-2.093072653	-2.077689837	-2.043399412	-2.020952673	-2.01596802	-1.989191402	-1.957542625	-1.992252222	-1.942067773	-1.898562265	-1.941194513
1908	-0.927356805	-1.745065411	-2.078157519	-2.249568751	-2.36552273	-2.467882884	-2.527682454	-2.573163546	-2.55315229	-2.660946264	-2.758951849	-2.679023323	-2.751536282	-2.617442678	-2.655018586	-2.558776326	-2.489991487	-2.339893778	-2.320844759	-2.356646038	-2.287013766	-2.354577731	-2.26954074	-2.261377972	-2.206000199	-2.278189385	-2.216596719	-2.218101081	-2.187153463	-2.190103753	-2.216739767	-2.195383583	-2.23694656	-2.1397219	-2.151872489	-2.158515391	-2.1213059	-2.114130139	-2.079615758	-2.115091406	-2.027612001	-2.0238335	-2.015157769	-2.015382687	-1.97637721	-1.897257664	-1.935879094	-1.934420285	-1.844755083
1909	-0.904060416	-1.680977267	-2.062281556	-2.229663559	-2.306536873	-2.398591939	-2.511026475	-2.534171185	-2.61852391	-2.667157733	-2.65130581	-2.627456199	-2.70863115	-2.67141655	-2.532836034	-2.509058795	-2.488919154	-2.398265852	-2.365925975	-2.265040239	-2.297138829	-2.233512794	-2.285921835	-2.255785275	-2.229000795	-2.240181123	-2.211619485	-2.258139606	-2.235973392	-2.198527686	-2.194295296	-2.20439802	-2.214883805	-2.20280173	-2.162727297	-2.116906641	-2.110642263	-2.097072904	-2.123839915	-2.073091898	-2.076393357	-2.079094396	-1.975637496	-2.004101676	-1.995850658	-1.933972405	-1.955538639	-1.950859537	-1.919662177
1910	-0.941126245	-1.693832408	-2.071809052	-2.235151643	-2.35398859	-2.413075292	-2.534617149	-2.563360368	-2.597394758	-2.636952405	-2.732124581	-2.709520187	-2.755970411	-2.608006928	-2.577902837	-2.554395797	-2.461175011	-2.4529641	-2.372941536	-2.366834646	-2.285586408	-2.282163133	-2.286677495	-2.280668713	-2.277119389	-2.273761953	-2.292855812	-2.238598443	-2.231954186	-2.280420142	-2.249568751	-2.252044693	-2.229589868	-2.210913085	-2.174119701	-2.171533453	-2.139123204	-2.122110575	-2.156082362	-2.102262975	-2.045130629	-2.059632954	-2.038436538	-2.042488489	-2.042536384	-2.006519681	-1.949233689	-1.91825675	-1.894251444
1911	-0.881034618	-1.711817869	-2.079720105	-2.250263684	-2.357733381	-2.490394295	-2.52042469	-2.567190995	-2.570893992	-2.671620397	-2.604324215	-2.656591406	-2.621057301	-2.665345233	-2.609241471	-2.479647496	-2.462810774	-2.368049174	-2.328919767	-2.289544136	-2.311847244	-2.269863996	-2.262886906	-2.272296116	-2.245422344	-2.264241463	-2.240256632	-2.272784179	-2.227898431	-2.248105312	-2.198390512	-2.216310764	-2.204328494	-2.218029326	-2.189229989	-2.202871012	-2.151687696	-2.099469018	-2.12199553	-2.055912321	-2.069713353	-2.07139934	-2.067779986	-2.008286724	-2.026318081	-1.930405895	-1.952413643	-1.953114809	-1.885889643
1912	-0.989280372	-1.818127841	-2.149231273	-2.342657263	-2.424119684	-2.476253533	-2.599462011	-2.580539927	-2.696803943	-2.679645967	-2.697452628	-2.759450752	-2.65678841	-2.648590248	-2.655018586	-2.509058795	-2.464959187	-2.429690615	-2.387110231	-2.383314479	-2.316412682	-2.31309573	-2.32321497	-2.330404219	-2.266080849	-2.261377972	-2.275314612	-2.32385532	-2.261140198	-2.231509895	-2.225848141	-2.254534831	-2.252044693	-2.194023649	-2.176265012	-2.181576145	-2.16513442	-2.129362037	-2.133476374	-2.097670694	-2.092373695	-2.066512712	-2.057942316	-2.02816772	-2.00344455	-1.981882279	-1.949504241	-1.946153573	-1.928596716
1913	-0.99356391	-1.757235022	-2.131179294	-2.320662969	-2.370386555	-2.44721015	-2.565750548	-2.609064893	-2.67141655	-2.721703792	-2.723768042	-2.710857164	-2.733298033	-2.63921731	-2.628562683	-2.575445023	-2.478469659	-2.40560745	-2.375202421	-2.326150023	-2.346787486	-2.348818938	-2.313185045	-2.315513708	-2.276380164	-2.262330373	-2.292259546	-2.305833704	-2.238222462	-2.276708554	-2.254612879	-2.279923427	-2.19239733	-2.203911571	-2.194431182	-2.219178824	-2.166088285	-2.132768285	-2.107627093	-2.156082362	-2.103198302	-2.067526235	-2.071501732	-2.052125345	-2.067424777	-2.043063586	-2.003138232	-1.936666641	-1.920095532
1914	-1.010839512	-1.811240207	-2.163612581	-2.318668294	-2.434034183	-2.510744832	-2.615825861	-2.67243674	-2.724919102	-2.735418271	-2.754734161	-2.776244546	-2.770574152	-2.70863115	-2.71489297	-2.579549141	-2.458545571	-2.416347891	-2.367947833	-2.357436563	-2.370590401	-2.368454772	-2.358922687	-2.307770164	-2.287602869	-2.275232754	-2.31354249	-2.348140731	-2.289374985	-2.297224922	-2.277530614	-2.291154362	-2.261377972	-2.269863996	-2.204676236	-2.201142268	-2.173083353	-2.180719353	-2.171082438	-2.112945622	-2.120330794	-2.095717342	-2.137570444	-2.069254672	-2.040005162	-2.036637234	-1.979390147	-1.988471846	-1.924599044
1915	-1.04237356	-1.811212087	-2.149292515	-2.358625055	-2.386052523	-2.512013669	-2.63339029	-2.61225434	-2.658565475	-2.729787145	-2.796695084	-2.751046385	-2.750312572	-2.727462223	-2.617262734	-2.629301907	-2.507379278	-2.493224463	-2.436518915	-2.373865021	-2.377993327	-2.396855627	-2.362410214	-2.366430557	-2.320662969	-2.343997679	-2.329197716	-2.350081281	-2.308211476	-2.317313522	-2.28058584	-2.282662417	-2.260902554	-2.292685366	-2.305219364	-2.218603695	-2.225118234	-2.192059279	-2.190372958	-2.184355851	-2.123897679	-2.16678912	-2.148252581	-2.071450533	-2.0635868	-1.983760809	-2.019587538	-1.98088371	-1.946537395
1916	-1.076849277	-1.876213671	-2.216024997	-2.321663753	-2.482012797	-2.524474085	-2.494307493	-2.663940722	-2.650722473	-2.67223251	-2.668167956	-2.864231485	-2.720333056	-2.782252927	-2.685500772	-2.604324215	-2.486116814	-2.428640607	-2.409492538	-2.346016093	-2.381533508	-2.390725828	-2.402195158	-2.402195158	-2.382475465	-2.377371574	-2.329661359	-2.344861565	-2.340464093	-2.364817951	-2.334700501	-2.307505592	-2.298691115	-2.260032303	-2.302596277	-2.238598443	-2.179667155	-2.165770097	-2.193752173	-2.145936988	-2.131120554	-2.140201453	-2.109802614	-2.084020086	-2.071143466	-2.069968385	-1.990336683	-2.0090399	-1.972446546
1917	-1.083346059	-1.848783421	-2.154964006	-2.353890478	-2.460046158	-2.448672012	-2.61225434	-2.58686795	-2.67840157	-2.66695597	-2.697452628	-2.784626847	-2.690582774	-2.659357622	-2.641874715	-2.549596914	-2.456056058	-2.396855627	-2.39351115	-2.325230686	-2.274660184	-2.340178842	-2.344573412	-2.334888263	-2.315693354	-2.382894769	-2.329012397	-2.277119389	-2.291324207	-2.293196903	-2.289797985	-2.231139999	-2.321845962	-2.233735909	-2.240030142	-2.245193145	-2.24328784	-2.232769902	-2.172049472	-2.153972325	-2.193345276	-2.107682739	-2.063034103	-2.069611382	-2.017231423	-2.014573526	-2.008286724	-1.940663823	-1.924927737
1918	-1.023329119	-1.70692486	-1.956873602	-2.141823862	-2.230179742	-2.325138859	-2.322575562	-2.413750361	-2.495937117	-2.464452721	-2.531357332	-2.466100899	-2.51741223	-2.439495585	-2.363813105	-2.293367549	-2.162727297	-2.090550953	-2.027241916	-1.934607038	-1.886758768	-1.864358584	-1.828449054	-1.782884704	-1.777335543	-1.755970411	-1.754339302	-1.720241827	-1.69135023	-1.722299124	-1.733016115	-1.75085058	-1.752542304	-1.739141868	-1.819788078	-1.802003102	-1.811015301	-1.841727995	-1.853251986	-1.844663963	-1.860152385	-1.898596649	-1.866748588	-1.828419798	-1.896880746	-1.877751346	-1.859240629	-1.857610534	-1.783913308
1919	-1.049109636	-1.81655932	-2.142607189	-2.278519145	-2.378304538	-2.46967221	-2.469032318	-2.516555352	-2.603103551	-2.611898798	-2.723078868	-2.709742731	-2.705533774	-2.693789492	-2.617622697	-2.510885631	-2.403402904	-2.433680378	-2.362310181	-2.279179418	-2.273598838	-2.323763783	-2.287097875	-2.276872841	-2.222718208	-2.256176778	-2.278106984	-2.232398932	-2.248951965	-2.239577517	-2.194839098	-2.215168822	-2.189095719	-2.152612449	-2.140621496	-2.209292713	-2.206698646	-2.174379175	-2.181510178	-2.126156467	-2.108239599	-2.120789395	-2.052762392	-2.045757491	-2.04561275	-2.024154775	-1.992209563	-2.003138232	-1.961062081
1920	-1.042847835	-1.74838611	-2.082652062	-2.196406335	-2.298518364	-2.423428316	-2.403952992	-2.516698048	-2.573814175	-2.646083769	-2.638839005	-2.664943481	-2.665747358	-2.656394492	-2.645891561	-2.545765104	-2.466355021	-2.4165745	-2.376234	-2.329197716	-2.292770581	-2.336581788	-2.333762904	-2.304080747	-2.242603971	-2.246493543	-2.292429824	-2.254378779	-2.279509932	-2.213674566	-2.246263778	-2.246646787	-2.199557879	-2.183228588	-2.158077688	-2.169732199	-2.149598852	-2.136736636	-2.209011525	-2.11429962	-2.102153068	-2.108518296	-2.089749228	-2.073657553	-2.007755856	-2.012467797	-1.975637496	-1.957306382	-1.930664965
1921	-1.105202271	-1.93839675	-2.238974748	-2.409938769	-2.492279023	-2.519274621	-2.577574324	-2.640923774	-2.664943481	-2.684029655	-2.721017883	-2.692503962	-2.72399801	-2.70158362	-2.621420424	-2.609241471	-2.535659515	-2.484258583	-2.455683858	-2.425390059	-2.415329616	-2.42608456	-2.426548178	-2.36552273	-2.379968105	-2.340464093	-2.324404944	-2.373967752	-2.432033093	-2.377993327	-2.340273905	-2.314079208	-2.339988779	-2.322301819	-2.267928059	-2.263284866	-2.233289793	-2.253132372	-2.284163725	-2.218891164	-2.186886246	-2.191181575	-2.119415044	-2.095284455	-2.08772479	-2.151749285	-2.023191663	-1.990379159	-1.992209563
1922	-1.150807929	-1.975022028	-2.283662712	-2.432268037	-2.540607512	-2.643974143	-2.670602121	-2.721932669	-2.73189027	-2.8569852	-2.796151536	-2.880414225	-2.839231438	-2.765735876	-2.763210901	-2.712870379	-2.637706062	-2.498529928	-2.513003112	-2.477034405	-2.433798281	-2.388276692	-2.421131671	-2.436637591	-2.429807439	-2.3796557	-2.410162057	-2.363813105	-2.37427609	-2.384892013	-2.368049174	-2.370080964	-2.312738654	-2.326886896	-2.271240525	-2.251889533	-2.248336054	-2.24290778	-2.246953438	-2.230770418	-2.201211286	-2.224535191	-2.12947905	-2.174184555	-2.11787408	-2.101603954	-2.028724151	-2.043447408	-1.96405022
1923	-1.198445377	-2.027889772	-2.381324461	-2.471854922	-2.63732907	-2.609064893	-2.673664139	-2.71354353	-2.708409174	-2.79290446	-2.932929144	-2.857297754	-2.925183559	-2.772627558	-2.758204569	-2.674895017	-2.665345233	-2.567832731	-2.504178247	-2.453580733	-2.434152181	-2.425621436	-2.38902062	-2.392866796	-2.44721015	-2.38584129	-2.42934033	-2.384681343	-2.407823243	-2.442853858	-2.356448631	-2.361710465	-2.376027488	-2.319755163	-2.37716452	-2.345149909	-2.353792388	-2.286089646	-2.215382707	-2.243668233	-2.255003326	-2.223153591	-2.225264117	-2.154529867	-2.129830279	-2.113904268	-2.062131203	-2.053154886	-2.002919565
1924	-1.1961129	-2.043639446	-2.344093582	-2.496617937	-2.592949185	-2.677367288	-2.711527199	-2.875169851	-2.807432547	-2.863596552	-2.847405922	-2.948076084	-2.943476276	-2.883724412	-2.771343042	-2.688882157	-2.660548559	-2.563042669	-2.578067187	-2.446966984	-2.424350385	-2.435097327	-2.42794201	-2.423198104	-2.391046301	-2.438540829	-2.426548178	-2.395449967	-2.327809749	-2.408601449	-2.389233405	-2.360015752	-2.390298898	-2.362310181	-2.313363731	-2.304605892	-2.256647049	-2.266321344	-2.26728466	-2.271078354	-2.193074223	-2.141763665	-2.139123204	-2.175809059	-2.111820506	-2.096259059	-2.032498825	-2.054039296	-2.007490665
1925	-1.217269456	-1.992807176	-2.30600939	-2.4867824	-2.595337299	-2.647817482	-2.759950228	-2.788078916	-2.8224635	-2.757458572	-2.83209219	-2.847405922	-2.857297754	-2.814741235	-2.775725986	-2.65247484	-2.684869683	-2.543178652	-2.509339347	-2.464199709	-2.433562508	-2.478338985	-2.42044504	-2.430275051	-2.410273744	-2.378512135	-2.414877814	-2.362410214	-2.42794201	-2.37161107	-2.343518484	-2.361910278	-2.393726147	-2.392974122	-2.345342245	-2.343135508	-2.340273905	-2.325414398	-2.27679069	-2.273435784	-2.256647049	-2.176590985	-2.16171775	-2.157577997	-2.149537567	-2.101603954	-2.068237112	-2.04769199	-2.045805748
1926	-1.232406348	-2.020451625	-2.355364496	-2.499214827	-2.579879152	-2.668370282	-2.672028376	-2.823908741	-2.795880017	-2.821598658	-2.878112015	-2.934420285	-2.982132281	-2.865504144	-2.77237035	-2.659555885	-2.674895017	-2.563042669	-2.469544156	-2.459545386	-2.485319456	-2.42181939	-2.418391634	-2.429106964	-2.435926021	-2.412850502	-2.38563016	-2.39501837	-2.40793433	-2.369267107	-2.339513984	-2.370284667	-2.452102282	-2.422968014	-2.397505931	-2.38584129	-2.334888263	-2.310069896	-2.319030282	-2.202317065	-2.247183569	-2.211831629	-2.176656209	-2.207188229	-2.183626111	-2.13715334	-2.071552937	-2.043351421	-2.024338467
1927	-1.24277104	-2.030723905	-2.282495925	-2.422738046	-2.573001041	-2.645507399	-2.693146251	-2.716472635	-2.814457845	-2.875495775	-2.873543887	-2.86774031	-2.85917782	-2.895512889	-2.761953897	-2.673459331	-2.618884919	-2.482672118	-2.523748204	-2.461049438	-2.474307475	-2.424927674	-2.392223396	-2.400772137	-2.384470776	-2.404393565	-2.406049705	-2.456925765	-2.386898483	-2.363010898	-2.470313046	-2.381951903	-2.426316307	-2.364516253	-2.387746094	-2.333201316	-2.355167671	-2.264640667	-2.25111456	-2.281830595	-2.229884705	-2.218029326	-2.165261481	-2.13715334	-2.12720296	-2.156393528	-2.13053359	-2.011351875	-1.986194073
1928	-1.254886155	-1.975391204	-2.286341484	-2.480040819	-2.491739694	-2.603626272	-2.63732907	-2.698102283	-2.755722879	-2.775208044	-2.840432807	-2.857923539	-2.867420152	-2.815308569	-2.710411047	-2.781989957	-2.601712695	-2.560036064	-2.504178247	-2.461929213	-2.43062609	-2.418391634	-2.431329022	-2.391046301	-2.387852162	-2.389339837	-2.423428316	-2.372429336	-2.421934116	-2.419531216	-2.395990068	-2.356251315	-2.408935393	-2.40793433	-2.398918272	-2.399571674	-2.362410214	-2.306360974	-2.279923427	-2.296966695	-2.278601624	-2.266000713	-2.230105964	-2.204189475	-2.139242877	-2.113170995	-2.117760152	-2.079042294	-2.020451625
1929	-1.267533864	-2.061830654	-2.331520897	-2.45655282	-2.645123577	-2.61960784	-2.618343517	-2.732828272	-2.721932669	-2.73754891	-2.8467951	-2.859491957	-2.843148099	-2.768275617	-2.745935547	-2.722390786	-2.579054594	-2.583359493	-2.556893543	-2.441891698	-2.442132038	-2.457174573	-2.411952503	-2.403952992	-2.336581788	-2.392866796	-2.382370702	-2.435452288	-2.367239112	-2.39870069	-2.361311113	-2.414426481	-2.371815492	-2.350470434	-2.354479485	-2.358426747	-2.392759496	-2.261933285	-2.276380164	-2.238673678	-2.223298816	-2.221197796	-2.186285608	-2.108072466	-2.165007396	-2.054137676	-2.07139934	-2.068186296	-2.021408673
1930	-1.274594796	-2.098214855	-2.373556975	-2.531504975	-2.601365675	-2.685922008	-2.74641971	-2.729787145	-2.791558644	-2.84924356	-2.8569852	-2.861381566	-2.889747083	-2.823908741	-2.819014419	-2.74208155	-2.620331966	-2.565750548	-2.589560214	-2.488651485	-2.474955193	-2.462810774	-2.470056598	-2.414426481	-2.464832515	-2.384365531	-2.458795309	-2.463946845	-2.411056357	-2.428990328	-2.413300198	-2.384260311	-2.430509046	-2.328086988	-2.372122305	-2.353204311	-2.302160632	-2.391473966	-2.302945108	-2.33648753	-2.294392837	-2.2367967	-2.276462238	-2.194363234	-2.211195507	-2.110642263	-2.104964403	-2.035363296	-2.075875847
1931	-1.299928286	-2.079407138	-2.395449967	-2.501551597	-2.62948691	-2.664141089	-2.694863681	-2.80631897	-2.835944708	-2.84284556	-2.932185489	-2.934793872	-2.920456993	-2.894830572	-2.861381566	-2.670602121	-2.655214877	-2.631899148	-2.568958055	-2.5172693	-2.467245621	-2.416008201	-2.403512866	-2.455064234	-2.403842919	-2.425621436	-2.392330563	-2.409492538	-2.45432185	-2.452717692	-2.428291168	-2.40263395	-2.355462942	-2.398265852	-2.336110701	-2.378200776	-2.293452897	-2.341130408	-2.344669442	-2.30390584	-2.299902295	-2.261140198	-2.222645687	-2.178159073	-2.200935281	-2.150826367	-2.082284483	-2.039909932	-2.042967684
1932	-1.277736373	-2.104301273	-2.368049174	-2.516270101	-2.616543703	-2.72399801	-2.771856392	-2.799696817	-2.901010361	-2.827397069	-2.86774031	-2.901702464	-2.934420285	-2.891773344	-2.776244546	-2.784098187	-2.629671992	-2.563042669	-2.580539927	-2.444784595	-2.515130967	-2.469160221	-2.406713933	-2.452840879	-2.399462706	-2.464959187	-2.411840384	-2.4225082	-2.489857301	-2.425968732	-2.424465782	-2.426780173	-2.407823243	-2.347850395	-2.373659633	-2.375305469	-2.388914267	-2.342370569	-2.260506769	-2.285837954	-2.251269444	-2.264880366	-2.203495048	-2.210630846	-2.161969917	-2.125402231	-2.177374321	-2.079094396	-2.019905686
1933	-1.308379292	-2.204885014	-2.430041182	-2.505011026	-2.661145254	-2.67243674	-2.734239083	-2.755970411	-2.91649738	-2.932557157	-2.937042166	-2.914709422	-2.838332588	-2.869344651	-2.962175249	-2.788345599	-2.740167301	-2.623240605	-2.566230166	-2.561457651	-2.527389802	-2.493359694	-2.49825627	-2.464579282	-2.444663672	-2.494850022	-2.460046158	-2.464073259	-2.433209088	-2.479385478	-2.415216621	-2.487715937	-2.462306806	-2.452348342	-2.37923951	-2.364415734	-2.394694954	-2.313900228	-2.359816808	-2.268733651	-2.302683458	-2.290899718	-2.241390857	-2.241163775	-2.149292515	-2.144905049	-2.153724758	-2.099687503	-2.045516283
1934	-1.324377446	-2.166916666	-2.38341947	-2.57856061	-2.654038458	-2.746177561	-2.774949304	-2.770318158	-2.841637508	-2.861697302	-3.016824928	-2.977571629	-2.939679971	-2.872571222	-2.846185136	-2.768785352	-2.779368981	-2.700492701	-2.630784143	-2.557520231	-2.538651566	-2.501138311	-2.505288975	-2.437707136	-2.451242171	-2.452840879	-2.463567824	-2.508078287	-2.507099989	-2.458545571	-2.474955193	-2.442853858	-2.479254528	-2.448550002	-2.41408829	-2.448062305	-2.368251926	-2.369165482	-2.369368756	-2.373044049	-2.312738654	-2.28810845	-2.260427656	-2.203078925	-2.203009609	-2.172824652	-2.17114684	-2.115714538	-2.104522204
1935	-1.313274379	-2.089375595	-2.434270212	-2.529442515	-2.679023323	-2.63601217	-2.77314243	-2.795066478	-2.849857838	-2.942714356	-2.852323676	-2.944239535	-2.989700043	-2.862962545	-2.89997427	-2.863596552	-2.7070797	-2.695509472	-2.583359493	-2.548981548	-2.524474085	-2.466863712	-2.479778564	-2.448916135	-2.456801414	-2.492009275	-2.475214551	-2.500863005	-2.493494968	-2.479647496	-2.424812155	-2.428291168	-2.402414498	-2.445995679	-2.407823243	-2.373865021	-2.372326968	-2.348334396	-2.365825128	-2.35398859	-2.285000033	-2.262171494	-2.259006068	-2.222283261	-2.197568374	-2.174898588	-2.121076266	-2.042344833	-2.070785496
1936	-1.320454006	-2.182368533	-2.409604053	-2.585862638	-2.709520187	-2.721932669	-2.743763467	-2.881074247	-2.807990407	-2.913996294	-2.997402019	-2.986741335	-2.917573699	-2.901702464	-2.904133547	-2.770574152	-2.776244546	-2.678815973	-2.627824714	-2.61225434	-2.547753425	-2.475474063	-2.541664374	-2.512861625	-2.502655619	-2.478992748	-2.49241396	-2.493359694	-2.520280765	-2.561141341	-2.487582451	-2.432150549	-2.547753425	-2.439137305	-2.43628166	-2.443938841	-2.416914634	-2.409269594	-2.385419133	-2.360912129	-2.307329301	-2.290899718	-2.263444153	-2.24910608	-2.239050049	-2.170438944	-2.165706488	-2.125112489	-2.137630063
1937	-1.323617365	-2.151502982	-2.405717971	-2.54090921	-2.646853454	-2.669383333	-2.781464495	-2.739928612	-2.881404635	-2.914709422	-2.844663963	-2.97798426	-2.933674075	-2.897223385	-2.938170693	-2.80106813	-2.725380381	-2.663940722	-2.587875594	-2.623970818	-2.628562683	-2.571703186	-2.559720787	-2.48704892	-2.561457651	-2.521577812	-2.540306024	-2.467627866	-2.514420523	-2.499900808	-2.505567101	-2.459295217	-2.496754229	-2.519131076	-2.459295217	-2.462810774	-2.449894001	-2.417482116	-2.366632555	-2.394479477	-2.37089635	-2.365623506	-2.290899718	-2.262012674	-2.240785569	-2.204745817	-2.162411562	-2.203148251	-2.111034656
1938	-1.354008216	-2.227825039	-2.45432185	-2.573651426	-2.720789487	-2.787546039	-2.889747083	-2.836838625	-2.862329463	-2.991399828	-2.903785415	-2.897566294	-2.914352712	-2.956637722	-2.887394998	-2.868381336	-2.804653942	-2.744486287	-2.632271454	-2.550521601	-2.565431096	-2.616364132	-2.514562519	-2.621965678	-2.566550206	-2.489320969	-2.511590311	-2.561774192	-2.512578789	-2.54090921	-2.517555208	-2.492819023	-2.48691564	-2.539252458	-2.51413667	-2.473014931	-2.410944469	-2.417141538	-2.407601154	-2.464326197	-2.368454772	-2.311135432	-2.322119418	-2.330590133	-2.274823699	-2.22848601	-2.189633046	-2.149598852	-2.11844417
1939	-1.358129455	-2.235524973	-2.468138051	-2.662341109	-2.765735876	-2.855114582	-2.895854449	-2.88941029	-2.864867349	-2.979224512	-2.978810701	-2.986320303	-2.907981529	-2.953114809	-2.951169913	-2.882728704	-2.832978204	-2.743282254	-2.740167301	-2.617982957	-2.631713115	-2.607654845	-2.564633493	-2.513286224	-2.554240164	-2.545307551	-2.554240164	-2.511590311	-2.566230166	-2.511308302	-2.502241282	-2.548367053	-2.554707231	-2.460547508	-2.491066474	-2.429690615	-2.494850022	-2.436044535	-2.413975618	-2.350665141	-2.378823718	-2.331520897	-2.359021943	-2.22250068	-2.283162277	-2.251811973	-2.19983301	-2.16627931	-2.113847818
1940	-1.320781124	-2.049635146	-2.411840384	-2.58552805	-2.739213331	-2.761201437	-2.812197361	-2.884722409	-2.853871964	-2.845576027	-3.079876674	-2.897566294	-2.898596649	-2.934793872	-2.908333042	-2.957030927	-2.807432547	-2.748118545	-2.677780705	-2.61672335	-2.633017024	-2.533725678	-2.601018933	-2.640923774	-2.557990841	-2.493224463	-2.543785845	-2.616184634	-2.537452271	-2.530177984	-2.523748204	-2.532096053	-2.61225434	-2.512861625	-2.475344288	-2.473014931	-2.546375926	-2.444059562	-2.455559863	-2.409158165	-2.39008559	-2.369368756	-2.347077112	-2.287182	-2.237021509	-2.230622674	-2.223153591	-2.174768677	-2.171920409
1941	-1.341311441	-2.316322701	-2.587371479	-2.609948504	-2.691435586	-2.762456262	-2.915423722	-2.906578315	-2.889747083	-3.037157319	-2.944621669	-2.973466735	-2.948461609	-2.993106292	-2.866780543	-2.839531469	-2.743522794	-2.750557039	-2.744486287	-2.674279142	-2.618343517	-2.61852391	-2.597738618	-2.557520231	-2.548060131	-2.596536299	-2.548827842	-2.546528766	-2.605198223	-2.614393726	-2.614215041	-2.571703186	-2.584692708	-2.665345233	-2.550059011	-2.487182241	-2.541060138	-2.485585079	-2.49498576	-2.393188853	-2.4405722	-2.421017157	-2.352421446	-2.321572678	-2.292174432	-2.242755849	-2.256255121	-2.168322151	-2.178814117
1942	-1.388170521	-2.313810766	-2.497709472	-2.685711339	-2.715118285	-2.847405922	-2.879426069	-2.927015255	-2.906228219	-2.977159389	-2.981715692	-2.975925013	-3.049635146	-3.006123085	-2.944239535	-2.825358807	-2.797511683	-2.723538196	-2.700492701	-2.701365217	-2.655607726	-2.59209946	-2.588380294	-2.653451441	-2.63638802	-2.60292945	-2.541966808	-2.565910362	-2.542875374	-2.584025589	-2.57105571	-2.614751318	-2.558304864	-2.536107011	-2.538651566	-2.488651485	-2.532391894	-2.505428016	-2.514562519	-2.450261269	-2.462432743	-2.443335738	-2.360712774	-2.346305205	-2.324863496	-2.306448914	-2.253755128	-2.171404544	-2.188760227
1943	-1.380812722	-2.322393047	-2.567511744	-2.603800653	-2.760950907	-2.89245087	-2.890421453	-2.949620244	-2.915781313	-2.95939766	-2.996970529	-2.910801633	-3.153044675	-3.001304842	-3.000434512	-2.91150953	-2.809388202	-2.734710374	-2.783570169	-2.751291264	-2.614751318	-2.609241471	-2.5636783	-2.616543703	-2.614751318	-2.527682454	-2.534617149	-2.605198223	-2.646660905	-2.555799011	-2.601365675	-2.567993313	-2.551139154	-2.526805091	-2.562883907	-2.580044252	-2.56193255	-2.554707231	-2.530325227	-2.488517711	-2.478338985	-2.420330706	-2.350859936	-2.336864685	-2.293111605	-2.300682699	-2.278354234	-2.187956102	-2.209222399
1944	-1.358843298	-2.293794458	-2.573976984	-2.629116983	-2.695940534	-2.724919102	-2.869666232	-2.879426069	-2.854803594	-2.976336082	-2.972242795	-2.983384452	-3.127843727	-2.90868484	-3.037157319	-2.793443956	-2.866141875	-2.754981129	-2.709075441	-2.675100503	-2.65915945	-2.631899148	-2.571217489	-2.611188587	-2.635449005	-2.552686891	-2.572351629	-2.584692708	-2.582528307	-2.54090921	-2.564474149	-2.558461961	-2.56035157	-2.499214827	-2.579054594	-2.480697151	-2.514988785	-2.493224463	-2.437112619	-2.466736483	-2.419759492	-2.402853512	-2.349984048	-2.286173576	-2.311313276	-2.292855812	-2.249877473	-2.195656082	-2.189498652
1945	-1.370060599	-2.335076107	-2.555955204	-2.657182685	-2.81389162	-2.804377056	-2.88941029	-2.896880746	-2.902048929	-3.041914151	-3.086716098	-3.050122296	-2.989700043	-2.970616222	-2.998699067	-2.929962133	-2.852014679	-2.726535727	-2.697020063	-2.654822383	-2.682563503	-2.607830851	-2.601886308	-2.562249437	-2.552067134	-2.558304864	-2.571541226	-2.648203693	-2.578396073	-2.543178652	-2.536853863	-2.54408976	-2.586365003	-2.554863031	-2.518270803	-2.567832731	-2.502103257	-2.495801081	-2.478338985	-2.501276029	-2.462810774	-2.374481771	-2.347366932	-2.376647318	-2.30980392	-2.276462238	-2.270997291	-2.206768553	-2.197636826
1946	-1.394641075	-2.360613131	-2.516698048	-2.653842698	-2.839831707	-2.855425792	-2.907981529	-2.982966661	-2.965371543	-2.915066425	-3.050609993	-3.096910013	-3.04383157	-3.040481623	-2.998266287	-2.97510404	-2.91150953	-2.785951321	-2.733298033	-2.73072061	-2.707965564	-2.675511767	-2.643974143	-2.647431614	-2.639028116	-2.631527162	-2.567832731	-2.563042669	-2.694648631	-2.599634727	-2.642065153	-2.592439151	-2.57921938	-2.604324215	-2.520136887	-2.511308302	-2.547906751	-2.509479691	-2.531948209	-2.484126156	-2.458795309	-2.431915669	-2.379031564	-2.390619056	-2.347656945	-2.328549446	-2.279757982	-2.226798858	-2.212114649
1947	-1.39631445	-2.429106964	-2.580209414	-2.701802133	-2.811915626	-2.816730156	-2.8467951	-3.006123085	-2.998266287	-2.953504836	-3.048176965	-3.036684489	-2.999565923	-3.093664958	-3.013228266	-3.038578906	-2.916855857	-2.800244823	-2.771856392	-2.685290307	-2.70619564	-2.677573948	-2.688458042	-2.631341288	-2.595508382	-2.667157733	-2.63339029	-2.666351243	-2.608888386	-2.654626269	-2.60624936	-2.596193389	-2.640164518	-2.649558143	-2.586365003	-2.550984684	-2.527975302	-2.538051505	-2.555018888	-2.510463371	-2.477034405	-2.475214551	-2.420216403	-2.405828521	-2.382475465	-2.300856313	-2.257824957	-2.265840487	-2.186619193
1948	-1.433044257	-2.427825686	-2.61690307	-2.848017605	-2.944239535	-2.925549281	-3.017728767	-3.000434512	-3.060980224	-3.131355562	-3.138465589	-3.127843727	-3.202040356	-3.153044675	-3.111820506	-3.049148541	-3.015022874	-2.973466735	-2.896880746	-2.911863911	-2.853251986	-2.781464495	-2.844967771	-2.76649624	-2.743282254	-2.723768042	-2.764471553	-2.662940274	-2.777283529	-2.730020323	-2.66174277	-2.689306688	-2.694004117	-2.659357622	-2.626720107	-2.637706062	-2.590912631	-2.539402811	-2.56035157	-2.584692708	-2.491739694	-2.482804102	-2.42794201	-2.375924269	-2.375511637	-2.315244378	-2.277119389	-2.216239304	-2.218029326
1949	-1.45947032	-2.431446288	-2.593971055	-2.824488187	-2.947306058	-2.960982678	-3.055024092	-3.031517051	-3.226945307	-3.220403509	-3.463441557	-3.202732459	-3.109578981	-3.27572413	-3.051587034	-2.968187729	-3.067526235	-3.019542108	-2.906228219	-2.992252222	-2.85917782	-2.832387327	-2.898940645	-2.796151536	-2.863913903	-2.793713956	-2.764724123	-2.749824052	-2.787546039	-2.810509686	-2.763462739	-2.771343042	-2.715343717	-2.70619564	-2.673050006	-2.666552726	-2.67223251	-2.596879479	-2.636576067	-2.57921938	-2.513427849	-2.517126416	-2.509900995	-2.483068191	-2.384997385	-2.351347305	-2.302596277	-2.278519145	-2.223807485
1950	-1.496331862	-2.497026941	-2.716020716	-2.927382523	-2.936666641	-3.196542884	-3.193820026	-3.179142011	-3.164309429	-3.377785977	-3.187755303	-3.294992041	-3.2915791	-3.214670165	-3.18243463	-3.278189385	-3.076238039	-3.012333735	-3.043351421	-2.910094889	-2.949233689	-2.906228219	-2.835944708	-2.830031826	-2.924088239	-2.836242476	-2.88008459	-2.746177561	-2.802168307	-2.853251986	-2.792365633	-2.739928612	-2.727230413	-2.734710374	-2.744245213	-2.715794932	-2.676129393	-2.62178385	-2.578396073	-2.611543547	-2.607830851	-2.500038134	-2.466609292	-2.473402291	-2.382161252	-2.414764937	-2.305307074	-2.294992041	-2.247337057
1951	-1.522112169	-2.473789996	-2.687822644	-2.829738285	-2.979224512	-3.019088062	-3.076238039	-3.104577454	-3.272458743	-3.308034897	-3.229884705	-3.199282922	-3.295849483	-3.307153081	-3.226945307	-3.26520017	-3.141462802	-3.028260409	-2.999132278	-2.916855857	-2.912218582	-2.852632892	-2.893129456	-2.906578315	-2.860750782	-2.811071516	-2.773400095	-2.788078916	-2.803271277	-2.774690718	-2.752272167	-2.706858517	-2.679230772	-2.663740448	-2.720561212	-2.695078838	-2.666351243	-2.652084813	-2.566230166	-2.603626272	-2.550830268	-2.503208684	-2.51243744	-2.48704892	-2.42365865	-2.362010219	-2.311224345	-2.329197716	-2.218819279
1952	-1.525128417	-2.525055665	-2.819587367	-2.927382523	-2.951169913	-3.053547735	-3.141462802	-3.299296283	-3.268411235	-3.341035157	-3.46470588	-3.229884705	-3.211124884	-3.283162277	-3.254144805	-3.281498311	-3.1123827	-3.097997109	-2.91721463	-2.986320303	-2.955852379	-2.866780543	-2.924088239	-2.897566294	-2.836838625	-2.90868484	-2.861697302	-2.878768545	-2.855114582	-2.838033384	-2.82131076	-2.811634074	-2.802719442	-2.74641971	-2.813608784	-2.755970411	-2.691649051	-2.691435586	-2.677780705	-2.63395079	-2.588548658	-2.562883907	-2.488517711	-2.522734005	-2.496617937	-2.363411816	-2.410720779	-2.320118058	-2.285083752
1953	-1.526790483	-2.633017024	-2.749824052	-2.974284616	-3.022276395	-2.993106292	-3.21395879	-3.210419288	-3.138465589	-3.322393047	-3.313363731	-3.261219442	-3.306273051	-3.377785977	-3.188424994	-3.222573178	-3.159266765	-3.130181792	-2.970210529	-2.986320303	-2.992679047	-2.905528871	-2.915066425	-2.971428747	-2.925915311	-2.955852379	-2.836838625	-2.887730232	-2.872571222	-2.897909474	-2.896538378	-2.773400095	-2.76421913	-2.815024809	-2.723538196	-2.744486287	-2.6767479	-2.723538196	-2.721246399	-2.653060537	-2.632271454	-2.51484665	-2.51698358	-2.500175504	-2.408712735	-2.494850022	-2.383944805	-2.282662417	-2.276052024
1954	-1.562170194	-2.623970818	-2.764724123	-2.991399828	-2.966174306	-3.102922997	-3.256490235	-3.258848401	-3.195860568	-3.368556231	-3.390405591	-3.351639989	-3.346787486	-3.234331445	-3.348721986	-3.279840697	-3.195179321	-3.023191663	-2.958212681	-2.980468315	-2.953895213	-2.943476276	-2.937418016	-2.88941029	-2.884056823	-2.964170175	-2.976336082	-2.89279003	-2.823330067	-2.912928794	-2.906578315	-2.860120914	-2.830031826	-2.804377056	-2.799149502	-2.816445466	-2.689306688	-2.724919102	-2.64454848	-2.64168436	-2.623058243	-2.528855035	-2.593289541	-2.503762455	-2.4529641	-2.401756808	-2.393833685	-2.36886075	-2.289121382
1955	-1.575020413	-2.573488739	-2.782252927	-3.008773924	-2.997833938	-3.110698297	-3.199282922	-3.276544328	-3.319664487	-3.284832642	-3.341035157	-3.342944147	-3.406713933	-3.391473966	-3.311580178	-3.327902142	-3.11463878	-3.089375595	-3.055024092	-2.927750102	-2.999132278	-2.811915626	-2.962175249	-2.925549281	-2.933674075	-2.883724412	-2.897223385	-2.91150953	-2.946153573	-2.963371105	-2.847100404	-2.820448209	-2.874518734	-2.799970733	-2.748118545	-2.795880017	-2.770574152	-2.737311656	-2.733298033	-2.639406586	-2.647046088	-2.5592483	-2.578396073	-2.496754229	-2.477816682	-2.428990328	-2.327809749	-2.358823453	-2.293538262
1956	-1.585026652	-2.631899148	-2.917573699	-2.969805215	-3.054531415	-3.223298816	-3.193820026	-3.176525771	-3.214670165	-3.300162274	-3.503070352	-3.332547047	-3.450996738	-3.342944147	-3.161780778	-3.222573178	-3.218963061	-3.13076828	-3.022733788	-3.015022874	-2.937042166	-2.968591536	-2.910448117	-2.969805215	-3.003926346	-2.936666641	-2.878112015	-2.89997427	-2.959793372	-2.906578315	-2.872895202	-2.824198367	-2.830325566	-2.904133547	-2.816445466	-2.826522357	-2.821886748	-2.719877104	-2.685922008	-2.648010545	-2.627087997	-2.534617149	-2.604149624	-2.535808629	-2.457050151	-2.428990328	-2.376854125	-2.323580768	-2.268733651
1957	-1.634343571	-2.58686795	-2.834755674	-2.962175249	-3.003926346	-3.13076828	-3.27083521	-3.163043263	-3.369572125	-3.288192771	-3.278189385	-3.431798276	-3.345823458	-3.335358024	-3.209714836	-3.184422252	-3.226213555	-3.046723663	-2.960585881	-2.941573976	-2.934420285	-2.979224512	-2.86998805	-2.999565923	-2.86998805	-2.855114582	-2.907981529	-2.995678626	-2.92226882	-2.888401475	-2.877129077	-2.920818754	-2.849857838	-2.877784122	-2.850472986	-2.847405922	-2.787013815	-2.730020323	-2.732593581	-2.684029655	-2.6413039	-2.627824714	-2.544241797	-2.484523559	-2.527389802	-2.496073196	-2.373762315	-2.384049948	-2.344093582
1958	-1.653568781	-2.740406121	-2.961379838	-2.949233689	-3.069050969	-3.216811309	-3.145693958	-3.251811973	-3.339134522	-3.313363731	-3.386158178	-3.375717904	-3.358525889	-3.324221658	-3.411168274	-3.305394801	-3.301029996	-3.113509275	-3.081969663	-2.849550591	-2.90868484	-2.922995673	-2.920456993	-2.906928694	-2.937794191	-2.962175249	-2.955852379	-2.926648298	-2.946537395	-2.960585881	-2.841939206	-2.910094889	-2.91150953	-2.854492829	-2.807711387	-2.800793521	-2.852942329	-2.743282254	-2.711527199	-2.696156225	-2.677780705	-2.595166283	-2.614036429	-2.505011026	-2.492279023	-2.465339424	-2.420216403	-2.334700501	-2.350859936
1959	-1.651403109	-2.695509472	-2.871600731	-3.033389013	-3.099086932	-3.345823458	-3.347753659	-3.176525771	-3.334419009	-3.413412695	-3.493494968	-3.440093375	-3.36552273	-3.28567024	-3.359518563	-3.303643611	-3.175223538	-3.228412519	-2.991399828	-2.896538378	-2.911155437	-2.946537395	-2.98254927	-3.026872146	-2.950007143	-2.912218582	-2.909036923	-3.009661145	-2.86998805	-3.027334408	-2.993533958	-2.90868484	-2.971835581	-2.853251986	-2.876475019	-2.819587367	-2.819014419	-2.718058067	-2.66274046	-2.689094371	-2.734710374	-2.626352528	-2.615109203	-2.583359493	-2.515273196	-2.490797478	-2.445026542	-2.376957566	-2.333107789
1960	-1.665586463	-2.71354353	-2.850472986	-2.98505965	-3.109578981	-3.239577517	-3.279840697	-3.313363731	-3.477555766	-3.370590401	-3.387216143	-3.528708289	-3.425968732	-3.311580178	-3.463441557	-3.413412695	-3.219682688	-3.121478204	-3.037630664	-3.055024092	-2.960982678	-2.896196279	-2.93516778	-2.903437562	-2.963770456	-2.980468315	-2.931814138	-2.988429556	-3.022276395	-2.969400278	-2.964570262	-2.915423722	-2.85823677	-2.899629455	-2.873219423	-2.841939206	-2.826522357	-2.754734161	-2.757955761	-2.775985189	-2.639028116	-2.707300997	-2.610656689	-2.505984625	-2.491335637	-2.509199048	-2.443335738	-2.365925975	-2.376337293
1961	-1.658901961	-2.820735536	-2.943476276	-3.016824928	-3.067019178	-3.12090412	-3.232844134	-3.372634143	-3.522878745	-3.337242168	-3.420216403	-3.397940009	-3.419075024	-3.438898616	-3.380906669	-3.410050399	-3.15739076	-3.068033885	-3.025949097	-2.902395671	-2.84375381	-2.98505965	-2.910094889	-2.957818405	-2.965371543	-3.030118356	-2.919012953	-3.016373713	-3.007004902	-3.004364805	-3.007004902	-2.917933066	-2.916855857	-2.863913903	-2.839531469	-2.776763727	-2.851705903	-2.758702613	-2.806875402	-2.721017883	-2.635636645	-2.611366031	-2.559090918	-2.574628834	-2.555642874	-2.494443061	-2.467500414	-2.404834585	-2.360115258
1962	-1.654665485	-2.703115524	-2.946921557	-3.068542129	-3.104577454	-3.147520006	-3.132532512	-3.37161107	-3.311580178	-3.455931956	-3.4867824	-3.436518915	-3.42945706	-3.344861565	-3.386158178	-3.239577517	-3.2069084	-3.097453221	-2.981715692	-2.953895213	-2.980053318	-2.937794191	-2.919012953	-3.045757491	-3.008330993	-3.024568191	-2.948847478	-2.973058372	-2.949233689	-3.024108864	-2.917933066	-2.864549301	-2.830031826	-2.935916564	-2.91829273	-2.835944708	-2.884389488	-2.779107751	-2.714667772	-2.667965723	-2.63732907	-2.64320954	-2.566230166	-2.521577812	-2.529736553	-2.436518915	-2.449404793	-2.393726147	-2.342657263
1963	-1.671436931	-2.816730156	-2.957030927	-2.91721463	-3.055024092	-3.180456064	-3.202040356	-3.289036881	-3.388276692	-3.350665141	-3.410050399	-3.498940738	-3.492144128	-3.392544977	-3.454692884	-3.2915791	-3.196542884	-3.209011525	-3.036684489	-3.009661145	-3.000869459	-2.92885471	-2.98254927	-3.077274542	-3.050122296	-2.971835581	-3.026872146	-2.964170175	-2.968187729	-3.021363052	-2.925183559	-2.899629455	-2.947306058	-2.864549301	-2.87095494	-2.803823815	-2.812197361	-2.753747688	-2.823041019	-2.694004117	-2.633577043	-2.657774771	-2.573488739	-2.541513236	-2.490931955	-2.454198243	-2.433209088	-2.326426204	-2.370998381
1964	-1.704257019	-2.772627558	-3.021819483	-3.097997109	-3.161780778	-3.152427341	-3.404503778	-3.289882635	-3.400116928	-3.415668776	-3.501689446	-3.441291429	-3.609064893	-3.498940738	-3.36552273	-3.281498311	-3.233587153	-3.256490235	-3.084600165	-3.004364805	-2.955852379	-3.004803708	-2.985899678	-2.984221244	-3.059483515	-3.007004902	-2.997402019	-2.967784297	-2.972242795	-2.957030927	-2.961379838	-2.955852379	-2.988006885	-2.866141875	-2.895512889	-2.881074247	-2.820448209	-2.791827473	-2.720789487	-2.780415474	-2.638839005	-2.652865217	-2.606424797	-2.508918587	-2.567832731	-2.520568663	-2.456056058	-2.417709317	-2.345438445
1965	-1.745065411	-2.885389016	-2.985479461	-3.064996849	-3.179798541	-3.197910742	-3.241845378	-3.484126156	-3.476253533	-3.413412695	-3.554395797	-3.457174573	-3.367542708	-3.462180905	-3.443697499	-3.449771647	-3.232844134	-3.170053304	-3.133712661	-3.084600165	-3.08249449	-2.998266287	-3.099632871	-3.080921908	-3.069560405	-2.987162775	-3.063486258	-3.025949097	-3.049148541	-2.931443105	-2.996970529	-3.054039296	-3.002613616	-2.8569852	-2.895171596	-2.883060353	-2.917573699	-2.852632892	-2.785156152	-2.736363931	-2.709520187	-2.67840157	-2.607654845	-2.581036169	-2.493494968	-2.487582451	-2.501276029	-2.434860848	-2.363813105
1966	-1.763941633	-2.774174009	-3.01278077	-3.150580586	-3.075204004	-3.187086643	-3.221125528	-3.32330639	-3.339134522	-3.555955204	-3.440093375	-3.555955204	-3.573488739	-3.404503778	-3.462180905	-3.308918508	-3.161780778	-3.141462802	-3.085128182	-2.96297212	-3.111259039	-3.037157319	-3.011441043	-2.996108834	-3.059483515	-3.053547735	-3.029653124	-3.053547735	-2.951558196	-2.932929144	-2.95546024	-2.963371105	-2.948461609	-3.037157319	-2.920456993	-3.001304842	-2.892111975	-2.852942329	-2.788345599	-2.732593581	-2.727230413	-2.667157733	-2.633577043	-2.568636236	-2.57856061	-2.502103257	-2.477686205	-2.439495585	-2.386898483
1967	-1.750459235	-2.906928694	-3.015922966	-3.168770306	-3.219682688	-3.101274818	-3.239577517	-3.308034897	-3.366531544	-3.372634143	-3.399027104	-3.515700161	-3.392544977	-3.356547324	-3.503070352	-3.294136288	-3.257274869	-3.229884705	-3.004803708	-2.953114809	-2.983802646	-3.040005162	-2.955068454	-2.998699067	-3.023191663	-2.977571629	-3.075204004	-3.040481623	-3.05207638	-3.019996628	-3.077793723	-2.921543182	-2.97510404	-2.969400278	-2.903785415	-2.895512889	-2.89279003	-2.807711387	-2.823041019	-2.730020323	-2.706637445	-2.670398752	-2.667965723	-2.644165504	-2.547753425	-2.478731124	-2.535063571	-2.449282577	-2.421704695
1968	-1.785924791	-2.854803594	-3.057000407	-3.077274542	-3.15864053	-3.254144805	-3.207608311	-3.299296283	-3.392544977	-3.390405591	-3.396855627	-3.355561411	-3.443697499	-3.522878745	-3.304518324	-3.385102784	-3.347753659	-3.278189385	-3.04431225	-2.982966661	-3.001304842	-2.988006885	-3.052566278	-3.04431225	-3.051587034	-2.990124366	-3.010550182	-3.076238039	-3.029653124	-3.110138279	-3.029653124	-3.051098239	-3.04769199	-2.982132281	-3.018181393	-2.876148359	-2.923359556	-2.783306401	-2.795066478	-2.758204569	-2.707300997	-2.740884156	-2.658169943	-2.610833916	-2.612966299	-2.531800414	-2.475603878	-2.423773863	-2.378097039
1969	-1.801315427	-2.834458923	-3.056505484	-3.151810883	-3.207608311	-3.186419011	-3.229884705	-3.424812155	-3.347753659	-3.441291429	-3.440093375	-3.55129368	-3.335358024	-3.381951903	-3.338187314	-3.348721986	-3.231361899	-3.143875556	-3.11407366	-2.999565923	-2.919373513	-2.910448117	-3.030584088	-3.028724151	-2.990974258	-2.988852639	-2.997402019	-3.060980224	-3.009217308	-3.060980224	-2.934793872	-3.067019178	-2.951169913	-2.962175249	-2.942333896	-2.787013815	-2.873543887	-2.806597097	-2.807711387	-2.709297757	-2.737311656	-2.693789492	-2.664141089	-2.621238825	-2.625801742	-2.525492361	-2.482936127	-2.369470429	-2.374687549
1970	-1.808548986	-2.936291441	-3.163675884	-3.15739076	-3.205511953	-3.199282922	-3.28567024	-3.222573178	-3.311580178	-3.437707136	-3.350665141	-3.591760035	-3.476253533	-3.416801226	-3.48945499	-3.310691141	-3.137868621	-3.172630727	-2.983384452	-2.916855857	-2.88941029	-2.973466735	-2.933674075	-3.006123085	-3.076238039	-3.064492734	-3.04769199	-3.145693958	-3.026872146	-3.019088062	-2.975514332	-2.969400278	-3.028260409	-2.891773344	-2.958607315	-2.956244873	-2.905528871	-2.874518734	-2.828858849	-2.716246617	-2.69079582	-2.700274846	-2.654626269	-2.59311933	-2.577246059	-2.535510453	-2.439137305	-2.444905551	-2.388489113
1971	-1.841727995	-2.935542011	-3.015022874	-3.109578981	-3.132532512	-3.232844134	-3.284832642	-3.277366077	-3.476253533	-3.302770657	-3.413412695	-3.442492798	-3.557520231	-3.37675071	-3.205511953	-3.191789027	-3.191789027	-3.037157319	-2.964170175	-2.955852379	-2.844056982	-2.937042166	-3.009661145	-3.002176919	-3.036684489	-2.971022295	-3.059981845	-3.039053804	-3.102372909	-3.101274818	-3.073143291	-3.005243055	-3.031050319	-3.016373713	-3.014573526	-2.981299501	-2.816160963	-2.81417464	-2.791021483	-2.723308471	-2.673459331	-2.721017883	-2.642827742	-2.622693749	-2.539102157	-2.526805091	-2.462936857	-2.431446288	-2.392652223
1972	-1.880150497	-2.919012953	-3.086186148	-3.140261434	-3.193820026	-3.282329497	-3.238824187	-3.307153081	-3.394694954	-3.428291168	-3.501689446	-3.504455662	-3.469800302	-3.416801226	-3.345823458	-3.199970641	-3.226213555	-3.152427341	-3.000869459	-2.880414225	-2.918652692	-2.856360765	-2.972650392	-2.973058372	-3.118615343	-3.090979146	-3.003488328	-3.034798299	-3.075204004	-3.006123085	-2.996970529	-3.061480275	-2.957424488	-2.965772739	-2.924818145	-2.897223385	-2.915781313	-2.882397308	-2.812479279	-2.849550591	-2.760200182	-2.714217726	-2.680893941	-2.583692413	-2.515415471	-2.522011024	-2.553307534	-2.46470588	-2.402414498
1973	-1.877423725	-3.017276612	-3.089909454	-3.322393047	-3.20481541	-3.336299075	-3.289036881	-3.315154638	-3.504455662	-3.527243551	-3.477555766	-3.612610174	-3.402304814	-3.543633967	-3.330683119	-3.238824187	-3.259637311	-3.156767222	-3.049635146	-2.93930216	-2.98254927	-2.957030927	-2.968591536	-3.030584088	-2.950007143	-3.068542129	-3.102922997	-3.075720714	-3.107905397	-3.038578906	-3.033858267	-3.101274818	-3.055024092	-3.064492734	-3.055024092	-3.022733788	-2.97510404	-2.885389016	-2.869023308	-2.807711387	-2.79832982	-2.72010502	-2.712870379	-2.618343517	-2.618343517	-2.55129368	-2.522734005	-2.442853858	-2.414764937
1974	-1.896914998	-2.946153573	-3.145086978	-3.175874166	-3.243363892	-3.266802735	-3.407823243	-3.331614083	-3.581698709	-3.54515514	-3.474955193	-3.477555766	-3.503070352	-3.661543506	-3.4710833	-3.211124884	-3.272458743	-3.148741651	-2.948076084	-2.89997427	-2.94577009	-2.94577009	-2.951558196	-2.913284336	-3.030584088	-3.049148541	-3.099086932	-3.133712661	-3.119186408	-3.083546051	-3.04431225	-3.057495894	-3.042871802	-3.01188716	-2.966978555	-2.995248844	-2.9476909	-2.940815382	-2.876148359	-2.804653942	-2.806875402	-2.761953897	-2.660946264	-2.708853238	-2.608183076	-2.574955125	-2.516412703	-2.521000868	-2.477686205
1975	-1.970088895	-3.059981845	-3.15864053	-3.177178355	-3.353596274	-3.381951903	-3.394694954	-3.392544977	-3.524328812	-3.534617149	-3.590066877	-3.57024772	-3.53165267	-3.436518915	-3.437707136	-3.27572413	-3.180456064	-3.137868621	-2.929223537	-3.008773924	-2.905528871	-2.876801925	-2.983384452	-2.999132278	-3.105683937	-3.011441043	-3.093664958	-3.107905397	-3.069560405	-3.061480275	-3.028260409	-3.084072788	-3.04383157	-3.064492734	-2.974284616	-3.019996628	-2.939679971	-2.8569852	-2.902395671	-2.784891419	-2.763966853	-2.758702613	-2.698102283	-2.612966299	-2.600499339	-2.600845666	-2.485717952	-2.468648835	-2.422623108
1976	-1.96185691	-3.037157319	-3.181774106	-3.283162277	-3.527243551	-3.453457337	-3.515700161	-3.387216143	-3.42136079	-3.480172006	-3.68613278	-3.500312917	-3.838631998	-3.607303047	-3.472370099	-3.356547324	-3.239577517	-3.178486472	-2.994390555	-2.975925013	-2.933674075	-2.967381239	-2.966576245	-3.059981845	-3.07211659	-3.063486258	-3.016824928	-3.088842391	-3.05207638	-3.108462542	-2.992252222	-3.156144577	-3.057000407	-2.990974258	-3.021819483	-2.952335805	-2.915066425	-2.958607315	-2.853561865	-2.891773344	-2.878440156	-2.773400095	-2.735654493	-2.698102283	-2.59465364	-2.595679533	-2.530472521	-2.446238302	-2.452348342
1977	-2.005506877	-3.068033885	-3.446116973	-3.303643611	-3.369572125	-3.417936637	-3.406713933	-3.450996738	-3.49757288	-3.455931956	-3.581698709	-3.54515514	-3.619788758	-3.632644079	-3.436518915	-3.367542708	-3.19314197	-3.185752404	-3.040005162	-2.944239535	-2.996970529	-2.927382523	-2.953895213	-2.957030927	-3.037157319	-2.93330145	-3.031050319	-3.089909454	-3.154281982	-3.033389013	-3.067019178	-3.053056729	-2.960982678	-3.000869459	-2.998266287	-2.992679047	-2.964570262	-3.010995384	-2.879755204	-2.802168307	-2.777283529	-2.761953897	-2.708409174	-2.673459331	-2.647431614	-2.617442678	-2.505149978	-2.507658747	-2.465212641
1978	-2.063134541	-3.071604148	-3.153044675	-3.244125144	-3.389339837	-3.319664487	-3.224025669	-3.498940738	-3.524328812	-3.630784143	-3.588380294	-3.440093375	-3.560667306	-3.460923901	-3.4225082	-3.306273051	-3.318758763	-3.19314197	-3.151195299	-2.964170175	-3.030584088	-2.964170175	-2.949233689	-2.942333896	-3.072629637	-3.081445469	-3.018634491	-3.050609993	-3.062482108	-3.025028006	-3.080398976	-3.013676223	-3.050609993	-3.026872146	-3.002613616	-2.973875483	-2.881074247	-2.855114582	-2.783570169	-2.884722409	-2.802443787	-2.761953897	-2.729088361	-2.659357622	-2.621965678	-2.546375926	-2.508778424	-2.498666821	-2.479909672
1979	-2.062833296	-3.122053048	-3.27083521	-3.406713933	-3.447331784	-3.43062609	-3.460923901	-3.607303047	-3.514278574	-3.725842151	-3.511449283	-3.643974143	-3.518557371	-3.530177984	-3.336299075	-3.446116973	-3.353596274	-3.171984936	-2.988429556	-3.007004902	-2.88941029	-2.935916564	-2.897223385	-3.046723663	-2.948461609	-3.036684489	-3.024568191	-3.004803708	-2.989276135	-3.038104526	-2.998699067	-3.075720714	-3.017728767	-2.955852379	-2.919734373	-3.010105436	-2.932557157	-2.894149326	-2.864549301	-2.863913903	-2.826522357	-2.851397345	-2.785951321	-2.668167956	-2.59636481	-2.572351629	-2.562407968	-2.508358207	-2.487449007
1980	-2.032452024	-3.147520006	-3.303643611	-3.490797478	-3.53165267	-3.361510743	-3.493494968	-3.543633967	-3.548213564	-3.716698771	-3.524328812	-3.543633967	-3.665546249	-3.742321425	-3.465973894	-3.488116639	-3.268411235	-3.116338565	-3.012333735	-2.968187729	-2.893469146	-2.975514332	-2.960189446	-2.871923987	-2.968187729	-3.036684489	-3.045275209	-3.032452024	-3.031984286	-3.097453221	-3.025949097	-3.086186148	-3.087246696	-2.988429556	-3.004803708	-2.885055584	-2.917933066	-2.943857738	-2.90868484	-2.838332588	-2.796967113	-2.728158393	-2.761452112	-2.646853454	-2.65915945	-2.594995335	-2.541060138	-2.508918587	-2.483464626
1981	-2.119929916	-3.029653124	-3.416801226	-3.293282218	-3.407823243	-3.443697499	-3.623423043	-3.493494968	-3.651695137	-3.651695137	-3.586700236	-3.543633967	-3.614393726	-3.527243551	-3.493494968	-3.408935393	-3.258060922	-3.131943638	-3.092051478	-2.924818145	-2.904830649	-2.938924676	-2.980053318	-2.883724412	-2.887394998	-3.025028006	-3.052566278	-2.991399828	-3.090443971	-3.011441043	-3.073143291	-3.023650021	-3.010550182	-3.025488307	-3.002176919	-2.968187729	-3.026410377	-2.917933066	-2.948076084	-2.819300799	-2.779107751	-2.840733669	-2.73072061	-2.716925025	-2.705533774	-2.607127255	-2.561457651	-2.510041521	-2.477816682
1982	-2.111315153	-3.148741651	-3.213248578	-3.595166283	-3.510041521	-3.480172006	-3.714442691	-3.578396073	-3.57024772	-3.761953897	-3.785156152	-3.744727495	-3.844663963	-3.655607726	-3.458420756	-3.468521083	-3.256490235	-3.13667714	-3.101274818	-2.895854449	-2.973466735	-2.91150953	-2.924818145	-2.956637722	-2.997402019	-2.990124366	-2.998699067	-3.005243055	-3.010995384	-2.98088371	-3.142064735	-3.030584088	-3.035269079	-3.017276612	-3.064996849	-2.932185489	-3.027797162	-2.991399828	-2.893469146	-2.871600731	-2.801342913	-2.730020323	-2.777283529	-2.716472635	-2.599289363	-2.645315446	-2.558304864	-2.501827339	-2.486116814
1983	-2.123378084	-3.036212173	-3.386158178	-3.380906669	-3.55129368	-3.514278574	-3.444905551	-3.603800653	-3.498940738	-3.591760035	-3.653647026	-3.590066877	-3.744727495	-3.596879479	-3.446116973	-3.410050399	-3.337242168	-3.167491087	-3.002176919	-3.007446482	-2.876801925	-2.906928694	-2.870310108	-2.977159389	-2.982132281	-2.912573543	-3.027797162	-3.037630664	-3.019542108	-3.111259039	-3.099086932	-3.102372909	-3.018181393	-3.109578981	-3.086186148	-2.956244873	-2.904133547	-2.927015255	-2.91721463	-2.851089007	-2.855114582	-2.769040444	-2.775725986	-2.723768042	-2.686343653	-2.677573948	-2.611366031	-2.491335637	-2.505149978
1984	-2.1397219	-3.030118356	-3.334419009	-3.333482019	-3.657577319	-3.458420756	-3.679853714	-3.655607726	-3.903089987	-3.649751982	-3.747146969	-3.866461092	-3.552841969	-3.718966633	-3.598599459	-3.42136079	-3.367542708	-3.301899454	-2.983802646	-3.055517328	-3.081445469	-2.920818754	-3.043351421	-2.956244873	-2.993962045	-3.076755981	-3.015922966	-2.949233689	-3.041914151	-3.027797162	-3.043351421	-3.107348966	-3.065501549	-3.019542108	-2.975925013	-3.027334408	-2.941573976	-2.917933066	-2.827981191	-2.872895202	-2.879755204	-2.805485658	-2.762707662	-2.725842151	-2.668167956	-2.662141571	-2.565271458	-2.585695312	-2.558776326
1985	-2.159517513	-3.108462542	-3.274905479	-3.452225295	-3.690369833	-3.521433504	-3.625251654	-3.651695137	-3.860120914	-3.603800653	-3.580044252	-3.571865206	-3.588380294	-3.787812396	-3.394694954	-3.370590401	-3.336299075	-3.214670165	-3.063989204	-2.998266287	-3.122053048	-3.001304842	-3.048662481	-3.001304842	-2.997833938	-3.003050752	-2.970210529	-3.016824928	-3.110698297	-3.121478204	-3.046723663	-3.083546051	-3.122053048	-3.062482108	-2.97674754	-2.98505965	-2.945386945	-3.014573526	-2.871277716	-2.8247782	-2.875821945	-2.783834098	-2.798876103	-2.710188161	-2.698319051	-2.623240605	-2.603451962	-2.527097348	-2.539703673
1986	-2.156518057	-3.153662888	-3.249491605	-3.4867824	-3.472370099	-3.616184634	-3.910094889	-3.709965389	-4.013228266	-3.684029655	-3.605548319	-3.627087997	-3.573488739	-3.632644079	-3.42945706	-3.505845406	-3.256490235	-3.183096161	-3	-3.042392713	-3.039529222	-2.940815382	-3.025488307	-2.952335805	-3.056011125	-2.981715692	-3.026872146	-2.98088371	-3.041436117	-3.110698297	-3.097453221	-2.990124366	-3.11577123	-3.058985756	-3.001740662	-3.041914151	-2.982132281	-2.942333896	-2.870632404	-2.903785415	-2.860120914	-2.806041022	-2.780677492	-2.695078838	-2.646276062	-2.658367664	-2.709297757	-2.557206774	-2.505845406
1987	-2.158202701	-3.199282922	-3.436518915	-3.501689446	-3.57024772	-3.920818754	-3.793174124	-3.543633967	-3.954677021	-3.462180905	-3.863279433	-3.785156152	-3.769551079	-4.050609993	-3.709965389	-3.432973634	-3.22475374	-3.211831629	-3.147520006	-3.003050752	-3.034798299	-2.937042166	-2.944239535	-2.992252222	-2.988006885	-2.995248844	-3.022733788	-2.994390555	-3.054531415	-3.15490196	-3.083546051	-2.982966661	-2.990549104	-3.039053804	-2.970210529	-2.960982678	-2.917573699	-2.917933066	-2.9076303	-2.931814138	-2.753501419	-2.783834098	-2.823041019	-2.73754891	-2.696803943	-2.696803943	-2.634699251	-2.599634727	-2.555799011
1988	-2.151195299	-3.134896025	-3.4225082	-3.455931956	-3.692503962	-3.645891561	-3.515700161	-3.643974143	-3.913640169	-3.821023053	-3.585026652	-3.752026734	-3.752026734	-3.565431096	-3.484126156	-3.454692884	-3.298432015	-3.298432015	-3.133122186	-3.002176919	-3.000869459	-2.969400278	-2.998266287	-2.938547521	-2.993106292	-2.945386945	-3.002176919	-3.003926346	-2.972650392	-2.966174306	-3.020907099	-3.015922966	-2.975925013	-3.016824928	-2.950394387	-2.994390555	-2.91721463	-2.931072388	-2.905528871	-2.912218582	-2.878112015	-2.829738285	-2.771856392	-2.761201437	-2.672845488	-2.645699438	-2.622693749	-2.545917729	-2.600499339
1989	-2.128719027	-3.17327748	-3.530177984	-3.616184634	-3.617982957	-3.832682665	-3.675717545	-3.879426069	-4.102372909	-3.642065153	-3.823908741	-3.913640169	-3.756961951	-3.57024772	-3.528708289	-3.473660723	-3.331614083	-3.214670165	-3.021363052	-3.049635146	-2.966174306	-3.044793462	-2.935542011	-2.959793372	-2.9476909	-2.944239535	-2.895854449	-2.941194513	-2.959793372	-3.04383157	-2.901356274	-2.996539468	-2.996108834	-2.960982678	-2.910094889	-2.950394387	-2.932929144	-2.954285941	-2.890421453	-2.897223385	-2.883392256	-2.851089007	-2.76421913	-2.738023809	-2.711303739	-2.691862621	-2.676541633	-2.562249437	-2.491874464
1990	-2.155647104	-3.139063379	-3.634512015	-3.534617149	-3.478861916	-3.928117993	-3.879426069	-3.928117993	-3.653647026	-3.521433504	-3.835647144	-3.694648631	-3.793174124	-3.698970004	-3.730487056	-3.536107011	-3.378823718	-3.164943898	-3.071604148	-2.964170175	-3.097453221	-3.013228266	-3.040481623	-2.991399828	-2.905528871	-3.016373713	-3.005682847	-2.894149326	-2.907279355	-3.000434512	-2.906578315	-2.935916564	-2.93516778	-3.023650021	-2.954677021	-2.940058112	-2.835647144	-2.929223537	-2.981715692	-2.872571222	-2.815592515	-2.801893001	-2.787812396	-2.764471553	-2.681519275	-2.662341109	-2.610833916	-2.600672468	-2.542420853
1991	-2.195247398	-3.241845378	-3.261219442	-3.692503962	-3.630784143	-3.657577319	-3.659555885	-3.583359493	-3.610833916	-3.774690718	-3.847711656	-3.581698709	-3.795880017	-3.698970004	-3.600326279	-3.580044252	-3.37161107	-3.324221658	-3.05207638	-2.987162775	-2.928117993	-2.987162775	-2.973058372	-2.972242795	-2.901010361	-2.976336082	-2.963371105	-2.922995673	-2.971022295	-2.954677021	-2.940815382	-2.874193542	-2.927382523	-2.876148359	-2.913996294	-2.923359556	-2.923359556	-2.95546024	-2.979224512	-2.93330145	-2.81079051	-2.747389659	-2.677367288	-2.695078838	-2.676129393	-2.6712128	-2.612610174	-2.594995335	-2.524910197
1992	-2.189095719	-3.271646218	-3.441291429	-3.657577319	-3.790484985	-3.718966633	-3.782516056	-3.896196279	-3.744727495	-3.716698771	-3.663540266	-3.850780887	-3.684029655	-3.838631998	-3.555955204	-3.452225295	-3.355561411	-3.295849483	-3.213248578	-3.097997109	-3.00656377	-3	-2.916855857	-3.001740662	-2.958607315	-2.997833938	-2.967784297	-2.953114809	-2.982132281	-2.993962045	-2.943476276	-2.942714356	-2.911155437	-2.86710023	-2.959002308	-2.931072388	-2.890759031	-2.912928794	-2.825358807	-2.876475019	-2.819587367	-2.8467951	-2.784626847	-2.710411047	-2.684239509	-2.64244628	-2.67592342	-2.598082749	-2.56320149
1993	-2.259321575	-3.211124884	-3.568636236	-3.492144128	-3.661543506	-3.549750892	-3.621602099	-3.578396073	-3.696803943	-3.853871964	-3.785156152	-3.785156152	-3.785156152	-3.991399828	-3.681936665	-3.772113295	-3.335358024	-3.314258261	-3.165579296	-3.133122186	-2.987584625	-3.015022874	-3.068542129	-3.008330993	-2.984221244	-2.952335805	-2.955068454	-3.027797162	-2.974284616	-3.025488307	-2.887394998	-2.871600731	-2.996539468	-2.957818405	-2.882728704	-2.920818754	-3.015922966	-2.905528871	-2.860120914	-2.849857838	-2.840432807	-2.849857838	-2.792634963	-2.719194072	-2.729787145	-2.70619564	-2.602059991	-2.598599459	-2.541060138
1994	-2.28567024	-3.255707017	-3.347753659	-3.679853714	-3.673664139	-3.844663963	-3.835647144	-3.673664139	-3.730487056	-3.863279433	-3.8569852	-3.698970004	-3.673664139	-3.698970004	-3.482804102	-3.68613278	-3.386158178	-3.273272791	-3.235823868	-3.202732459	-3.048662481	-3.005682847	-2.916139199	-3.019542108	-3.002176919	-2.976336082	-2.98254927	-2.91649738	-2.962175249	-3.008330993	-2.942714356	-2.938924676	-2.969400278	-2.901010361	-2.954677021	-2.882066165	-2.903437562	-2.895512889	-2.923359556	-2.92226882	-2.741841807	-2.740645073	-2.83120798	-2.748848657	-2.703115524	-2.696156225	-2.621057301	-2.605723473	-2.567511744
1995	-2.293794458	-3.283162277	-3.651695137	-3.73754891	-3.761953897	-3.785156152	-3.812479279	-3.772113295	-3.910094889	-3.829738285	-3.954677021	-3.790484985	-3.651695137	-3.866461092	-3.675717545	-3.358525889	-3.434152181	-3.171340103	-3.185086819	-3.110698297	-3.083546051	-3.185086819	-2.98088371	-2.992252222	-3.069560405	-3.059483515	-3.069050969	-3.081445469	-3.069560405	-3.020907099	-3.009217308	-2.965371543	-2.935542011	-2.864231485	-2.943476276	-2.939679971	-2.94577009	-2.851397345	-2.851089007	-2.919734373	-2.872895202	-2.850472986	-2.721703792	-2.767512134	-2.654234307	-2.691649051	-2.633763876	-2.583858969	-2.57741016
1996	-2.323123568	-3.42136079	-3.427128398	-3.609064893	-3.739928612	-3.638272164	-3.818156412	-4.022276395	-3.841637508	-3.832682665	-4.13667714	-3.832682665	-3.863279433	-3.705533774	-3.764471553	-3.548213564	-3.374687549	-3.518557371	-3.183096161	-3.156144577	-3.303643611	-3.200659451	-3.072629637	-3.028724151	-3.028260409	-3.123205024	-3.069560405	-3.083019953	-3.090443971	-3.124360063	-3.020451625	-3.025949097	-3.040481623	-2.949233689	-2.943476276	-3.018181393	-2.893469146	-2.995678626	-2.882728704	-2.879426069	-2.939679971	-2.741602196	-2.831502516	-2.802168307	-2.715343717	-2.734239083	-2.694004117	-2.646853454	-2.589729036
1997	-2.323580768	-3.260427656	-3.681936665	-3.595166283	-3.653647026	-3.899629455	-3.860120914	-4.031517051	-3.928117993	-3.841637508	-4.065501549	-3.76700389	-3.76700389	-3.761953897	-3.798602876	-3.49757288	-3.394694954	-3.389339837	-3.202040356	-3.185752404	-3.243363892	-3.037630664	-3.185752404	-3.05207638	-3.123782159	-3.210419288	-3.103473783	-3.253365801	-3.177178355	-3.137272472	-3.054039296	-3.040958608	-3.254144805	-2.970616222	-3.055024092	-3.011441043	-3.010105436	-3.029188389	-2.983384452	-2.890421453	-2.880744111	-2.888065724	-2.848936747	-2.767766479	-2.739451627	-2.741602196	-2.654626269	-2.592949185	-2.567672208
1998	-2.320390428	-3.341988603	-3.657577319	-3.869666232	-3.772113295	-3.815308569	-3.863279433	-4.036212173	-3.978810701	-4.086186148	-3.966576245	-3.913640169	-3.76700389	-3.684029655	-3.630784143	-3.515700161	-3.468521083	-3.42365865	-3.287350298	-3.204119983	-3.172630727	-3.168130226	-3.096367484	-3.078833949	-3.116906641	-3.128427064	-3.110698297	-3.2069084	-3.140261434	-3.168770306	-3.095284455	-3.215382707	-3.030584088	-3.118045029	-3.023191663	-3.133712661	-3.088309841	-3.060980224	-3.004803708	-2.933674075	-2.897909474	-2.833569886	-2.796423225	-2.813608784	-2.753994096	-2.759450752	-2.749824052	-2.634886568	-2.590574131
1999	-2.3341377	-3.341988603	-3.632644079	-3.657577319	-3.798602876	-3.769551079	-4.026872146	-3.798602876	-3.987162775	-4.161150909	-3.701146924	-3.809668302	-3.913640169	-4.318758763	-3.537602002	-3.380906669	-3.575118363	-3.316052869	-3.338187314	-3.241845378	-3.254144805	-3.200659451	-3.142064735	-3.174573882	-3.123205024	-3.209011525	-3.196542884	-3.052566278	-3.179142011	-3.118615343	-3.156144577	-3.148741651	-3.136082623	-3.170696227	-3.133712661	-3.046723663	-3.110698297	-3.062482108	-3.024568191	-2.989700043	-2.926648298	-2.913284336	-2.894489815	-2.790484985	-2.74208155	-2.7780644	-2.711303739	-2.637517525	-2.600499339
2000	-2.304956341	-3.432973634	-3.696803943	-3.798602876	-3.801342913	-3.910094889	-3.835647144	-4.086186148	-4.244125144	-3.829738285	-3.860120914	-3.935542011	-3.671620397	-3.91721463	-3.598599459	-3.690369833	-3.536107011	-3.428291168	-3.298432015	-3.250263684	-3.105683937	-3.133122186	-3.134896025	-3.247183569	-3.214670165	-3.165579296	-3.144480844	-3.051098239	-3.243363892	-3.110138279	-3.219682688	-3.149353765	-3.126679398	-3.170696227	-3.178486472	-3.122053048	-3.025488307	-3.029653124	-2.956637722	-2.994819487	-2.944239535	-2.916855857	-2.849857838	-2.769040444	-2.799696817	-2.809108283	-2.752026734	-2.714667772	-2.583692413
2001	-2.311847244	-3.386158178	-3.490797478	-3.782516056	-3.586700236	-4.602059991	-4.30980392	-3.91721463	-3.610833916	-4.468521083	-4.096910013	-3.982966661	-3.89279003	-3.928117993	-3.576754126	-3.642065153	-3.431798276	-3.440093375	-3.278189385	-3.209011525	-3.227678293	-3.19859629	-3.211831629	-3.270025714	-3.278189385	-3.202732459	-3.294136288	-3.254925208	-3.231361899	-3.238824187	-3.125518182	-3.111259039	-3.191789027	-3.175874166	-3.15490196	-3.11407366	-2.975925013	-3.090443971	-3.070581074	-2.960982678	-2.967784297	-2.879426069	-2.872247484	-2.788345599	-2.879097182	-2.669383333	-2.760200182	-2.657182685	-2.662940274
2002	-2.341511619	-3.559090918	-3.511449283	-3.630784143	-3.747146969	-3.793174124	-3.913640169	-3.958607315	-4.619788758	-3.89279003	-4.102372909	-4.244125144	-3.987162775	-3.982966661	-3.815308569	-3.665546249	-3.692503962	-3.477555766	-3.415668776	-3.119758224	-3.224025669	-3.140261434	-3.250263684	-3.232102384	-3.283996656	-3.321481621	-3.286509457	-3.101823517	-3.197910742	-3.213248578	-3.228412519	-3.135488919	-3.20481541	-3.188424994	-3.166215625	-3.111259039	-3.122628654	-3.105683937	-3.064996849	-2.94577009	-2.896196279	-2.907981529	-2.9076303	-2.860120914	-2.804931004	-2.772884917	-2.687399561	-2.649364392	-2.675511767
2003	-2.366733589	-3.602059991	-3.609064893	-4.031517051	-3.742321425	-3.943095149	-4.008773924	-4.13667714	-3.962573502	-4.017728767	-4.091514981	-4.251811973	-3.906578315	-3.903089987	-3.580044252	-3.571865206	-3.812479279	-3.46470588	-3.248720896	-3.201349355	-3.170053304	-3.369572125	-3.215382707	-3.268411235	-3.241845378	-3.314258261	-3.231361899	-3.326979093	-3.327902142	-3.2069084	-3.199970641	-3.329754147	-3.142064735	-3.197910742	-3.159893906	-3.125518182	-3.071604148	-3.081969663	-3.104025268	-2.98505965	-3.013676223	-3.002613616	-2.953114809	-2.811634074	-2.872571222	-2.745210313	-2.773400095	-2.67592342	-2.741362717
2004	-2.363813105	-3.26760624	-3.747146969	-3.663540266	-3.974694135	-4.113509275	-3.8569852	-3.958607315	-4.013228266	-3.962573502	-3.970616222	-3.987162775	-3.806875402	-3.774690718	-3.772113295	-3.798602876	-3.505845406	-3.410050399	-3.339134522	-3.226945307	-3.259637311	-3.296708622	-3.310691141	-3.345823458	-3.287350298	-3.243363892	-3.232844134	-3.284832642	-3.253365801	-3.356547324	-3.318758763	-3.174573882	-3.153662888	-3.243363892	-3.288192771	-3.104577454	-3.07007044	-3.08249449	-3.109578981	-3.014124643	-2.986320303	-2.94577009	-2.955852379	-2.878768545	-2.8247782	-2.744004273	-2.769551079	-2.662940274	-2.689519109
2005	-2.37069236	-3.425968732	-3.860120914	-4.017728767	-3.829738285	-3.928117993	-3.718966633	-4.055517328	-4.30980392	-4.075720714	-4.075720714	-3.974694135	-3.943095149	-4.173925197	-3.721246399	-3.718966633	-3.549750892	-3.42136079	-3.319664487	-3.367542708	-3.287350298	-3.239577517	-3.213248578	-3.279840697	-3.332547047	-3.402304814	-3.404503778	-3.258848401	-3.258848401	-3.42136079	-3.394694954	-3.382999659	-3.247951552	-3.283162277	-3.109020403	-3.085128182	-3.161150909	-3.076755981	-3.04431225	-3.102922997	-3.04383157	-2.997402019	-2.898252926	-2.856360765	-2.855114582	-2.771343042	-2.763462739	-2.717377887	-2.656985503
2006	-2.352030542	-3.465973894	-3.958607315	-3.823908741	-3.910094889	-3.91721463	-3.982966661	-4.050609993	-3.950781977	-3.838631998	-4.142667504	-4.443697499	-4.148741651	-3.829738285	-3.752026734	-3.723538196	-3.675717545	-3.43062609	-3.290730039	-3.35753548	-3.328827157	-3.623423043	-3.320572103	-3.408935393	-3.211124884	-3.310691141	-3.18243463	-3.437707136	-3.294992041	-3.283996656	-3.28567024	-3.304518324	-3.226213555	-3.244887734	-3.216811309	-3.211831629	-3.141462802	-3.207608311	-3.177831921	-3.009217308	-3.067019178	-2.971022295	-2.985479461	-2.98254927	-2.857297754	-2.866141875	-2.727694156	-2.729554092	-2.685711339
2007	-2.395234115	-3.484126156	-3.869666232	-4.017728767	-4.167491087	-3.966576245	-3.920818754	-4.107905397	-3.995678626	-4.207608311	-3.920818754	-4.22184875	-4.022276395	-4.15490196	-3.906578315	-3.580044252	-3.616184634	-3.450996738	-3.505845406	-3.336299075	-3.290730039	-3.379863945	-3.271646218	-3.245651664	-3.329754147	-3.299296283	-3.363512104	-3.257274869	-3.339134522	-3.343901798	-3.449771647	-3.254925208	-3.2644011	-3.428291168	-3.322393047	-3.222573178	-3.216811309	-3.218963061	-3.147520006	-3.131355562	-3.064492734	-2.944239535	-2.98254927	-2.965772739	-2.887394998	-2.927750102	-2.86774031	-2.772627558	-2.694863681
2008	-2.390832626	-3.913640169	-3.725842151	-3.832682665	-4.167491087	-3.970616222	-4.026872146	-4.036212173	-3.987162775	-4.301029996	-4.065501549	-4.22184875	-3.847711656	-4.148741651	-3.982966661	-3.649751982	-3.583359493	-3.484126156	-3.484126156	-3.369572125	-3.356547324	-3.435333936	-3.440093375	-3.387216143	-3.344861565	-3.254144805	-3.344861565	-3.332547047	-3.406713933	-3.375717904	-3.368556231	-3.316952962	-3.259637311	-3.26760624	-3.222573178	-3.218244625	-3.256490235	-3.095284455	-3.162411562	-3.148130399	-3.165579296	-3.027797162	-3.062482108	-2.938547521	-2.888065724	-2.850472986	-2.822752164	-2.769806621	-2.664341548
2009	-2.356646038	-3.653647026	-3.798602876	-3.795880017	-4.397940009	-3.970616222	-3.974694135	-4.27572413	-3.982966661	-3.943095149	-4.30980392	-4.013228266	-4.148741651	-3.853871964	-3.853871964	-3.93930216	-3.723538196	-3.552841969	-3.313363731	-3.325138859	-3.478861916	-3.304518324	-3.406713933	-3.379863945	-3.317854924	-3.41453927	-3.279014256	-3.403402904	-3.399027104	-3.4225082	-3.468521083	-3.351639989	-3.310691141	-3.318758763	-3.292429824	-3.216811309	-3.170053304	-3.205511953	-3.193820026	-3.118045029	-3.048176965	-3.067526235	-2.990549104	-3.040005162	-2.914352712	-2.866461092	-2.821023053	-2.780677492	-2.747389659
2010	-2.406713933	-3.812479279	-3.812479279	-4.036212173	-3.978810701	-3.928117993	-4.102372909	-4.886056648	-4.180456064	-4.283996656	-4.30980392	-4.214670165	-3.91721463	-3.978810701	-4.15490196	-4.036212173	-3.581698709	-3.543633967	-3.441291429	-3.443697499	-3.596879479	-3.517126416	-3.472370099	-3.446116973	-3.607303047	-3.480172006	-3.537602002	-3.350665141	-3.388276692	-3.413412695	-3.393618635	-3.378823718	-3.389339837	-3.343901798	-3.307153081	-3.373659633	-3.2915791	-3.156144577	-3.167491087	-3.153044675	-3.097997109	-3.017276612	-2.987162775	-2.93516778	-2.917933066	-2.879097182	-2.836540448	-2.790484985	-2.753994096
2011	-2.413300198	-3.826813732	-3.723538196	-3.896196279	-4.283996656	-4.040958608	-4.040958608	-4.036212173	-3.841637508	-3.982966661	-3.823908741	-4.070581074	-4.070581074	-4.017728767	-4.15490196	-3.896196279	-3.93930216	-3.469800302	-3.583359493	-3.474955193	-3.415668776	-3.43062609	-3.410050399	-3.379863945	-3.530177984	-3.288192771	-3.583359493	-3.500312917	-3.416801226	-3.455931956	-3.358525889	-3.346787486	-3.367542708	-3.348721986	-3.290730039	-3.319664487	-3.233587153	-3.217527376	-3.258848401	-3.164943898	-3.126098402	-3.019542108	-3.061980903	-2.95546024	-3.002613616	-2.830031826	-2.844056982	-2.787546039	-2.716472635
2012	-2.419987887	-3.735182177	-3.829738285	-3.903089987	-4.200659451	-4.420216403	-4.292429824	-3.812479279	-4.107905397	-4.408935393	-4.187086643	-4.207608311	-4.443697499	-3.838631998	-4.148741651	-3.896196279	-3.826813732	-3.54515514	-3.42136079	-3.524328812	-3.386158178	-3.576754126	-3.596879479	-3.468521083	-3.557520231	-3.4867824	-3.655607726	-3.415668776	-3.525783736	-3.324221658	-3.403402904	-3.436518915	-3.42136079	-3.404503778	-3.321481621	-3.313363731	-3.326058001	-3.200659451	-3.209714836	-3.216811309	-3.080921908	-3.106793247	-3.041914151	-3.006123085	-2.958212681	-2.917573699	-2.863913903	-2.823619308	-2.821886748
2013	-2.401866354	-3.76700389	-3.838631998	-4.13667714	-3.826813732	-4.004364805	-4.119186408	-3.991399828	-4.292429824	-4.283996656	-4.193820026	-3.991399828	-4.13076828	-4.075720714	-4.142667504	-3.782516056	-3.598599459	-3.714442691	-3.488116639	-3.485452247	-3.617982957	-3.452225295	-3.537602002	-3.575118363	-3.494850022	-3.437707136	-3.515700161	-3.408935393	-3.388276692	-3.510041521	-3.459670525	-3.432973634	-3.539102157	-3.289882635	-3.329754147	-3.303643611	-3.363512104	-3.283996656	-3.142667504	-3.184422252	-3.141462802	-3.015922966	-3.079876674	-3.034328029	-2.93330145	-2.901356274	-2.838332588	-2.847405922	-2.753009301
2014	-2.391153178	-3.688246139	-4.22184875	-3.966576245	-4.142667504	-4.602059991	-4.431798276	-4.200659451	-4.200659451	-4.200659451	-3.991399828	-4.119186408	-4.200659451	-4.070581074	-4.080921908	-3.779891912	-3.632644079	-3.769551079	-3.539102157	-3.638272164	-3.609064893	-3.571865206	-3.473660723	-3.596879479	-3.571865206	-3.482804102	-3.408935393	-3.543633967	-3.42136079	-3.474955193	-3.390405591	-3.504455662	-3.4225082	-3.288192771	-3.336299075	-3.400116928	-3.417936637	-3.22475374	-3.253365801	-3.117475462	-3.124360063	-3.17327748	-3.099086932	-2.949620244	-3.019542108	-3.019088062	-2.948847478	-2.871277716	-2.802168307
2015	-2.396206296	-3.548213564	-3.844663963	-4.017728767	-4.229147988	-4.318758763	-3.876148359	-4.070581074	-4.431798276	-4.124938737	-4.431798276	-4.050609993	-4.055517328	-3.860120914	-4.013228266	-3.815308569	-3.651695137	-3.790484985	-3.573488739	-3.432973634	-3.537602002	-3.446116973	-3.534617149	-3.472370099	-3.493494968	-3.501689446	-3.438898616	-3.528708289	-3.492144128	-3.477555766	-3.573488739	-3.420216403	-3.321481621	-3.401209493	-3.420216403	-3.454692884	-3.239577517	-3.286509457	-3.28567024	-3.147520006	-3.241845378	-3.171340103	-3.140261434	-2.988429556	-2.982132281	-2.984221244	-2.847711656	-2.898596649	-2.83386603
2016	-2.447331784	-4.031517051	-3.931814138	-4.229147988	-4.022276395	-4.455931956	-4.229147988	-4.443697499	-4.22184875	-4.207608311	-4.207608311	-4.207608311	-4.124938737	-4.124938737	-3.759450752	-3.879426069	-4.091514981	-3.732828272	-3.647817482	-3.645891561	-3.630784143	-3.598599459	-3.49757288	-3.628932138	-3.3400838	-3.435333936	-3.503070352	-3.474955193	-3.406713933	-3.504455662	-3.562249437	-3.341035157	-3.480172006	-3.443697499	-3.346787486	-3.315154638	-3.3400838	-3.308034897	-3.248720896	-3.282329497	-3.156767222	-3.12090412	-3.057991947	-3.109020403	-3.012333735	-2.984221244	-2.976336082	-2.817870786	-2.887060024
2017	-2.442733471	-3.71219827	-3.860120914	-3.89279003	-4.026872146	-4.148741651	-4.327902142	-4.15490196	-4.229147988	-4.318758763	-4.13667714	-4.214670165	-4.30980392	-3.826813732	-4.30980392	-4.207608311	-3.812479279	-3.764471553	-3.485452247	-3.484126156	-3.632644079	-3.549750892	-3.48148606	-3.494850022	-3.543633967	-3.462180905	-3.634512015	-3.503070352	-3.548213564	-3.329754147	-3.537602002	-3.441291429	-3.408935393	-3.41453927	-3.366531544	-3.336299075	-3.305394801	-3.277366077	-3.153662888	-3.232844134	-3.339134522	-3.170696227	-3.094743951	-3.119758224	-2.971428747	-2.928117993	-2.999132278	-2.943095149	-2.805763251
2018	-2.476773958	-3.511449283	-3.866461092	-4.337242168	-3.8569852	-4.031517051	-4.236572006	-4.236572006	-4.236572006	-3.928117993	-3.970616222	-4.214670165	-4.214670165	-3.913640169	-4.065501549	-3.869666232	-3.657577319	-3.53313238	-3.534617149	-3.493494968	-3.447331784	-3.474955193	-3.540607512	-3.580044252	-3.53165267	-3.568636236	-3.496209317	-3.555955204	-3.563837353	-3.385102784	-3.521433504	-3.473660723	-3.447331784	-3.473660723	-3.417936637	-3.354577731	-3.397940009	-3.308034897	-3.181774106	-3.244887734	-3.181114585	-3.131355562	-3.124938737	-3.057000407	-2.977159389	-2.962175249	-2.883724412	-2.906928694	-2.819587367
2019	-2.480303233	-3.76700389	-3.946921557	-4.167491087	-3.903089987	-4.036212173	-4.161150909	-3.935542011	-4.091514981	-4.638272164	-4.229147988	-4.619788758	-3.966576245	-4.22184875	-4.13667714	-3.681936665	-3.872895202	-3.835647144	-3.684029655	-3.524328812	-3.617982957	-3.46470588	-3.510041521	-3.438898616	-3.447331784	-3.450996738	-3.610833916	-3.518557371	-3.59345982	-3.510041521	-3.621602099	-3.482804102	-3.400116928	-3.453457337	-3.400116928	-3.337242168	-3.467245621	-3.411168274	-3.311580178	-3.282329497	-3.164309429	-3.156144577	-3.118615343	-3.074687909	-3.085128182	-3.026872146	-2.973875483	-2.974284616	-2.872895202
2020	-2.431446288	-3.735182177	-3.832682665	-3.946921557	-3.950781977	-4.251811973	-3.987162775	-4.036212173	-4.337242168	-4.161150909	-4.337242168	-4.327902142	-4.031517051	-3.844663963	-3.966576245	-3.744727495	-3.709965389	-3.638272164	-3.581698709	-3.514278574	-3.359518563	-3.503070352	-3.501689446	-3.53313238	-3.473660723	-3.446116973	-3.669586227	-3.510041521	-3.493494968	-3.457174573	-3.415668776	-3.573488739	-3.411168274	-3.485452247	-3.48945499	-3.387216143	-3.289882635	-3.202040356	-3.238072162	-3.241845378	-3.307153081	-3.237321436	-3.137868621	-3.083546051	-3.026410377	-2.97674754	-2.966576245	-2.894149326	-2.837137007
[truncated: 52 more columns]
