# Supplementary material for: Advancing mortality rate prediction in European population clusters: integrating deep learning and multiscale analysis
Source: Sci Rep. 2024 Mar 15;14:6255. doi: 10.1038/s41598-024-56390-x (PMC10942990; doi:10.1038/s41598-024-56390-x)
Supplement: Supplementary file 1 — Supplementary Information. [file 41598_2024_56390_MOESM1_ESM.zip › data/U.K.csv]

1922	-1.088842391	-1.58286059	-1.900802945	-2.207678364	-2.360015752	-2.417822962	-2.514562519	-2.60624936	-2.68613278	-2.732124581	-2.750312572	-2.771856392	-2.761452112	-2.737786295	-2.68655463	-2.659357622	-2.596879479	-2.562725203	-2.530472521	-2.49390104	-2.464326197	-2.465466244	-2.444059562	-2.447453452	-2.414426481	-2.430392032	-2.42044504	-2.399898744	-2.382999659	-2.376957566	-2.381219975	-2.369775589	-2.333669256	-2.324496615	-2.299296283	-2.28810845	-2.271646218	-2.259321575	-2.214527797	-2.211760903	-2.214385475	-2.20999648	-2.130123187	-2.146180154	-2.133771753	-2.091783147	-2.081917215	-2.053449489	-2.010194349
1923	-1.134860477	-1.696523146	-2.091193401	-2.263046046	-2.462432743	-2.503347061	-2.57626275	-2.646853454	-2.724919102	-2.738737131	-2.790216985	-2.8247782	-2.806597097	-2.760450279	-2.718966633	-2.661942125	-2.632830511	-2.588211995	-2.548827842	-2.526659036	-2.512296137	-2.497846107	-2.486382926	-2.484258583	-2.458046526	-2.458420756	-2.455188088	-2.442372512	-2.432268037	-2.431446288	-2.42934033	-2.427012292	-2.383314479	-2.37788964	-2.379135525	-2.344669442	-2.340844719	-2.313810766	-2.258769589	-2.25609845	-2.244811414	-2.245881106	-2.187956102	-2.179207619	-2.16774663	-2.116111542	-2.099687503	-2.08496971	-2.039814723
1924	-1.093654182	-1.622803065	-2.024936004	-2.244735109	-2.363311552	-2.482540173	-2.574955125	-2.653060537	-2.729787145	-2.770830297	-2.791021483	-2.800244823	-2.791827473	-2.757955761	-2.699621935	-2.666552726	-2.619969752	-2.575445023	-2.547906751	-2.515273196	-2.510041521	-2.487582451	-2.475993554	-2.456428576	-2.461175011	-2.467118281	-2.459420283	-2.423083044	-2.438898616	-2.432738308	-2.391687957	-2.41589503	-2.39739748	-2.391687957	-2.353008463	-2.328364403	-2.303731003	-2.295849483	-2.27335428	-2.230253533	-2.21481258	-2.237171447	-2.179798541	-2.177178355	-2.138883956	-2.11673614	-2.101549081	-2.053253065	-2.037725395
1925	-1.094673735	-1.650567048	-2.045130629	-2.244964066	-2.383524486	-2.417482116	-2.596879479	-2.65915945	-2.705974906	-2.761702932	-2.785156152	-2.809108283	-2.782252927	-2.765482716	-2.694648631	-2.645699438	-2.614751318	-2.570732334	-2.547600154	-2.515985037	-2.500312917	-2.498940738	-2.492819023	-2.484523559	-2.469288162	-2.466355021	-2.452225295	-2.444542783	-2.435452288	-2.439495585	-2.42945706	-2.43687504	-2.385102784	-2.418619311	-2.378927629	-2.369165482	-2.347753659	-2.312203589	-2.271321633	-2.254456798	-2.233066906	-2.235226283	-2.181642122	-2.189498652	-2.165642887	-2.111764327	-2.109299602	-2.072373038	-2.036920839
1926	-1.122692017	-1.713476168	-2.104964403	-2.31229272	-2.427244535	-2.473014931	-2.55129368	-2.683400698	-2.729088361	-2.783042793	-2.84375381	-2.830619505	-2.837435593	-2.798602876	-2.750801643	-2.694433686	-2.643782866	-2.607303047	-2.563042669	-2.537152964	-2.534617149	-2.514420523	-2.519849275	-2.501551597	-2.487849463	-2.480697151	-2.460672936	-2.456056058	-2.465593101	-2.452348342	-2.453457337	-2.45038376	-2.422163659	-2.407490152	-2.410273744	-2.383209514	-2.346594509	-2.329383114	-2.281083314	-2.277777536	-2.259242677	-2.242148656	-2.183626111	-2.205302873	-2.189498652	-2.144844423	-2.12021622	-2.089162235	-2.04590228
1927	-1.132880323	-1.69079582	-2.062231433	-2.284498055	-2.418505458	-2.491604967	-2.589222767	-2.637140697	-2.756218084	-2.770574152	-2.798056937	-2.823330067	-2.817015033	-2.807153885	-2.744968837	-2.679645967	-2.626352528	-2.593971055	-2.55705013	-2.541815564	-2.521722168	-2.505428016	-2.496617937	-2.491739694	-2.492144128	-2.478861916	-2.463189134	-2.453580733	-2.449527043	-2.445631999	-2.42078822	-2.440452444	-2.416008201	-2.397180658	-2.379031564	-2.350567777	-2.332266947	-2.299382804	-2.276298106	-2.248336054	-2.227971835	-2.232844134	-2.15583359	-2.158765704	-2.153230046	-2.127494101	-2.088309841	-2.055221319	-2.03461013
1928	-1.145451064	-1.749824052	-2.119529407	-2.3341377	-2.447818661	-2.487315604	-2.58552805	-2.662141571	-2.67943832	-2.782252927	-2.792634963	-2.801893001	-2.81389162	-2.781464495	-2.747632486	-2.705313376	-2.619426997	-2.587707491	-2.545765104	-2.540607512	-2.524038411	-2.502932064	-2.515557792	-2.503347061	-2.483068191	-2.498393078	-2.487849463	-2.473660723	-2.456925765	-2.471340355	-2.455683858	-2.45136494	-2.409938769	-2.419075024	-2.383104574	-2.378927629	-2.373044049	-2.34959533	-2.306712843	-2.276216063	-2.261536561	-2.258060922	-2.19606515	-2.181972158	-2.175353585	-2.152242312	-2.14454142	-2.106016433	-2.045709238
1929	-1.102273967	-1.620386324	-1.993362841	-2.235674394	-2.380384994	-2.425274416	-2.551602897	-2.64244628	-2.703993331	-2.733298033	-2.81417464	-2.800519085	-2.790484985	-2.757707095	-2.717151397	-2.671824339	-2.610479534	-2.561615893	-2.529736553	-2.522589312	-2.474566447	-2.477295007	-2.498803758	-2.47820835	-2.465593101	-2.469800302	-2.468776625	-2.453951134	-2.451610582	-2.427012292	-2.42573717	-2.431211788	-2.391794992	-2.386369565	-2.355266073	-2.335358024	-2.315603522	-2.31354249	-2.266722466	-2.249337354	-2.221993539	-2.224171186	-2.14327111	-2.150764909	-2.121478204	-2.101219987	-2.080085519	-2.06666459	-2.009128595
1930	-1.174677762	-1.827922743	-2.185486048	-2.369877357	-2.437231457	-2.478077755	-2.569280112	-2.670398752	-2.734710374	-2.769040444	-2.79128998	-2.859806321	-2.820448209	-2.797784224	-2.754981129	-2.696803943	-2.633577043	-2.593800576	-2.566390157	-2.545917729	-2.533280628	-2.519561853	-2.512578789	-2.513286224	-2.501276029	-2.505149978	-2.495937117	-2.485452247	-2.489723156	-2.475214551	-2.457548053	-2.458295977	-2.43062609	-2.43062609	-2.415668776	-2.392759496	-2.368556231	-2.37427609	-2.327348077	-2.307241182	-2.274415028	-2.287939858	-2.206209615	-2.216382235	-2.20280173	-2.150826367	-2.131003098	-2.098923284	-2.080294465
1931	-1.147251705	-1.781097049	-2.152921138	-2.348334396	-2.450751443	-2.494714326	-2.599116784	-2.683191248	-2.77702355	-2.818156412	-2.852632892	-2.8224635	-2.895171596	-2.822175028	-2.758951849	-2.701365217	-2.629671992	-2.59465364	-2.561299467	-2.534319788	-2.519131076	-2.510885631	-2.488517711	-2.490797478	-2.499900808	-2.499626286	-2.49825627	-2.497163361	-2.473402291	-2.464199709	-2.467627866	-2.462684727	-2.433444669	-2.439376125	-2.403512866	-2.393081474	-2.368150538	-2.356646038	-2.32330639	-2.304693478	-2.282495925	-2.262409834	-2.212397854	-2.201418405	-2.184422252	-2.142727826	-2.108072466	-2.092965048	-2.054137676
1932	-1.153631956	-1.812592098	-2.193006486	-2.361710465	-2.467118281	-2.506820879	-2.620150821	-2.704652852	-2.778325003	-2.818728228	-2.853561865	-2.873543887	-2.837137007	-2.866780543	-2.804653942	-2.707965564	-2.655804284	-2.597910649	-2.583525921	-2.548827842	-2.537302592	-2.513144645	-2.524183587	-2.500863005	-2.501689446	-2.51413667	-2.521577812	-2.488250289	-2.492954128	-2.483729117	-2.500312917	-2.479254528	-2.436993813	-2.455683858	-2.416008201	-2.389765825	-2.366329594	-2.365825128	-2.33648753	-2.325874017	-2.300422409	-2.304605892	-2.236197776	-2.239050049	-2.208379517	-2.156331277	-2.145147638	-2.098868749	-2.076600534
1933	-1.176838889	-1.870503457	-2.211902367	-2.371202514	-2.455311978	-2.496073196	-2.57921938	-2.689094371	-2.750068243	-2.822175028	-2.870310108	-2.85667287	-2.851397345	-2.7780644	-2.809948582	-2.705754284	-2.650139918	-2.60502328	-2.57024772	-2.552686891	-2.523603173	-2.510322708	-2.506263198	-2.505984625	-2.490125715	-2.498393078	-2.501138311	-2.482276405	-2.471854922	-2.467500414	-2.477164686	-2.478077755	-2.440332722	-2.414426481	-2.420216403	-2.383104574	-2.360413913	-2.350957366	-2.311224345	-2.2817475	-2.26704363	-2.285754089	-2.192735645	-2.205651396	-2.189767482	-2.142124974	-2.111932887	-2.075565636	-2.037772769
1934	-1.188840722	-1.876344326	-2.212185433	-2.336676066	-2.431094585	-2.432150549	-2.546528766	-2.638839005	-2.711080394	-2.795608668	-2.83120798	-2.877784122	-2.853871964	-2.821598658	-2.765482716	-2.76853041	-2.689306688	-2.656591406	-2.602059991	-2.550675907	-2.54668166	-2.537452271	-2.530619864	-2.532391894	-2.538051505	-2.533725678	-2.526805091	-2.529883647	-2.520568663	-2.485452247	-2.490797478	-2.50962008	-2.479909672	-2.453210648	-2.417028071	-2.434742657	-2.407379179	-2.391046301	-2.344093582	-2.33648753	-2.321481621	-2.316052869	-2.263762901	-2.246800086	-2.223880201	-2.188961491	-2.163169714	-2.115148017	-2.090337015
1935	-1.195949208	-1.976007195	-2.311847244	-2.452717692	-2.502103257	-2.526367073	-2.610125442	-2.71354353	-2.813326133	-2.808269607	-2.876801925	-2.889747083	-2.896538378	-2.867420152	-2.806597097	-2.717151397	-2.764471553	-2.683400698	-2.629671992	-2.596022036	-2.57626275	-2.546987609	-2.550213153	-2.552221991	-2.541966808	-2.537003388	-2.537152964	-2.522734005	-2.541815564	-2.517984424	-2.510744832	-2.523168371	-2.496617937	-2.487983031	-2.450261269	-2.427709394	-2.43450637	-2.39815721	-2.352421446	-2.339039708	-2.330404219	-2.325322532	-2.252199909	-2.27083521	-2.231361899	-2.181774106	-2.176982477	-2.129596095	-2.084494638
1936	-1.182024987	-1.931777021	-2.290475644	-2.470698002	-2.520280765	-2.545917729	-2.620150821	-2.720561212	-2.798056937	-2.866780543	-2.9076303	-2.944239535	-2.923359556	-2.912928794	-2.844663963	-2.774949304	-2.691008971	-2.730487056	-2.66756154	-2.602233744	-2.593289541	-2.545765104	-2.562249437	-2.55705013	-2.546070408	-2.572189427	-2.579879152	-2.545460015	-2.537003388	-2.527389802	-2.539402811	-2.54090921	-2.505567101	-2.504039605	-2.505706231	-2.442372512	-2.39968067	-2.419987887	-2.366531544	-2.364918564	-2.330869153	-2.316142795	-2.275232754	-2.271889816	-2.254769015	-2.209081805	-2.173536451	-2.132179092	-2.097127215
1937	-1.192140387	-1.975432243	-2.322758154	-2.478600372	-2.549596914	-2.575118363	-2.660151217	-2.741602196	-2.818442226	-2.884056823	-2.930331903	-2.965371543	-2.951558196	-2.894830572	-2.85917782	-2.763462739	-2.70158362	-2.672641066	-2.679023323	-2.622511617	-2.573976984	-2.567672208	-2.558776326	-2.552531869	-2.5592483	-2.561299467	-2.55315229	-2.549750892	-2.537302592	-2.538051505	-2.535659515	-2.521000868	-2.494578672	-2.483861423	-2.467372999	-2.453951134	-2.421934116	-2.396422632	-2.3796557	-2.345246067	-2.331334585	-2.316592701	-2.248182212	-2.244048959	-2.232028279	-2.206069993	-2.154715874	-2.117304738	-2.087299792
1938	-1.236999023	-2.023787623	-2.359220523	-2.486382926	-2.581532979	-2.575771929	-2.662141571	-2.750068243	-2.810509686	-2.897566294	-2.924818145	-2.923723745	-2.938170693	-2.929223537	-2.868060705	-2.817015033	-2.754981129	-2.711750774	-2.64454848	-2.674484337	-2.633017024	-2.589054141	-2.588717087	-2.560193789	-2.603800653	-2.582694417	-2.591420875	-2.599980365	-2.57921938	-2.561457651	-2.552686891	-2.566870482	-2.547446937	-2.537901619	-2.528121801	-2.492819023	-2.477034405	-2.427128398	-2.406492411	-2.406271001	-2.367947833	-2.363010898	-2.295849483	-2.300682699	-2.267525823	-2.236497135	-2.20183294	-2.17450897	-2.11673614
1939	-1.258856283	-2.188626103	-2.484788696	-2.60119227	-2.656394492	-2.686343653	-2.770318158	-2.838332588	-2.899284913	-2.951169913	-2.988852639	-2.998266287	-3.004803708	-2.964970718	-2.920456993	-2.830031826	-2.798602876	-2.749579998	-2.706416487	-2.612076533	-2.663740448	-2.611366031	-2.559563234	-2.569924944	-2.550213153	-2.574302787	-2.553462833	-2.583026827	-2.592949185	-2.587539453	-2.581036169	-2.576918042	-2.551602897	-2.541060138	-2.520856752	-2.500725418	-2.477034405	-2.467500414	-2.411728293	-2.411168274	-2.381428972	-2.376854125	-2.304168227	-2.307946635	-2.264640667	-2.236422276	-2.195315485	-2.162916849	-2.117361638
1940	-1.211273205	-2.038009713	-2.315783205	-2.442372512	-2.532096053	-2.5551748	-2.639595945	-2.711080394	-2.809948582	-2.841637508	-2.86710023	-2.919734373	-2.878440156	-2.852014679	-2.775208044	-2.701802133	-2.630598586	-2.598254918	-2.56082526	-2.504455662	-2.463946845	-2.531062194	-2.469928431	-2.421475395	-2.435333936	-2.44708855	-2.45136494	-2.477816682	-2.464452721	-2.462936857	-2.451242171	-2.468776625	-2.434270212	-2.443576879	-2.427360703	-2.388595362	-2.384260311	-2.37161107	-2.340749531	-2.303119628	-2.273761953	-2.289628736	-2.235077015	-2.227238353	-2.201694718	-2.15558496	-2.130709596	-2.092427421	-2.067576974
1941	-1.182785116	-2.021636853	-2.294307303	-2.393833685	-2.478338985	-2.534468443	-2.610125442	-2.707300997	-2.774690718	-2.836838625	-2.86998805	-2.85823677	-2.873219423	-2.854182286	-2.771086594	-2.672641066	-2.626904013	-2.555799011	-2.522589312	-2.493089274	-2.471211808	-2.424581209	-2.442974278	-2.382789905	-2.374378919	-2.412962882	-2.432033093	-2.439973751	-2.457423524	-2.463062977	-2.440811811	-2.450996738	-2.431211788	-2.433798281	-2.433209088	-2.408045445	-2.389659289	-2.382789905	-2.363512104	-2.334794372	-2.324221658	-2.281166282	-2.27083521	-2.241618058	-2.212964818	-2.178814117	-2.162727297	-2.130474937	-2.094527938
1942	-1.238884405	-2.21275212	-2.487715937	-2.56735134	-2.624885315	-2.66514431	-2.75276345	-2.864867349	-2.924088239	-2.97510404	-3.005243055	-3.018634491	-2.978810701	-2.947306058	-2.889747083	-2.805485658	-2.777283529	-2.69572495	-2.602233744	-2.568314655	-2.54622314	-2.487715937	-2.435926021	-2.478731124	-2.426432227	-2.432385557	-2.486649201	-2.503070352	-2.507798549	-2.523168371	-2.535510453	-2.544698228	-2.491874464	-2.506402551	-2.514988785	-2.479254528	-2.483464626	-2.465846926	-2.433916216	-2.414313722	-2.419987887	-2.358625055	-2.309360988	-2.332920795	-2.30434324	-2.240785569	-2.218963061	-2.180127178	-2.163675884
1943	-1.26152863	-2.218747406	-2.507239611	-2.597566654	-2.67325462	-2.713319031	-2.788879459	-2.865822892	-2.910094889	-2.966978555	-3.019542108	-3.002176919	-2.991399828	-2.952335805	-2.885722703	-2.809948582	-2.770318158	-2.700492701	-2.636576067	-2.556111453	-2.520568663	-2.487582451	-2.485053995	-2.435215615	-2.474436942	-2.450506287	-2.473531488	-2.520280765	-2.514278574	-2.52651303	-2.518270803	-2.525929497	-2.495393229	-2.500312917	-2.48598382	-2.472627917	-2.487983031	-2.460923901	-2.420902673	-2.416008201	-2.394156461	-2.38341947	-2.303119628	-2.288192771	-2.301203748	-2.252199909	-2.22562904	-2.180258703	-2.150150804
1944	-1.28298726	-2.315962963	-2.579714115	-2.663140179	-2.723538196	-2.724688645	-2.808269607	-2.881404635	-2.942714356	-2.947306058	-2.974284616	-3.026872146	-2.993962045	-2.94195377	-2.910448117	-2.847711656	-2.795880017	-2.723538196	-2.675100503	-2.597910649	-2.537003388	-2.491066474	-2.473402291	-2.460422117	-2.437826137	-2.500450374	-2.488116639	-2.505288975	-2.533428928	-2.522589312	-2.506123889	-2.523748204	-2.527243551	-2.48704892	-2.491604967	-2.497436331	-2.501551597	-2.476773958	-2.456428576	-2.418733195	-2.407046428	-2.403512866	-2.353792388	-2.310513552	-2.284163725	-2.269863996	-2.238072162	-2.190844468	-2.164119268
1945	-1.321345072	-2.350081281	-2.603103551	-2.689519109	-2.76674999	-2.788345599	-2.852942329	-2.960585881	-3.002613616	-3.048176965	-3.069050969	-3.086186148	-3.067526235	-2.986741335	-2.948847478	-2.901356274	-2.83120798	-2.768020973	-2.723538196	-2.655607726	-2.588717087	-2.54668166	-2.531209738	-2.563360368	-2.56035157	-2.548981548	-2.600326279	-2.579549141	-2.567672208	-2.593800576	-2.578067187	-2.568153954	-2.584859648	-2.580374639	-2.553773598	-2.541513236	-2.551602897	-2.527243551	-2.48704892	-2.466609292	-2.4529641	-2.438302467	-2.385419133	-2.363010898	-2.318758763	-2.280751602	-2.277119389	-2.220331373	-2.182566856
1946	-1.304614649	-2.428757149	-2.684659523	-2.790484985	-2.8569852	-2.953114809	-2.973058372	-3.04383157	-3.102372909	-3.156144577	-3.132532512	-3.161780778	-3.101274818	-3.11577123	-3.008773924	-2.935542011	-2.874193542	-2.841336019	-2.817300097	-2.730020323	-2.70333481	-2.65130581	-2.625801742	-2.657577319	-2.645315446	-2.630969778	-2.627456199	-2.670805585	-2.661145254	-2.633203617	-2.622147581	-2.613144471	-2.638649976	-2.63339029	-2.596536299	-2.589054141	-2.572351629	-2.563042669	-2.526221165	-2.499900808	-2.492819023	-2.457672617	-2.385208208	-2.375099398	-2.351054818	-2.287687091	-2.243363892	-2.240936812	-2.183228588
1947	-1.339087113	-2.388276692	-2.675306086	-2.802719442	-2.903089987	-2.91649738	-2.989700043	-3.03574037	-3.086716098	-3.139661993	-3.15490196	-3.181774106	-3.166852888	-3.109578981	-3.056011125	-2.929592678	-2.877784122	-2.809108283	-2.794795636	-2.751291264	-2.758951849	-2.696587929	-2.677987561	-2.6712128	-2.681102285	-2.68803434	-2.67223251	-2.65915945	-2.699621935	-2.682354457	-2.663740448	-2.694433686	-2.656591406	-2.642636969	-2.632085261	-2.627272059	-2.585862638	-2.574628834	-2.557363474	-2.523893283	-2.496209317	-2.483861423	-2.422048872	-2.387322082	-2.360613131	-2.325690111	-2.260585897	-2.210419288	-2.209644454
1948	-1.451291275	-2.514562519	-2.770062314	-2.902048929	-2.960189446	-3.006123085	-3.052566278	-3.127261173	-3.203425667	-3.211831629	-3.229147988	-3.223298816	-3.209714836	-3.186419011	-3.116338565	-3.005243055	-2.895171596	-2.85823677	-2.84103474	-2.863913903	-2.80161787	-2.788345599	-2.762205007	-2.751291264	-2.747146969	-2.742321425	-2.757210191	-2.729554092	-2.70158362	-2.747632486	-2.722849386	-2.70289635	-2.700274846	-2.679645967	-2.672028376	-2.657182685	-2.648590248	-2.632644079	-2.585360853	-2.569763647	-2.528414946	-2.516270101	-2.447940466	-2.442853858	-2.396855627	-2.34275287	-2.313006434	-2.25111456	-2.2069084
1949	-1.472847183	-2.561299467	-2.813043665	-2.919734373	-3.025028006	-3.057000407	-3.1123827	-3.166852888	-3.181774106	-3.274905479	-3.27083521	-3.279014256	-3.299296283	-3.218963061	-3.123782159	-3.048662481	-2.970210529	-2.946921557	-2.909036923	-2.872247484	-2.843450849	-2.811634074	-2.774690718	-2.783042793	-2.766242637	-2.780677492	-2.787546039	-2.769806621	-2.751291264	-2.723078868	-2.762959209	-2.739928612	-2.719649307	-2.73754891	-2.702458332	-2.665747358	-2.656591406	-2.621057301	-2.599634727	-2.568314655	-2.533577278	-2.526367073	-2.469544156	-2.439137305	-2.387746094	-2.348721986	-2.309981219	-2.27433334	-2.207678364
1950	-1.509915045	-2.625434939	-2.852323676	-2.967381239	-3.076755981	-3.084072788	-3.159266765	-3.200659451	-3.221125528	-3.335358024	-3.342944147	-3.339134522	-3.331614083	-3.2644011	-3.268411235	-3.129596095	-3.072629637	-3.026872146	-2.969400278	-2.934420285	-2.907279355	-2.887060024	-2.889073758	-2.868060705	-2.835647144	-2.829738285	-2.799423073	-2.807711387	-2.795608668	-2.790484985	-2.726767166	-2.834755674	-2.773915884	-2.753009301	-2.738737131	-2.677987561	-2.677780705	-2.673664139	-2.628009089	-2.599116784	-2.567832731	-2.529148675	-2.48598382	-2.466863712	-2.423198104	-2.35349825	-2.323946875	-2.261774552	-2.229810977
1951	-1.505747979	-2.591251394	-2.852323676	-2.977571629	-3.071604148	-3.148130399	-3.20481541	-3.252588192	-3.300162274	-3.339134522	-3.317854924	-3.370590401	-3.350665141	-3.295849483	-3.268411235	-3.209011525	-3.131943638	-3.134896025	-3.066512712	-2.996970529	-2.967784297	-2.943095149	-2.909036923	-2.936291441	-2.910448117	-2.878112015	-2.853561865	-2.868381336	-2.865504144	-2.83386603	-2.825358807	-2.801893001	-2.794795636	-2.756218084	-2.722620025	-2.708187313	-2.685922008	-2.666351243	-2.633763876	-2.620150821	-2.566230166	-2.545307551	-2.472370099	-2.459545386	-2.42573717	-2.353204311	-2.321754848	-2.281498311	-2.227898431
1952	-1.527872783	-2.663940722	-2.903437562	-3.053056729	-3.144480844	-3.19859629	-3.254925208	-3.288192771	-3.385102784	-3.395773947	-3.416801226	-3.43062609	-3.360513511	-3.389339837	-3.289882635	-3.241088108	-3.219682688	-3.131943638	-3.101274818	-3.061980903	-3.005243055	-2.986320303	-2.964570262	-2.96297212	-2.947306058	-2.963371105	-2.939679971	-2.949620244	-2.910094889	-2.903089987	-2.906928694	-2.839231438	-2.831502516	-2.834162375	-2.790753151	-2.744968837	-2.75325529	-2.699621935	-2.66735959	-2.649945906	-2.628932138	-2.56944123	-2.529442515	-2.487849463	-2.451610582	-2.408156589	-2.351835221	-2.305745888	-2.249954688
1953	-1.546146767	-2.684869683	-2.911155437	-3.040005162	-3.14327111	-3.191789027	-3.258848401	-3.321481621	-3.374687549	-3.400116928	-3.42945706	-3.425968732	-3.407823243	-3.335358024	-3.326979093	-3.306273051	-3.240332155	-3.164943898	-3.138465589	-3.099086932	-3.074687909	-3.025949097	-3.015472687	-2.984221244	-3.011441043	-3.004803708	-2.975514332	-2.951946827	-2.92885471	-2.902395671	-2.881404635	-2.913640169	-2.845880474	-2.813326133	-2.832978204	-2.786216701	-2.771086594	-2.721017883	-2.692717953	-2.658763377	-2.632271454	-2.604498876	-2.525638024	-2.503762455	-2.460672936	-2.4165745	-2.356547324	-2.325782054	-2.265600257
1954	-1.572448979	-2.784891419	-2.996539468	-3.139063379	-3.229147988	-3.256490235	-3.333482019	-3.396855627	-3.482804102	-3.473660723	-3.42945706	-3.4867824	-3.449771647	-3.388276692	-3.370590401	-3.2915791	-3.213248578	-3.206209615	-3.163043263	-3.164309429	-3.095284455	-3.045757491	-3.064996849	-3.010550182	-3.039529222	-3.017276612	-3.025949097	-3.005243055	-2.946537395	-2.942333896	-2.905528871	-2.894489815	-2.862962545	-2.859806321	-2.822752164	-2.828273546	-2.785686103	-2.729787145	-2.706637445	-2.658961368	-2.627272059	-2.599980365	-2.534022632	-2.514420523	-2.459045191	-2.420673796	-2.370386555	-2.333856573	-2.28869904
1955	-1.578807532	-2.773400095	-2.98505965	-3.118045029	-3.195179321	-3.259637311	-3.307153081	-3.343901798	-3.402304814	-3.492144128	-3.462180905	-3.482804102	-3.389339837	-3.396855627	-3.338187314	-3.273272791	-3.260427656	-3.189095719	-3.163675884	-3.134896025	-3.089909454	-3.059483515	-3.049148541	-3.073143291	-3.030118356	-2.997402019	-3.048176965	-3.033389013	-2.97798426	-2.946537395	-2.933674075	-2.947306058	-2.883724412	-2.890421453	-2.861697302	-2.810229044	-2.827981191	-2.769551079	-2.744004273	-2.658565475	-2.629301907	-2.623423043	-2.553929064	-2.524183587	-2.473660723	-2.442974278	-2.385735713	-2.337809009	-2.282495925
1956	-1.595936385	-2.826813732	-3.038578906	-3.153044675	-3.227678293	-3.279014256	-3.350665141	-3.396855627	-3.452225295	-3.530177984	-3.500312917	-3.53313238	-3.476253533	-3.454692884	-3.393618635	-3.368556231	-3.277366077	-3.209011525	-3.214670165	-3.200659451	-3.175874166	-3.097453221	-3.090979146	-3.078833949	-3.077793723	-3.076755981	-3.056505484	-3.044793462	-3.008773924	-2.971835581	-2.960982678	-2.960982678	-2.916855857	-2.905878404	-2.874518734	-2.812479279	-2.803271277	-2.790216985	-2.721475035	-2.679023323	-2.63601217	-2.622329561	-2.566550206	-2.524474085	-2.49825627	-2.448794056	-2.384997385	-2.339608902	-2.294307303
1957	-1.604463938	-2.804931004	-3.04769199	-3.09420412	-3.188424994	-3.266000713	-3.337242168	-3.393618635	-3.420216403	-3.435333936	-3.452225295	-3.53313238	-3.386158178	-3.386158178	-3.359518563	-3.312471039	-3.229147988	-3.164943898	-3.097453221	-3.133122186	-3.080398976	-3.080921908	-3.084072788	-3.093126465	-3.08249449	-3.037157319	-3.017728767	-3.049635146	-3.021819483	-2.999565923	-2.995248844	-2.968187729	-2.923359556	-2.91829273	-2.877129077	-2.831502516	-2.781727146	-2.757210191	-2.735890844	-2.666754301	-2.650334016	-2.602233744	-2.554395797	-2.518987579	-2.486649201	-2.433209088	-2.38902062	-2.348431261	-2.292770581
1958	-1.619445078	-2.841336019	-3.028260409	-3.185752404	-3.293282218	-3.274905479	-3.347753659	-3.404503778	-3.485452247	-3.482804102	-3.518557371	-3.528708289	-3.504455662	-3.473660723	-3.436518915	-3.37161107	-3.317854924	-3.199970641	-3.173925197	-3.119758224	-3.127261173	-3.106793247	-3.086186148	-3.085656843	-3.130181792	-3.095825632	-3.088842391	-3.048176965	-3.029188389	-3.027334408	-3.011441043	-3.010105436	-2.937418016	-2.924453039	-2.861381566	-2.84284556	-2.813326133	-2.781464495	-2.721932669	-2.738737131	-2.675717545	-2.614215041	-2.553929064	-2.529736553	-2.493494968	-2.459295217	-2.399571674	-2.353792388	-2.305394801
1959	-1.628987583	-2.820161072	-3.049148541	-3.14327111	-3.238072162	-3.317854924	-3.331614083	-3.37675071	-3.436518915	-3.534617149	-3.504455662	-3.519993057	-3.444905551	-3.440093375	-3.417936637	-3.334419009	-3.227678293	-3.216811309	-3.126098402	-3.101274818	-3.103473783	-3.073143291	-3.106793247	-3.087246696	-3.086186148	-3.102922997	-3.090979146	-3.073657553	-3.068033885	-3.022733788	-3.032920266	-3.001304842	-2.940436582	-2.932185489	-2.904830649	-2.836540448	-2.83209219	-2.804100348	-2.718058067	-2.680893941	-2.695940534	-2.635073966	-2.571379327	-2.529148675	-2.496890563	-2.461426266	-2.418391634	-2.357436563	-2.319211388
1960	-1.627677271	-2.846490011	-3.04383157	-3.181114585	-3.2644011	-3.282329497	-3.303643611	-3.384049948	-3.377785977	-3.411168274	-3.476253533	-3.510041521	-3.472370099	-3.527243551	-3.447331784	-3.407823243	-3.244125144	-3.179798541	-3.175223538	-3.081445469	-3.084600165	-3.064492734	-3.103473783	-3.116338565	-3.111259039	-3.135488919	-3.079876674	-3.075720714	-3.074172425	-3.028724151	-3.034798299	-3.029188389	-2.994819487	-2.939679971	-2.892111975	-2.864231485	-2.838631998	-2.774690718	-2.738975166	-2.7044329	-2.653647026	-2.677367288	-2.588380294	-2.535510453	-2.492144128	-2.439017944	-2.413637777	-2.369775589	-2.318487413
1961	-1.641475066	-2.814741235	-3.015022874	-3.164309429	-3.256490235	-3.313363731	-3.370590401	-3.391473966	-3.443697499	-3.449771647	-3.53313238	-3.490797478	-3.494850022	-3.4710833	-3.443697499	-3.380906669	-3.243363892	-3.138465589	-3.133122186	-3.107348966	-3.092051478	-3.113509275	-3.061980903	-3.103473783	-3.093664958	-3.104577454	-3.072629637	-3.106793247	-3.076755981	-3.059981845	-2.997402019	-3.003050752	-2.964570262	-2.940058112	-2.912928794	-2.853251986	-2.844360366	-2.781464495	-2.743522794	-2.7044329	-2.663340177	-2.605548319	-2.605373236	-2.530177984	-2.480040819	-2.428291168	-2.400881435	-2.355364496	-2.311669182
1962	-1.635993386	-2.836838625	-3.074687909	-3.179798541	-3.271646218	-3.299296283	-3.381951903	-3.394694954	-3.48945499	-3.514278574	-3.511449283	-3.500312917	-3.484126156	-3.441291429	-3.40560745	-3.37161107	-3.274088368	-3.162411562	-3.096367484	-3.108462542	-3.094743951	-3.116906641	-3.080921908	-3.099632871	-3.11407366	-3.104577454	-3.119758224	-3.124938737	-3.085128182	-3.032920266	-3.015472687	-3.011441043	-2.978397284	-2.963770456	-2.898940645	-2.85823677	-2.825940192	-2.800244823	-2.728158393	-2.693146251	-2.66594856	-2.625251654	-2.54515514	-2.574139855	-2.497163361	-2.434270212	-2.406713933	-2.342657263	-2.314079208
1963	-1.650528201	-2.821598658	-3.069050969	-3.175874166	-3.213248578	-3.313363731	-3.360513511	-3.391473966	-3.417936637	-3.478861916	-3.48148606	-3.580044252	-3.492144128	-3.467245621	-3.457174573	-3.390405591	-3.249491605	-3.194499142	-3.12090412	-3.096367484	-3.101823517	-3.087777943	-3.116906641	-3.116338565	-3.132532512	-3.124938737	-3.086186148	-3.083019953	-3.088309841	-3.036212173	-3.038104526	-3.022733788	-2.941194513	-2.942714356	-2.905878404	-2.871277716	-2.832682665	-2.788612447	-2.73754891	-2.698752911	-2.661942125	-2.636200055	-2.540306024	-2.498666821	-2.523748204	-2.446845452	-2.402853512	-2.32707131	-2.302247726
1964	-1.668734708	-2.884389488	-3.102372909	-3.230622674	-3.276544328	-3.311580178	-3.412289035	-3.415668776	-3.460923901	-3.484126156	-3.537602002	-3.524328812	-3.473660723	-3.444905551	-3.420216403	-3.375717904	-3.173925197	-3.139661993	-3.105130343	-3.061480275	-3.081969663	-3.090443971	-3.141462802	-3.097997109	-3.132532512	-3.081445469	-3.123782159	-3.119758224	-3.074172425	-3.047207557	-3.033858267	-3.028260409	-2.988429556	-2.953504836	-2.93404702	-2.900664722	-2.853251986	-2.800519085	-2.741362717	-2.717831222	-2.662940274	-2.638839005	-2.565111879	-2.532687937	-2.461426266	-2.487315604	-2.39815721	-2.337431033	-2.336676066
1965	-1.698058942	-2.887394998	-3.101274818	-3.189767482	-3.247951552	-3.303643611	-3.366531544	-3.410050399	-3.468521083	-3.484126156	-3.498940738	-3.458420756	-3.469800302	-3.42365865	-3.410050399	-3.363512104	-3.193820026	-3.095825632	-3.097453221	-3.088842391	-3.117475462	-3.11463878	-3.13076828	-3.130181792	-3.097453221	-3.103473783	-3.111259039	-3.108462542	-3.075204004	-3.058488567	-3.022276395	-3.058488567	-3.005682847	-2.978810701	-2.922995673	-2.875821945	-2.837137007	-2.794254459	-2.742801574	-2.713768146	-2.660747366	-2.601886308	-2.559878397	-2.538951908	-2.493224463	-2.422163659	-2.419417123	-2.36875922	-2.310336035
1966	-1.700274846	-2.863596552	-3.077793723	-3.19859629	-3.240332155	-3.332547047	-3.407823243	-3.4867824	-3.438898616	-3.484126156	-3.527243551	-3.469800302	-3.476253533	-3.469800302	-3.413412695	-3.308034897	-3.155522824	-3.097453221	-3.087777943	-3.049148541	-3.106793247	-3.139661993	-3.097997109	-3.119186408	-3.13076828	-3.146301788	-3.101274818	-3.117475462	-3.090979146	-3.052566278	-3.063989204	-3.008773924	-3.023650021	-2.965772739	-2.912928794	-2.871923987	-2.857923539	-2.827981191	-2.755722879	-2.717151397	-2.664943481	-2.643591673	-2.562090964	-2.528268349	-2.506960412	-2.441291429	-2.374481771	-2.370998381	-2.324588306
1967	-1.722872329	-2.896538378	-3.100179498	-3.241845378	-3.308034897	-3.366531544	-3.419075024	-3.449771647	-3.440093375	-3.48148606	-3.443697499	-3.517126416	-3.490797478	-3.436518915	-3.399027104	-3.341035157	-3.202732459	-3.133122186	-3.095284455	-3.104025268	-3.132532512	-3.132532512	-3.164943898	-3.155522824	-3.15739076	-3.126679398	-3.115204636	-3.126679398	-3.115204636	-3.148130399	-3.05207638	-3.038578906	-3.036684489	-3.007888512	-2.972650392	-2.912928794	-2.86106606	-2.856360765	-2.783306401	-2.724688645	-2.68613278	-2.648783655	-2.592949185	-2.544393887	-2.512296137	-2.460296761	-2.398265852	-2.332733881	-2.361510743
1968	-1.72040149	-2.902395671	-3.09420412	-3.171340103	-3.269217724	-3.348721986	-3.399027104	-3.446116973	-3.478861916	-3.454692884	-3.540607512	-3.539102157	-3.476253533	-3.468521083	-3.382999659	-3.346787486	-3.202040356	-3.161150909	-3.154281982	-3.162411562	-3.156767222	-3.149966742	-3.177831921	-3.175874166	-3.18243463	-3.171340103	-3.165579296	-3.133122186	-3.129596095	-3.097453221	-3.104577454	-3.059483515	-3.016824928	-3.012333735	-2.957424488	-2.938924676	-2.894149326	-2.832387327	-2.773915884	-2.739451627	-2.687399561	-2.654430244	-2.574628834	-2.529883647	-2.498940738	-2.462180905	-2.412064651	-2.356251315	-2.289374985
1969	-1.732054274	-2.893809103	-3.093126465	-3.258848401	-3.271646218	-3.327902142	-3.500312917	-3.46470588	-3.510041521	-3.563837353	-3.583359493	-3.55129368	-3.55129368	-3.449771647	-3.454692884	-3.408935393	-3.226945307	-3.123205024	-3.111259039	-3.130181792	-3.179142011	-3.151195299	-3.149353765	-3.187755303	-3.133712661	-3.148741651	-3.137272472	-3.140861703	-3.101823517	-3.102372909	-3.076238039	-3.089375595	-2.996108834	-3.025488307	-2.94195377	-2.913284336	-2.887394998	-2.854803594	-2.785156152	-2.744968837	-2.675306086	-2.617622697	-2.580870692	-2.525929497	-2.477816682	-2.441651491	-2.391260081	-2.346401618	-2.293452897
1970	-1.725795952	-2.932185489	-3.130181792	-3.253365801	-3.318758763	-3.378823718	-3.388276692	-3.450996738	-3.560667306	-3.55129368	-3.496209317	-3.559090918	-3.49757288	-3.534617149	-3.522878745	-3.396855627	-3.22184875	-3.153044675	-3.14327111	-3.147520006	-3.07211659	-3.127843727	-3.147520006	-3.151195299	-3.2069084	-3.161150909	-3.144480844	-3.142064735	-3.134896025	-3.110698297	-3.07007044	-3.043351421	-3.024108864	-3.007888512	-2.984640245	-2.945004138	-2.886390849	-2.845271793	-2.807990407	-2.752272167	-2.68697689	-2.654038458	-2.587539453	-2.538201442	-2.499763525	-2.449649328	-2.407601154	-2.347463581	-2.29981567
1971	-1.741889745	-2.943857738	-3.155522824	-3.262807357	-3.342944147	-3.361510743	-3.4225082	-3.454692884	-3.493494968	-3.48148606	-3.484126156	-3.583359493	-3.580044252	-3.467245621	-3.42136079	-3.394694954	-3.19314197	-3.139063379	-3.151195299	-3.100179498	-3.129596095	-3.123782159	-3.162411562	-3.161150909	-3.206209615	-3.1837587	-3.170053304	-3.149966742	-3.14327111	-3.139661993	-3.098541679	-3.07109231	-3.011441043	-3.007004902	-2.988006885	-2.925915311	-2.886390849	-2.83386603	-2.833273944	-2.767512134	-2.689519109	-2.651695137	-2.602407566	-2.550213153	-2.508638306	-2.453704165	-2.395990068	-2.342561677	-2.314347816
1972	-1.762079434	-2.93516778	-3.11577123	-3.204119983	-3.327902142	-3.391473966	-3.391473966	-3.469800302	-3.468521083	-3.515700161	-3.581698709	-3.573488739	-3.59345982	-3.57024772	-3.455931956	-3.392544977	-3.255707017	-3.124938737	-3.117475462	-3.096367484	-3.139661993	-3.108462542	-3.109578981	-3.147520006	-3.183096161	-3.156144577	-3.159266765	-3.168770306	-3.162411562	-3.116906641	-3.086716098	-3.076238039	-3.060480747	-3.027797162	-2.982132281	-2.92628165	-2.887394998	-2.844967771	-2.802995272	-2.760450279	-2.727694156	-2.652669985	-2.605548319	-2.548367053	-2.497982785	-2.434979072	-2.392330563	-2.361011841	-2.313631897
1973	-1.771702324	-2.950781977	-3.148130399	-3.22184875	-3.343901798	-3.358525889	-3.412289035	-3.503070352	-3.53165267	-3.576754126	-3.605548319	-3.534617149	-3.600326279	-3.571865206	-3.465973894	-3.361510743	-3.271646218	-3.135488919	-3.075720714	-3.102922997	-3.091514981	-3.09420412	-3.119186408	-3.137868621	-3.123782159	-3.145693958	-3.156767222	-3.13076828	-3.11463878	-3.095825632	-3.097453221	-3.11407366	-3.013676223	-3.023191663	-2.954285941	-2.921543182	-2.880744111	-2.864867349	-2.833569886	-2.767766479	-2.709742731	-2.657577319	-2.586365003	-2.561457651	-2.522155524	-2.428990328	-2.405939099	-2.355955507	-2.309892561
1974	-1.778429288	-2.952725133	-3.179142011	-3.244125144	-3.388276692	-3.417936637	-3.473660723	-3.488116639	-3.565431096	-3.617982957	-3.575118363	-3.548213564	-3.595166283	-3.534617149	-3.510041521	-3.392544977	-3.311580178	-3.127843727	-3.092588639	-3.072629637	-3.098541679	-3.148130399	-3.186419011	-3.155522824	-3.163675884	-3.195860568	-3.168130226	-3.164943898	-3.188424994	-3.123205024	-3.07211659	-3.139063379	-3.064996849	-3.010550182	-2.971428747	-2.93404702	-2.90274269	-2.842241114	-2.825358807	-2.783834098	-2.711750774	-2.672028376	-2.6127882	-2.558619115	-2.510182092	-2.473014931	-2.407601154	-2.351835221	-2.317403709
1975	-1.801425382	-2.993106292	-3.236572006	-3.284832642	-3.379863945	-3.446116973	-3.515700161	-3.511449283	-3.568636236	-3.568636236	-3.623423043	-3.621602099	-3.557520231	-3.562249437	-3.498940738	-3.462180905	-3.28567024	-3.122053048	-3.084600165	-3.119758224	-3.101274818	-3.101274818	-3.13076828	-3.175874166	-3.180456064	-3.159266765	-3.142667504	-3.177178355	-3.162411562	-3.153662888	-3.107348966	-3.057991947	-3.065501549	-3.022276395	-2.993962045	-2.946921557	-2.915781313	-2.871923987	-2.849857838	-2.785686103	-2.742321425	-2.693574972	-2.626536278	-2.585695312	-2.516127546	-2.482804102	-2.42934033	-2.375408541	-2.327625021
1976	-1.840823968	-3.010550182	-3.244125144	-3.350665141	-3.41453927	-3.427128398	-3.498940738	-3.54668166	-3.600326279	-3.610833916	-3.605548319	-3.627087997	-3.585026652	-3.539102157	-3.514278574	-3.493494968	-3.274905479	-3.127261173	-3.084072788	-3.099632871	-3.106238238	-3.137868621	-3.139063379	-3.190440285	-3.159893906	-3.1837587	-3.163043263	-3.125518182	-3.152427341	-3.159893906	-3.116338565	-3.081969663	-3.055517328	-3.031517051	-3.010550182	-2.967381239	-2.893809103	-2.85886391	-2.8569852	-2.798876103	-2.75325529	-2.683191248	-2.631155493	-2.57741016	-2.539252458	-2.490528648	-2.437707136	-2.379135525	-2.349498205
1977	-1.846002313	-3.067019178	-3.229147988	-3.331614083	-3.402304814	-3.484126156	-3.536107011	-3.59345982	-3.596879479	-3.651695137	-3.643974143	-3.649751982	-3.671620397	-3.567030709	-3.540607512	-3.450996738	-3.320572103	-3.106238238	-3.156767222	-3.126679398	-3.137272472	-3.159266765	-3.118045029	-3.140861703	-3.195179321	-3.19314197	-3.175223538	-3.160521953	-3.175223538	-3.127843727	-3.166215625	-3.139063379	-3.040481623	-3.056011125	-3.002613616	-2.993533958	-2.924818145	-2.885055584	-2.820448209	-2.799423073	-2.775725986	-2.718966633	-2.63921731	-2.605898698	-2.540758335	-2.505288975	-2.452717692	-2.390405591	-2.33970384
1978	-1.860624736	-3.015472687	-3.27083521	-3.332547047	-3.42945706	-3.48148606	-3.530177984	-3.548213564	-3.617982957	-3.549750892	-3.580044252	-3.610833916	-3.612610174	-3.591760035	-3.518557371	-3.462180905	-3.289036881	-3.106793247	-3.073657553	-3.11463878	-3.115204636	-3.152427341	-3.139063379	-3.152427341	-3.151195299	-3.152427341	-3.153662888	-3.159266765	-3.127261173	-3.137272472	-3.122628654	-3.104577454	-3.070581074	-3.044793462	-2.991399828	-2.956637722	-2.946153573	-2.868702203	-2.813043665	-2.757955761	-2.754734161	-2.702239489	-2.646468441	-2.610125442	-2.551912333	-2.498119506	-2.457423524	-2.391260081	-2.350665141
1979	-1.87422605	-3.097997109	-3.302770657	-3.403402904	-3.442492798	-3.505845406	-3.514278574	-3.59345982	-3.560667306	-3.590066877	-3.663540266	-3.625251654	-3.63638802	-3.605548319	-3.484126156	-3.496209317	-3.363512104	-3.164309429	-3.094743951	-3.107905397	-3.156767222	-3.158015195	-3.181114585	-3.195179321	-3.195860568	-3.187755303	-3.140261434	-3.148741651	-3.171984936	-3.097453221	-3.106238238	-3.133712661	-3.093664958	-3.025949097	-3.005682847	-2.968591536	-2.93330145	-2.894489815	-2.854492829	-2.798056937	-2.739451627	-2.726767166	-2.668977829	-2.621420424	-2.551139154	-2.497846107	-2.457797218	-2.410720779	-2.347366932
1980	-1.903089987	-3.080398976	-3.294136288	-3.438898616	-3.458420756	-3.500312917	-3.562249437	-3.600326279	-3.573488739	-3.669586227	-3.653647026	-3.612610174	-3.657577319	-3.632644079	-3.53313238	-3.515700161	-3.346787486	-3.139661993	-3.094743951	-3.145693958	-3.148130399	-3.180456064	-3.195179321	-3.196542884	-3.183096161	-3.199282922	-3.173925197	-3.140261434	-3.18243463	-3.155522824	-3.155522824	-3.134896025	-3.095825632	-3.062482108	-3.045275209	-2.968995719	-2.950781977	-2.901356274	-2.859806321	-2.830325566	-2.775208044	-2.707965564	-2.726998728	-2.618704377	-2.569924944	-2.535659515	-2.478861916	-2.443576879	-2.386686839
1981	-1.950239448	-3.105130343	-3.308034897	-3.432973634	-3.478861916	-3.573488739	-3.559090918	-3.627087997	-3.684029655	-3.688246139	-3.661543506	-3.657577319	-3.66756154	-3.578396073	-3.521433504	-3.447331784	-3.392544977	-3.156767222	-3.127843727	-3.153662888	-3.168770306	-3.232844134	-3.209011525	-3.19859629	-3.229884705	-3.229147988	-3.19314197	-3.166852888	-3.183096161	-3.145693958	-3.132532512	-3.11577123	-3.119186408	-3.073657553	-3.053547735	-3.031517051	-2.968187729	-2.939679971	-2.871923987	-2.875821945	-2.754981129	-2.741123371	-2.679853714	-2.653060537	-2.594312213	-2.530619864	-2.493494968	-2.433680378	-2.406049705
1982	-1.958015499	-3.100726813	-3.326979093	-3.484126156	-3.565431096	-3.617982957	-3.638272164	-3.679853714	-3.63638802	-3.739928612	-3.655607726	-3.669586227	-3.659555885	-3.612610174	-3.525783736	-3.46470588	-3.361510743	-3.187755303	-3.160521953	-3.172630727	-3.159266765	-3.220403509	-3.216811309	-3.217527376	-3.212539525	-3.199970641	-3.177178355	-3.21395879	-3.189095719	-3.173925197	-3.117475462	-3.126098402	-3.074172425	-3.089909454	-3.04769199	-3.005682847	-3.001740662	-2.935542011	-2.909389292	-2.848936747	-2.790216985	-2.730020323	-2.718512112	-2.684449466	-2.610656689	-2.554395797	-2.505288975	-2.453087357	-2.424350385
1983	-1.98775348	-3.158015195	-3.358525889	-3.4867824	-3.512861625	-3.580044252	-3.580044252	-3.649751982	-3.677780705	-3.679853714	-3.735182177	-3.661543506	-3.628932138	-3.619788758	-3.54668166	-3.4710833	-3.347753659	-3.223298816	-3.184422252	-3.181774106	-3.175874166	-3.224025669	-3.235823868	-3.299296283	-3.272458743	-3.210419288	-3.206209615	-3.192464972	-3.177178355	-3.179142011	-3.156144577	-3.142064735	-3.086716098	-3.093664958	-3.064996849	-3.001304842	-2.991825816	-2.981715692	-2.89279003	-2.848017605	-2.826522357	-2.773915884	-2.706858517	-2.658565475	-2.620694482	-2.55705013	-2.522878745	-2.465466244	-2.407268234
1984	-2.010594682	-3.116906641	-3.387216143	-3.467245621	-3.605548319	-3.621602099	-3.640164518	-3.661543506	-3.707743929	-3.701146924	-3.679853714	-3.701146924	-3.640164518	-3.647817482	-3.555955204	-3.447331784	-3.391473966	-3.241845378	-3.241088108	-3.196542884	-3.195860568	-3.229147988	-3.234331445	-3.240332155	-3.246416941	-3.22475374	-3.211124884	-3.176525771	-3.159893906	-3.170696227	-3.199970641	-3.145693958	-3.113509275	-3.060480747	-3.051098239	-3.024568191	-3.025949097	-2.957818405	-2.923723745	-2.857610534	-2.835944708	-2.794795636	-2.736837535	-2.67243674	-2.629301907	-2.569280112	-2.532096053	-2.484788696	-2.428990328
1985	-2.02291688	-3.112945622	-3.353596274	-3.455931956	-3.595166283	-3.649751982	-3.694648631	-3.665546249	-3.732828272	-3.671620397	-3.698970004	-3.630784143	-3.642065153	-3.598599459	-3.543633967	-3.503070352	-3.400116928	-3.240332155	-3.228412519	-3.239577517	-3.191114133	-3.214670165	-3.223298816	-3.261219442	-3.274905479	-3.258848401	-3.236572006	-3.248720896	-3.178486472	-3.212539525	-3.151810883	-3.139063379	-3.1123827	-3.096910013	-3.092051478	-2.996970529	-2.968591536	-2.959793372	-2.940436582	-2.863596552	-2.790484985	-2.775725986	-2.741123371	-2.686343653	-2.640733835	-2.568636236	-2.541211118	-2.497846107	-2.435097327
1986	-2.01809083	-3.172630727	-3.386158178	-3.482804102	-3.581698709	-3.661543506	-3.705533774	-3.694648631	-3.769551079	-3.793174124	-3.772113295	-3.73754891	-3.723538196	-3.657577319	-3.605548319	-3.484126156	-3.394694954	-3.258060922	-3.170053304	-3.207608311	-3.212539525	-3.225483034	-3.19859629	-3.218244625	-3.263603498	-3.26520017	-3.214670165	-3.231361899	-3.1837587	-3.187755303	-3.142667504	-3.156767222	-3.095825632	-3.095284455	-3.033858267	-3.064492734	-3.007888512	-2.949233689	-2.906578315	-2.896538378	-2.816730156	-2.800793521	-2.739690054	-2.696587929	-2.643591673	-2.57446578	-2.524183587	-2.501138311	-2.460923901
1987	-2.030863766	-3.17327748	-3.380906669	-3.521433504	-3.595166283	-3.657577319	-3.698970004	-3.806875402	-3.787812396	-3.772113295	-3.826813732	-3.759450752	-3.701146924	-3.583359493	-3.554395797	-3.500312917	-3.417936637	-3.251037139	-3.199970641	-3.184422252	-3.200659451	-3.197226275	-3.231361899	-3.238824187	-3.228412519	-3.242603971	-3.21395879	-3.225483034	-3.207608311	-3.20481541	-3.142667504	-3.117475462	-3.099632871	-3.050122296	-3.038578906	-3.019996628	-2.988006885	-2.949620244	-2.951169913	-2.884722409	-2.85667287	-2.804653942	-2.733768303	-2.692932049	-2.654038458	-2.603975103	-2.540004744	-2.504178247	-2.473919308
1988	-2.041006335	-3.187086643	-3.379863945	-3.467245621	-3.610833916	-3.690369833	-3.707743929	-3.68613278	-3.679853714	-3.815308569	-3.764471553	-3.742321425	-3.739928612	-3.607303047	-3.591760035	-3.492144128	-3.404503778	-3.232844134	-3.208309351	-3.228412519	-3.168770306	-3.21395879	-3.215382707	-3.202732459	-3.236572006	-3.235077015	-3.242603971	-3.215382707	-3.197226275	-3.189095719	-3.168770306	-3.119186408	-3.093664958	-3.056011125	-3.006123085	-3.004803708	-2.988429556	-2.951946827	-2.930331903	-2.887394998	-2.840733669	-2.779891912	-2.761452112	-2.697669071	-2.653060537	-2.606600305	-2.55705013	-2.506123889	-2.450996738
1989	-2.071194629	-3.195179321	-3.380906669	-3.48148606	-3.580044252	-3.634512015	-3.725842151	-3.698970004	-3.793174124	-3.774690718	-3.761953897	-3.769551079	-3.701146924	-3.707743929	-3.612610174	-3.505845406	-3.385102784	-3.235077015	-3.187086643	-3.19314197	-3.201349355	-3.199282922	-3.202040356	-3.226213555	-3.187755303	-3.203425667	-3.238824187	-3.236572006	-3.192464972	-3.164309429	-3.164943898	-3.124360063	-3.133122186	-3.073657553	-3.052566278	-3.01188716	-2.966174306	-2.93930216	-2.922632095	-2.891096872	-2.841336019	-2.827105302	-2.769295686	-2.731656086	-2.657577319	-2.614215041	-2.589222767	-2.511590311	-2.472627917
1990	-2.091729501	-3.186419011	-3.448550002	-3.530177984	-3.659555885	-3.718966633	-3.698970004	-3.832682665	-3.782516056	-3.806875402	-3.798602876	-3.714442691	-3.756961951	-3.669586227	-3.595166283	-3.493494968	-3.348721986	-3.228412519	-3.211124884	-3.233587153	-3.186419011	-3.191789027	-3.188424994	-3.189095719	-3.211124884	-3.19859629	-3.156144577	-3.177831921	-3.163675884	-3.140261434	-3.168130226	-3.12090412	-3.089375595	-3.095825632	-3.083019953	-3.014573526	-2.969400278	-2.936291441	-2.910094889	-2.870632404	-2.871277716	-2.784362437	-2.752026734	-2.731656086	-2.700274846	-2.614393726	-2.577574324	-2.527975302	-2.497299825
1991	-2.131355562	-3.199282922	-3.43062609	-3.565431096	-3.665546249	-3.692503962	-3.744727495	-3.735182177	-3.759450752	-3.739928612	-3.790484985	-3.787812396	-3.793174124	-3.696803943	-3.548213564	-3.462180905	-3.385102784	-3.252588192	-3.200659451	-3.189095719	-3.22475374	-3.214670165	-3.202732459	-3.170053304	-3.205511953	-3.200659451	-3.194499142	-3.195860568	-3.199970641	-3.18243463	-3.164943898	-3.13076828	-3.101823517	-3.099632871	-3.040005162	-3.022276395	-2.993533958	-2.943095149	-2.916855857	-2.858550227	-2.85823677	-2.825649403	-2.754981129	-2.728623128	-2.691222226	-2.648590248	-2.571379327	-2.553462833	-2.491604967
1992	-2.182632984	-3.279014256	-3.482804102	-3.607303047	-3.694648631	-3.759450752	-3.764471553	-3.790484985	-3.838631998	-3.823908741	-3.853871964	-3.872895202	-3.742321425	-3.749579998	-3.651695137	-3.568636236	-3.468521083	-3.301029996	-3.239577517	-3.234331445	-3.242603971	-3.209011525	-3.209011525	-3.229884705	-3.196542884	-3.228412519	-3.20481541	-3.20481541	-3.164943898	-3.162411562	-3.170053304	-3.108462542	-3.111820506	-3.090443971	-3.061480275	-3.00656377	-2.990974258	-2.964970718	-2.892111975	-2.871923987	-2.84284556	-2.80631897	-2.7780644	-2.753009301	-2.687611051	-2.660151217	-2.607830851	-2.56082526	-2.510604078
1993	-2.196269829	-3.286509457	-3.468521083	-3.598599459	-3.701146924	-3.774690718	-3.812479279	-3.841637508	-3.872895202	-3.821023053	-3.826813732	-3.798602876	-3.718966633	-3.66756154	-3.634512015	-3.530177984	-3.457174573	-3.318758763	-3.272458743	-3.244887734	-3.184422252	-3.216096421	-3.215382707	-3.250263684	-3.214670165	-3.243363892	-3.197910742	-3.162411562	-3.180456064	-3.163043263	-3.13076828	-3.097453221	-3.113509275	-3.080398976	-3.055024092	-3.034328029	-2.977571629	-2.964970718	-2.942333896	-2.884389488	-2.835647144	-2.794524963	-2.767512134	-2.740884156	-2.703993331	-2.647238808	-2.620694482	-2.566230166	-2.527682454
1994	-2.20999648	-3.308034897	-3.522878745	-3.671620397	-3.761953897	-3.829738285	-3.829738285	-3.913640169	-3.853871964	-3.886056648	-3.853871964	-3.863279433	-3.764471553	-3.782516056	-3.591760035	-3.605548319	-3.498940738	-3.298432015	-3.284832642	-3.258848401	-3.241088108	-3.210419288	-3.222573178	-3.218963061	-3.207608311	-3.20481541	-3.170696227	-3.172630727	-3.185752404	-3.170053304	-3.13430394	-3.11407366	-3.083019953	-3.030584088	-3.040481623	-3.026872146	-2.994390555	-2.967381239	-2.949620244	-2.865822892	-2.838332588	-2.790484985	-2.777803954	-2.729787145	-2.683610249	-2.669992299	-2.618704377	-2.585695312	-2.560193789
1995	-2.209644454	-3.339134522	-3.573488739	-3.696803943	-3.838631998	-3.790484985	-3.812479279	-3.906578315	-3.896196279	-3.872895202	-3.812479279	-3.838631998	-3.790484985	-3.716698771	-3.655607726	-3.543633967	-3.477555766	-3.319664487	-3.215382707	-3.218244625	-3.240332155	-3.179142011	-3.223298816	-3.209011525	-3.217527376	-3.209714836	-3.211831629	-3.13430394	-3.167491087	-3.151195299	-3.131355562	-3.085128182	-3.074172425	-3.066006836	-3.035269079	-3.029188389	-2.986320303	-2.97674754	-2.916855857	-2.899629455	-2.839231438	-2.804377056	-2.765229705	-2.719649307	-2.698970004	-2.646853454	-2.613857891	-2.584859648	-2.531948209
1996	-2.207888591	-3.334419009	-3.540607512	-3.714442691	-3.73754891	-3.821023053	-3.886056648	-4.022276395	-3.974694135	-3.8569852	-3.978810701	-3.89279003	-3.844663963	-3.754487332	-3.628932138	-3.536107011	-3.455931956	-3.296708622	-3.221125528	-3.236572006	-3.227678293	-3.179142011	-3.240332155	-3.220403509	-3.212539525	-3.19314197	-3.195860568	-3.180456064	-3.142667504	-3.141462802	-3.11407366	-3.099086932	-3.077793723	-3.075720714	-3.042392713	-3.009217308	-3	-2.972650392	-2.92190585	-2.874518734	-2.839531469	-2.817300097	-2.780677492	-2.71942163	-2.722161667	-2.63638802	-2.617082865	-2.586197483	-2.552531869
1997	-2.235151643	-3.348721986	-3.559090918	-3.707743929	-3.801342913	-3.823908741	-3.899629455	-3.906578315	-3.879426069	-3.886056648	-3.821023053	-3.896196279	-3.798602876	-3.754487332	-3.696803943	-3.621602099	-3.428291168	-3.319664487	-3.244887734	-3.213248578	-3.220403509	-3.161150909	-3.190440285	-3.233587153	-3.178486472	-3.175223538	-3.200659451	-3.218963061	-3.191114133	-3.141462802	-3.159266765	-3.118045029	-3.104025268	-3.059981845	-3.086716098	-3.033858267	-3.031517051	-2.964570262	-2.934420285	-2.897909474	-2.869666232	-2.832682665	-2.778585762	-2.730253627	-2.690156995	-2.668572703	-2.64454848	-2.562566556	-2.552841969
1998	-2.243668233	-3.331614083	-3.521433504	-3.696803943	-3.850780887	-3.847711656	-3.863279433	-3.866461092	-3.970616222	-3.924453039	-3.950781977	-3.844663963	-3.812479279	-3.801342913	-3.759450752	-3.607303047	-3.431798276	-3.420216403	-3.252588192	-3.227678293	-3.245651664	-3.234331445	-3.195860568	-3.205511953	-3.214670165	-3.181774106	-3.187086643	-3.163043263	-3.151810883	-3.14691047	-3.120330794	-3.13667714	-3.089375595	-3.067526235	-3.074687909	-3.036212173	-2.996970529	-2.966576245	-2.946537395	-2.912928794	-2.878112015	-2.813043665	-2.798876103	-2.730253627	-2.685290307	-2.65247484	-2.636200055	-2.58236226	-2.551757587
1999	-2.239125362	-3.342944147	-3.54515514	-3.677780705	-3.818156412	-3.910094889	-3.869666232	-3.924453039	-3.943095149	-4.013228266	-3.896196279	-3.899629455	-3.832682665	-3.818156412	-3.742321425	-3.647817482	-3.482804102	-3.335358024	-3.270025714	-3.219682688	-3.227678293	-3.243363892	-3.226213555	-3.208309351	-3.185086819	-3.226213555	-3.199970641	-3.171984936	-3.159893906	-3.151810883	-3.137868621	-3.133122186	-3.105683937	-3.064996849	-3.062983893	-3.022733788	-2.997833938	-2.974284616	-2.955068454	-2.904830649	-2.873868593	-2.815308569	-2.781989957	-2.750312572	-2.716698771	-2.668977829	-2.619426997	-2.589222767	-2.552376902
2000	-2.255472327	-3.425968732	-3.645891561	-3.777283529	-3.809668302	-3.913640169	-3.886056648	-3.991399828	-3.987162775	-3.958607315	-3.903089987	-3.896196279	-3.829738285	-3.89279003	-3.795880017	-3.692503962	-3.527243551	-3.381951903	-3.253365801	-3.232102384	-3.258848401	-3.244887734	-3.248720896	-3.22475374	-3.216096421	-3.194499142	-3.220403509	-3.176525771	-3.160521953	-3.139063379	-3.13430394	-3.122628654	-3.089909454	-3.104025268	-3.052566278	-3.01188716	-2.978810701	-2.964570262	-2.941194513	-2.920818754	-2.860120914	-2.815876646	-2.799970733	-2.760450279	-2.725842151	-2.69572495	-2.628009089	-2.58286059	-2.559563234
2001	-2.261060969	-3.425968732	-3.659555885	-3.749579998	-3.826813732	-3.88941029	-3.910094889	-3.935542011	-3.931814138	-4.026872146	-3.995678626	-3.943095149	-3.906578315	-3.801342913	-3.709965389	-3.653647026	-3.517126416	-3.377785977	-3.251811973	-3.261219442	-3.257274869	-3.233587153	-3.244125144	-3.251811973	-3.21395879	-3.276544328	-3.211831629	-3.195179321	-3.22475374	-3.164943898	-3.180456064	-3.102922997	-3.100726813	-3.069050969	-3.030118356	-3.025488307	-3.010550182	-3.000869459	-2.946921557	-2.904830649	-2.874518734	-2.834458923	-2.799970733	-2.755970411	-2.745451923	-2.691649051	-2.627087997	-2.587371479	-2.559405738
2002	-2.278189385	-3.395773947	-3.632644079	-3.863279433	-3.774690718	-3.920818754	-3.935542011	-3.982966661	-4.013228266	-3.966576245	-3.962573502	-3.935542011	-3.928117993	-3.815308569	-3.721246399	-3.688246139	-3.518557371	-3.384049948	-3.289036881	-3.302770657	-3.244125144	-3.289036881	-3.211831629	-3.26520017	-3.279014256	-3.191789027	-3.238072162	-3.19314197	-3.188424994	-3.173925197	-3.129596095	-3.123205024	-3.096367484	-3.085656843	-3.058985756	-3.061980903	-3.022276395	-2.967381239	-2.957424488	-2.910094889	-2.883060353	-2.844967771	-2.811071516	-2.746661995	-2.734239083	-2.671620397	-2.628747371	-2.587035728	-2.553773598
2003	-2.26704363	-3.415668776	-3.609064893	-3.698970004	-3.821023053	-3.88941029	-3.928117993	-4.086186148	-4.022276395	-3.974694135	-4.036212173	-3.954677021	-3.823908741	-3.876148359	-3.774690718	-3.679853714	-3.555955204	-3.42365865	-3.308918508	-3.32330639	-3.266802735	-3.297569464	-3.27572413	-3.257274869	-3.26520017	-3.259637311	-3.231361899	-3.272458743	-3.195179321	-3.172630727	-3.164943898	-3.143875556	-3.104025268	-3.095284455	-3.063486258	-3.026410377	-3.009217308	-2.993533958	-2.95939766	-2.92226882	-2.869023308	-2.859491957	-2.807432547	-2.744486287	-2.732359018	-2.710188161	-2.645507399	-2.584859648	-2.549289122
2004	-2.289036881	-3.413412695	-3.716698771	-3.790484985	-3.903089987	-4.004364805	-3.935542011	-4.031517051	-4.031517051	-4.065501549	-3.974694135	-4.070581074	-3.872895202	-3.863279433	-3.815308569	-3.679853714	-3.575118363	-3.428291168	-3.349692477	-3.332547047	-3.3400838	-3.334419009	-3.283996656	-3.256490235	-3.310691141	-3.247951552	-3.261219442	-3.222573178	-3.269217724	-3.223298816	-3.163675884	-3.156144577	-3.115204636	-3.116338565	-3.079354999	-3.051098239	-3.017728767	-2.989276135	-2.956637722	-2.904830649	-2.904830649	-2.882728704	-2.83209219	-2.76649624	-2.731656086	-2.709742731	-2.654234307	-2.620694482	-2.579714115
2005	-2.290051983	-3.427128398	-3.707743929	-3.790484985	-3.966576245	-4.040958608	-3.966576245	-4.026872146	-4.113509275	-4.022276395	-4.045757491	-3.946921557	-3.88941029	-3.850780887	-3.801342913	-3.76700389	-3.562249437	-3.40560745	-3.337242168	-3.359518563	-3.292429824	-3.326058001	-3.355561411	-3.292429824	-3.338187314	-3.313363731	-3.2915791	-3.26520017	-3.272458743	-3.229884705	-3.213248578	-3.20481541	-3.146301788	-3.099632871	-3.101823517	-3.059483515	-3.019996628	-2.976336082	-2.986320303	-2.961379838	-2.901010361	-2.864867349	-2.818156412	-2.783834098	-2.754734161	-2.698535927	-2.68172792	-2.624885315	-2.556111453
2006	-2.293794458	-3.396855627	-3.655607726	-3.818156412	-3.903089987	-3.946921557	-3.982966661	-4.096910013	-3.931814138	-4.008773924	-3.995678626	-3.924453039	-3.970616222	-3.790484985	-3.785156152	-3.661543506	-3.567030709	-3.378823718	-3.356547324	-3.316052869	-3.295849483	-3.324221658	-3.294992041	-3.294992041	-3.298432015	-3.262012674	-3.27083521	-3.241088108	-3.235823868	-3.194499142	-3.166852888	-3.168770306	-3.126098402	-3.093664958	-3.089909454	-3.049148541	-2.999565923	-2.98254927	-2.957818405	-2.923723745	-2.903089987	-2.85823677	-2.820161072	-2.787279846	-2.741123371	-2.705533774	-2.672845488	-2.630969778	-2.573326112
2007	-2.307505592	-3.432973634	-3.640164518	-3.756961951	-3.906578315	-3.987162775	-3.987162775	-4.060480747	-4.017728767	-4.031517051	-4.036212173	-3.966576245	-3.89279003	-3.860120914	-3.769551079	-3.684029655	-3.57024772	-3.4225082	-3.342944147	-3.346787486	-3.346787486	-3.296708622	-3.313363731	-3.316952962	-3.2644011	-3.30980392	-3.256490235	-3.279840697	-3.241088108	-3.234331445	-3.177831921	-3.153044675	-3.095825632	-3.087777943	-3.069050969	-3.028724151	-3.031517051	-2.994390555	-2.974694135	-2.915781313	-2.883392256	-2.863913903	-2.803271277	-2.789413975	-2.77314243	-2.70863115	-2.692503962	-2.638461029	-2.610302452
2008	-2.320662969	-3.459670525	-3.716698771	-3.774690718	-3.903089987	-3.928117993	-3.974694135	-3.991399828	-3.982966661	-3.987162775	-4.008773924	-4.040958608	-4.055517328	-3.954677021	-3.943095149	-3.732828272	-3.591760035	-3.416801226	-3.353596274	-3.338187314	-3.298432015	-3.341988603	-3.299296283	-3.300162274	-3.304518324	-3.301899454	-3.248720896	-3.253365801	-3.235823868	-3.209714836	-3.189767482	-3.154281982	-3.138465589	-3.079876674	-3.033389013	-3.015022874	-3.026410377	-2.994819487	-2.924818145	-2.921543182	-2.881735274	-2.836242476	-2.830619505	-2.780939668	-2.763714723	-2.711303739	-2.672845488	-2.630413109	-2.600845666
2009	-2.328456915	-3.54515514	-3.714442691	-3.879426069	-3.950781977	-3.943095149	-4.036212173	-4.13076828	-4.060480747	-4.022276395	-4.113509275	-4.004364805	-3.995678626	-3.906578315	-3.860120914	-3.692503962	-3.612610174	-3.458420756	-3.395773947	-3.351639989	-3.349692477	-3.331614083	-3.393618635	-3.341035157	-3.348721986	-3.288192771	-3.266802735	-3.282329497	-3.221125528	-3.216096421	-3.181774106	-3.199970641	-3.159893906	-3.145086978	-3.074172425	-3.015472687	-3.024568191	-2.995248844	-2.960982678	-2.923359556	-2.861697302	-2.844663963	-2.821023053	-2.788879459	-2.741602196	-2.709075441	-2.684029655	-2.673050006	-2.628378073
2010	-2.354086725	-3.503070352	-3.779891912	-3.838631998	-3.995678626	-4.031517051	-4.013228266	-4.113509275	-3.974694135	-4.017728767	-4.086186148	-4.086186148	-3.991399828	-4.050609993	-3.8569852	-3.782516056	-3.688246139	-3.503070352	-3.419075024	-3.441291429	-3.399027104	-3.364516253	-3.399027104	-3.328827157	-3.345823458	-3.370590401	-3.338187314	-3.289036881	-3.27083521	-3.26520017	-3.188424994	-3.209714836	-3.139063379	-3.148741651	-3.105130343	-3.081969663	-3.040958608	-2.995678626	-2.95546024	-2.945386945	-2.901356274	-2.861381566	-2.846185136	-2.817300097	-2.73754891	-2.723308471	-2.705313376	-2.675717545	-2.635073966
2011	-2.361410917	-3.48148606	-3.747146969	-3.950781977	-3.991399828	-4.008773924	-4.060480747	-4.193820026	-4.091514981	-4.086186148	-4.180456064	-4.075720714	-4.013228266	-4.075720714	-3.958607315	-3.872895202	-3.728158393	-3.576754126	-3.519993057	-3.447331784	-3.438898616	-3.399027104	-3.389339837	-3.419075024	-3.42136079	-3.332547047	-3.359518563	-3.316052869	-3.281498311	-3.266000713	-3.232844134	-3.202732459	-3.203425667	-3.159266765	-3.108462542	-3.072629637	-3.044793462	-3.015922966	-2.989276135	-2.955852379	-2.912218582	-2.87095494	-2.826522357	-2.815308569	-2.779107751	-2.738975166	-2.698970004	-2.706637445	-2.642636969
2012	-2.382894769	-3.530177984	-3.832682665	-3.954677021	-3.987162775	-3.958607315	-4.040958608	-4.113509275	-4.045757491	-4.124938737	-4.075720714	-4.045757491	-4.004364805	-4.040958608	-3.962573502	-3.899629455	-3.795880017	-3.588380294	-3.4710833	-3.478861916	-3.460923901	-3.484126156	-3.455931956	-3.389339837	-3.443697499	-3.379863945	-3.372634143	-3.364516253	-3.304518324	-3.279840697	-3.252588192	-3.220403509	-3.230622674	-3.163675884	-3.146301788	-3.121478204	-3.113509275	-3.049635146	-2.999132278	-2.951169913	-2.909741947	-2.914709422	-2.878112015	-2.823041019	-2.784891419	-2.749579998	-2.729554092	-2.679230772	-2.661145254
2013	-2.413750361	-3.507239611	-3.793174124	-3.954677021	-3.991399828	-4.075720714	-4.13076828	-4.040958608	-4.148741651	-4.142667504	-4.086186148	-4.13667714	-4.060480747	-3.958607315	-3.913640169	-3.832682665	-3.749579998	-3.657577319	-3.528708289	-3.455931956	-3.490797478	-3.467245621	-3.490797478	-3.431798276	-3.424812155	-3.359518563	-3.36251027	-3.333482019	-3.334419009	-3.306273051	-3.251811973	-3.207608311	-3.187755303	-3.181114585	-3.133122186	-3.100726813	-3.058985756	-3.030584088	-2.997833938	-2.931814138	-2.93404702	-2.879426069	-2.841336019	-2.819014419	-2.774949304	-2.744004273	-2.726535727	-2.69079582	-2.658763377
2014	-2.413637777	-3.552841969	-3.809668302	-3.910094889	-4.13667714	-4.075720714	-4.008773924	-4.065501549	-4.167491087	-4.060480747	-4.055517328	-4.119186408	-4.113509275	-3.950781977	-3.903089987	-3.853871964	-3.692503962	-3.638272164	-3.496209317	-3.4710833	-3.469800302	-3.443697499	-3.447331784	-3.385102784	-3.410050399	-3.437707136	-3.311580178	-3.354577731	-3.303643611	-3.281498311	-3.250263684	-3.22184875	-3.22475374	-3.170696227	-3.129596095	-3.090443971	-3.085128182	-3.051587034	-2.952725133	-2.974694135	-2.88941029	-2.870632404	-2.866780543	-2.815592515	-2.779107751	-2.733533105	-2.710188161	-2.689306688	-2.656591406
2015	-2.410608977	-3.555955204	-3.847711656	-3.93930216	-4.008773924	-4.161150909	-4.102372909	-4.050609993	-4.13076828	-4.148741651	-4.102372909	-4.086186148	-4.119186408	-3.946921557	-3.991399828	-3.774690718	-3.76700389	-3.642065153	-3.496209317	-3.457174573	-3.468521083	-3.454692884	-3.449771647	-3.41453927	-3.425968732	-3.3400838	-3.380906669	-3.35261703	-3.327902142	-3.2915791	-3.26520017	-3.266802735	-3.137272472	-3.169411331	-3.13076828	-3.089375595	-3.042392713	-3.019996628	-2.983802646	-2.956637722	-2.910094889	-2.9076303	-2.827981191	-2.830031826	-2.778846678	-2.746904414	-2.711527199	-2.666552726	-2.648977147
2016	-2.413862975	-3.567030709	-3.809668302	-3.958607315	-4.070581074	-4.060480747	-4.148741651	-4.187086643	-4.318758763	-4.13667714	-4.180456064	-4.075720714	-4.086186148	-4.070581074	-3.88941029	-3.863279433	-3.725842151	-3.651695137	-3.512861625	-3.500312917	-3.457174573	-3.406713933	-3.428291168	-3.404503778	-3.381951903	-3.356547324	-3.344861565	-3.332547047	-3.281498311	-3.270025714	-3.232102384	-3.2069084	-3.141462802	-3.14691047	-3.111820506	-3.095825632	-3.048662481	-3.052566278	-3.016824928	-2.957030927	-2.912573543	-2.85823677	-2.852632892	-2.791021483	-2.74208155	-2.726767166	-2.704652852	-2.654234307	-2.640164518
2017	-2.409715596	-3.68613278	-3.841637508	-3.991399828	-4.017728767	-4.060480747	-4.119186408	-4.13667714	-4.119186408	-4.193820026	-4.292429824	-4.091514981	-4.022276395	-4.008773924	-3.974694135	-3.860120914	-3.698970004	-3.623423043	-3.530177984	-3.515700161	-3.482804102	-3.480172006	-3.484126156	-3.442492798	-3.46470588	-3.389339837	-3.395773947	-3.36251027	-3.313363731	-3.322393047	-3.284832642	-3.226213555	-3.181774106	-3.161780778	-3.14691047	-3.091514981	-3.028260409	-2.983384452	-3.021819483	-2.945386945	-2.925183559	-2.854492829	-2.847405922	-2.796423225	-2.79128998	-2.743763467	-2.715569266	-2.65678841	-2.63638802
2018	-2.42010213	-3.607303047	-3.995678626	-3.978810701	-4.107905397	-4.050609993	-4.065501549	-4.167491087	-4.142667504	-4.26760624	-4.065501549	-4.107905397	-4.113509275	-4	-3.928117993	-3.764471553	-3.716698771	-3.600326279	-3.463441557	-3.443697499	-3.452225295	-3.412289035	-3.419075024	-3.431798276	-3.391473966	-3.344861565	-3.366531544	-3.350665141	-3.270025714	-3.258848401	-3.235823868	-3.209011525	-3.19859629	-3.144480844	-3.096367484	-3.080398976	-3.045275209	-2.975925013	-2.995678626	-2.953504836	-2.922632095	-2.888065724	-2.823330067	-2.785156152	-2.755475488	-2.715343717	-2.677573948	-2.655214877	-2.615646586
2019	-2.407823243	-3.630784143	-3.841637508	-4.040958608	-4.13076828	-4.091514981	-4.026872146	-4.251811973	-4.301029996	-4.301029996	-4.148741651	-4.161150909	-4.113509275	-3.93930216	-3.962573502	-3.906578315	-3.769551079	-3.643974143	-3.507239611	-3.49757288	-3.4225082	-3.419075024	-3.397940009	-3.43062609	-3.375717904	-3.370590401	-3.356547324	-3.305394801	-3.299296283	-3.257274869	-3.216096421	-3.201349355	-3.19314197	-3.145086978	-3.123782159	-3.077793723	-3.073143291	-2.979224512	-2.983384452	-2.9476909	-2.904133547	-2.893129456	-2.851397345	-2.823330067	-2.763210901	-2.715343717	-2.684869683	-2.661344334	-2.638649976
2020	-2.424465782	-3.735182177	-3.924453039	-4	-4.13076828	-4.283996656	-4.26760624	-4.229147988	-4.15490196	-4.200659451	-4.229147988	-4.27572413	-4.060480747	-4.036212173	-3.943095149	-3.872895202	-3.832682665	-3.638272164	-3.552841969	-3.473660723	-3.446116973	-3.488116639	-3.458420756	-3.415668776	-3.449771647	-3.374687549	-3.358525889	-3.322393047	-3.332547047	-3.294136288	-3.256490235	-3.224025669	-3.147520006	-3.13076828	-3.092588639	-3.063486258	-3.004364805	-2.974284616	-2.952335805	-2.903785415	-2.872247484	-2.835647144	-2.825358807	-2.760200182	-2.735890844	-2.687399561	-2.648396928	-2.628193541	-2.572027286
[truncated: 53 more columns]
